# Supplementary material for: Faecal metabolites as a readout of habitual diet capture dietary interactions with the gut microbiome
Source: Nat Commun. 2025 Dec 4;16:10051. doi: 10.1038/s41467-025-66046-7 (PMC12678775; doi:10.1038/s41467-025-66046-7)
Supplement: Supplementary file 3 — Supplementary Dataset 1 [file 41467_2025_66046_MOESM3_ESM.xlsx]

## Sheet: Supplementary Data 1
Supplementary Data 1: Random Forest binary classifier results
						TwinsUK Metabolite Model						TwinsUK Null Model									PREDICT1
		Input Features	Binary Classifier Hyperparameters			Binary Classifier Evaluation						Binary Classifier Evaluation									Binary Classifier Evaluation
Diet Measure	Index / Food and Beverage Group / ASCVD	Number of Predictors	mtry	splitrule	min. node size	Precision	Recall	F1 Score	AUC	CI_Lower	CI_Upper	Precision	Recall	F1 Score	AUC	CI_Lower	CI_Upper	DeLong p value Metabolite-Null	Bonferroni Threshold	AUC Significantly Different	Precision	Recall	F1 Score	AUC	CI_Lower	CI_Upper
Diet Index	aMED	30	3	extratrees	10	0.65625	0.707865	0.681081	0.730975	0.665641	0.79631	0.54321	0.494382	0.517647	0.579162	0.506429	0.651896	0.00390362	0.00714286	TRUE	0.666667	0.625	0.645161	0.689715	0.617804	0.761626
Diet Index	DASH	46	9	hellinger	10	0.791667	0.640449	0.708075	0.828464	0.773245	0.883684	0.625	0.674157	0.648649	0.6598	0.590395	0.729205	0.000172375	0.00714286	TRUE	0.6875	0.6875	0.6875	0.770886	0.705555	0.836217
Diet Index	hPDI	47	5	gini	15	0.673267	0.772727	0.719577	0.796358	0.736863	0.855854	0.567308	0.670455	0.614583	0.59743	0.524976	0.669885	3.05984e-05	0.00714286	TRUE	0.657895	0.625	0.641026	0.688291	0.61629	0.760292
Diet Index	PDI	16	6	extratrees	5	0.670732	0.625	0.647059	0.714505	0.64797	0.78104	0.551282	0.488636	0.518072	0.560202	0.487077	0.633327	0.00601045	0.00714286	TRUE	0.564103	0.55	0.556962	0.598259	0.522054	0.674465
Diet Index	Total Meat %	27	5	extratrees	15	0.780488	0.727273	0.752941	0.814308	0.756858	0.871758	0.587629	0.647727	0.616216	0.593363	0.520792	0.665934	5.02107e-05	0.00714286	TRUE	0.666667	0.675	0.670807	0.750475	0.683205	0.817744
Diet Index	Total Plant %	14	3	extratrees	15	0.702381	0.662921	0.682081	0.753447	0.689947	0.816948	0.602273	0.595506	0.59887	0.5738	0.500944	0.646655	0.000331365	0.00714286	TRUE	0.631579	0.45	0.525547	0.612025	0.53628	0.68777
Diet Index	uPDI	22	4	extratrees	15	0.696629	0.696629	0.696629	0.7726	0.710844	0.834355	0.59292	0.752809	0.663366	0.641088	0.570418	0.711758	0.00559276	0.00714286	TRUE	0.6875	0.6875	0.6875	0.711551	0.641127	0.781975
Food and Beverage Group	Alcoholic Beverages	43	4	extratrees	10	0.816092	0.797753	0.806818	0.871102	0.821875	0.920329	0.622807	0.797753	0.699507	0.741321	0.676988	0.805653	0.000946654	0.0025	TRUE	0.69	0.8625	0.766667	0.837184	0.779787	0.89458
Food and Beverage Group	Animal Fat	6	1	extratrees	15	0.6	0.539326	0.568047	0.591466	0.519251	0.66368	0.494845	0.539326	0.516129	0.539705	0.466482	0.612927	0.405744	0.0025	FALSE	0.54023	0.5875	0.562874	0.589241	0.512768	0.665713
Food and Beverage Group	Dairy	25	8	extratrees	5	0.662921	0.662921	0.662921	0.714178	0.647804	0.780551	0.577465	0.460674	0.5125	0.556685	0.483704	0.629665	0.00137839	0.0025	TRUE	0.597403	0.575	0.585987	0.618196	0.542678	0.693714
Food and Beverage Group	Eggs	9	1	extratrees	15	0.526882	0.556818	0.541436	0.571152	0.498033	0.64427	0.637363	0.659091	0.648045	0.657412	0.587298	0.727526	0.133862	0.0025	FALSE	0.552632	0.525	0.538462	0.569462	0.492496	0.646428
Food and Beverage Group	Fish & Seafood	4	1	extratrees	10	0.541667	0.58427	0.562162	0.605848	0.533855	0.677841	0.584416	0.505618	0.542169	0.577503	0.504731	0.650274	0.638244	0.0025	FALSE	0.538462	0.525	0.531646	0.546044	0.468655	0.623434
Food and Beverage Group	Fruit	17	5	extratrees	5	0.670103	0.730337	0.698925	0.775152	0.713463	0.836841	0.622951	0.426966	0.506667	0.603642	0.531374	0.67591	0.000809506	0.0025	TRUE	0.581395	0.625	0.60241	0.602611	0.526544	0.678677
Food and Beverage Group	Fruit Juice	10	2	hellinger	15	0.637363	0.651685	0.644444	0.72251	0.65673	0.788289	0.565574	0.775281	0.654028	0.652317	0.582354	0.722279	0.152741	0.0025	FALSE	0.5625	0.5625	0.5625	0.558228	0.481037	0.635419
Food and Beverage Group	Legumes	15	2	gini	10	0.640449	0.647727	0.644068	0.660623	0.590868	0.730378	0.542857	0.647727	0.590674	0.59359	0.521232	0.665949	0.185738	0.0025	FALSE	0.535714	0.5625	0.54878	0.540032	0.462562	0.617502
Food and Beverage Group	Margarine	5	2	extratrees	15	0.530612	0.590909	0.55914	0.582702	0.510261	0.655143	0.526316	0.568182	0.546448	0.541919	0.468725	0.615114	0.496622	0.0025	FALSE	0.506494	0.4875	0.496815	0.573418	0.49654	0.650295
Food and Beverage Group	Meat	20	6	extratrees	10	0.728261	0.761364	0.744444	0.828141	0.772569	0.883713	0.55	0.625	0.585106	0.594995	0.522676	0.667313	2.65655e-07	0.0025	TRUE	0.756757	0.7	0.727273	0.759968	0.693575	0.826362
Food and Beverage Group	Miscellaneous Animal	14	1	gini	5	0.662921	0.678161	0.670455	0.699432	0.631304	0.76756	0.604167	0.666667	0.63388	0.617585	0.545375	0.689795	0.0545088	0.0025	FALSE	0.539326	0.6	0.568047	0.603481	0.527443	0.679519
Food and Beverage Group	Nuts & Seeds	43	22	hellinger	15	0.731959	0.797753	0.763441	0.821516	0.76493	0.878102	0.60241	0.561798	0.581395	0.658659	0.588603	0.728716	0.00127036	0.0025	TRUE	0.736111	0.6625	0.697368	0.766456	0.700686	0.832225
Food and Beverage Group	Potatoes	18	2	hellinger	10	0.657895	0.568182	0.609756	0.677377	0.608112	0.746642	0.571429	0.545455	0.55814	0.573406	0.500127	0.646686	0.0418994	0.0025	FALSE	0.611765	0.65	0.630303	0.678639	0.606047	0.751232
Food and Beverage Group	Refined Grains	19	2	extratrees	15	0.592593	0.539326	0.564706	0.62168	0.550232	0.693129	0.697674	0.674157	0.685714	0.645876	0.575417	0.716334	0.601736	0.0025	FALSE	0.506667	0.475	0.490323	0.50981	0.432106	0.587514
Food and Beverage Group	Sweetened Beverages	11	1	gini	15	0.615385	0.629213	0.622222	0.705868	0.639119	0.772616	0.639175	0.696629	0.666667	0.698876	0.631674	0.766079	0.846241	0.0025	FALSE	0.625	0.6875	0.654762	0.654905	0.581007	0.728803
Food and Beverage Group	Sweets & Desserts	7	1	hellinger	15	0.5625	0.606742	0.583784	0.598031	0.526002	0.670059	0.529851	0.797753	0.636771	0.590203	0.517954	0.662452	0.8851	0.0025	FALSE	0.595238	0.625	0.609756	0.671519	0.598513	0.744525
Food and Beverage Group	Tea & Coffee	21	5	extratrees	15	0.701149	0.701149	0.701149	0.799561	0.740427	0.858694	0.586207	0.390805	0.468966	0.618882	0.547133	0.690631	9.66467e-05	0.0025	TRUE	0.766234	0.7375	0.751592	0.817405	0.757346	0.877464
Food and Beverage Group	Vegetables	18	5	hellinger	5	0.659341	0.674157	0.666667	0.724719	0.658913	0.790525	0.536082	0.58427	0.55914	0.50083	0.427169	0.574491	5.82425e-05	0.0025	TRUE	0.561644	0.5125	0.535948	0.566297	0.489264	0.643331
Food and Beverage Group	Vegetable Oil	20	2	extratrees	15	0.589474	0.629213	0.608696	0.687564	0.619279	0.755849	0.554545	0.685393	0.613065	0.595378	0.523068	0.667688	0.0623619	0.0025	FALSE	0.56962	0.5625	0.566038	0.577848	0.501076	0.65462
Food and Beverage Group	Wholegrains	22	4	extratrees	10	0.759036	0.7	0.728324	0.8	0.741226	0.858774	0.53012	0.488889	0.508671	0.518434	0.44503	0.591839	5.0389e-08	0.0025	TRUE	0.655556	0.7375	0.694118	0.768354	0.702772	0.833937
ASCVD	ASCVD + DASH	2	1	extratrees	15	0.62963	0.607143	0.618182	0.663836	0.591967	0.735704	0.6	0.464286	0.52349	0.611789	0.537648	0.685929	0.116572	0.0166667	FALSE	0.545455	0.428571	0.48	0.472222	0.340288	0.604157
ASCVD	ASCVD + METABOLITES	41	6	hellinger	5	0.761905	0.761905	0.761905	0.863023	0.810698	0.915347	0.6	0.464286	0.52349	0.611789	0.537648	0.685929	3.60088e-09	0.0166667	TRUE	0.678571	0.678571	0.678571	0.740741	0.624852	0.85663
ASCVD	ASCVD + DASH + METABOLITES	42	4	hellinger	5	0.758621	0.785714	0.77193	0.857433	0.804226	0.91064	0.6	0.464286	0.52349	0.611789	0.537648	0.685929	2.5639e-08	0.0166667	TRUE	0.65625	0.75	0.7	0.755291	0.641592	0.86899
