# Supplementary material for: Faecal metabolites as a readout of habitual diet capture dietary interactions with the gut microbiome
Source: Nat Commun. 2025 Dec 4;16:10051. doi: 10.1038/s41467-025-66046-7 (PMC12678775; doi:10.1038/s41467-025-66046-7)
Supplement: Supplementary file 4 — Supplementary Dataset 2 [file 41467_2025_66046_MOESM4_ESM.xlsx]

## Sheet: Supplementary Data 2
Supplementary Data 2: Random Forest regression model results
						TwinsUK Metabolite Model						TwinsUK Null Model						PREDICT1
		Input Features	Regression Hyperparameters			Regression Evaluation						Regression Evaluation						Regression Evaluation
Diet Measure	Index / Food and Beverage Group / ASCVD	Number of Predictors	mtry	splitrule	min. node size	RMSE	R2	MAE	rho	CI_Lower	CI_Upper	RMSE	R2	MAE	rho	CI_Lower	CI_Upper	RMSE	R2	MAE	rho	CI_Lower	CI_Upper
Diet Index	aMED	26	5	maxstat	15	1.79247	0.122596	1.45482	0.33152	0.235279	0.421323	1.91096	0.00228402	1.58993	0.0650711	-0.0395806	0.168311	1.84785	0.0885678	1.49599	0.297304	0.193651	0.394392
Diet Index	DASH	43	22	maxstat	15	3.88236	0.272652	3.1641	0.521498	0.441368	0.593377	4.39219	0.0525758	3.57533	0.2361	0.135338	0.332029	4.22452	0.127572	3.43822	0.332109	0.230545	0.426514
Diet Index	hPDI	30	5	variance	10	0.100869	0.127378	0.0778726	0.301333	0.203202	0.39347	0.105717	0.0540093	0.0813136	0.243577	0.142679	0.339465	54.1502	0.0379885	53.6749	0.219204	0.111918	0.321439
Diet Index	PDI	23	2	variance	15	6.18391	0.128986	4.9246	0.327175	0.230528	0.41743	6.51407	0.0239593	5.23428	0.1534	0.0496652	0.253861	6.45312	0.0300962	5.14444	0.128869	0.019156	0.235516
Diet Index	Total Meat %	31	16	extratrees	15	2.69887	0.120109	1.96911	0.340638	0.245246	0.429498	2.86045	0.0142428	2.1119	0.0845559	-0.0197056	0.186998	2.65008	0.168093	2.04798	0.365721	0.266454	0.457311
Diet Index	Total Plant %	34	6	variance	15	8.10801	0.053335	6.30243	0.205271	0.103245	0.303022	8.3028	0.011613	6.38741	0.0285061	-0.0759548	0.132348	8.63974	0.0526786	7.04251	0.198053	0.0900294	0.301471
Diet Index	uPDI	30	3	variance	10	7.11231	0.13812	5.6762	0.353884	0.259211	0.441822	7.34964	0.0549912	5.93077	0.225683	0.124374	0.322336	7.02895	0.0747694	5.69582	0.282165	0.177695	0.380346
Food and Beverage Group	Alcoholic Beverages	25	12	extratrees	10	123.341	0.262296	80.7903	0.528524	0.449145	0.599625	186.967	0.0866282	98.2736	0.192343	0.0900581	0.290613	130.021	0.220875	84.3052	0.443934	0.351092	0.528133
Food and Beverage Group	Animal Fat	9	1	variance	15	10.7852	0.0018812	6.31316	0.148685	0.0452977	0.24892	7.63795	0.00390758	5.44162	0.00730198	-0.0968597	0.111305	9.28614	0.00388481	6.01682	0.0887063	-0.0214881	0.196771
Food and Beverage Group	Dairy	23	7	maxstat	15	160.904	0.0803637	124.402	0.302444	0.204804	0.394125	166.149	0.019164	131.449	0.134248	0.0305875	0.235052	155.746	0.00333079	140.181	0.0292543	-0.080991	0.138792
Food and Beverage Group	Eggs	9	1	variance	15	13.8177	0.00339255	10.6351	0.111476	0.00687643	0.213663	13.5614	0.00234933	10.6779	0.0345858	-0.0703491	0.138764	18.6493	0.00694963	12.7614	0.0936361	-0.0165188	0.201545
Food and Beverage Group	Fish & Seafood	16	6	maxstat	15	31.9759	0.0128191	24.1415	0.136512	0.0325938	0.237511	31.9514	0.00110608	24.2317	0.0361088	-0.0685323	0.139964	32.9113	0.0157011	23.8972	0.109844	-0.000142453	0.217205
Food and Beverage Group	Fruit	21	10	extratrees	15	142.344	0.0817915	110.087	0.312152	0.215333	0.402894	164.466	0.0189903	119.972	0.153545	0.0505552	0.253304	171.32	0.0414833	125.525	0.182496	0.0739962	0.286725
Food and Beverage Group	Fruit Juice	5	2	extratrees	15	49.741	0.0188364	37.2421	0.178676	0.0761485	0.277464	49.5728	0.00407524	37.7994	0.0345896	-0.0696022	0.138035	47.9085	0.0107553	33.3777	0.0698071	-0.0404885	0.178422
Food and Beverage Group	Legumes	10	1	variance	10	27.1723	0.0168843	19.8437	0.121047	0.0171751	0.222334	26.8436	0.0244882	19.472	0.0984589	-0.00568745	0.200492	30.4793	0.0341231	19.7539	0.148459	0.0391133	0.254292
Food and Beverage Group	Margarine	17	3	extratrees	15	8.2433	0.013279	5.69899	0.170889	0.0678627	0.270309	8.51292	0.00551291	5.71439	0.0723092	-0.0321684	0.175224	6.7751	0.0124623	4.79625	0.103269	-0.00679283	0.210859
Food and Beverage Group	Meat	31	16	extratrees	15	59.8255	0.137001	44.3971	0.362826	0.268893	0.449922	63.4553	0.0242106	47.6472	0.140193	0.0366395	0.240768	52.9652	0.195164	41.4824	0.38853	0.29098	0.478085
Food and Beverage Group	Miscellaneous Animal	19	8	maxstat	10	18.8626	0.0924062	14.0078	0.249285	0.148774	0.344699	19.5136	0.0496799	14.6718	0.246761	0.146142	0.342326	25.7019	0.0223938	17.0004	0.18995	0.0816716	0.293797
Food and Beverage Group	Nuts & Seeds	21	10	extratrees	15	15.313	0.123543	10.0264	0.39206	0.299953	0.476925	14.2312	0.0109007	10.2113	0.118811	0.0146093	0.22046	13.3388	0.0790689	9.39705	0.273902	0.169009	0.372661
Food and Beverage Group	Potatoes	16	2	variance	15	44.2944	0.0654532	35.786	0.231823	0.130453	0.328397	45.2109	0.023633	35.6498	0.17009	0.0667458	0.269824	38.3695	0.0444074	30.2547	0.1863	0.0779114	0.290335
Food and Beverage Group	Refined Grains	27	8	maxstat	15	56.1862	0.0426165	42.2377	0.21636	0.114858	0.31339	56.1926	0.0464017	42.5179	0.182424	0.0798518	0.281173	43.8895	0.00692291	34.0023	0.0357086	-0.074569	0.145123
Food and Beverage Group	Sweetened Beverages	14	7	extratrees	5	84.9334	0.055721	60.0712	0.260911	0.161201	0.355349	90.6798	0.0120209	56.029	0.170759	0.067877	0.270047	161.362	0.0104725	83.5844	0.18881	0.0804973	0.292717
Food and Beverage Group	Sweets & Desserts	16	2	variance	15	56.0092	0.0203134	40.2443	0.142192	0.0385284	0.242829	49.9945	0.0395251	38.5255	0.138681	0.0349515	0.239455	38.1623	0.00456882	28.6007	0.0976276	-0.0124913	0.205407
Food and Beverage Group	Tea & Coffee	35	18	maxstat	5	357.194	0.194931	265.758	0.421328	0.331791	0.503342	381.649	0.0825966	287.698	0.252771	0.152701	0.347711	364.315	0.238248	284.382	0.450751	0.358542	0.53425
Food and Beverage Group	Vegetables	27	14	extratrees	15	145.264	0.0451658	114.744	0.224121	0.1229	0.320727	149.571	0.00195376	117.344	0.060663	-0.043701	0.163717	137.583	0.0222749	102.656	0.16194	0.0528979	0.267167
Food and Beverage Group	Vegetable Oil	12	1	variance	15	6.41008	0.013742	4.47981	0.125145	0.021335	0.226286	6.30654	0.0116599	4.28388	0.0680337	-0.0363115	0.170911	7.17257	0.00335504	4.82872	0.0545482	-0.0557711	0.163552
Food and Beverage Group	Wholegrains	24	12	extratrees	10	87.0604	0.114225	60.9175	0.37224	0.278961	0.458561	91.0521	0.0192626	64.9334	0.136906	0.0332924	0.237608	61.6722	0.118778	49.8006	0.33622	0.234922	0.430292
ASCVD	ASCVD + DASH	2	1	maxstat	5	8.00705	0.041473	6.31069	0.21616	0.110945	0.316584	8.19198	0.0163164	6.50918	0.129095	0.0215947	0.233643	6.52289	0.00606762	6.04653	0.0165228	-0.171248	0.203136
ASCVD	ASCVD + METABOLITES	43	17	maxstat	5	7.61809	0.132637	5.82721	0.399628	0.304965	0.486471	8.19198	0.0163164	6.50918	0.129095	0.0215947	0.233643	6.5054	0.0805319	5.97305	0.285594	0.103909	0.448834
ASCVD	ASCVD + DASH + METABOLITES	44	18	maxstat	5	7.56747	0.14681	5.76886	0.426791	0.334375	0.511078	8.19198	0.0163164	6.50918	0.129095	0.0215947	0.233643	6.43922	0.083077	5.89695	0.277064	0.0947375	0.441406
