# Supplementary material for: Faecal metabolites as a readout of habitual diet capture dietary interactions with the gut microbiome
Source: Nat Commun. 2025 Dec 4;16:10051. doi: 10.1038/s41467-025-66046-7 (PMC12678775; doi:10.1038/s41467-025-66046-7)
Supplement: Supplementary file 5 — Supplementary Dataset 3 [file 41467_2025_66046_MOESM5_ESM.xlsx]

## Sheet: Supplementary Data 3
Supplementary Data 3: Random Forest binary classification and regression model feature importance
Diet Measure	Index / Food and Beverage Group	Model	Metabolite	Permutation Feature Importance	Super Pathway	Sub Pathway
Diet Index	aMED	Binary Classifier	bilirubin (Z,Z)	0.00510539	Cofactors and Vitamins	Hemoglobin and Porphyrin Metabolism
Diet Index	aMED	Binary Classifier	vanillate	0.00334476	Xenobiotics	Food Component/Plant
Diet Index	aMED	Binary Classifier	3-hydroxyoleate*	0.00311763	Lipid	Fatty Acid, Monohydroxy
Diet Index	aMED	Binary Classifier	3-ketosphinganine	0.00308506	Lipid	Sphingolipid Synthesis
Diet Index	aMED	Binary Classifier	enterolactone	0.00287506	Xenobiotics	Food Component/Plant
Diet Index	aMED	Binary Classifier	cholesterol sulfate	0.00269198	Lipid	Sterol
Diet Index	aMED	Binary Classifier	X-23780	0.00255477	NA	NA
Diet Index	aMED	Binary Classifier	carotene diol (1)	0.00235068	Cofactors and Vitamins	Vitamin A Metabolism
Diet Index	aMED	Binary Classifier	hexadecadienoate (16:2n6)	0.00230842	Lipid	Long Chain Polyunsaturated Fatty Acid (n3 and n6)
Diet Index	aMED	Binary Classifier	X-24211	0.00227904	NA	NA
Diet Index	aMED	Binary Classifier	nicotianamine	0.00221509	Xenobiotics	Food Component/Plant
Diet Index	aMED	Binary Classifier	glycerol	0.00208704	Lipid	Glycerolipid Metabolism
Diet Index	aMED	Binary Classifier	pheophorbide A	0.00207356	Xenobiotics	Food Component/Plant
Diet Index	aMED	Binary Classifier	1-methylguanidine	0.00197038	Amino Acid	Guanidino and Acetamido Metabolism
Diet Index	aMED	Binary Classifier	5-dodecenoate (12:1n7)	0.00194304	Lipid	Medium Chain Fatty Acid
Diet Index	aMED	Binary Classifier	oleoyl-linoleoyl-glycerol (18:1/18:2) [1]	0.00189572	Lipid	Diacylglycerol
Diet Index	aMED	Binary Classifier	2,6-dihydroxybenzoic acid	0.00187517	Xenobiotics	Drug - Topical Agents
Diet Index	aMED	Binary Classifier	linoleate (18:2n6)	0.00165994	Lipid	Long Chain Polyunsaturated Fatty Acid (n3 and n6)
Diet Index	aMED	Binary Classifier	X-25511	0.0016042	NA	NA
Diet Index	aMED	Binary Classifier	isohyodeoxycholate	0.00157067	Lipid	Secondary Bile Acid Metabolism
Diet Index	aMED	Binary Classifier	3-carboxy-4-methyl-5-pentyl-2-furanpropionate (3-CMPFP)**	0.00153594	Lipid	Fatty Acid, Dicarboxylate
Diet Index	aMED	Binary Classifier	oleate/vaccenate (18:1)	0.0014812	Lipid	Long Chain Monounsaturated Fatty Acid
Diet Index	aMED	Binary Classifier	10-hydroxystearate	0.00135827	Lipid	Fatty Acid, Monohydroxy
Diet Index	aMED	Binary Classifier	pheophytin A	0.001262	Xenobiotics	Food Component/Plant
Diet Index	aMED	Binary Classifier	linolenate [alpha or gamma; (18:3n3 or 6)]	0.0012331	Lipid	Long Chain Polyunsaturated Fatty Acid (n3 and n6)
Diet Index	aMED	Binary Classifier	mannitol/sorbitol	0.00117679	Carbohydrate	Fructose, Mannose and Galactose Metabolism
Diet Index	aMED	Binary Classifier	X-17162	0.000866398	NA	NA
Diet Index	aMED	Binary Classifier	N-methylphenylalanine	0.000833913	Amino Acid	Phenylalanine Metabolism
Diet Index	aMED	Binary Classifier	cytidine	0.000808601	Nucleotide	Pyrimidine Metabolism, Cytidine containing
Diet Index	aMED	Binary Classifier	13-HODE + 9-HODE	0.00075886	Lipid	Fatty Acid, Monohydroxy
Diet Index	aMED	Regression	bilirubin (Z,Z)	0.0785094	Cofactors and Vitamins	Hemoglobin and Porphyrin Metabolism
Diet Index	aMED	Regression	enterolactone	0.0446162	Xenobiotics	Food Component/Plant
Diet Index	aMED	Regression	pheophorbide A	0.0353099	Xenobiotics	Food Component/Plant
Diet Index	aMED	Regression	1-methylguanidine	0.0299563	Amino Acid	Guanidino and Acetamido Metabolism
Diet Index	aMED	Regression	X-17162	0.027951	NA	NA
Diet Index	aMED	Regression	X-23767	0.0274071	NA	NA
Diet Index	aMED	Regression	glycerol	0.0272216	Lipid	Glycerolipid Metabolism
Diet Index	aMED	Regression	behenoylcarnitine (C22)*	0.0260093	Lipid	Fatty Acid Metabolism (Acyl Carnitine, Long Chain Saturated)
Diet Index	aMED	Regression	2,6-dihydroxybenzoic acid	0.0244882	Xenobiotics	Drug - Topical Agents
Diet Index	aMED	Regression	3-hydroxyoleate*	0.0238648	Lipid	Fatty Acid, Monohydroxy
Diet Index	aMED	Regression	3-ketosphinganine	0.023725	Lipid	Sphingolipid Synthesis
Diet Index	aMED	Regression	carotene diol (1)	0.0220694	Cofactors and Vitamins	Vitamin A Metabolism
Diet Index	aMED	Regression	phytanate	0.0208333	Xenobiotics	Food Component/Plant
Diet Index	aMED	Regression	nicotianamine	0.0206425	Xenobiotics	Food Component/Plant
Diet Index	aMED	Regression	cholesterol sulfate	0.019022	Lipid	Sterol
Diet Index	aMED	Regression	25-hydroxycholesterol sulfate	0.0170118	Lipid	Sterol
Diet Index	aMED	Regression	alpha-tocopherol	0.016933	Cofactors and Vitamins	Tocopherol Metabolism
Diet Index	aMED	Regression	X-24211	0.0167759	NA	NA
Diet Index	aMED	Regression	lithocholate	0.0167701	Lipid	Secondary Bile Acid Metabolism
Diet Index	aMED	Regression	13-HODE + 9-HODE	0.0156277	Lipid	Fatty Acid, Monohydroxy
Diet Index	aMED	Regression	D-urobilin	0.0155101	Cofactors and Vitamins	Hemoglobin and Porphyrin Metabolism
Diet Index	aMED	Regression	isohyodeoxycholate	0.0154719	Lipid	Secondary Bile Acid Metabolism
Diet Index	aMED	Regression	biliverdin	0.015108	Cofactors and Vitamins	Hemoglobin and Porphyrin Metabolism
Diet Index	aMED	Regression	3-dehydrodeoxycholate	0.0150483	Lipid	Secondary Bile Acid Metabolism
Diet Index	aMED	Regression	3-carboxy-4-methyl-5-pentyl-2-furanpropionate (3-CMPFP)**	0.0133216	Lipid	Fatty Acid, Dicarboxylate
Diet Index	aMED	Regression	X-25947	0.012587	NA	NA
Diet Index	DASH	Binary Classifier	bilirubin (Z,Z)	0.0108237	Cofactors and Vitamins	Hemoglobin and Porphyrin Metabolism
Diet Index	DASH	Binary Classifier	pheophorbide A	0.00778695	Xenobiotics	Food Component/Plant
Diet Index	DASH	Binary Classifier	beta-cryptoxanthin	0.00751861	Cofactors and Vitamins	Vitamin A Metabolism
Diet Index	DASH	Binary Classifier	carotene diol (1)	0.00523056	Cofactors and Vitamins	Vitamin A Metabolism
Diet Index	DASH	Binary Classifier	3-hydroxyoleate*	0.00513168	Lipid	Fatty Acid, Monohydroxy
Diet Index	DASH	Binary Classifier	2,6-dihydroxybenzoic acid	0.00410784	Xenobiotics	Drug - Topical Agents
Diet Index	DASH	Binary Classifier	X-17162	0.00381178	NA	NA
Diet Index	DASH	Binary Classifier	enterolactone	0.00363169	Xenobiotics	Food Component/Plant
Diet Index	DASH	Binary Classifier	X-23767	0.00322952	NA	NA
Diet Index	DASH	Binary Classifier	nicotianamine	0.00271578	Xenobiotics	Food Component/Plant
Diet Index	DASH	Binary Classifier	linolenate [alpha or gamma; (18:3n3 or 6)]	0.00270312	Lipid	Long Chain Polyunsaturated Fatty Acid (n3 and n6)
Diet Index	DASH	Binary Classifier	X-23780	0.00255789	NA	NA
Diet Index	DASH	Binary Classifier	cholesterol sulfate	0.00238862	Lipid	Sterol
Diet Index	DASH	Binary Classifier	L-urobilin	0.00238627	Cofactors and Vitamins	Hemoglobin and Porphyrin Metabolism
Diet Index	DASH	Binary Classifier	succinylcarnitine (C4-DC)	0.00231015	Energy	TCA Cycle
Diet Index	DASH	Binary Classifier	pyridoxate	0.00228034	Cofactors and Vitamins	Vitamin B6 Metabolism
Diet Index	DASH	Binary Classifier	behenoylcarnitine (C22)*	0.00223067	Lipid	Fatty Acid Metabolism (Acyl Carnitine, Long Chain Saturated)
Diet Index	DASH	Binary Classifier	X-25947	0.00216725	NA	NA
Diet Index	DASH	Binary Classifier	isohyodeoxycholate	0.00210132	Lipid	Secondary Bile Acid Metabolism
Diet Index	DASH	Binary Classifier	Age	0.00191012	NA	NA
Diet Index	DASH	Binary Classifier	25-hydroxycholesterol sulfate	0.00187914	Lipid	Sterol
Diet Index	DASH	Binary Classifier	1-methylguanidine	0.00177105	Amino Acid	Guanidino and Acetamido Metabolism
Diet Index	DASH	Binary Classifier	X-21796	0.00176088	NA	NA
Diet Index	DASH	Binary Classifier	anserine	0.00172858	Amino Acid	Histidine Metabolism
Diet Index	DASH	Binary Classifier	BMI	0.00166384	NA	NA
Diet Index	DASH	Binary Classifier	arachidoylcarnitine (C20)*	0.00160173	Lipid	Fatty Acid Metabolism (Acyl Carnitine, Long Chain Saturated)
Diet Index	DASH	Binary Classifier	13-HODE + 9-HODE	0.0015791	Lipid	Fatty Acid, Monohydroxy
Diet Index	DASH	Binary Classifier	pheophytin A	0.00156245	Xenobiotics	Food Component/Plant
Diet Index	DASH	Binary Classifier	D-urobilin	0.00149279	Cofactors and Vitamins	Hemoglobin and Porphyrin Metabolism
Diet Index	DASH	Binary Classifier	biliverdin	0.00145595	Cofactors and Vitamins	Hemoglobin and Porphyrin Metabolism
Diet Index	DASH	Binary Classifier	caffeate	0.00137446	Xenobiotics	Food Component/Plant
Diet Index	DASH	Binary Classifier	X-25506	0.00134191	NA	NA
Diet Index	DASH	Binary Classifier	X-25507	0.00126671	NA	NA
Diet Index	DASH	Binary Classifier	glycerol	0.00115353	Lipid	Glycerolipid Metabolism
Diet Index	DASH	Binary Classifier	phenethylamine	0.00114543	Amino Acid	Phenylalanine Metabolism
Diet Index	DASH	Binary Classifier	X-25511	0.00114539	NA	NA
Diet Index	DASH	Binary Classifier	arginine	0.00112774	Amino Acid	Urea cycle; Arginine and Proline Metabolism
Diet Index	DASH	Binary Classifier	X-24212	0.00111709	NA	NA
Diet Index	DASH	Binary Classifier	X-24989	0.00109772	NA	NA
Diet Index	DASH	Binary Classifier	quinate	0.00108739	Xenobiotics	Food Component/Plant
Diet Index	DASH	Binary Classifier	3-carboxy-4-methyl-5-pentyl-2-furanpropionate (3-CMPFP)**	0.000934704	Lipid	Fatty Acid, Dicarboxylate
Diet Index	DASH	Binary Classifier	linoleoyl-linolenoyl-glycerol (18:2/18:3) [1]*	0.000880133	Lipid	Diacylglycerol
Diet Index	DASH	Binary Classifier	lignoceroylcarnitine (C24)*	0.000845811	Lipid	Fatty Acid Metabolism (Acyl Carnitine, Long Chain Saturated)
Diet Index	DASH	Binary Classifier	linoleate (18:2n6)	0.000827853	Lipid	Long Chain Polyunsaturated Fatty Acid (n3 and n6)
Diet Index	DASH	Binary Classifier	X-14904	0.000813058	NA	NA
Diet Index	DASH	Binary Classifier	eicosanoylsphingosine (d20:1)*	0.000720176	Lipid	Sphingosines
Diet Index	DASH	Regression	Age	0.563814	NA	NA
Diet Index	DASH	Regression	2,6-dihydroxybenzoic acid	0.254548	Xenobiotics	Drug - Topical Agents
Diet Index	DASH	Regression	carotene diol (1)	0.25164	Cofactors and Vitamins	Vitamin A Metabolism
Diet Index	DASH	Regression	behenoylcarnitine (C22)*	0.231482	Lipid	Fatty Acid Metabolism (Acyl Carnitine, Long Chain Saturated)
Diet Index	DASH	Regression	X-17162	0.219945	NA	NA
Diet Index	DASH	Regression	3-hydroxyoleate*	0.199133	Lipid	Fatty Acid, Monohydroxy
Diet Index	DASH	Regression	X-25947	0.167187	NA	NA
Diet Index	DASH	Regression	lignoceroylcarnitine (C24)*	0.162312	Lipid	Fatty Acid Metabolism (Acyl Carnitine, Long Chain Saturated)
Diet Index	DASH	Regression	bilirubin (Z,Z)	0.160737	Cofactors and Vitamins	Hemoglobin and Porphyrin Metabolism
Diet Index	DASH	Regression	X-24212	0.145916	NA	NA
Diet Index	DASH	Regression	arachidoylcarnitine (C20)*	0.137664	Lipid	Fatty Acid Metabolism (Acyl Carnitine, Long Chain Saturated)
Diet Index	DASH	Regression	X-25506	0.135332	NA	NA
Diet Index	DASH	Regression	nicotianamine	0.129487	Xenobiotics	Food Component/Plant
Diet Index	DASH	Regression	X-23767	0.120088	NA	NA
Diet Index	DASH	Regression	linolenate [alpha or gamma; (18:3n3 or 6)]	0.119075	Lipid	Long Chain Polyunsaturated Fatty Acid (n3 and n6)
Diet Index	DASH	Regression	X-21796	0.113124	NA	NA
Diet Index	DASH	Regression	cholesterol sulfate	0.112935	Lipid	Sterol
Diet Index	DASH	Regression	enterolactone	0.110757	Xenobiotics	Food Component/Plant
Diet Index	DASH	Regression	salicylate	0.104155	Xenobiotics	Drug - Topical Agents
Diet Index	DASH	Regression	biliverdin	0.103878	Cofactors and Vitamins	Hemoglobin and Porphyrin Metabolism
Diet Index	DASH	Regression	25-hydroxycholesterol sulfate	0.0957924	Lipid	Sterol
Diet Index	DASH	Regression	3-ketosphinganine	0.0946068	Lipid	Sphingolipid Synthesis
Diet Index	DASH	Regression	mannitol/sorbitol	0.0942329	Carbohydrate	Fructose, Mannose and Galactose Metabolism
Diet Index	DASH	Regression	L-urobilin	0.0911318	Cofactors and Vitamins	Hemoglobin and Porphyrin Metabolism
Diet Index	DASH	Regression	X-24211	0.0894574	NA	NA
Diet Index	DASH	Regression	pyridoxate	0.0883786	Cofactors and Vitamins	Vitamin B6 Metabolism
Diet Index	DASH	Regression	beta-cryptoxanthin	0.0869135	Cofactors and Vitamins	Vitamin A Metabolism
Diet Index	DASH	Regression	N6,N6,N6-trimethyllysine	0.082366	Amino Acid	Lysine Metabolism
Diet Index	DASH	Regression	5-hydroxylysine	0.0815188	Amino Acid	Lysine Metabolism
Diet Index	DASH	Regression	X-25511	0.0809428	NA	NA
Diet Index	DASH	Regression	1-methylguanidine	0.0808256	Amino Acid	Guanidino and Acetamido Metabolism
Diet Index	DASH	Regression	3-methylhistidine	0.0799462	Amino Acid	Histidine Metabolism
Diet Index	DASH	Regression	X-25507	0.0757764	NA	NA
Diet Index	DASH	Regression	D-urobilin	0.0671049	Cofactors and Vitamins	Hemoglobin and Porphyrin Metabolism
Diet Index	DASH	Regression	sphingosine	0.0665052	Lipid	Sphingosines
Diet Index	DASH	Regression	pheophorbide A	0.0660419	Xenobiotics	Food Component/Plant
Diet Index	DASH	Regression	13-HODE + 9-HODE	0.0499406	Lipid	Fatty Acid, Monohydroxy
Diet Index	DASH	Regression	cysteine	0.0480389	Amino Acid	Methionine, Cysteine, SAM and Taurine Metabolism
Diet Index	DASH	Regression	pheophytin A	0.0464851	Xenobiotics	Food Component/Plant
Diet Index	DASH	Regression	lithocholate	0.0427213	Lipid	Secondary Bile Acid Metabolism
Diet Index	DASH	Regression	spermidine	0.0367518	Amino Acid	Polyamine Metabolism
Diet Index	DASH	Regression	ursocholate	0.0185716	Lipid	Secondary Bile Acid Metabolism
Diet Index	DASH	Regression	linoleate (18:2n6)	0.0075611	Lipid	Long Chain Polyunsaturated Fatty Acid (n3 and n6)
Diet Index	hPDI	Binary Classifier	behenoylcarnitine (C22)*	0.00586054	Lipid	Fatty Acid Metabolism (Acyl Carnitine, Long Chain Saturated)
Diet Index	hPDI	Binary Classifier	gamma-tocotrienol	0.00473654	Cofactors and Vitamins	Tocopherol Metabolism
Diet Index	hPDI	Binary Classifier	X-24212	0.00414071	NA	NA
Diet Index	hPDI	Binary Classifier	arachidoylcarnitine (C20)*	0.00354284	Lipid	Fatty Acid Metabolism (Acyl Carnitine, Long Chain Saturated)
Diet Index	hPDI	Binary Classifier	enterolactone	0.00344083	Xenobiotics	Food Component/Plant
Diet Index	hPDI	Binary Classifier	BMI	0.00337346	NA	NA
Diet Index	hPDI	Binary Classifier	X-23780	0.00337331	NA	NA
Diet Index	hPDI	Binary Classifier	succinylcarnitine (C4-DC)	0.00295943	Energy	TCA Cycle
Diet Index	hPDI	Binary Classifier	3-hydroxyoleate*	0.00293025	Lipid	Fatty Acid, Monohydroxy
Diet Index	hPDI	Binary Classifier	3-ketosphinganine	0.00277115	Lipid	Sphingolipid Synthesis
Diet Index	hPDI	Binary Classifier	X-17162	0.00269612	NA	NA
Diet Index	hPDI	Binary Classifier	N-acetylglutamine	0.00267664	Amino Acid	Glutamate Metabolism
Diet Index	hPDI	Binary Classifier	X-21796	0.00253148	NA	NA
Diet Index	hPDI	Binary Classifier	linolenate [alpha or gamma; (18:3n3 or 6)]	0.00238005	Lipid	Long Chain Polyunsaturated Fatty Acid (n3 and n6)
Diet Index	hPDI	Binary Classifier	3-carboxy-4-methyl-5-pentyl-2-furanpropionate (3-CMPFP)**	0.00236098	Lipid	Fatty Acid, Dicarboxylate
Diet Index	hPDI	Binary Classifier	X-24211	0.00228653	NA	NA
Diet Index	hPDI	Binary Classifier	ursocholate	0.00216485	Lipid	Secondary Bile Acid Metabolism
Diet Index	hPDI	Binary Classifier	X-23767	0.00209373	NA	NA
Diet Index	hPDI	Binary Classifier	phytanate	0.00205974	Xenobiotics	Food Component/Plant
Diet Index	hPDI	Binary Classifier	pyridoxate	0.00203344	Cofactors and Vitamins	Vitamin B6 Metabolism
Diet Index	hPDI	Binary Classifier	nicotianamine	0.00202377	Xenobiotics	Food Component/Plant
Diet Index	hPDI	Binary Classifier	eicosanoylsphingosine (d20:1)*	0.00196202	Lipid	Sphingosines
Diet Index	hPDI	Binary Classifier	lithocholate	0.00195028	Lipid	Secondary Bile Acid Metabolism
Diet Index	hPDI	Binary Classifier	X-23738	0.00192266	NA	NA
Diet Index	hPDI	Binary Classifier	deoxycholate	0.00188073	Lipid	Secondary Bile Acid Metabolism
Diet Index	hPDI	Binary Classifier	bilirubin (Z,Z)	0.0018555	Cofactors and Vitamins	Hemoglobin and Porphyrin Metabolism
Diet Index	hPDI	Binary Classifier	linoleoyl-linolenoyl-glycerol (18:2/18:3) [1]*	0.00184304	Lipid	Diacylglycerol
Diet Index	hPDI	Binary Classifier	X-25506	0.0017868	NA	NA
Diet Index	hPDI	Binary Classifier	X-25511	0.00173589	NA	NA
Diet Index	hPDI	Binary Classifier	X-24989	0.00170049	NA	NA
Diet Index	hPDI	Binary Classifier	2,6-dihydroxybenzoic acid	0.00163957	Xenobiotics	Drug - Topical Agents
Diet Index	hPDI	Binary Classifier	glycerol	0.00162117	Lipid	Glycerolipid Metabolism
Diet Index	hPDI	Binary Classifier	linoleate (18:2n6)	0.00150171	Lipid	Long Chain Polyunsaturated Fatty Acid (n3 and n6)
Diet Index	hPDI	Binary Classifier	LAHSA (18:2/OH-18:0)*	0.00145914	Lipid	Fatty Acid Hydroxyl Fatty Acid
Diet Index	hPDI	Binary Classifier	lignoceroylcarnitine (C24)*	0.00139727	Lipid	Fatty Acid Metabolism (Acyl Carnitine, Long Chain Saturated)
Diet Index	hPDI	Binary Classifier	X-23657	0.00137124	NA	NA
Diet Index	hPDI	Binary Classifier	1-methylguanidine	0.00136273	Amino Acid	Guanidino and Acetamido Metabolism
Diet Index	hPDI	Binary Classifier	12-ketolithocholate	0.00133186	Lipid	Secondary Bile Acid Metabolism
Diet Index	hPDI	Binary Classifier	p-cresol	0.00116048	Xenobiotics	Benzoate Metabolism
Diet Index	hPDI	Binary Classifier	biliverdin	0.0011364	Cofactors and Vitamins	Hemoglobin and Porphyrin Metabolism
Diet Index	hPDI	Binary Classifier	lignoceroyl ethanolamide (24:0)*	0.00109214	Lipid	Endocannabinoid
Diet Index	hPDI	Binary Classifier	coprostanol	0.00107249	Lipid	Sterol
Diet Index	hPDI	Binary Classifier	sphingosine	0.0010609	Lipid	Sphingosines
Diet Index	hPDI	Binary Classifier	sphinganine	0.000980465	Lipid	Sphingolipid Synthesis
Diet Index	hPDI	Binary Classifier	o-Tyrosine	0.000965253	Amino Acid	Tyrosine Metabolism
Diet Index	hPDI	Binary Classifier	lanosterol	0.000893371	Lipid	Sterol
Diet Index	hPDI	Binary Classifier	X-10457	0.000814845	NA	NA
Diet Index	hPDI	Regression	5-acetylamino-6-amino-3-methyluracil	0.000464308	Xenobiotics	Xanthine Metabolism
Diet Index	hPDI	Regression	theanine	0.000310013	Xenobiotics	Food Component/Plant
Diet Index	hPDI	Regression	1,3-dimethylurate	0.000297651	Xenobiotics	Xanthine Metabolism
Diet Index	hPDI	Regression	theophylline	0.000272574	Xenobiotics	Xanthine Metabolism
Diet Index	hPDI	Regression	bilirubin (Z,Z)	0.000219424	Cofactors and Vitamins	Hemoglobin and Porphyrin Metabolism
Diet Index	hPDI	Regression	ursocholate	0.000173221	Lipid	Secondary Bile Acid Metabolism
Diet Index	hPDI	Regression	X-12680	0.000134226	NA	NA
Diet Index	hPDI	Regression	1-methylguanidine	0.000133996	Amino Acid	Guanidino and Acetamido Metabolism
Diet Index	hPDI	Regression	X-24474	0.000131584	NA	NA
Diet Index	hPDI	Regression	nicotianamine	0.000130834	Xenobiotics	Food Component/Plant
Diet Index	hPDI	Regression	1-palmitoyl-GPC (16:0)	0.000129852	Lipid	Lysophospholipid
Diet Index	hPDI	Regression	pheophorbide A	0.000116772	Xenobiotics	Food Component/Plant
Diet Index	hPDI	Regression	bilirubin degradation product, C16H18N2O5 (1)**	0.000112675	Partially Characterized Molecules	Partially Characterized Molecules
Diet Index	hPDI	Regression	argininate*	0.000112	Amino Acid	Urea cycle; Arginine and Proline Metabolism
Diet Index	hPDI	Regression	suberate (C8-DC)	0.000107315	Lipid	Fatty Acid, Dicarboxylate
Diet Index	hPDI	Regression	diacetylspermidine*	0.000104625	Amino Acid	Polyamine Metabolism
Diet Index	hPDI	Regression	X-23655	9.47767e-05	NA	NA
Diet Index	hPDI	Regression	cholate	8.69532e-05	Lipid	Primary Bile Acid Metabolism
Diet Index	hPDI	Regression	3-hydroxyoleate*	8.55088e-05	Lipid	Fatty Acid, Monohydroxy
Diet Index	hPDI	Regression	5-dodecenoate (12:1n7)	8.27638e-05	Lipid	Medium Chain Fatty Acid
Diet Index	hPDI	Regression	phenylalanylalanine	6.7467e-05	Peptide	Dipeptide
Diet Index	hPDI	Regression	val-val-ala	6.69432e-05	Peptide	Polypeptide
Diet Index	hPDI	Regression	lignoceroylcarnitine (C24)*	6.63743e-05	Lipid	Fatty Acid Metabolism (Acyl Carnitine, Long Chain Saturated)
Diet Index	hPDI	Regression	phosphate	6.26979e-05	Energy	Oxidative Phosphorylation
Diet Index	hPDI	Regression	glycerophosphorylcholine (GPC)	5.8014e-05	Lipid	Phospholipid Metabolism
Diet Index	hPDI	Regression	1,3,7-trimethylurate	5.76285e-05	Xenobiotics	Xanthine Metabolism
Diet Index	hPDI	Regression	deoxymugineic acid	5.41887e-05	Xenobiotics	Food Component/Plant
Diet Index	hPDI	Regression	campesterol	5.34957e-05	Lipid	Sterol
Diet Index	hPDI	Regression	carnitine	2.84087e-05	Lipid	Carnitine Metabolism
Diet Index	hPDI	Regression	threonine	2.63128e-05	Amino Acid	Glycine, Serine and Threonine Metabolism
Diet Index	PDI	Binary Classifier	beta-cryptoxanthin	0.00807899	Cofactors and Vitamins	Vitamin A Metabolism
Diet Index	PDI	Binary Classifier	X-23587	0.0064316	NA	NA
Diet Index	PDI	Binary Classifier	25-hydroxycholesterol sulfate	0.00596579	Lipid	Sterol
Diet Index	PDI	Binary Classifier	cholesterol sulfate	0.00486165	Lipid	Sterol
Diet Index	PDI	Binary Classifier	X-25507	0.00447176	NA	NA
Diet Index	PDI	Binary Classifier	argininate*	0.00410283	Amino Acid	Urea cycle; Arginine and Proline Metabolism
Diet Index	PDI	Binary Classifier	phytanate	0.00383805	Xenobiotics	Food Component/Plant
Diet Index	PDI	Binary Classifier	bilirubin (Z,Z)	0.00306384	Cofactors and Vitamins	Hemoglobin and Porphyrin Metabolism
Diet Index	PDI	Binary Classifier	X-17162	0.00302949	NA	NA
Diet Index	PDI	Binary Classifier	deoxycholate	0.00297779	Lipid	Secondary Bile Acid Metabolism
Diet Index	PDI	Binary Classifier	X-24811	0.00288292	NA	NA
Diet Index	PDI	Binary Classifier	1-methyl-5-imidazoleacetate	0.00273613	Amino Acid	Histidine Metabolism
Diet Index	PDI	Binary Classifier	3,4-dihydroxybenzoate	0.00175625	Xenobiotics	Benzoate Metabolism
Diet Index	PDI	Binary Classifier	sphinganine	0.00160479	Lipid	Sphingolipid Synthesis
Diet Index	PDI	Binary Classifier	3-carboxy-4-methyl-5-pentyl-2-furanpropionate (3-CMPFP)**	0.00148009	Lipid	Fatty Acid, Dicarboxylate
Diet Index	PDI	Binary Classifier	stearoyl ethanolamide	0.000247165	Lipid	Endocannabinoid
Diet Index	PDI	Regression	galacturonate	0.902563	Xenobiotics	Food Component/Plant
Diet Index	PDI	Regression	beta-cryptoxanthin	0.750921	Cofactors and Vitamins	Vitamin A Metabolism
Diet Index	PDI	Regression	1-methylguanidine	0.587184	Amino Acid	Guanidino and Acetamido Metabolism
Diet Index	PDI	Regression	X-23587	0.52171	NA	NA
Diet Index	PDI	Regression	25-hydroxycholesterol sulfate	0.521197	Lipid	Sterol
Diet Index	PDI	Regression	1-methyl-5-imidazoleacetate	0.519304	Amino Acid	Histidine Metabolism
Diet Index	PDI	Regression	13-HODE + 9-HODE	0.517441	Lipid	Fatty Acid, Monohydroxy
Diet Index	PDI	Regression	X-25506	0.508333	NA	NA
Diet Index	PDI	Regression	X-17162	0.462108	NA	NA
Diet Index	PDI	Regression	bilirubin (Z,Z)	0.440084	Cofactors and Vitamins	Hemoglobin and Porphyrin Metabolism
Diet Index	PDI	Regression	cholesterol sulfate	0.434052	Lipid	Sterol
Diet Index	PDI	Regression	X-14904	0.430274	NA	NA
Diet Index	PDI	Regression	cholate	0.424617	Lipid	Primary Bile Acid Metabolism
Diet Index	PDI	Regression	2-keto-3-deoxy-gluconate	0.370445	Xenobiotics	Food Component/Plant
Diet Index	PDI	Regression	carotene diol (1)	0.364863	Cofactors and Vitamins	Vitamin A Metabolism
Diet Index	PDI	Regression	oleoyl-linoleoyl-glycerol (18:1/18:2) [2]	0.354446	Lipid	Diacylglycerol
Diet Index	PDI	Regression	5-hydroxylysine	0.338204	Amino Acid	Lysine Metabolism
Diet Index	PDI	Regression	nicotianamine	0.321317	Xenobiotics	Food Component/Plant
Diet Index	PDI	Regression	octadecanedioate (C18-DC)	0.319135	Lipid	Fatty Acid, Dicarboxylate
Diet Index	PDI	Regression	malonate	0.296039	Lipid	Fatty Acid Synthesis
Diet Index	PDI	Regression	N-delta-acetylornithine	0.223759	Amino Acid	Urea cycle; Arginine and Proline Metabolism
Diet Index	PDI	Regression	deoxycholate	0.215215	Lipid	Secondary Bile Acid Metabolism
Diet Index	PDI	Regression	hexadecatrienoate (16:3n3)	0.152356	Lipid	Long Chain Polyunsaturated Fatty Acid (n3 and n6)
Diet Index	Total Meat %	Binary Classifier	arachidoylcarnitine (C20)*	0.0105797	Lipid	Fatty Acid Metabolism (Acyl Carnitine, Long Chain Saturated)
Diet Index	Total Meat %	Binary Classifier	behenoylcarnitine (C22)*	0.00993044	Lipid	Fatty Acid Metabolism (Acyl Carnitine, Long Chain Saturated)
Diet Index	Total Meat %	Binary Classifier	X-21796	0.00560644	NA	NA
Diet Index	Total Meat %	Binary Classifier	1-methylguanidine	0.00478522	Amino Acid	Guanidino and Acetamido Metabolism
Diet Index	Total Meat %	Binary Classifier	5-hydroxylysine	0.00380805	Amino Acid	Lysine Metabolism
Diet Index	Total Meat %	Binary Classifier	anserine	0.00352131	Amino Acid	Histidine Metabolism
Diet Index	Total Meat %	Binary Classifier	bilirubin degradation product, C16H18N2O5 (1)**	0.00335712	Partially Characterized Molecules	Partially Characterized Molecules
Diet Index	Total Meat %	Binary Classifier	cholesterol sulfate	0.00302847	Lipid	Sterol
Diet Index	Total Meat %	Binary Classifier	X-24811	0.00294168	NA	NA
Diet Index	Total Meat %	Binary Classifier	coprostanol	0.00255935	Lipid	Sterol
Diet Index	Total Meat %	Binary Classifier	lignoceroylcarnitine (C24)*	0.00251612	Lipid	Fatty Acid Metabolism (Acyl Carnitine, Long Chain Saturated)
Diet Index	Total Meat %	Binary Classifier	1-methyl-5-imidazoleacetate	0.00241743	Amino Acid	Histidine Metabolism
Diet Index	Total Meat %	Binary Classifier	2,6-dihydroxybenzoic acid	0.00220833	Xenobiotics	Drug - Topical Agents
Diet Index	Total Meat %	Binary Classifier	linolenate [alpha or gamma; (18:3n3 or 6)]	0.00177307	Lipid	Long Chain Polyunsaturated Fatty Acid (n3 and n6)
Diet Index	Total Meat %	Binary Classifier	sphingosine	0.001744	Lipid	Sphingosines
Diet Index	Total Meat %	Binary Classifier	X-23587	0.00173695	NA	NA
Diet Index	Total Meat %	Binary Classifier	BMI	0.00167952	NA	NA
Diet Index	Total Meat %	Binary Classifier	3-methylhistidine	0.00166465	Amino Acid	Histidine Metabolism
Diet Index	Total Meat %	Binary Classifier	dimethylglycine	0.00154259	Amino Acid	Glycine, Serine and Threonine Metabolism
Diet Index	Total Meat %	Binary Classifier	bilirubin degradation product, C16H18N2O5 (3)**	0.00150113	Partially Characterized Molecules	Partially Characterized Molecules
Diet Index	Total Meat %	Binary Classifier	X-23767	0.00145338	NA	NA
Diet Index	Total Meat %	Binary Classifier	formiminoglutamate	0.00144811	Amino Acid	Histidine Metabolism
Diet Index	Total Meat %	Binary Classifier	N,N-dimethylalanine	0.00137449	Amino Acid	Alanine and Aspartate Metabolism
Diet Index	Total Meat %	Binary Classifier	N,N,N-trimethyl-5-aminovalerate	0.00125014	Amino Acid	Lysine Metabolism
Diet Index	Total Meat %	Binary Classifier	X-24989	0.00102891	NA	NA
Diet Index	Total Meat %	Binary Classifier	1-methyl-5-imidazolelactate	0.000931002	Amino Acid	Histidine Metabolism
Diet Index	Total Meat %	Binary Classifier	adenosine	0.000530607	Nucleotide	Purine Metabolism, Adenine containing
Diet Index	Total Meat %	Regression	behenoylcarnitine (C22)*	0.484619	Lipid	Fatty Acid Metabolism (Acyl Carnitine, Long Chain Saturated)
Diet Index	Total Meat %	Regression	arachidoylcarnitine (C20)*	0.434656	Lipid	Fatty Acid Metabolism (Acyl Carnitine, Long Chain Saturated)
Diet Index	Total Meat %	Regression	1-methylguanidine	0.239891	Amino Acid	Guanidino and Acetamido Metabolism
Diet Index	Total Meat %	Regression	X-24811	0.196168	NA	NA
Diet Index	Total Meat %	Regression	1-methyl-5-imidazoleacetate	0.185496	Amino Acid	Histidine Metabolism
Diet Index	Total Meat %	Regression	X-21796	0.15583	NA	NA
Diet Index	Total Meat %	Regression	X-25506	0.1013	NA	NA
Diet Index	Total Meat %	Regression	3-methylhistidine	0.0982776	Amino Acid	Histidine Metabolism
Diet Index	Total Meat %	Regression	enterolactone	0.092083	Xenobiotics	Food Component/Plant
Diet Index	Total Meat %	Regression	5-hydroxylysine	0.0913692	Amino Acid	Lysine Metabolism
Diet Index	Total Meat %	Regression	X-25507	0.0901766	NA	NA
Diet Index	Total Meat %	Regression	anserine	0.0889444	Amino Acid	Histidine Metabolism
Diet Index	Total Meat %	Regression	coprostanol	0.0857718	Lipid	Sterol
Diet Index	Total Meat %	Regression	creatinine	0.0850388	Amino Acid	Creatine Metabolism
Diet Index	Total Meat %	Regression	1-methyl-5-imidazolelactate	0.0684627	Amino Acid	Histidine Metabolism
Diet Index	Total Meat %	Regression	lysine	0.0616066	Amino Acid	Lysine Metabolism
Diet Index	Total Meat %	Regression	N-formylanthranilic acid	0.0594422	Amino Acid	Tryptophan Metabolism
Diet Index	Total Meat %	Regression	o-Tyrosine	0.0572468	Amino Acid	Tyrosine Metabolism
Diet Index	Total Meat %	Regression	2,6-dihydroxybenzoic acid	0.0570149	Xenobiotics	Drug - Topical Agents
Diet Index	Total Meat %	Regression	sphingosine	0.0569035	Lipid	Sphingosines
Diet Index	Total Meat %	Regression	ursocholate	0.0568587	Lipid	Secondary Bile Acid Metabolism
Diet Index	Total Meat %	Regression	N,N-dimethylalanine	0.0553516	Amino Acid	Alanine and Aspartate Metabolism
Diet Index	Total Meat %	Regression	5-acetylamino-6-amino-3-methyluracil	0.053337	Xenobiotics	Xanthine Metabolism
Diet Index	Total Meat %	Regression	N,N,N-trimethyl-5-aminovalerate	0.0505448	Amino Acid	Lysine Metabolism
Diet Index	Total Meat %	Regression	succinylcarnitine (C4-DC)	0.0487733	Energy	TCA Cycle
Diet Index	Total Meat %	Regression	7-methylguanine	0.0474848	Nucleotide	Purine Metabolism, Guanine containing
Diet Index	Total Meat %	Regression	X-10457	0.0399127	NA	NA
Diet Index	Total Meat %	Regression	hexadecasphinganine (d16:0)*	0.0395858	Lipid	Sphingolipid Synthesis
Diet Index	Total Meat %	Regression	cholesterol sulfate	0.0335701	Lipid	Sterol
Diet Index	Total Meat %	Regression	bilirubin degradation product, C16H18N2O5 (3)**	0.0326024	Partially Characterized Molecules	Partially Characterized Molecules
Diet Index	Total Meat %	Regression	N-acetylvaline	0.0230259	Amino Acid	Leucine, Isoleucine and Valine Metabolism
Diet Index	Total Plant %	Binary Classifier	Sex	0.0132966	NA	NA
Diet Index	Total Plant %	Binary Classifier	1-methyl-beta-carboline-3-carboxylic acid	0.00757403	Xenobiotics	Food Component/Plant
Diet Index	Total Plant %	Binary Classifier	3-dehydrodeoxycholate	0.00433875	Lipid	Secondary Bile Acid Metabolism
Diet Index	Total Plant %	Binary Classifier	spermidine	0.00374812	Amino Acid	Polyamine Metabolism
Diet Index	Total Plant %	Binary Classifier	2-hydroxylignocerate*	0.00366788	Lipid	Fatty Acid, Monohydroxy
Diet Index	Total Plant %	Binary Classifier	L-urobilin	0.0036382	Cofactors and Vitamins	Hemoglobin and Porphyrin Metabolism
Diet Index	Total Plant %	Binary Classifier	X-17162	0.00339171	NA	NA
Diet Index	Total Plant %	Binary Classifier	hexadecasphinganine (d16:0)*	0.00309498	Lipid	Sphingolipid Synthesis
Diet Index	Total Plant %	Binary Classifier	1-palmitoyl-GPC (16:0)	0.00304905	Lipid	Lysophospholipid
Diet Index	Total Plant %	Binary Classifier	X-23587	0.00261573	NA	NA
Diet Index	Total Plant %	Binary Classifier	vanillate	0.0024374	Xenobiotics	Food Component/Plant
Diet Index	Total Plant %	Binary Classifier	tyrosol	0.00239902	Amino Acid	Tyrosine Metabolism
Diet Index	Total Plant %	Binary Classifier	1-methyl-5-imidazoleacetate	0.00239035	Amino Acid	Histidine Metabolism
Diet Index	Total Plant %	Binary Classifier	X-25716	0.0018183	NA	NA
Diet Index	Total Plant %	Regression	3-dehydrodeoxycholate	2.57035	Lipid	Secondary Bile Acid Metabolism
Diet Index	Total Plant %	Regression	X-17162	2.06328	NA	NA
Diet Index	Total Plant %	Regression	spermidine	1.87677	Amino Acid	Polyamine Metabolism
Diet Index	Total Plant %	Regression	N6,N6,N6-trimethyllysine	1.71028	Amino Acid	Lysine Metabolism
Diet Index	Total Plant %	Regression	X-23767	1.47636	NA	NA
Diet Index	Total Plant %	Regression	1-methyl-beta-carboline-3-carboxylic acid	1.44153	Xenobiotics	Food Component/Plant
Diet Index	Total Plant %	Regression	nicotinate	1.41509	Cofactors and Vitamins	Nicotinate and Nicotinamide Metabolism
Diet Index	Total Plant %	Regression	X-17749	1.34479	NA	NA
Diet Index	Total Plant %	Regression	Sex	1.32529	NA	NA
Diet Index	Total Plant %	Regression	X-23600	1.27249	NA	NA
Diet Index	Total Plant %	Regression	aspartate	1.24238	Amino Acid	Alanine and Aspartate Metabolism
Diet Index	Total Plant %	Regression	1-methyl-5-imidazoleacetate	1.21555	Amino Acid	Histidine Metabolism
Diet Index	Total Plant %	Regression	7-methylguanine	1.17847	Nucleotide	Purine Metabolism, Guanine containing
Diet Index	Total Plant %	Regression	12-ketolithocholate	1.01499	Lipid	Secondary Bile Acid Metabolism
Diet Index	Total Plant %	Regression	bilirubin (Z,Z)	0.976961	Cofactors and Vitamins	Hemoglobin and Porphyrin Metabolism
Diet Index	Total Plant %	Regression	X-21796	0.94373	NA	NA
Diet Index	Total Plant %	Regression	X-25506	0.891621	NA	NA
Diet Index	Total Plant %	Regression	X-24456	0.830591	NA	NA
Diet Index	Total Plant %	Regression	phenylalanine	0.828886	Amino Acid	Phenylalanine Metabolism
Diet Index	Total Plant %	Regression	X-24474	0.785339	NA	NA
Diet Index	Total Plant %	Regression	X-23507	0.766343	NA	NA
Diet Index	Total Plant %	Regression	L-urobilin	0.736209	Cofactors and Vitamins	Hemoglobin and Porphyrin Metabolism
Diet Index	Total Plant %	Regression	gamma-glutamyl-epsilon-lysine	0.690631	Peptide	Gamma-glutamyl Amino Acid
Diet Index	Total Plant %	Regression	3-hydroxyphenylacetate	0.68024	Amino Acid	Phenylalanine Metabolism
Diet Index	Total Plant %	Regression	harmane	0.649454	Xenobiotics	Food Component/Plant
Diet Index	Total Plant %	Regression	glutamate, gamma-methyl ester	0.606143	Amino Acid	Glutamate Metabolism
Diet Index	Total Plant %	Regression	leucine	0.541052	Amino Acid	Leucine, Isoleucine and Valine Metabolism
Diet Index	Total Plant %	Regression	biliverdin	0.530845	Cofactors and Vitamins	Hemoglobin and Porphyrin Metabolism
Diet Index	Total Plant %	Regression	citrulline	0.52462	Amino Acid	Urea cycle; Arginine and Proline Metabolism
Diet Index	Total Plant %	Regression	vanillate	0.478192	Xenobiotics	Food Component/Plant
Diet Index	Total Plant %	Regression	X-19232	0.459863	NA	NA
Diet Index	Total Plant %	Regression	1,3,7-trimethylurate	0.414927	Xenobiotics	Xanthine Metabolism
Diet Index	Total Plant %	Regression	2-aminophenol	0.353127	Xenobiotics	Food Component/Plant
Diet Index	Total Plant %	Regression	X-23475	0.269539	NA	NA
Diet Index	uPDI	Binary Classifier	Age	0.0061171	NA	NA
Diet Index	uPDI	Binary Classifier	pheophorbide A	0.00409021	Xenobiotics	Food Component/Plant
Diet Index	uPDI	Binary Classifier	enterolactone	0.00402015	Xenobiotics	Food Component/Plant
Diet Index	uPDI	Binary Classifier	X-24989	0.00321963	NA	NA
Diet Index	uPDI	Binary Classifier	2,6-dihydroxybenzoic acid	0.00275356	Xenobiotics	Drug - Topical Agents
Diet Index	uPDI	Binary Classifier	X-25511	0.00262762	NA	NA
Diet Index	uPDI	Binary Classifier	X-24212	0.0026156	NA	NA
Diet Index	uPDI	Binary Classifier	X-23974	0.00255006	NA	NA
Diet Index	uPDI	Binary Classifier	X-23738	0.00253439	NA	NA
Diet Index	uPDI	Binary Classifier	cholesterol sulfate	0.0025145	Lipid	Sterol
Diet Index	uPDI	Binary Classifier	hexadecadienoate (16:2n6)	0.00230223	Lipid	Long Chain Polyunsaturated Fatty Acid (n3 and n6)
Diet Index	uPDI	Binary Classifier	glycerol	0.00225243	Lipid	Glycerolipid Metabolism
Diet Index	uPDI	Binary Classifier	bilirubin (Z,Z)	0.00221435	Cofactors and Vitamins	Hemoglobin and Porphyrin Metabolism
Diet Index	uPDI	Binary Classifier	carotene diol (1)	0.00215413	Cofactors and Vitamins	Vitamin A Metabolism
Diet Index	uPDI	Binary Classifier	3-ketosphinganine	0.0021406	Lipid	Sphingolipid Synthesis
Diet Index	uPDI	Binary Classifier	25-hydroxycholesterol sulfate	0.00208074	Lipid	Sterol
Diet Index	uPDI	Binary Classifier	linolenate [alpha or gamma; (18:3n3 or 6)]	0.00188883	Lipid	Long Chain Polyunsaturated Fatty Acid (n3 and n6)
Diet Index	uPDI	Binary Classifier	lignoceroyl ethanolamide (24:0)*	0.00173453	Lipid	Endocannabinoid
Diet Index	uPDI	Binary Classifier	L-urobilin	0.00172567	Cofactors and Vitamins	Hemoglobin and Porphyrin Metabolism
Diet Index	uPDI	Binary Classifier	3-carboxy-4-methyl-5-pentyl-2-furanpropionate (3-CMPFP)**	0.00154707	Lipid	Fatty Acid, Dicarboxylate
Diet Index	uPDI	Binary Classifier	13-HODE + 9-HODE	0.0013663	Lipid	Fatty Acid, Monohydroxy
Diet Index	uPDI	Binary Classifier	malate	0.00122611	Energy	TCA Cycle
Diet Index	uPDI	Regression	glycerol	1.38742	Lipid	Glycerolipid Metabolism
Diet Index	uPDI	Regression	cysteine	0.993914	Amino Acid	Methionine, Cysteine, SAM and Taurine Metabolism
Diet Index	uPDI	Regression	linoleate (18:2n6)	0.952555	Lipid	Long Chain Polyunsaturated Fatty Acid (n3 and n6)
Diet Index	uPDI	Regression	valine	0.94675	Amino Acid	Leucine, Isoleucine and Valine Metabolism
Diet Index	uPDI	Regression	enterolactone	0.938762	Xenobiotics	Food Component/Plant
Diet Index	uPDI	Regression	pheophorbide A	0.902433	Xenobiotics	Food Component/Plant
Diet Index	uPDI	Regression	methionine	0.892366	Amino Acid	Methionine, Cysteine, SAM and Taurine Metabolism
Diet Index	uPDI	Regression	N6-methyllysine	0.867979	Amino Acid	Lysine Metabolism
Diet Index	uPDI	Regression	bilirubin (Z,Z)	0.864336	Cofactors and Vitamins	Hemoglobin and Porphyrin Metabolism
Diet Index	uPDI	Regression	X-23738	0.836518	NA	NA
Diet Index	uPDI	Regression	13-HODE + 9-HODE	0.801952	Lipid	Fatty Acid, Monohydroxy
Diet Index	uPDI	Regression	X-23767	0.787426	NA	NA
Diet Index	uPDI	Regression	isoleucine	0.762115	Amino Acid	Leucine, Isoleucine and Valine Metabolism
Diet Index	uPDI	Regression	3-carboxy-4-methyl-5-pentyl-2-furanpropionate (3-CMPFP)**	0.710903	Lipid	Fatty Acid, Dicarboxylate
Diet Index	uPDI	Regression	X-25511	0.678437	NA	NA
Diet Index	uPDI	Regression	N-acetylhistidine	0.671395	Amino Acid	Histidine Metabolism
Diet Index	uPDI	Regression	glutamate	0.650493	Amino Acid	Glutamate Metabolism
Diet Index	uPDI	Regression	Age	0.628447	NA	NA
Diet Index	uPDI	Regression	o-Tyrosine	0.620482	Amino Acid	Tyrosine Metabolism
Diet Index	uPDI	Regression	dimethylarginine (SDMA + ADMA)	0.577902	Amino Acid	Urea cycle; Arginine and Proline Metabolism
Diet Index	uPDI	Regression	oleate/vaccenate (18:1)	0.566835	Lipid	Long Chain Monounsaturated Fatty Acid
Diet Index	uPDI	Regression	X-17919	0.566599	NA	NA
Diet Index	uPDI	Regression	hydantoin-5-propionate	0.530026	Amino Acid	Histidine Metabolism
Diet Index	uPDI	Regression	succinate	0.527844	Energy	TCA Cycle
Diet Index	uPDI	Regression	N-butyryl-lysine	0.520456	Amino Acid	Lysine Metabolism
Diet Index	uPDI	Regression	2,6-dihydroxybenzoic acid	0.511566	Xenobiotics	Drug - Topical Agents
Diet Index	uPDI	Regression	2-aminophenol	0.504982	Xenobiotics	Food Component/Plant
Diet Index	uPDI	Regression	linolenate [alpha or gamma; (18:3n3 or 6)]	0.495628	Lipid	Long Chain Polyunsaturated Fatty Acid (n3 and n6)
Diet Index	uPDI	Regression	gamma-glutamyl-epsilon-lysine	0.485207	Peptide	Gamma-glutamyl Amino Acid
Diet Index	uPDI	Regression	2'-O-methyluridine	0.317381	Nucleotide	Pyrimidine Metabolism, Uracil containing
Food and Beverage Group	Alcohol	Binary Classifier	Sex	0.0253892	NA	NA
Food and Beverage Group	Alcohol	Binary Classifier	X-23600	0.0148385	NA	NA
Food and Beverage Group	Alcohol	Binary Classifier	X-23507	0.00992048	NA	NA
Food and Beverage Group	Alcohol	Binary Classifier	N-acetylproline	0.00904709	Amino Acid	Urea cycle; Arginine and Proline Metabolism
Food and Beverage Group	Alcohol	Binary Classifier	vanillate	0.00838779	Xenobiotics	Food Component/Plant
Food and Beverage Group	Alcohol	Binary Classifier	diethyl phosphate	0.00527792	Xenobiotics	Chemical
Food and Beverage Group	Alcohol	Binary Classifier	harmane	0.00518539	Xenobiotics	Food Component/Plant
Food and Beverage Group	Alcohol	Binary Classifier	X-22835	0.00417177	NA	NA
Food and Beverage Group	Alcohol	Binary Classifier	piperine	0.00388924	Xenobiotics	Food Component/Plant
Food and Beverage Group	Alcohol	Binary Classifier	2,4,6-trihydroxybenzoate	0.00240103	Xenobiotics	Benzoate Metabolism
Food and Beverage Group	Alcohol	Binary Classifier	Age	0.00225614	NA	NA
Food and Beverage Group	Alcohol	Binary Classifier	maleamate	0.00223498	Cofactors and Vitamins	Nicotinate and Nicotinamide Metabolism
Food and Beverage Group	Alcohol	Binary Classifier	maleate	0.00197622	Lipid	Fatty Acid, Dicarboxylate
Food and Beverage Group	Alcohol	Binary Classifier	1-methyl-beta-carboline-3-carboxylic acid	0.00196902	Xenobiotics	Food Component/Plant
Food and Beverage Group	Alcohol	Binary Classifier	X-25522	0.00194961	NA	NA
Food and Beverage Group	Alcohol	Binary Classifier	biliverdin	0.00181077	Cofactors and Vitamins	Hemoglobin and Porphyrin Metabolism
Food and Beverage Group	Alcohol	Binary Classifier	mannose	0.00177224	Carbohydrate	Fructose, Mannose and Galactose Metabolism
Food and Beverage Group	Alcohol	Binary Classifier	argininate*	0.00171338	Amino Acid	Urea cycle; Arginine and Proline Metabolism
Food and Beverage Group	Alcohol	Binary Classifier	erythronate*	0.00166435	Carbohydrate	Aminosugar Metabolism
Food and Beverage Group	Alcohol	Binary Classifier	adenosine	0.00162408	Nucleotide	Purine Metabolism, Adenine containing
Food and Beverage Group	Alcohol	Binary Classifier	3-methyladipate	0.00159224	Lipid	Fatty Acid, Dicarboxylate
Food and Beverage Group	Alcohol	Binary Classifier	cytidine	0.00156379	Nucleotide	Pyrimidine Metabolism, Cytidine containing
Food and Beverage Group	Alcohol	Binary Classifier	guanosine	0.00145011	Nucleotide	Purine Metabolism, Guanine containing
Food and Beverage Group	Alcohol	Binary Classifier	3-hydroxyphenylacetate	0.0013448	Amino Acid	Phenylalanine Metabolism
Food and Beverage Group	Alcohol	Binary Classifier	X-17749	0.00133871	NA	NA
Food and Beverage Group	Alcohol	Binary Classifier	caffeine	0.00131928	Xenobiotics	Xanthine Metabolism
Food and Beverage Group	Alcohol	Binary Classifier	spermidine	0.00129866	Amino Acid	Polyamine Metabolism
Food and Beverage Group	Alcohol	Binary Classifier	suberate (C8-DC)	0.00127196	Lipid	Fatty Acid, Dicarboxylate
Food and Beverage Group	Alcohol	Binary Classifier	cysteinylglycine	0.0012385	Amino Acid	Glutathione Metabolism
Food and Beverage Group	Alcohol	Binary Classifier	(N(1) + N(8))-acetylspermidine	0.00122428	Amino Acid	Polyamine Metabolism
Food and Beverage Group	Alcohol	Binary Classifier	X-19232	0.00120065	NA	NA
Food and Beverage Group	Alcohol	Binary Classifier	X-23655	0.00113065	NA	NA
Food and Beverage Group	Alcohol	Binary Classifier	glycerate	0.00108996	Carbohydrate	Glycolysis, Gluconeogenesis, and Pyruvate Metabolism
Food and Beverage Group	Alcohol	Binary Classifier	adipate (C6-DC)	0.00108099	Lipid	Fatty Acid, Dicarboxylate
Food and Beverage Group	Alcohol	Binary Classifier	guanine	0.00103166	Nucleotide	Purine Metabolism, Guanine containing
Food and Beverage Group	Alcohol	Binary Classifier	branched chain 14:0 dicarboxylic acid**	0.00101112	Lipid	Fatty Acid, Dicarboxylate
Food and Beverage Group	Alcohol	Binary Classifier	dibutyl sulfosuccinate	0.000968802	Xenobiotics	Chemical
Food and Beverage Group	Alcohol	Binary Classifier	hexadecadienoate (16:2n6)	0.000894207	Lipid	Long Chain Polyunsaturated Fatty Acid (n3 and n6)
Food and Beverage Group	Alcohol	Binary Classifier	X-25500	0.000818756	NA	NA
Food and Beverage Group	Alcohol	Binary Classifier	bilirubin degradation product, C16H18N2O5 (1)**	0.000687529	Partially Characterized Molecules	Partially Characterized Molecules
Food and Beverage Group	Alcohol	Binary Classifier	arabinose	0.000458383	Carbohydrate	Pentose Metabolism
Food and Beverage Group	Alcohol	Binary Classifier	diacetylspermidine*	0.000331844	Amino Acid	Polyamine Metabolism
Food and Beverage Group	Alcohol	Binary Classifier	2-aminophenol	0.000298223	Xenobiotics	Food Component/Plant
Food and Beverage Group	Alcohol	Regression	Sex	1440.34	NA	NA
Food and Beverage Group	Alcohol	Regression	X-23600	1232.42	NA	NA
Food and Beverage Group	Alcohol	Regression	X-23507	1106.22	NA	NA
Food and Beverage Group	Alcohol	Regression	vanillate	850.822	Xenobiotics	Food Component/Plant
Food and Beverage Group	Alcohol	Regression	1-methyl-beta-carboline-3-carboxylic acid	497.426	Xenobiotics	Food Component/Plant
Food and Beverage Group	Alcohol	Regression	N-acetylproline	432.746	Amino Acid	Urea cycle; Arginine and Proline Metabolism
Food and Beverage Group	Alcohol	Regression	X-17162	407.664	NA	NA
Food and Beverage Group	Alcohol	Regression	X-17749	383.649	NA	NA
Food and Beverage Group	Alcohol	Regression	X-22835	373	NA	NA
Food and Beverage Group	Alcohol	Regression	X-23475	360.314	NA	NA
Food and Beverage Group	Alcohol	Regression	7-methylguanine	354.456	Nucleotide	Purine Metabolism, Guanine containing
Food and Beverage Group	Alcohol	Regression	2-aminophenol	319.862	Xenobiotics	Food Component/Plant
Food and Beverage Group	Alcohol	Regression	argininate*	308.857	Amino Acid	Urea cycle; Arginine and Proline Metabolism
Food and Beverage Group	Alcohol	Regression	linoleoyl-linoleoyl-glycerol (18:2/18:2) [2]*	308.636	Lipid	Diacylglycerol
Food and Beverage Group	Alcohol	Regression	X-25779	303.086	NA	NA
Food and Beverage Group	Alcohol	Regression	N-formylmethionine	286.678	Amino Acid	Methionine, Cysteine, SAM and Taurine Metabolism
Food and Beverage Group	Alcohol	Regression	arginine	247.254	Amino Acid	Urea cycle; Arginine and Proline Metabolism
Food and Beverage Group	Alcohol	Regression	linoleoyl-linolenoyl-glycerol (18:2/18:3) [2]*	244.523	Lipid	Diacylglycerol
Food and Beverage Group	Alcohol	Regression	X-19232	241.833	NA	NA
Food and Beverage Group	Alcohol	Regression	3-methyladipate	211.196	Lipid	Fatty Acid, Dicarboxylate
Food and Beverage Group	Alcohol	Regression	spermidine	201.599	Amino Acid	Polyamine Metabolism
Food and Beverage Group	Alcohol	Regression	5-hydroxyhexanoate	194.171	Lipid	Fatty Acid, Monohydroxy
Food and Beverage Group	Alcohol	Regression	X-25518	177.275	NA	NA
Food and Beverage Group	Alcohol	Regression	heptanoate (7:0)	167.709	Lipid	Medium Chain Fatty Acid
Food and Beverage Group	Alcohol	Regression	harmane	153.125	Xenobiotics	Food Component/Plant
Food and Beverage Group	Animal Fat	Binary Classifier	5-dodecenoate (12:1n7)	0.00632505	Lipid	Medium Chain Fatty Acid
Food and Beverage Group	Animal Fat	Binary Classifier	heptenedioate (C7:1-DC)*	0.00620666	Lipid	Fatty Acid, Dicarboxylate
Food and Beverage Group	Animal Fat	Binary Classifier	lignoceroylcarnitine (C24)*	0.00530505	Lipid	Fatty Acid Metabolism (Acyl Carnitine, Long Chain Saturated)
Food and Beverage Group	Animal Fat	Binary Classifier	lanosterol	0.00458033	Lipid	Sterol
Food and Beverage Group	Animal Fat	Binary Classifier	heptadecasphingosine (d17:1)	0.00219935	Lipid	Sphingosines
Food and Beverage Group	Animal Fat	Binary Classifier	N-acetylasparagine	0.00173411	Amino Acid	Alanine and Aspartate Metabolism
Food and Beverage Group	Animal Fat	Regression	lignoceroylcarnitine (C24)*	1.95854	Lipid	Fatty Acid Metabolism (Acyl Carnitine, Long Chain Saturated)
Food and Beverage Group	Animal Fat	Regression	lanosterol	1.72364	Lipid	Sterol
Food and Beverage Group	Animal Fat	Regression	N-alpha-acetylornithine	1.51865	Amino Acid	Urea cycle; Arginine and Proline Metabolism
Food and Beverage Group	Animal Fat	Regression	5-dodecenoate (12:1n7)	1.35645	Lipid	Medium Chain Fatty Acid
Food and Beverage Group	Animal Fat	Regression	5-(2-Hydroxyethyl)-4-methylthiazole	1.26486	Cofactors and Vitamins	Thiamine Metabolism
Food and Beverage Group	Animal Fat	Regression	2-hydroxypalmitate	0.946443	Lipid	Fatty Acid, Monohydroxy
Food and Beverage Group	Animal Fat	Regression	N-methylalanine	0.94004	Amino Acid	Alanine and Aspartate Metabolism
Food and Beverage Group	Animal Fat	Regression	citrate	0.880978	Energy	TCA Cycle
Food and Beverage Group	Animal Fat	Regression	Age	0.851907	NA	NA
Food and Beverage Group	Dairy	Binary Classifier	Age	0.00711548	NA	NA
Food and Beverage Group	Dairy	Binary Classifier	theanine	0.00657078	Xenobiotics	Food Component/Plant
Food and Beverage Group	Dairy	Binary Classifier	3-carboxyadipate	0.00539701	Lipid	Fatty Acid, Dicarboxylate
Food and Beverage Group	Dairy	Binary Classifier	tricarballylate	0.00530053	Energy	TCA Cycle
Food and Beverage Group	Dairy	Binary Classifier	phosphate	0.00523657	Energy	Oxidative Phosphorylation
Food and Beverage Group	Dairy	Binary Classifier	bilirubin degradation product, C16H18N2O5 (3)**	0.00500655	Partially Characterized Molecules	Partially Characterized Molecules
Food and Beverage Group	Dairy	Binary Classifier	pyridoxate	0.00460929	Cofactors and Vitamins	Vitamin B6 Metabolism
Food and Beverage Group	Dairy	Binary Classifier	1-methyl-beta-carboline-3-carboxylic acid	0.00440253	Xenobiotics	Food Component/Plant
Food and Beverage Group	Dairy	Binary Classifier	dibutyl sulfosuccinate	0.00401864	Xenobiotics	Chemical
Food and Beverage Group	Dairy	Binary Classifier	X-17960	0.00352495	NA	NA
Food and Beverage Group	Dairy	Binary Classifier	X-23438	0.00324016	NA	NA
Food and Beverage Group	Dairy	Binary Classifier	bilirubin degradation product, C16H18N2O5 (1)**	0.00305305	Partially Characterized Molecules	Partially Characterized Molecules
Food and Beverage Group	Dairy	Binary Classifier	2-methylcitrate/homocitrate	0.00297546	Energy	TCA Cycle
Food and Beverage Group	Dairy	Binary Classifier	suberate (C8-DC)	0.0029292	Lipid	Fatty Acid, Dicarboxylate
Food and Beverage Group	Dairy	Binary Classifier	X-12101	0.00279901	NA	NA
Food and Beverage Group	Dairy	Binary Classifier	X-23600	0.00275512	NA	NA
Food and Beverage Group	Dairy	Binary Classifier	urate	0.00269787	Nucleotide	Purine Metabolism, (Hypo)Xanthine/Inosine containing
Food and Beverage Group	Dairy	Binary Classifier	X-23469	0.00265192	NA	NA
Food and Beverage Group	Dairy	Binary Classifier	piperine	0.00258093	Xenobiotics	Food Component/Plant
Food and Beverage Group	Dairy	Binary Classifier	X-23581	0.00211972	NA	NA
Food and Beverage Group	Dairy	Binary Classifier	5,6-dihydrouridine	0.00204893	Nucleotide	Pyrimidine Metabolism, Uracil containing
Food and Beverage Group	Dairy	Binary Classifier	nicotianamine	0.0018612	Xenobiotics	Food Component/Plant
Food and Beverage Group	Dairy	Binary Classifier	X-22835	0.00181941	NA	NA
Food and Beverage Group	Dairy	Binary Classifier	N6-carboxymethyllysine	0.00135683	Carbohydrate	Advanced Glycation End-product
Food and Beverage Group	Dairy	Binary Classifier	X-21796	0.000855962	NA	NA
Food and Beverage Group	Dairy	Regression	3-carboxyadipate	896.135	Lipid	Fatty Acid, Dicarboxylate
Food and Beverage Group	Dairy	Regression	1-methyl-beta-carboline-3-carboxylic acid	645.601	Xenobiotics	Food Component/Plant
Food and Beverage Group	Dairy	Regression	tricarballylate	500.452	Energy	TCA Cycle
Food and Beverage Group	Dairy	Regression	bilirubin degradation product, C16H18N2O5 (3)**	483.593	Partially Characterized Molecules	Partially Characterized Molecules
Food and Beverage Group	Dairy	Regression	Age	463.341	NA	NA
Food and Beverage Group	Dairy	Regression	pyridoxate	451.017	Cofactors and Vitamins	Vitamin B6 Metabolism
Food and Beverage Group	Dairy	Regression	N-acetylproline	441.539	Amino Acid	Urea cycle; Arginine and Proline Metabolism
Food and Beverage Group	Dairy	Regression	25-hydroxycholesterol sulfate	396.093	Lipid	Sterol
Food and Beverage Group	Dairy	Regression	theanine	392.633	Xenobiotics	Food Component/Plant
Food and Beverage Group	Dairy	Regression	bilirubin degradation product, C16H18N2O5 (1)**	383.768	Partially Characterized Molecules	Partially Characterized Molecules
Food and Beverage Group	Dairy	Regression	X-25688	356.23	NA	NA
Food and Beverage Group	Dairy	Regression	(N(1) + N(8))-acetylspermidine	286.843	Amino Acid	Polyamine Metabolism
Food and Beverage Group	Dairy	Regression	azelate (C9-DC)	270.656	Lipid	Fatty Acid, Dicarboxylate
Food and Beverage Group	Dairy	Regression	phosphate	258.213	Energy	Oxidative Phosphorylation
Food and Beverage Group	Dairy	Regression	methylphosphate	237.209	Nucleotide	Purine and Pyrimidine Metabolism
Food and Beverage Group	Dairy	Regression	aspartate	218.355	Amino Acid	Alanine and Aspartate Metabolism
Food and Beverage Group	Dairy	Regression	hexadecasphingosine (d16:1)*	217.487	Lipid	Sphingosines
Food and Beverage Group	Dairy	Regression	threonine	203.123	Amino Acid	Glycine, Serine and Threonine Metabolism
Food and Beverage Group	Dairy	Regression	X-23581	197.053	NA	NA
Food and Beverage Group	Dairy	Regression	guanosine	158.485	Nucleotide	Purine Metabolism, Guanine containing
Food and Beverage Group	Dairy	Regression	octadecanedioate (C18-DC)	121.569	Lipid	Fatty Acid, Dicarboxylate
Food and Beverage Group	Dairy	Regression	4-methyl-2-oxopentanoate	94.9553	Amino Acid	Leucine, Isoleucine and Valine Metabolism
Food and Beverage Group	Dairy	Regression	X-12680	25.908	NA	NA
Food and Beverage Group	Eggs	Binary Classifier	N-acetylglucosamine/N-acetylgalactosamine	0.00659014	Carbohydrate	Aminosugar Metabolism
Food and Beverage Group	Eggs	Binary Classifier	erythrose	0.00651336	Xenobiotics	Food Component/Plant
Food and Beverage Group	Eggs	Binary Classifier	N-acetylneuraminate	0.00512106	Carbohydrate	Aminosugar Metabolism
Food and Beverage Group	Eggs	Binary Classifier	malate	0.00342501	Energy	TCA Cycle
Food and Beverage Group	Eggs	Binary Classifier	palmitoyl sphingomyelin (d18:1/16:0)	0.00290193	Lipid	Sphingomyelins
Food and Beverage Group	Eggs	Binary Classifier	X-12117	0.00263176	NA	NA
Food and Beverage Group	Eggs	Binary Classifier	cadaverine	0.00193562	Amino Acid	Lysine Metabolism
Food and Beverage Group	Eggs	Binary Classifier	anthranilate	0.00160778	Amino Acid	Tryptophan Metabolism
Food and Beverage Group	Eggs	Binary Classifier	dimethylglycine	0.00142093	Amino Acid	Glycine, Serine and Threonine Metabolism
Food and Beverage Group	Eggs	Regression	histamine	13.3992	Amino Acid	Histidine Metabolism
Food and Beverage Group	Eggs	Regression	N6,N6,N6-trimethyllysine	13.3827	Amino Acid	Lysine Metabolism
Food and Beverage Group	Eggs	Regression	malate	11.6435	Energy	TCA Cycle
Food and Beverage Group	Eggs	Regression	X-24456	9.02044	NA	NA
Food and Beverage Group	Eggs	Regression	creatinine	8.0835	Amino Acid	Creatine Metabolism
Food and Beverage Group	Eggs	Regression	BMI	7.40121	NA	NA
Food and Beverage Group	Eggs	Regression	D-urobilin	4.74221	Cofactors and Vitamins	Hemoglobin and Porphyrin Metabolism
Food and Beverage Group	Eggs	Regression	tyrosol	4.72552	Amino Acid	Tyrosine Metabolism
Food and Beverage Group	Eggs	Regression	N-acetylglucosamine/N-acetylgalactosamine	1.70429	Carbohydrate	Aminosugar Metabolism
Food and Beverage Group	Fish & Seafood	Binary Classifier	glycerophosphoglycerol	0.0089194	Lipid	Glycerolipid Metabolism
Food and Beverage Group	Fish & Seafood	Binary Classifier	hexadecatrienoate (16:3n3)	0.00881024	Lipid	Long Chain Polyunsaturated Fatty Acid (n3 and n6)
Food and Beverage Group	Fish & Seafood	Binary Classifier	eicosapentaenoate (EPA; 20:5n3)	0.00877015	Lipid	Long Chain Polyunsaturated Fatty Acid (n3 and n6)
Food and Beverage Group	Fish & Seafood	Binary Classifier	maleate	0.00456619	Lipid	Fatty Acid, Dicarboxylate
Food and Beverage Group	Fish & Seafood	Regression	eicosapentaenoate (EPA; 20:5n3)	81.5794	Lipid	Long Chain Polyunsaturated Fatty Acid (n3 and n6)
Food and Beverage Group	Fish & Seafood	Regression	7-methylguanine	37.472	Nucleotide	Purine Metabolism, Guanine containing
Food and Beverage Group	Fish & Seafood	Regression	docosahexaenoate (DHA; 22:6n3)	24.0331	Lipid	Long Chain Polyunsaturated Fatty Acid (n3 and n6)
Food and Beverage Group	Fish & Seafood	Regression	myo-inositol	17.4355	Lipid	Inositol Metabolism
Food and Beverage Group	Fish & Seafood	Regression	cystine	15.3016	Amino Acid	Methionine, Cysteine, SAM and Taurine Metabolism
Food and Beverage Group	Fish & Seafood	Regression	stearoyl ethanolamide	13.46	Lipid	Endocannabinoid
Food and Beverage Group	Fish & Seafood	Regression	Age	12.7335	NA	NA
Food and Beverage Group	Fish & Seafood	Regression	X-23974	11.6376	NA	NA
Food and Beverage Group	Fish & Seafood	Regression	X-26094	11.2551	NA	NA
Food and Beverage Group	Fish & Seafood	Regression	1-methyl-5-imidazoleacetate	9.8677	Amino Acid	Histidine Metabolism
Food and Beverage Group	Fish & Seafood	Regression	heptadecasphingosine (d17:1)	9.23041	Lipid	Sphingosines
Food and Beverage Group	Fish & Seafood	Regression	methylphosphate	7.12115	Nucleotide	Purine and Pyrimidine Metabolism
Food and Beverage Group	Fish & Seafood	Regression	butyrylglycine	5.32962	Lipid	Fatty Acid Metabolism (also BCAA Metabolism)
Food and Beverage Group	Fish & Seafood	Regression	5-oxoproline	4.00675	Amino Acid	Glutathione Metabolism
Food and Beverage Group	Fish & Seafood	Regression	LAHSA (18:2/OH-18:0)*	0.924079	Lipid	Fatty Acid Hydroxyl Fatty Acid
Food and Beverage Group	Fish & Seafood	Regression	heptenedioate (C7:1-DC)*	-0.109238	Lipid	Fatty Acid, Dicarboxylate
Food and Beverage Group	Fruit	Binary Classifier	beta-cryptoxanthin	0.0147118	Cofactors and Vitamins	Vitamin A Metabolism
Food and Beverage Group	Fruit	Binary Classifier	Age	0.0117224	NA	NA
Food and Beverage Group	Fruit	Binary Classifier	25-hydroxycholesterol sulfate	0.00746719	Lipid	Sterol
Food and Beverage Group	Fruit	Binary Classifier	pheophorbide A	0.00556354	Xenobiotics	Food Component/Plant
Food and Beverage Group	Fruit	Binary Classifier	X-17162	0.00541483	NA	NA
Food and Beverage Group	Fruit	Binary Classifier	bilirubin (Z,Z)	0.00448727	Cofactors and Vitamins	Hemoglobin and Porphyrin Metabolism
Food and Beverage Group	Fruit	Binary Classifier	lithocholate	0.00351681	Lipid	Secondary Bile Acid Metabolism
Food and Beverage Group	Fruit	Binary Classifier	X-21796	0.00344786	NA	NA
Food and Beverage Group	Fruit	Binary Classifier	isohyodeoxycholate	0.00332408	Lipid	Secondary Bile Acid Metabolism
Food and Beverage Group	Fruit	Binary Classifier	N-acetyl-beta-glucosaminylamine	0.00324993	Carbohydrate	Aminosugar Metabolism
Food and Beverage Group	Fruit	Binary Classifier	spermidine	0.00246406	Amino Acid	Polyamine Metabolism
Food and Beverage Group	Fruit	Binary Classifier	X-23738	0.00238001	NA	NA
Food and Beverage Group	Fruit	Binary Classifier	L-urobilin	0.00206131	Cofactors and Vitamins	Hemoglobin and Porphyrin Metabolism
Food and Beverage Group	Fruit	Binary Classifier	lignoceroyl ethanolamide (24:0)*	0.00166401	Lipid	Endocannabinoid
Food and Beverage Group	Fruit	Binary Classifier	arachidoylcarnitine (C20)*	0.00161177	Lipid	Fatty Acid Metabolism (Acyl Carnitine, Long Chain Saturated)
Food and Beverage Group	Fruit	Binary Classifier	X-25506	0.00129901	NA	NA
Food and Beverage Group	Fruit	Binary Classifier	stearoyl ethanolamide	0.00113627	Lipid	Endocannabinoid
Food and Beverage Group	Fruit	Regression	beta-cryptoxanthin	1809.05	Cofactors and Vitamins	Vitamin A Metabolism
Food and Beverage Group	Fruit	Regression	N-acetylhistidine	808.258	Amino Acid	Histidine Metabolism
Food and Beverage Group	Fruit	Regression	25-hydroxycholesterol sulfate	751.015	Lipid	Sterol
Food and Beverage Group	Fruit	Regression	spermidine	742.516	Amino Acid	Polyamine Metabolism
Food and Beverage Group	Fruit	Regression	N6,N6,N6-trimethyllysine	704.263	Amino Acid	Lysine Metabolism
Food and Beverage Group	Fruit	Regression	behenoyl ethanolamide (22:0)*	621.789	Lipid	Endocannabinoid
Food and Beverage Group	Fruit	Regression	cholesterol sulfate	585.268	Lipid	Sterol
Food and Beverage Group	Fruit	Regression	X-23738	524.196	NA	NA
Food and Beverage Group	Fruit	Regression	Age	436.253	NA	NA
Food and Beverage Group	Fruit	Regression	diacetylspermidine*	429.202	Amino Acid	Polyamine Metabolism
Food and Beverage Group	Fruit	Regression	N,N,N-trimethyl-alanylproline betaine (TMAP)	413.746	Amino Acid	Urea cycle; Arginine and Proline Metabolism
Food and Beverage Group	Fruit	Regression	threonine	411.559	Amino Acid	Glycine, Serine and Threonine Metabolism
Food and Beverage Group	Fruit	Regression	methionine	410.725	Amino Acid	Methionine, Cysteine, SAM and Taurine Metabolism
Food and Beverage Group	Fruit	Regression	palmitoyl ethanolamide	383.531	Lipid	Endocannabinoid
Food and Beverage Group	Fruit	Regression	glycine	357.399	Amino Acid	Glycine, Serine and Threonine Metabolism
Food and Beverage Group	Fruit	Regression	proline	345.114	Amino Acid	Urea cycle; Arginine and Proline Metabolism
Food and Beverage Group	Fruit	Regression	isoursodeoxycholate	288.443	Lipid	Secondary Bile Acid Metabolism
Food and Beverage Group	Fruit	Regression	D-urobilin	262.402	Cofactors and Vitamins	Hemoglobin and Porphyrin Metabolism
Food and Beverage Group	Fruit	Regression	maltotriose	229.954	Carbohydrate	Glycogen Metabolism
Food and Beverage Group	Fruit	Regression	phenylalanylalanine	137.474	Peptide	Dipeptide
Food and Beverage Group	Fruit	Regression	X-23925	-2.60459	NA	NA
Food and Beverage Group	Fruit Juice	Binary Classifier	branched chain 14:0 dicarboxylic acid**	0.0127211	Lipid	Fatty Acid, Dicarboxylate
Food and Beverage Group	Fruit Juice	Binary Classifier	Age	0.012326	NA	NA
Food and Beverage Group	Fruit Juice	Binary Classifier	X-23737	0.010895	NA	NA
Food and Beverage Group	Fruit Juice	Binary Classifier	N-acetylglucosamine/N-acetylgalactosamine	0.00912037	Carbohydrate	Aminosugar Metabolism
Food and Beverage Group	Fruit Juice	Binary Classifier	diethyl phosphate	0.00658129	Xenobiotics	Chemical
Food and Beverage Group	Fruit Juice	Binary Classifier	delta-tocopherol	0.0052818	Cofactors and Vitamins	Tocopherol Metabolism
Food and Beverage Group	Fruit Juice	Binary Classifier	gamma-glutamylvaline	0.00480454	Peptide	Gamma-glutamyl Amino Acid
Food and Beverage Group	Fruit Juice	Binary Classifier	harmane	0.00434539	Xenobiotics	Food Component/Plant
Food and Beverage Group	Fruit Juice	Binary Classifier	1-palmitoyl-galactosylglycerol (16:0)*	0.00397747	Lipid	Galactosyl Glycerolipids
Food and Beverage Group	Fruit Juice	Binary Classifier	X-23600	0.00381673	NA	NA
Food and Beverage Group	Fruit Juice	Regression	X-23737	370.388	NA	NA
Food and Beverage Group	Fruit Juice	Regression	branched chain 14:0 dicarboxylic acid**	130.959	Lipid	Fatty Acid, Dicarboxylate
Food and Beverage Group	Fruit Juice	Regression	N-formylphenylalanine	62.5435	Amino Acid	Tyrosine Metabolism
Food and Beverage Group	Fruit Juice	Regression	Age	51.1858	NA	NA
Food and Beverage Group	Fruit Juice	Regression	prolylglycine	24.1746	Peptide	Dipeptide
Food and Beverage Group	Legumes	Binary Classifier	1-methyl-5-imidazoleacetate	0.00842413	Amino Acid	Histidine Metabolism
Food and Beverage Group	Legumes	Binary Classifier	X-24973	0.00642882	NA	NA
Food and Beverage Group	Legumes	Binary Classifier	methylphosphate	0.00578622	Nucleotide	Purine and Pyrimidine Metabolism
Food and Beverage Group	Legumes	Binary Classifier	X-23469	0.00455968	NA	NA
Food and Beverage Group	Legumes	Binary Classifier	spermidine	0.0039417	Amino Acid	Polyamine Metabolism
Food and Beverage Group	Legumes	Binary Classifier	lignoceroyl ethanolamide (24:0)*	0.00373582	Lipid	Endocannabinoid
Food and Beverage Group	Legumes	Binary Classifier	thiamin (Vitamin B1)	0.00297693	Cofactors and Vitamins	Thiamine Metabolism
Food and Beverage Group	Legumes	Binary Classifier	X-25947	0.00292817	NA	NA
Food and Beverage Group	Legumes	Binary Classifier	threonine	0.0026076	Amino Acid	Glycine, Serine and Threonine Metabolism
Food and Beverage Group	Legumes	Binary Classifier	anserine	0.00259612	Amino Acid	Histidine Metabolism
Food and Beverage Group	Legumes	Binary Classifier	Age	0.00227196	NA	NA
Food and Beverage Group	Legumes	Binary Classifier	2-aminophenol	0.00193452	Xenobiotics	Food Component/Plant
Food and Beverage Group	Legumes	Binary Classifier	2-hydroxylignocerate*	0.00150944	Lipid	Fatty Acid, Monohydroxy
Food and Beverage Group	Legumes	Binary Classifier	phytanate	0.00143111	Xenobiotics	Food Component/Plant
Food and Beverage Group	Legumes	Binary Classifier	X-25111	0.00123643	NA	NA
Food and Beverage Group	Legumes	Regression	1-methyl-5-imidazoleacetate	98.6438	Amino Acid	Histidine Metabolism
Food and Beverage Group	Legumes	Regression	cysteinylglycine	89.4936	Amino Acid	Glutathione Metabolism
Food and Beverage Group	Legumes	Regression	argininate*	89.0162	Amino Acid	Urea cycle; Arginine and Proline Metabolism
Food and Beverage Group	Legumes	Regression	N6-carboxymethyllysine	66.0986	Carbohydrate	Advanced Glycation End-product
Food and Beverage Group	Legumes	Regression	X-24456	50.1664	NA	NA
Food and Beverage Group	Legumes	Regression	3-(4-hydroxyphenyl)propionate	47.8159	Xenobiotics	Benzoate Metabolism
Food and Beverage Group	Legumes	Regression	2-aminophenol	37.0109	Xenobiotics	Food Component/Plant
Food and Beverage Group	Legumes	Regression	N,N,N-trimethyl-alanylproline betaine (TMAP)	36.5877	Amino Acid	Urea cycle; Arginine and Proline Metabolism
Food and Beverage Group	Legumes	Regression	dimethylmalonic acid	23.6438	Lipid	Fatty Acid, Dicarboxylate
Food and Beverage Group	Legumes	Regression	dodecanedioate (C12-DC)	13.7687	Lipid	Fatty Acid, Dicarboxylate
Food and Beverage Group	Margarine	Binary Classifier	campesterol	0.01336	Lipid	Sterol
Food and Beverage Group	Margarine	Binary Classifier	X-24829	0.00761668	NA	NA
Food and Beverage Group	Margarine	Binary Classifier	formiminoglutamate	0.00483442	Amino Acid	Histidine Metabolism
Food and Beverage Group	Margarine	Binary Classifier	X-14454	0.00447694	NA	NA
Food and Beverage Group	Margarine	Binary Classifier	indolin-2-one	0.00381442	Xenobiotics	Food Component/Plant
Food and Beverage Group	Margarine	Regression	beta-alanine	2.5516	Nucleotide	Pyrimidine Metabolism, Uracil containing
Food and Beverage Group	Margarine	Regression	cysteinylglycine	1.9494	Amino Acid	Glutathione Metabolism
Food and Beverage Group	Margarine	Regression	N6-methyllysine	1.49602	Amino Acid	Lysine Metabolism
Food and Beverage Group	Margarine	Regression	3-phenylpropionate (hydrocinnamate)	1.48942	Xenobiotics	Benzoate Metabolism
Food and Beverage Group	Margarine	Regression	isoleucylglycine	1.17982	Peptide	Dipeptide
Food and Beverage Group	Margarine	Regression	sitostanol	1.16397	Xenobiotics	Food Component/Plant
Food and Beverage Group	Margarine	Regression	X-23639	1.13289	NA	NA
Food and Beverage Group	Margarine	Regression	N-acetyl-beta-glucosaminylamine	1.11945	Carbohydrate	Aminosugar Metabolism
Food and Beverage Group	Margarine	Regression	ferulate	0.964205	Xenobiotics	Food Component/Plant
Food and Beverage Group	Margarine	Regression	xylose	0.848715	Carbohydrate	Pentose Metabolism
Food and Beverage Group	Margarine	Regression	gamma-tocotrienol	0.813671	Cofactors and Vitamins	Tocopherol Metabolism
Food and Beverage Group	Margarine	Regression	glycylleucine	0.65959	Peptide	Dipeptide
Food and Beverage Group	Margarine	Regression	beta-sitosterol	0.603043	Lipid	Sterol
Food and Beverage Group	Margarine	Regression	diglycerol	0.274052	Xenobiotics	Chemical
Food and Beverage Group	Margarine	Regression	ursocholate	0.195141	Lipid	Secondary Bile Acid Metabolism
Food and Beverage Group	Margarine	Regression	biocytin	0.148756	Cofactors and Vitamins	Biotin Metabolism
Food and Beverage Group	Margarine	Regression	X-25656	-0.00676559	NA	NA
Food and Beverage Group	Meat	Binary Classifier	behenoylcarnitine (C22)*	0.0147208	Lipid	Fatty Acid Metabolism (Acyl Carnitine, Long Chain Saturated)
Food and Beverage Group	Meat	Binary Classifier	arachidoylcarnitine (C20)*	0.0103551	Lipid	Fatty Acid Metabolism (Acyl Carnitine, Long Chain Saturated)
Food and Beverage Group	Meat	Binary Classifier	BMI	0.00796252	NA	NA
Food and Beverage Group	Meat	Binary Classifier	1-methylguanidine	0.0047409	Amino Acid	Guanidino and Acetamido Metabolism
Food and Beverage Group	Meat	Binary Classifier	1-methyl-5-imidazoleacetate	0.00457866	Amino Acid	Histidine Metabolism
Food and Beverage Group	Meat	Binary Classifier	3-methylhistidine	0.004169	Amino Acid	Histidine Metabolism
Food and Beverage Group	Meat	Binary Classifier	N6-formyllysine	0.00398378	Amino Acid	Lysine Metabolism
Food and Beverage Group	Meat	Binary Classifier	5-hydroxylysine	0.00391179	Amino Acid	Lysine Metabolism
Food and Beverage Group	Meat	Binary Classifier	X-24811	0.0031258	NA	NA
Food and Beverage Group	Meat	Binary Classifier	X-21796	0.00284273	NA	NA
Food and Beverage Group	Meat	Binary Classifier	protoporphyrin IX	0.00270373	Cofactors and Vitamins	Hemoglobin and Porphyrin Metabolism
Food and Beverage Group	Meat	Binary Classifier	anserine	0.00251613	Amino Acid	Histidine Metabolism
Food and Beverage Group	Meat	Binary Classifier	creatinine	0.00213705	Amino Acid	Creatine Metabolism
Food and Beverage Group	Meat	Binary Classifier	1-methyl-5-imidazolelactate	0.00199314	Amino Acid	Histidine Metabolism
Food and Beverage Group	Meat	Binary Classifier	docosapentaenoate (n3 DPA; 22:5n3)	0.00188376	Lipid	Long Chain Polyunsaturated Fatty Acid (n3 and n6)
Food and Beverage Group	Meat	Binary Classifier	X-10457	0.00172793	NA	NA
Food and Beverage Group	Meat	Binary Classifier	coprostanol	0.00166916	Lipid	Sterol
Food and Beverage Group	Meat	Binary Classifier	sphingosine	0.00153366	Lipid	Sphingosines
Food and Beverage Group	Meat	Binary Classifier	X-23587	0.00149168	NA	NA
Food and Beverage Group	Meat	Binary Classifier	succinylcarnitine (C4-DC)	0.000314012	Energy	TCA Cycle
Food and Beverage Group	Meat	Regression	behenoylcarnitine (C22)*	315.973	Lipid	Fatty Acid Metabolism (Acyl Carnitine, Long Chain Saturated)
Food and Beverage Group	Meat	Regression	arachidoylcarnitine (C20)*	302.859	Lipid	Fatty Acid Metabolism (Acyl Carnitine, Long Chain Saturated)
Food and Beverage Group	Meat	Regression	1-methylguanidine	143.56	Amino Acid	Guanidino and Acetamido Metabolism
Food and Beverage Group	Meat	Regression	1-methyl-5-imidazoleacetate	117.485	Amino Acid	Histidine Metabolism
Food and Beverage Group	Meat	Regression	X-24811	83.2639	NA	NA
Food and Beverage Group	Meat	Regression	5-hydroxylysine	60.4362	Amino Acid	Lysine Metabolism
Food and Beverage Group	Meat	Regression	creatinine	59.1158	Amino Acid	Creatine Metabolism
Food and Beverage Group	Meat	Regression	argininate*	58.6266	Amino Acid	Urea cycle; Arginine and Proline Metabolism
Food and Beverage Group	Meat	Regression	coprostanol	54.5627	Lipid	Sterol
Food and Beverage Group	Meat	Regression	gentisate	54.1724	Amino Acid	Tyrosine Metabolism
Food and Beverage Group	Meat	Regression	anserine	52.0828	Amino Acid	Histidine Metabolism
Food and Beverage Group	Meat	Regression	D-urobilin	48.4792	Cofactors and Vitamins	Hemoglobin and Porphyrin Metabolism
Food and Beverage Group	Meat	Regression	N,N,N-trimethyl-5-aminovalerate	47.7535	Amino Acid	Lysine Metabolism
Food and Beverage Group	Meat	Regression	1-methyl-5-imidazolelactate	45.5145	Amino Acid	Histidine Metabolism
Food and Beverage Group	Meat	Regression	3-methylhistidine	44.7971	Amino Acid	Histidine Metabolism
Food and Beverage Group	Meat	Regression	X-10457	44.2055	NA	NA
Food and Beverage Group	Meat	Regression	malonate	41.1668	Lipid	Fatty Acid Synthesis
Food and Beverage Group	Meat	Regression	(N(1) + N(8))-acetylspermidine	41.1565	Amino Acid	Polyamine Metabolism
Food and Beverage Group	Meat	Regression	ursocholate	40.3528	Lipid	Secondary Bile Acid Metabolism
Food and Beverage Group	Meat	Regression	lignoceroylcarnitine (C24)*	36.8821	Lipid	Fatty Acid Metabolism (Acyl Carnitine, Long Chain Saturated)
Food and Beverage Group	Meat	Regression	succinylcarnitine (C4-DC)	36.6674	Energy	TCA Cycle
Food and Beverage Group	Meat	Regression	N,N-dimethylalanine	34.6248	Amino Acid	Alanine and Aspartate Metabolism
Food and Beverage Group	Meat	Regression	1-methyl-4-imidazoleacetate	31.8432	Amino Acid	Histidine Metabolism
Food and Beverage Group	Meat	Regression	creatine	31.5267	Amino Acid	Creatine Metabolism
Food and Beverage Group	Meat	Regression	oxindolylalanine	31.3738	Amino Acid	Tryptophan Metabolism
Food and Beverage Group	Meat	Regression	N-formylmethionine	30.5881	Amino Acid	Methionine, Cysteine, SAM and Taurine Metabolism
Food and Beverage Group	Meat	Regression	cysteine	28.688	Amino Acid	Methionine, Cysteine, SAM and Taurine Metabolism
Food and Beverage Group	Meat	Regression	X-17162	27.9889	NA	NA
Food and Beverage Group	Meat	Regression	BMI	27.0403	NA	NA
Food and Beverage Group	Meat	Regression	sphingosine	23.5804	Lipid	Sphingosines
Food and Beverage Group	Meat	Regression	4-cholesten-3-one	20.3106	Lipid	Sterol
Food and Beverage Group	Miscellaneous Animal	Binary Classifier	Age	0.0116253	NA	NA
Food and Beverage Group	Miscellaneous Animal	Binary Classifier	Sex	0.00614202	NA	NA
Food and Beverage Group	Miscellaneous Animal	Binary Classifier	gamma-tocotrienol	0.00535436	Cofactors and Vitamins	Tocopherol Metabolism
Food and Beverage Group	Miscellaneous Animal	Binary Classifier	behenoylcarnitine (C22)*	0.00465271	Lipid	Fatty Acid Metabolism (Acyl Carnitine, Long Chain Saturated)
Food and Beverage Group	Miscellaneous Animal	Binary Classifier	succinylcarnitine (C4-DC)	0.00360546	Energy	TCA Cycle
Food and Beverage Group	Miscellaneous Animal	Binary Classifier	tyramine	0.00347434	Amino Acid	Tyrosine Metabolism
Food and Beverage Group	Miscellaneous Animal	Binary Classifier	X-19299	0.00316347	NA	NA
Food and Beverage Group	Miscellaneous Animal	Binary Classifier	cadaverine	0.0031624	Amino Acid	Lysine Metabolism
Food and Beverage Group	Miscellaneous Animal	Binary Classifier	X-24474	0.00297101	NA	NA
Food and Beverage Group	Miscellaneous Animal	Binary Classifier	X-23738	0.00295299	NA	NA
Food and Beverage Group	Miscellaneous Animal	Binary Classifier	1-methyl-5-imidazoleacetate	0.00280367	Amino Acid	Histidine Metabolism
Food and Beverage Group	Miscellaneous Animal	Binary Classifier	alpha-ketoglutarate	0.0027826	Energy	TCA Cycle
Food and Beverage Group	Miscellaneous Animal	Binary Classifier	pyridoxate	0.00232348	Cofactors and Vitamins	Vitamin B6 Metabolism
Food and Beverage Group	Miscellaneous Animal	Binary Classifier	gamma-glutamylalanine	0.0015483	Peptide	Gamma-glutamyl Amino Acid
Food and Beverage Group	Miscellaneous Animal	Regression	Sex	20.4394	NA	NA
Food and Beverage Group	Miscellaneous Animal	Regression	Age	18.5549	NA	NA
Food and Beverage Group	Miscellaneous Animal	Regression	X-24989	11.9541	NA	NA
Food and Beverage Group	Miscellaneous Animal	Regression	behenoylcarnitine (C22)*	10.9494	Lipid	Fatty Acid Metabolism (Acyl Carnitine, Long Chain Saturated)
Food and Beverage Group	Miscellaneous Animal	Regression	acisoga	8.10828	Amino Acid	Polyamine Metabolism
Food and Beverage Group	Miscellaneous Animal	Regression	X-25950	6.75607	NA	NA
Food and Beverage Group	Miscellaneous Animal	Regression	kynurenate	6.71514	Amino Acid	Tryptophan Metabolism
Food and Beverage Group	Miscellaneous Animal	Regression	cadaverine	6.49391	Amino Acid	Lysine Metabolism
Food and Beverage Group	Miscellaneous Animal	Regression	diglycerol	6.38572	Xenobiotics	Chemical
Food and Beverage Group	Miscellaneous Animal	Regression	fructosyllysine	6.32422	Amino Acid	Lysine Metabolism
Food and Beverage Group	Miscellaneous Animal	Regression	dimethylarginine (SDMA + ADMA)	5.48254	Amino Acid	Urea cycle; Arginine and Proline Metabolism
Food and Beverage Group	Miscellaneous Animal	Regression	N6,N6-dimethyllysine	4.33482	Amino Acid	Lysine Metabolism
Food and Beverage Group	Miscellaneous Animal	Regression	arabonate/xylonate	4.28491	Carbohydrate	Pentose Metabolism
Food and Beverage Group	Miscellaneous Animal	Regression	1-methyladenine	3.16077	Nucleotide	Purine Metabolism, Adenine containing
Food and Beverage Group	Miscellaneous Animal	Regression	X-25518	2.87944	NA	NA
Food and Beverage Group	Miscellaneous Animal	Regression	3-phenylpropionate (hydrocinnamate)	1.66875	Xenobiotics	Benzoate Metabolism
Food and Beverage Group	Miscellaneous Animal	Regression	7-methylguanine	1.61471	Nucleotide	Purine Metabolism, Guanine containing
Food and Beverage Group	Miscellaneous Animal	Regression	carboxyethyl-GABA	1.2091	Amino Acid	Glutamate Metabolism
Food and Beverage Group	Miscellaneous Animal	Regression	myo-inositol	0.555579	Lipid	Inositol Metabolism
Food and Beverage Group	Nuts & Seeds	Binary Classifier	10-hydroxystearate	0.010208	Lipid	Fatty Acid, Monohydroxy
Food and Beverage Group	Nuts & Seeds	Binary Classifier	BMI	0.00799338	NA	NA
Food and Beverage Group	Nuts & Seeds	Binary Classifier	LAHSA (18:2/OH-18:0)*	0.00623564	Lipid	Fatty Acid Hydroxyl Fatty Acid
Food and Beverage Group	Nuts & Seeds	Binary Classifier	glycerol	0.00499634	Lipid	Glycerolipid Metabolism
Food and Beverage Group	Nuts & Seeds	Binary Classifier	X-25838	0.00487117	NA	NA
Food and Beverage Group	Nuts & Seeds	Binary Classifier	3-hydroxyoleate*	0.00457769	Lipid	Fatty Acid, Monohydroxy
Food and Beverage Group	Nuts & Seeds	Binary Classifier	enterolactone	0.00444914	Xenobiotics	Food Component/Plant
Food and Beverage Group	Nuts & Seeds	Binary Classifier	delta-tocopherol	0.00416022	Cofactors and Vitamins	Tocopherol Metabolism
Food and Beverage Group	Nuts & Seeds	Binary Classifier	maleate	0.0034293	Lipid	Fatty Acid, Dicarboxylate
Food and Beverage Group	Nuts & Seeds	Binary Classifier	3-ketosphinganine	0.00337683	Lipid	Sphingolipid Synthesis
Food and Beverage Group	Nuts & Seeds	Binary Classifier	X-15461	0.00294447	NA	NA
Food and Beverage Group	Nuts & Seeds	Binary Classifier	gamma-tocopherol/beta-tocopherol	0.00290804	Cofactors and Vitamins	Tocopherol Metabolism
Food and Beverage Group	Nuts & Seeds	Binary Classifier	X-24027	0.00288315	NA	NA
Food and Beverage Group	Nuts & Seeds	Binary Classifier	bilirubin (Z,Z)	0.00269932	Cofactors and Vitamins	Hemoglobin and Porphyrin Metabolism
Food and Beverage Group	Nuts & Seeds	Binary Classifier	linoleate (18:2n6)	0.0025685	Lipid	Long Chain Polyunsaturated Fatty Acid (n3 and n6)
Food and Beverage Group	Nuts & Seeds	Binary Classifier	caffeate	0.00241777	Xenobiotics	Food Component/Plant
Food and Beverage Group	Nuts & Seeds	Binary Classifier	biotin	0.00240489	Cofactors and Vitamins	Biotin Metabolism
Food and Beverage Group	Nuts & Seeds	Binary Classifier	3-methylglutarate/2-methylglutarate	0.00239769	Lipid	Fatty Acid, Dicarboxylate
Food and Beverage Group	Nuts & Seeds	Binary Classifier	glutamine	0.00236777	Amino Acid	Glutamate Metabolism
Food and Beverage Group	Nuts & Seeds	Binary Classifier	leucylglycine	0.00218015	Peptide	Dipeptide
Food and Beverage Group	Nuts & Seeds	Binary Classifier	cytidine	0.00210378	Nucleotide	Pyrimidine Metabolism, Cytidine containing
Food and Beverage Group	Nuts & Seeds	Binary Classifier	2'-deoxycytidine	0.0020871	Nucleotide	Pyrimidine Metabolism, Cytidine containing
Food and Beverage Group	Nuts & Seeds	Binary Classifier	protoporphyrin IX	0.00194498	Cofactors and Vitamins	Hemoglobin and Porphyrin Metabolism
Food and Beverage Group	Nuts & Seeds	Binary Classifier	1-methylguanidine	0.00193141	Amino Acid	Guanidino and Acetamido Metabolism
Food and Beverage Group	Nuts & Seeds	Binary Classifier	2-hydroxydecanoate	0.00185375	Lipid	Fatty Acid, Monohydroxy
Food and Beverage Group	Nuts & Seeds	Binary Classifier	Urolithin A	0.00177524	Xenobiotics	Bacterial/Fungal
Food and Beverage Group	Nuts & Seeds	Binary Classifier	3-carboxy-4-methyl-5-pentyl-2-furanpropionate (3-CMPFP)**	0.00143137	Lipid	Fatty Acid, Dicarboxylate
Food and Beverage Group	Nuts & Seeds	Binary Classifier	methylphosphate	0.00141842	Nucleotide	Purine and Pyrimidine Metabolism
Food and Beverage Group	Nuts & Seeds	Binary Classifier	X-24697	0.0013925	NA	NA
Food and Beverage Group	Nuts & Seeds	Binary Classifier	ursocholate	0.00136857	Lipid	Secondary Bile Acid Metabolism
Food and Beverage Group	Nuts & Seeds	Binary Classifier	oleoyl-linoleoyl-glycerol (18:1/18:2) [1]	0.00126665	Lipid	Diacylglycerol
Food and Beverage Group	Nuts & Seeds	Binary Classifier	4-imidazoleacetate	0.00125003	Amino Acid	Histidine Metabolism
Food and Beverage Group	Nuts & Seeds	Binary Classifier	phosphate	0.00118045	Energy	Oxidative Phosphorylation
Food and Beverage Group	Nuts & Seeds	Binary Classifier	oleate/vaccenate (18:1)	0.0011754	Lipid	Long Chain Monounsaturated Fatty Acid
Food and Beverage Group	Nuts & Seeds	Binary Classifier	cholesterol sulfate	0.00116245	Lipid	Sterol
Food and Beverage Group	Nuts & Seeds	Binary Classifier	X-23782	0.00107211	NA	NA
Food and Beverage Group	Nuts & Seeds	Binary Classifier	13-HODE + 9-HODE	0.00105962	Lipid	Fatty Acid, Monohydroxy
Food and Beverage Group	Nuts & Seeds	Binary Classifier	lithocholate	0.00089623	Lipid	Secondary Bile Acid Metabolism
Food and Beverage Group	Nuts & Seeds	Binary Classifier	isovalerate (i5:0)	0.000530749	Amino Acid	Leucine, Isoleucine and Valine Metabolism
Food and Beverage Group	Nuts & Seeds	Binary Classifier	coprostanol	0.000516259	Lipid	Sterol
Food and Beverage Group	Nuts & Seeds	Binary Classifier	oleoyl-linoleoyl-glycerol (18:1/18:2) [2]	0.000456959	Lipid	Diacylglycerol
Food and Beverage Group	Nuts & Seeds	Binary Classifier	X-23767	0.000289155	NA	NA
Food and Beverage Group	Nuts & Seeds	Binary Classifier	deoxycholate	0.000269439	Lipid	Secondary Bile Acid Metabolism
Food and Beverage Group	Nuts & Seeds	Regression	linoleate (18:2n6)	11.1884	Lipid	Long Chain Polyunsaturated Fatty Acid (n3 and n6)
Food and Beverage Group	Nuts & Seeds	Regression	LAHSA (18:2/OH-18:0)*	7.73346	Lipid	Fatty Acid Hydroxyl Fatty Acid
Food and Beverage Group	Nuts & Seeds	Regression	oleoyl-linoleoyl-glycerol (18:1/18:2) [1]	7.68788	Lipid	Diacylglycerol
Food and Beverage Group	Nuts & Seeds	Regression	glycerol	7.46664	Lipid	Glycerolipid Metabolism
Food and Beverage Group	Nuts & Seeds	Regression	3-hydroxyoleate*	7.46589	Lipid	Fatty Acid, Monohydroxy
Food and Beverage Group	Nuts & Seeds	Regression	oleate/vaccenate (18:1)	7.42848	Lipid	Long Chain Monounsaturated Fatty Acid
Food and Beverage Group	Nuts & Seeds	Regression	hexadecadienoate (16:2n6)	7.29125	Lipid	Long Chain Polyunsaturated Fatty Acid (n3 and n6)
Food and Beverage Group	Nuts & Seeds	Regression	13-HODE + 9-HODE	7.22463	Lipid	Fatty Acid, Monohydroxy
Food and Beverage Group	Nuts & Seeds	Regression	enterolactone	7.22409	Xenobiotics	Food Component/Plant
Food and Beverage Group	Nuts & Seeds	Regression	2-aminophenol	6.34343	Xenobiotics	Food Component/Plant
Food and Beverage Group	Nuts & Seeds	Regression	palmitoleate (16:1n7)	6.20311	Lipid	Long Chain Monounsaturated Fatty Acid
Food and Beverage Group	Nuts & Seeds	Regression	10-hydroxystearate	5.12249	Lipid	Fatty Acid, Monohydroxy
Food and Beverage Group	Nuts & Seeds	Regression	eicosenoate (20:1)	4.04216	Lipid	Long Chain Monounsaturated Fatty Acid
Food and Beverage Group	Nuts & Seeds	Regression	3-hydroxy-3-methylglutarate	3.70718	Lipid	Mevalonate Metabolism
Food and Beverage Group	Nuts & Seeds	Regression	phytanate	3.4286	Xenobiotics	Food Component/Plant
Food and Beverage Group	Nuts & Seeds	Regression	cysteine	3.06506	Amino Acid	Methionine, Cysteine, SAM and Taurine Metabolism
Food and Beverage Group	Nuts & Seeds	Regression	cholesterol sulfate	3.02562	Lipid	Sterol
Food and Beverage Group	Nuts & Seeds	Regression	X-25838	2.62654	NA	NA
Food and Beverage Group	Nuts & Seeds	Regression	ursocholate	2.43707	Lipid	Secondary Bile Acid Metabolism
Food and Beverage Group	Nuts & Seeds	Regression	3-formylindole	1.76802	Xenobiotics	Food Component/Plant
Food and Beverage Group	Nuts & Seeds	Regression	X-14904	1.30071	NA	NA
Food and Beverage Group	Potatoes	Binary Classifier	X-23657	0.0113958	NA	NA
Food and Beverage Group	Potatoes	Binary Classifier	Age	0.00912841	NA	NA
Food and Beverage Group	Potatoes	Binary Classifier	bilirubin (Z,Z)	0.00644811	Cofactors and Vitamins	Hemoglobin and Porphyrin Metabolism
Food and Beverage Group	Potatoes	Binary Classifier	theanine	0.00585444	Xenobiotics	Food Component/Plant
Food and Beverage Group	Potatoes	Binary Classifier	solanidine	0.00529682	Xenobiotics	Food Component/Plant
Food and Beverage Group	Potatoes	Binary Classifier	pheophorbide A	0.00473527	Xenobiotics	Food Component/Plant
Food and Beverage Group	Potatoes	Binary Classifier	X-23583	0.00448703	NA	NA
Food and Beverage Group	Potatoes	Binary Classifier	X-23782	0.00418618	NA	NA
Food and Beverage Group	Potatoes	Binary Classifier	3,4-dihydroxybenzoate	0.00398166	Xenobiotics	Benzoate Metabolism
Food and Beverage Group	Potatoes	Binary Classifier	5-methyluridine (ribothymidine)	0.00390047	Nucleotide	Pyrimidine Metabolism, Uracil containing
Food and Beverage Group	Potatoes	Binary Classifier	glycerol	0.00369883	Lipid	Glycerolipid Metabolism
Food and Beverage Group	Potatoes	Binary Classifier	dihomo-linolenate (20:3n3 or n6)	0.00362384	Lipid	Long Chain Polyunsaturated Fatty Acid (n3 and n6)
Food and Beverage Group	Potatoes	Binary Classifier	phytanate	0.003615	Xenobiotics	Food Component/Plant
Food and Beverage Group	Potatoes	Binary Classifier	harmane	0.00334687	Xenobiotics	Food Component/Plant
Food and Beverage Group	Potatoes	Binary Classifier	X-17653	0.003059	NA	NA
Food and Beverage Group	Potatoes	Binary Classifier	oleoyl-linoleoyl-glycerol (18:1/18:2) [1]	0.00249892	Lipid	Diacylglycerol
Food and Beverage Group	Potatoes	Binary Classifier	phenylpyruvate	0.0021559	Amino Acid	Phenylalanine Metabolism
Food and Beverage Group	Potatoes	Binary Classifier	enterolactone	0.00206448	Xenobiotics	Food Component/Plant
Food and Beverage Group	Potatoes	Regression	(N(1) + N(8))-acetylspermidine	121.139	Amino Acid	Polyamine Metabolism
Food and Beverage Group	Potatoes	Regression	X-13007	105.098	NA	NA
Food and Beverage Group	Potatoes	Regression	X-23657	72.5998	NA	NA
Food and Beverage Group	Potatoes	Regression	Age	68.8938	NA	NA
Food and Beverage Group	Potatoes	Regression	X-15461	60.6879	NA	NA
Food and Beverage Group	Potatoes	Regression	theanine	58.9919	Xenobiotics	Food Component/Plant
Food and Beverage Group	Potatoes	Regression	deoxymugineic acid	58.2946	Xenobiotics	Food Component/Plant
Food and Beverage Group	Potatoes	Regression	13-HODE + 9-HODE	57.4894	Lipid	Fatty Acid, Monohydroxy
Food and Beverage Group	Potatoes	Regression	cholate	49.9196	Lipid	Primary Bile Acid Metabolism
Food and Beverage Group	Potatoes	Regression	2'-deoxycytidine	46.8893	Nucleotide	Pyrimidine Metabolism, Cytidine containing
Food and Beverage Group	Potatoes	Regression	bilirubin (Z,Z)	44.542	Cofactors and Vitamins	Hemoglobin and Porphyrin Metabolism
Food and Beverage Group	Potatoes	Regression	solanidine	43.3362	Xenobiotics	Food Component/Plant
Food and Beverage Group	Potatoes	Regression	X-24683	39.7795	NA	NA
Food and Beverage Group	Potatoes	Regression	eicosapentaenoate (EPA; 20:5n3)	36.529	Lipid	Long Chain Polyunsaturated Fatty Acid (n3 and n6)
Food and Beverage Group	Potatoes	Regression	X-23438	33.4454	NA	NA
Food and Beverage Group	Potatoes	Regression	5-methyluridine (ribothymidine)	28.8918	Nucleotide	Pyrimidine Metabolism, Uracil containing
Food and Beverage Group	Refined Grains	Binary Classifier	Age	0.00517894	NA	NA
Food and Beverage Group	Refined Grains	Binary Classifier	(N(1) + N(8))-acetylspermidine	0.00512131	Amino Acid	Polyamine Metabolism
Food and Beverage Group	Refined Grains	Binary Classifier	X-12680	0.00482611	NA	NA
Food and Beverage Group	Refined Grains	Binary Classifier	leucylglutamine*	0.00462358	Peptide	Dipeptide
Food and Beverage Group	Refined Grains	Binary Classifier	X-23738	0.00405536	NA	NA
Food and Beverage Group	Refined Grains	Binary Classifier	N6-methyllysine	0.00367604	Amino Acid	Lysine Metabolism
Food and Beverage Group	Refined Grains	Binary Classifier	N6,N6,N6-trimethyllysine	0.00364355	Amino Acid	Lysine Metabolism
Food and Beverage Group	Refined Grains	Binary Classifier	nicotinate	0.00335821	Cofactors and Vitamins	Nicotinate and Nicotinamide Metabolism
Food and Beverage Group	Refined Grains	Binary Classifier	glycylleucine	0.00326183	Peptide	Dipeptide
Food and Beverage Group	Refined Grains	Binary Classifier	alanylleucine	0.00325957	Peptide	Dipeptide
Food and Beverage Group	Refined Grains	Binary Classifier	X-24989	0.00318398	NA	NA
Food and Beverage Group	Refined Grains	Binary Classifier	X-13507	0.00300197	NA	NA
Food and Beverage Group	Refined Grains	Binary Classifier	2-hydroxylignocerate*	0.00280179	Lipid	Fatty Acid, Monohydroxy
Food and Beverage Group	Refined Grains	Binary Classifier	X-23581	0.0026719	NA	NA
Food and Beverage Group	Refined Grains	Binary Classifier	carboxyethyl-GABA	0.00237396	Amino Acid	Glutamate Metabolism
Food and Beverage Group	Refined Grains	Binary Classifier	argininate*	0.00228206	Amino Acid	Urea cycle; Arginine and Proline Metabolism
Food and Beverage Group	Refined Grains	Binary Classifier	X-25509	0.00175824	NA	NA
Food and Beverage Group	Refined Grains	Binary Classifier	X-24238	0.00118413	NA	NA
Food and Beverage Group	Refined Grains	Binary Classifier	X-15461	0.00100445	NA	NA
Food and Beverage Group	Refined Grains	Regression	Age	115.505	NA	NA
Food and Beverage Group	Refined Grains	Regression	glycylleucine	39.5378	Peptide	Dipeptide
Food and Beverage Group	Refined Grains	Regression	(N(1) + N(8))-acetylspermidine	35.0558	Amino Acid	Polyamine Metabolism
Food and Beverage Group	Refined Grains	Regression	X-24989	32.3524	NA	NA
Food and Beverage Group	Refined Grains	Regression	dimethylarginine (SDMA + ADMA)	31.0902	Amino Acid	Urea cycle; Arginine and Proline Metabolism
Food and Beverage Group	Refined Grains	Regression	spermidine	28.7331	Amino Acid	Polyamine Metabolism
Food and Beverage Group	Refined Grains	Regression	riboflavin (Vitamin B2)	26.2833	Cofactors and Vitamins	Riboflavin Metabolism
Food and Beverage Group	Refined Grains	Regression	N6,N6,N6-trimethyllysine	25.5104	Amino Acid	Lysine Metabolism
Food and Beverage Group	Refined Grains	Regression	X-24973	24.3363	NA	NA
Food and Beverage Group	Refined Grains	Regression	X-23581	23.9586	NA	NA
Food and Beverage Group	Refined Grains	Regression	pantothenate	22.8334	Cofactors and Vitamins	Pantothenate and CoA Metabolism
Food and Beverage Group	Refined Grains	Regression	carboxyethyl-GABA	22.4081	Amino Acid	Glutamate Metabolism
Food and Beverage Group	Refined Grains	Regression	threonylphenylalanine	21.9163	Peptide	Dipeptide
Food and Beverage Group	Refined Grains	Regression	histamine	20.5995	Amino Acid	Histidine Metabolism
Food and Beverage Group	Refined Grains	Regression	2-hydroxylignocerate*	20.058	Lipid	Fatty Acid, Monohydroxy
Food and Beverage Group	Refined Grains	Regression	N6-methyllysine	19.6381	Amino Acid	Lysine Metabolism
Food and Beverage Group	Refined Grains	Regression	N-carboxymethylalanine	18.6791	Xenobiotics	Food Component/Plant
Food and Beverage Group	Refined Grains	Regression	1-methyl-5-imidazoleacetate	17.5791	Amino Acid	Histidine Metabolism
Food and Beverage Group	Refined Grains	Regression	1-methyladenine	15.8383	Nucleotide	Purine Metabolism, Adenine containing
Food and Beverage Group	Refined Grains	Regression	2'-O-methyluridine	14.8616	Nucleotide	Pyrimidine Metabolism, Uracil containing
Food and Beverage Group	Refined Grains	Regression	X-25111	14.5051	NA	NA
Food and Beverage Group	Refined Grains	Regression	thymine	11.2725	Nucleotide	Pyrimidine Metabolism, Thymine containing
Food and Beverage Group	Refined Grains	Regression	2-isopropylmalate	10.17	Xenobiotics	Food Component/Plant
Food and Beverage Group	Refined Grains	Regression	N6-carboxymethyllysine	9.8378	Carbohydrate	Advanced Glycation End-product
Food and Beverage Group	Refined Grains	Regression	N,N,N-trimethyl-5-aminovalerate	9.56886	Amino Acid	Lysine Metabolism
Food and Beverage Group	Refined Grains	Regression	erythronate*	5.99147	Carbohydrate	Aminosugar Metabolism
Food and Beverage Group	Refined Grains	Regression	sebacate (C10-DC)	2.23106	Lipid	Fatty Acid, Dicarboxylate
Food and Beverage Group	Sweetened Beverages	Binary Classifier	Age	0.0197066	NA	NA
Food and Beverage Group	Sweetened Beverages	Binary Classifier	saccharin	0.00869604	Xenobiotics	Food Component/Plant
Food and Beverage Group	Sweetened Beverages	Binary Classifier	BMI	0.00836405	NA	NA
Food and Beverage Group	Sweetened Beverages	Binary Classifier	behenoylcarnitine (C22)*	0.00656219	Lipid	Fatty Acid Metabolism (Acyl Carnitine, Long Chain Saturated)
Food and Beverage Group	Sweetened Beverages	Binary Classifier	X-25505	0.00561873	NA	NA
Food and Beverage Group	Sweetened Beverages	Binary Classifier	X-19299	0.00519387	NA	NA
Food and Beverage Group	Sweetened Beverages	Binary Classifier	enterolactone	0.00471663	Xenobiotics	Food Component/Plant
Food and Beverage Group	Sweetened Beverages	Binary Classifier	3-hydroxyoleate*	0.00358256	Lipid	Fatty Acid, Monohydroxy
Food and Beverage Group	Sweetened Beverages	Binary Classifier	3-phenylpropionate (hydrocinnamate)	0.00304368	Xenobiotics	Benzoate Metabolism
Food and Beverage Group	Sweetened Beverages	Binary Classifier	sebacate (C10-DC)	0.00260676	Lipid	Fatty Acid, Dicarboxylate
Food and Beverage Group	Sweetened Beverages	Binary Classifier	theanine	0.00246977	Xenobiotics	Food Component/Plant
Food and Beverage Group	Sweetened Beverages	Regression	BMI	2321.89	NA	NA
Food and Beverage Group	Sweetened Beverages	Regression	threonate	1596.04	Cofactors and Vitamins	Ascorbate and Aldarate Metabolism
Food and Beverage Group	Sweetened Beverages	Regression	saccharin	1259.77	Xenobiotics	Food Component/Plant
Food and Beverage Group	Sweetened Beverages	Regression	Age	1109.64	NA	NA
Food and Beverage Group	Sweetened Beverages	Regression	azelate (C9-DC)	1030.47	Lipid	Fatty Acid, Dicarboxylate
Food and Beverage Group	Sweetened Beverages	Regression	prolylglycine	849.111	Peptide	Dipeptide
Food and Beverage Group	Sweetened Beverages	Regression	3-methylglutaconate	817.027	Amino Acid	Leucine, Isoleucine and Valine Metabolism
Food and Beverage Group	Sweetened Beverages	Regression	hexadecadienoate (16:2n6)	613.107	Lipid	Long Chain Polyunsaturated Fatty Acid (n3 and n6)
Food and Beverage Group	Sweetened Beverages	Regression	tryptophan	477.6	Amino Acid	Tryptophan Metabolism
Food and Beverage Group	Sweetened Beverages	Regression	X-23600	394.624	NA	NA
Food and Beverage Group	Sweetened Beverages	Regression	gamma-glutamyl-epsilon-lysine	354.845	Peptide	Gamma-glutamyl Amino Acid
Food and Beverage Group	Sweetened Beverages	Regression	1-palmitoyl-GPE (16:0)	346.3	Lipid	Lysophospholipid
Food and Beverage Group	Sweetened Beverages	Regression	suberate (C8-DC)	326.498	Lipid	Fatty Acid, Dicarboxylate
Food and Beverage Group	Sweetened Beverages	Regression	stearoyl ethanolamide	237.827	Lipid	Endocannabinoid
Food and Beverage Group	Sweets	Binary Classifier	Sex	0.0102336	NA	NA
Food and Beverage Group	Sweets	Binary Classifier	N,N,N-trimethyl-5-aminovalerate	0.00754894	Amino Acid	Lysine Metabolism
Food and Beverage Group	Sweets	Binary Classifier	X-24238	0.00754466	NA	NA
Food and Beverage Group	Sweets	Binary Classifier	daidzein	0.00676975	Xenobiotics	Food Component/Plant
Food and Beverage Group	Sweets	Binary Classifier	X-17969	0.00434681	NA	NA
Food and Beverage Group	Sweets	Binary Classifier	vanillate	0.00432153	Xenobiotics	Food Component/Plant
Food and Beverage Group	Sweets	Binary Classifier	X-12101	0.00398909	NA	NA
Food and Beverage Group	Sweets	Regression	nicotianamine	150.385	Xenobiotics	Food Component/Plant
Food and Beverage Group	Sweets	Regression	pseudouridine	105.83	Nucleotide	Pyrimidine Metabolism, Uracil containing
Food and Beverage Group	Sweets	Regression	2-hydroxyarachidate*	68.4929	Lipid	Fatty Acid, Monohydroxy
Food and Beverage Group	Sweets	Regression	5-oxoproline	66.8369	Amino Acid	Glutathione Metabolism
Food and Beverage Group	Sweets	Regression	Sex	65.4232	NA	NA
Food and Beverage Group	Sweets	Regression	myo-inositol	62.2696	Lipid	Inositol Metabolism
Food and Beverage Group	Sweets	Regression	urate	61.9156	Nucleotide	Purine Metabolism, (Hypo)Xanthine/Inosine containing
Food and Beverage Group	Sweets	Regression	3-methylglutarate/2-methylglutarate	47.4137	Lipid	Fatty Acid, Dicarboxylate
Food and Beverage Group	Sweets	Regression	X-24238	46.9993	NA	NA
Food and Beverage Group	Sweets	Regression	glycodeoxycholate	44.3135	Lipid	Secondary Bile Acid Metabolism
Food and Beverage Group	Sweets	Regression	5-hydroxylysine	43.4813	Amino Acid	Lysine Metabolism
Food and Beverage Group	Sweets	Regression	X-12101	42.9733	NA	NA
Food and Beverage Group	Sweets	Regression	caproate (6:0)	40.5162	Lipid	Medium Chain Fatty Acid
Food and Beverage Group	Sweets	Regression	3-(3-hydroxyphenyl)propionate	36.4558	Xenobiotics	Benzoate Metabolism
Food and Beverage Group	Sweets	Regression	Age	32.498	NA	NA
Food and Beverage Group	Sweets	Regression	3-carboxyadipate	29.3664	Lipid	Fatty Acid, Dicarboxylate
Food and Beverage Group	Tea & Coffee	Binary Classifier	theanine	0.0169009	Xenobiotics	Food Component/Plant
Food and Beverage Group	Tea & Coffee	Binary Classifier	5-acetylamino-6-amino-3-methyluracil	0.0112624	Xenobiotics	Xanthine Metabolism
Food and Beverage Group	Tea & Coffee	Binary Classifier	X-23767	0.00577651	NA	NA
Food and Beverage Group	Tea & Coffee	Binary Classifier	theophylline	0.00521372	Xenobiotics	Xanthine Metabolism
Food and Beverage Group	Tea & Coffee	Binary Classifier	X-25500	0.00499227	NA	NA
Food and Beverage Group	Tea & Coffee	Binary Classifier	1,3-dimethylurate	0.00497995	Xenobiotics	Xanthine Metabolism
Food and Beverage Group	Tea & Coffee	Binary Classifier	X-23655	0.00491623	NA	NA
Food and Beverage Group	Tea & Coffee	Binary Classifier	Age	0.00459287	NA	NA
Food and Beverage Group	Tea & Coffee	Binary Classifier	X-21796	0.00390265	NA	NA
Food and Beverage Group	Tea & Coffee	Binary Classifier	2,4,6-trihydroxybenzoate	0.00376066	Xenobiotics	Benzoate Metabolism
Food and Beverage Group	Tea & Coffee	Binary Classifier	X-25507	0.00348444	NA	NA
Food and Beverage Group	Tea & Coffee	Binary Classifier	bilirubin degradation product, C16H18N2O5 (1)**	0.00345665	Partially Characterized Molecules	Partially Characterized Molecules
Food and Beverage Group	Tea & Coffee	Binary Classifier	quinate	0.00310757	Xenobiotics	Food Component/Plant
Food and Beverage Group	Tea & Coffee	Binary Classifier	methylurea	0.00297996	Amino Acid	Urea cycle; Arginine and Proline Metabolism
Food and Beverage Group	Tea & Coffee	Binary Classifier	bilirubin degradation product, C16H18N2O5 (3)**	0.0027293	Partially Characterized Molecules	Partially Characterized Molecules
Food and Beverage Group	Tea & Coffee	Binary Classifier	X-25947	0.00236509	NA	NA
Food and Beverage Group	Tea & Coffee	Binary Classifier	5-hydroxypicolinic acid	0.00232999	Amino Acid	Tryptophan Metabolism
Food and Beverage Group	Tea & Coffee	Binary Classifier	nicotinate	0.00193612	Cofactors and Vitamins	Nicotinate and Nicotinamide Metabolism
Food and Beverage Group	Tea & Coffee	Binary Classifier	carotene diol (1)	0.00143413	Cofactors and Vitamins	Vitamin A Metabolism
Food and Beverage Group	Tea & Coffee	Binary Classifier	BMI	0.00141074	NA	NA
Food and Beverage Group	Tea & Coffee	Binary Classifier	X-25505	0.000622407	NA	NA
Food and Beverage Group	Tea & Coffee	Regression	theanine	13756.2	Xenobiotics	Food Component/Plant
Food and Beverage Group	Tea & Coffee	Regression	X-23655	5489.05	NA	NA
Food and Beverage Group	Tea & Coffee	Regression	5-acetylamino-6-amino-3-methyluracil	2922.98	Xenobiotics	Xanthine Metabolism
Food and Beverage Group	Tea & Coffee	Regression	Age	2885.05	NA	NA
Food and Beverage Group	Tea & Coffee	Regression	X-21796	1951.9	NA	NA
Food and Beverage Group	Tea & Coffee	Regression	X-25507	1921.2	NA	NA
Food and Beverage Group	Tea & Coffee	Regression	theophylline	1494.63	Xenobiotics	Xanthine Metabolism
Food and Beverage Group	Tea & Coffee	Regression	X-25500	1371.75	NA	NA
Food and Beverage Group	Tea & Coffee	Regression	1,3-dimethylurate	1292.58	Xenobiotics	Xanthine Metabolism
Food and Beverage Group	Tea & Coffee	Regression	X-23767	1284.11	NA	NA
Food and Beverage Group	Tea & Coffee	Regression	N-delta-acetylornithine	1264.27	Amino Acid	Urea cycle; Arginine and Proline Metabolism
Food and Beverage Group	Tea & Coffee	Regression	o-Tyrosine	1242.99	Amino Acid	Tyrosine Metabolism
Food and Beverage Group	Tea & Coffee	Regression	X-25506	1146.25	NA	NA
Food and Beverage Group	Tea & Coffee	Regression	quinate	1127.5	Xenobiotics	Food Component/Plant
Food and Beverage Group	Tea & Coffee	Regression	threonine	1063.86	Amino Acid	Glycine, Serine and Threonine Metabolism
Food and Beverage Group	Tea & Coffee	Regression	5-hydroxypicolinic acid	929.678	Amino Acid	Tryptophan Metabolism
Food and Beverage Group	Tea & Coffee	Regression	3-methylglutaconate	890.306	Amino Acid	Leucine, Isoleucine and Valine Metabolism
Food and Beverage Group	Tea & Coffee	Regression	cystine	876.79	Amino Acid	Methionine, Cysteine, SAM and Taurine Metabolism
Food and Beverage Group	Tea & Coffee	Regression	X-25508	819.366	NA	NA
Food and Beverage Group	Tea & Coffee	Regression	1-methylxanthine	732.492	Xenobiotics	Xanthine Metabolism
Food and Beverage Group	Tea & Coffee	Regression	anthranilate	696.285	Amino Acid	Tryptophan Metabolism
Food and Beverage Group	Tea & Coffee	Regression	N6,N6-dimethyllysine	679.362	Amino Acid	Lysine Metabolism
Food and Beverage Group	Tea & Coffee	Regression	lyxonate	650.323	Carbohydrate	Pentose Metabolism
Food and Beverage Group	Tea & Coffee	Regression	(N(1) + N(8))-acetylspermidine	622.941	Amino Acid	Polyamine Metabolism
Food and Beverage Group	Tea & Coffee	Regression	xanthine	590.285	Nucleotide	Purine Metabolism, (Hypo)Xanthine/Inosine containing
Food and Beverage Group	Tea & Coffee	Regression	bilirubin degradation product, C16H18N2O5 (1)**	589.113	Partially Characterized Molecules	Partially Characterized Molecules
Food and Beverage Group	Tea & Coffee	Regression	N-formylanthranilic acid	529.572	Amino Acid	Tryptophan Metabolism
Food and Beverage Group	Tea & Coffee	Regression	2,4,6-trihydroxybenzoate	506.578	Xenobiotics	Benzoate Metabolism
Food and Beverage Group	Tea & Coffee	Regression	leucine	477.104	Amino Acid	Leucine, Isoleucine and Valine Metabolism
Food and Beverage Group	Tea & Coffee	Regression	N-acetylisoleucine	438.924	Amino Acid	Leucine, Isoleucine and Valine Metabolism
Food and Beverage Group	Tea & Coffee	Regression	X-23925	429.552	NA	NA
Food and Beverage Group	Tea & Coffee	Regression	X-25948	398.369	NA	NA
Food and Beverage Group	Tea & Coffee	Regression	1-methyladenine	339.563	Nucleotide	Purine Metabolism, Adenine containing
Food and Beverage Group	Tea & Coffee	Regression	methylurea	165.2	Amino Acid	Urea cycle; Arginine and Proline Metabolism
Food and Beverage Group	Tea & Coffee	Regression	1,3,7-trimethylurate	-8.9121	Xenobiotics	Xanthine Metabolism
Food and Beverage Group	Vegetable Oil	Binary Classifier	3-hydroxyoleate*	0.00443954	Lipid	Fatty Acid, Monohydroxy
Food and Beverage Group	Vegetable Oil	Binary Classifier	BMI	0.00329124	NA	NA
Food and Beverage Group	Vegetable Oil	Binary Classifier	harmane	0.00300538	Xenobiotics	Food Component/Plant
Food and Beverage Group	Vegetable Oil	Binary Classifier	X-23780	0.00283054	NA	NA
Food and Beverage Group	Vegetable Oil	Binary Classifier	X-25495	0.00276549	NA	NA
Food and Beverage Group	Vegetable Oil	Binary Classifier	X-23974	0.0026838	NA	NA
Food and Beverage Group	Vegetable Oil	Binary Classifier	X-23600	0.00257879	NA	NA
Food and Beverage Group	Vegetable Oil	Binary Classifier	delta-tocopherol	0.00254948	Cofactors and Vitamins	Tocopherol Metabolism
Food and Beverage Group	Vegetable Oil	Binary Classifier	phosphate	0.00240936	Energy	Oxidative Phosphorylation
Food and Beverage Group	Vegetable Oil	Binary Classifier	cytidine	0.00235105	Nucleotide	Pyrimidine Metabolism, Cytidine containing
Food and Beverage Group	Vegetable Oil	Binary Classifier	indoleacetate	0.00232399	Amino Acid	Tryptophan Metabolism
Food and Beverage Group	Vegetable Oil	Binary Classifier	N-methylglutamate	0.00217146	Amino Acid	Glutamate Metabolism
Food and Beverage Group	Vegetable Oil	Binary Classifier	gamma-tocotrienol	0.00211414	Cofactors and Vitamins	Tocopherol Metabolism
Food and Beverage Group	Vegetable Oil	Binary Classifier	X-12097	0.00194008	NA	NA
Food and Beverage Group	Vegetable Oil	Binary Classifier	2-hydroxydecanoate	0.00188777	Lipid	Fatty Acid, Monohydroxy
Food and Beverage Group	Vegetable Oil	Binary Classifier	X-23507	0.00183537	NA	NA
Food and Beverage Group	Vegetable Oil	Binary Classifier	3,4-dihydroxybenzoate	0.0017063	Xenobiotics	Benzoate Metabolism
Food and Beverage Group	Vegetable Oil	Binary Classifier	maleate	0.00164802	Lipid	Fatty Acid, Dicarboxylate
Food and Beverage Group	Vegetable Oil	Binary Classifier	ferulate	0.00143559	Xenobiotics	Food Component/Plant
Food and Beverage Group	Vegetable Oil	Binary Classifier	piperine	0.00141675	Xenobiotics	Food Component/Plant
Food and Beverage Group	Vegetable Oil	Regression	azelate (C9-DC)	4.02854	Lipid	Fatty Acid, Dicarboxylate
Food and Beverage Group	Vegetable Oil	Regression	glycylleucine	2.82765	Peptide	Dipeptide
Food and Beverage Group	Vegetable Oil	Regression	N-acetylmethionine	2.80274	Amino Acid	Methionine, Cysteine, SAM and Taurine Metabolism
Food and Beverage Group	Vegetable Oil	Regression	galacturonate	2.6142	Xenobiotics	Food Component/Plant
Food and Beverage Group	Vegetable Oil	Regression	3-methyladipate	2.61387	Lipid	Fatty Acid, Dicarboxylate
Food and Beverage Group	Vegetable Oil	Regression	N-alpha-acetylornithine	1.92566	Amino Acid	Urea cycle; Arginine and Proline Metabolism
Food and Beverage Group	Vegetable Oil	Regression	dimethylmalonic acid	1.78713	Lipid	Fatty Acid, Dicarboxylate
Food and Beverage Group	Vegetable Oil	Regression	pyridoxal	1.63158	Cofactors and Vitamins	Vitamin B6 Metabolism
Food and Beverage Group	Vegetable Oil	Regression	3-indoleglyoxylic acid	1.40517	Xenobiotics	Food Component/Plant
Food and Beverage Group	Vegetable Oil	Regression	glycerol	1.18945	Lipid	Glycerolipid Metabolism
Food and Beverage Group	Vegetable Oil	Regression	valylglutamine	1.02577	Peptide	Dipeptide
Food and Beverage Group	Vegetable Oil	Regression	1-methyl-5-imidazoleacetate	0.808507	Amino Acid	Histidine Metabolism
Food and Beverage Group	Vegetables	Binary Classifier	Age	0.00788277	NA	NA
Food and Beverage Group	Vegetables	Binary Classifier	X-23974	0.00693357	NA	NA
Food and Beverage Group	Vegetables	Binary Classifier	pheophorbide A	0.0063848	Xenobiotics	Food Component/Plant
Food and Beverage Group	Vegetables	Binary Classifier	enterolactone	0.00566643	Xenobiotics	Food Component/Plant
Food and Beverage Group	Vegetables	Binary Classifier	3,4-dihydroxybenzoate	0.0053667	Xenobiotics	Benzoate Metabolism
Food and Beverage Group	Vegetables	Binary Classifier	carotene diol (1)	0.00463148	Cofactors and Vitamins	Vitamin A Metabolism
Food and Beverage Group	Vegetables	Binary Classifier	X-24829	0.00404629	NA	NA
Food and Beverage Group	Vegetables	Binary Classifier	carotene diol (2)	0.00397646	Cofactors and Vitamins	Vitamin A Metabolism
Food and Beverage Group	Vegetables	Binary Classifier	bilirubin (Z,Z)	0.00381257	Cofactors and Vitamins	Hemoglobin and Porphyrin Metabolism
Food and Beverage Group	Vegetables	Binary Classifier	3,7-dimethylurate	0.00377149	Xenobiotics	Xanthine Metabolism
Food and Beverage Group	Vegetables	Binary Classifier	maleamate	0.00347384	Cofactors and Vitamins	Nicotinate and Nicotinamide Metabolism
Food and Beverage Group	Vegetables	Binary Classifier	linoleoyl-linolenoyl-glycerol (18:2/18:3) [1]*	0.00305965	Lipid	Diacylglycerol
Food and Beverage Group	Vegetables	Binary Classifier	pheophytin A	0.00305176	Xenobiotics	Food Component/Plant
Food and Beverage Group	Vegetables	Binary Classifier	3-hydroxylaurate	0.00282187	Lipid	Fatty Acid, Monohydroxy
Food and Beverage Group	Vegetables	Binary Classifier	methionine sulfone	0.0026899	Amino Acid	Methionine, Cysteine, SAM and Taurine Metabolism
Food and Beverage Group	Vegetables	Binary Classifier	X-24212	0.00209017	NA	NA
Food and Beverage Group	Vegetables	Binary Classifier	X-24211	0.00173177	NA	NA
Food and Beverage Group	Vegetables	Binary Classifier	linolenate [alpha or gamma; (18:3n3 or 6)]	0.00167727	Lipid	Long Chain Polyunsaturated Fatty Acid (n3 and n6)
Food and Beverage Group	Vegetables	Regression	X-23974	694.391	NA	NA
Food and Beverage Group	Vegetables	Regression	pheophytin A	660.708	Xenobiotics	Food Component/Plant
Food and Beverage Group	Vegetables	Regression	linoleoyl-linolenoyl-glycerol (18:2/18:3) [1]*	641.531	Lipid	Diacylglycerol
Food and Beverage Group	Vegetables	Regression	linoleoyl-linolenoyl-glycerol (18:2/18:3) [2]*	562.623	Lipid	Diacylglycerol
Food and Beverage Group	Vegetables	Regression	X-24212	550.763	NA	NA
Food and Beverage Group	Vegetables	Regression	bilirubin (Z,Z)	531.336	Cofactors and Vitamins	Hemoglobin and Porphyrin Metabolism
Food and Beverage Group	Vegetables	Regression	valine	426.098	Amino Acid	Leucine, Isoleucine and Valine Metabolism
Food and Beverage Group	Vegetables	Regression	pheophorbide A	422.928	Xenobiotics	Food Component/Plant
Food and Beverage Group	Vegetables	Regression	diethanolamine	334.472	Xenobiotics	Chemical
Food and Beverage Group	Vegetables	Regression	carotene diol (1)	333.125	Cofactors and Vitamins	Vitamin A Metabolism
Food and Beverage Group	Vegetables	Regression	methionine sulfoxide	320.976	Amino Acid	Methionine, Cysteine, SAM and Taurine Metabolism
Food and Beverage Group	Vegetables	Regression	hexadecadienoate (16:2n6)	319.861	Lipid	Long Chain Polyunsaturated Fatty Acid (n3 and n6)
Food and Beverage Group	Vegetables	Regression	Age	318.469	NA	NA
Food and Beverage Group	Vegetables	Regression	glycerol	314.365	Lipid	Glycerolipid Metabolism
Food and Beverage Group	Vegetables	Regression	ursocholate	308.8	Lipid	Secondary Bile Acid Metabolism
Food and Beverage Group	Vegetables	Regression	13-HODE + 9-HODE	305.075	Lipid	Fatty Acid, Monohydroxy
Food and Beverage Group	Vegetables	Regression	1,2-dilinoleoyl-GPC (18:2/18:2)	298.364	Lipid	Phosphatidylcholine (PC)
Food and Beverage Group	Vegetables	Regression	alanine	286.486	Amino Acid	Alanine and Aspartate Metabolism
Food and Beverage Group	Vegetables	Regression	methionine	283.153	Amino Acid	Methionine, Cysteine, SAM and Taurine Metabolism
Food and Beverage Group	Vegetables	Regression	threonine	232.292	Amino Acid	Glycine, Serine and Threonine Metabolism
Food and Beverage Group	Vegetables	Regression	biliverdin	225.466	Cofactors and Vitamins	Hemoglobin and Porphyrin Metabolism
Food and Beverage Group	Vegetables	Regression	1-methyladenine	186.036	Nucleotide	Purine Metabolism, Adenine containing
Food and Beverage Group	Vegetables	Regression	1-linoleoylglycerol (18:2)	183.029	Lipid	Monoacylglycerol
Food and Beverage Group	Vegetables	Regression	palmitoyl sphingomyelin (d18:1/16:0)	171.757	Lipid	Sphingomyelins
Food and Beverage Group	Vegetables	Regression	palmitoyl dihydrosphingomyelin (d18:0/16:0)*	170.027	Lipid	Dihydrosphingomyelins
Food and Beverage Group	Vegetables	Regression	N-acetylphenylalanine	156.938	Amino Acid	Phenylalanine Metabolism
Food and Beverage Group	Vegetables	Regression	p-cresol sulfate	140.369	Xenobiotics	Benzoate Metabolism
Food and Beverage Group	Wholegrains	Binary Classifier	2-aminophenol	0.0134004	Xenobiotics	Food Component/Plant
Food and Beverage Group	Wholegrains	Binary Classifier	2,6-dihydroxybenzoic acid	0.00800798	Xenobiotics	Drug - Topical Agents
Food and Beverage Group	Wholegrains	Binary Classifier	alpha-tocotrienol	0.0074175	Cofactors and Vitamins	Tocopherol Metabolism
Food and Beverage Group	Wholegrains	Binary Classifier	pyridoxate	0.00738879	Cofactors and Vitamins	Vitamin B6 Metabolism
Food and Beverage Group	Wholegrains	Binary Classifier	octadecanedioate (C18-DC)	0.00434472	Lipid	Fatty Acid, Dicarboxylate
Food and Beverage Group	Wholegrains	Binary Classifier	25-hydroxycholesterol sulfate	0.00389987	Lipid	Sterol
Food and Beverage Group	Wholegrains	Binary Classifier	spermidine	0.00302101	Amino Acid	Polyamine Metabolism
Food and Beverage Group	Wholegrains	Binary Classifier	Age	0.0029828	NA	NA
Food and Beverage Group	Wholegrains	Binary Classifier	X-17162	0.0028797	NA	NA
Food and Beverage Group	Wholegrains	Binary Classifier	L-urobilin	0.00287871	Cofactors and Vitamins	Hemoglobin and Porphyrin Metabolism
Food and Beverage Group	Wholegrains	Binary Classifier	dibutyl sulfosuccinate	0.00286043	Xenobiotics	Chemical
Food and Beverage Group	Wholegrains	Binary Classifier	cysteine	0.00277872	Amino Acid	Methionine, Cysteine, SAM and Taurine Metabolism
Food and Beverage Group	Wholegrains	Binary Classifier	3-hydroxyoleate*	0.00263144	Lipid	Fatty Acid, Monohydroxy
Food and Beverage Group	Wholegrains	Binary Classifier	X-23600	0.0025402	NA	NA
Food and Beverage Group	Wholegrains	Binary Classifier	3-methylhistidine	0.00232039	Amino Acid	Histidine Metabolism
Food and Beverage Group	Wholegrains	Binary Classifier	N,N,N-trimethyl-5-aminovalerate	0.00213236	Amino Acid	Lysine Metabolism
Food and Beverage Group	Wholegrains	Binary Classifier	3-carboxy-4-methyl-5-pentyl-2-furanpropionate (3-CMPFP)**	0.00211497	Lipid	Fatty Acid, Dicarboxylate
Food and Beverage Group	Wholegrains	Binary Classifier	heptanoate (7:0)	0.00184672	Lipid	Medium Chain Fatty Acid
Food and Beverage Group	Wholegrains	Binary Classifier	ursocholate	0.00148652	Lipid	Secondary Bile Acid Metabolism
Food and Beverage Group	Wholegrains	Binary Classifier	biliverdin	0.00137395	Cofactors and Vitamins	Hemoglobin and Porphyrin Metabolism
Food and Beverage Group	Wholegrains	Binary Classifier	enterolactone	0.00121326	Xenobiotics	Food Component/Plant
Food and Beverage Group	Wholegrains	Binary Classifier	X-23587	0.00111638	NA	NA
Food and Beverage Group	Wholegrains	Regression	2-aminophenol	294.348	Xenobiotics	Food Component/Plant
Food and Beverage Group	Wholegrains	Regression	octadecanedioate (C18-DC)	135.219	Lipid	Fatty Acid, Dicarboxylate
Food and Beverage Group	Wholegrains	Regression	X-12680	130.73	NA	NA
Food and Beverage Group	Wholegrains	Regression	X-24989	120.986	NA	NA
Food and Beverage Group	Wholegrains	Regression	alpha-tocotrienol	116.463	Cofactors and Vitamins	Tocopherol Metabolism
Food and Beverage Group	Wholegrains	Regression	spermidine	111.551	Amino Acid	Polyamine Metabolism
Food and Beverage Group	Wholegrains	Regression	enterolactone	109.992	Xenobiotics	Food Component/Plant
Food and Beverage Group	Wholegrains	Regression	pyridoxate	109.705	Cofactors and Vitamins	Vitamin B6 Metabolism
Food and Beverage Group	Wholegrains	Regression	diacetylspermidine*	106.309	Amino Acid	Polyamine Metabolism
Food and Beverage Group	Wholegrains	Regression	2,6-dihydroxybenzoic acid	104.081	Xenobiotics	Drug - Topical Agents
Food and Beverage Group	Wholegrains	Regression	X-17162	82.6512	NA	NA
Food and Beverage Group	Wholegrains	Regression	choline phosphate	76.0419	Lipid	Phospholipid Metabolism
Food and Beverage Group	Wholegrains	Regression	25-hydroxycholesterol sulfate	73.6338	Lipid	Sterol
Food and Beverage Group	Wholegrains	Regression	3-hydroxyoleate*	73.0634	Lipid	Fatty Acid, Monohydroxy
Food and Beverage Group	Wholegrains	Regression	cholesterol sulfate	69.2964	Lipid	Sterol
Food and Beverage Group	Wholegrains	Regression	nicotianamine	68.0277	Xenobiotics	Food Component/Plant
Food and Beverage Group	Wholegrains	Regression	X-12101	60.5518	NA	NA
Food and Beverage Group	Wholegrains	Regression	biotin	57.867	Cofactors and Vitamins	Biotin Metabolism
Food and Beverage Group	Wholegrains	Regression	X-24973	56.7569	NA	NA
Food and Beverage Group	Wholegrains	Regression	myristate (14:0)	55.2269	Lipid	Long Chain Saturated Fatty Acid
Food and Beverage Group	Wholegrains	Regression	3-methylhistidine	44.1141	Amino Acid	Histidine Metabolism
Food and Beverage Group	Wholegrains	Regression	X-25010	41.3826	NA	NA
Food and Beverage Group	Wholegrains	Regression	X-23475	39.3008	NA	NA
Food and Beverage Group	Wholegrains	Regression	N-acetylalanine	24.935	Amino Acid	Alanine and Aspartate Metabolism
