# Supplementary material for: Faecal metabolites as a readout of habitual diet capture dietary interactions with the gut microbiome
Source: Nat Commun. 2025 Dec 4;16:10051. doi: 10.1038/s41467-025-66046-7 (PMC12678775; doi:10.1038/s41467-025-66046-7)
Supplement: Supplementary file 6 — Supplementary Dataset 4 [file 41467_2025_66046_MOESM6_ESM.xlsx]

## Sheet: Supplementary Data 4
Supplementary Data 4: Random Forest feature reduction testing
				TwinsUK		PREDICT1
				Binary Classifier - AUC		Binary Classifier - AUC
Diet Measure	Index / Food Group	Orignal No. Predictors	No. Reduced Predictors	Original Metabolites	Reduced Metabolites	Original Metabolites	Reduced Metabolites
Index	aMED	30	5	0.73	0.68	0.69	0.64
Index	DASH	46	17	0.83	0.79	0.77	0.73
Index	hPDI	47	8	0.8	0.77	0.69	0.64
Index	PDI	16	5	0.71	0.66	0.6	0.66
Index	Total Meat %	27	3	0.81	0.76	0.75	0.75
Index	Total Plant %	14	5	0.75	0.7	0.61	0.57
Index	uPDI	22	3	0.77	0.72	0.71	0.77
Food and Beverage Group	Alcoholic Beverages	43	4	0.87	0.83	0.84	0.81
Food and Beverage Group	Dairy	25	9	0.71	0.7	0.62	0.57
Food and Beverage Group	Fruit	17	2	0.78	0.73	0.6	0.62
Food and Beverage Group	Meat	20	2	0.83	0.79	0.76	0.74
Food and Beverage Group	Nuts & Seeds	43	7	0.82	0.78	0.77	0.73
Food and Beverage Group	Sweetened Beverages	11	2	0.71	0.73	0.65	0.61
Food and Beverage Group	Tea & Coffee	21	4	0.8	0.8	0.82	0.79
Food and Beverage Group	Vegetables	18	3	0.72	0.69	0.57	0.55
Food and Beverage Group	Wholegrains	22	14	0.8	0.75	0.77	0.73
Food and Beverage Group	Animal Fat	6		0.59		0.59
Food and Beverage Group	Eggs	9		0.57		0.57
Food and Beverage Group	Fish & Seafood	4		0.61		0.55
Food and Beverage Group	Fruit Juice	10		0.72		0.56
Food and Beverage Group	Legumes	15		0.66		0.54
Food and Beverage Group	Margarine	5		0.58		0.57
Food and Beverage Group	Miscellaneous Animal	14		0.7		0.6
Food and Beverage Group	Potatoes	18		0.68		0.68
Food and Beverage Group	Refined Grains	19		0.62		0.51
Food and Beverage Group	Sweets & Desserts	7		0.6		0.67
Food and Beverage Group	Vegetable Oil	20		0.69		0.58
