# Supplementary material for: Faecal metabolites as a readout of habitual diet capture dietary interactions with the gut microbiome
Source: Nat Commun. 2025 Dec 4;16:10051. doi: 10.1038/s41467-025-66046-7 (PMC12678775; doi:10.1038/s41467-025-66046-7)
Supplement: Supplementary file 7 — Supplementary Dataset 5 [file 41467_2025_66046_MOESM7_ESM.xlsx]

## Sheet: Supplementary Data 5
Supplementary Data 5: Dietary panel of predictive faecal metabolites
Metabolite	Super Pathway	Sub Pathway	Diet Index	Food / Beverage Group
1-methyl-5-imidazoleacetate	Amino Acid	Histidine Metabolism	0	1
1-methyl-beta-carboline-3-carboxylic acid	Xenobiotics	Food Component/Plant	1	1
10-hydroxystearate	Lipid	Fatty Acid, Monohydroxy	0	1
2-aminophenol	Xenobiotics	Food Component/Plant	0	1
2,6-dihydroxybenzoic acid	Xenobiotics	Drug - Topical Agents	1	1
25-hydroxycholesterol sulfate	Lipid	Sterol	1	0
3-carboxyadipate	Lipid	Fatty Acid, Dicarboxylate	0	1
3-dehydrodeoxycholate	Lipid	Secondary Bile Acid Metabolism	1	0
3-hydroxyoleate*	Lipid	Fatty Acid, Monohydroxy	1	1
3-ketosphinganine	Lipid	Sphingolipid Synthesis	1	0
5-acetylamino-6-amino-3-methyluracil	Xenobiotics	Xanthine Metabolism	0	1
alpha-tocotrienol	Cofactors and Vitamins	Tocopherol Metabolism	0	1
arachidoylcarnitine (C20)*	Lipid	Fatty Acid Metabolism (Acyl Carnitine, Long Chain Saturated)	1	1
behenoylcarnitine (C22)*	Lipid	Fatty Acid Metabolism (Acyl Carnitine, Long Chain Saturated)	1	1
beta-cryptoxanthin	Cofactors and Vitamins	Vitamin A Metabolism	1	1
bilirubin (Z,Z)	Cofactors and Vitamins	Hemoglobin and Porphyrin Metabolism	1	0
bilirubin degradation product, C16H18N2O5 (3)**	Partially Characterized Molecules	Partially Characterized Molecules	0	1
carotene diol (1)	Cofactors and Vitamins	Vitamin A Metabolism	1	0
cholesterol sulfate	Lipid	Sterol	1	1
dibutyl sulfosuccinate	Xenobiotics	Chemical	0	1
enterolactone	Xenobiotics	Food Component/Plant	1	1
gamma-tocotrienol	Cofactors and Vitamins	Tocopherol Metabolism	1	0
glycerol	Lipid	Glycerolipid Metabolism	0	1
harmane	Xenobiotics	Food Component/Plant	1	0
L-urobilin	Cofactors and Vitamins	Hemoglobin and Porphyrin Metabolism	1	0
LAHSA (18:2/OH-18:0)*	Lipid	Fatty Acid Hydroxyl Fatty Acid	0	1
linolenate [alpha or gamma; (18:3n3 or 6)]	Lipid	Long Chain Polyunsaturated Fatty Acid (n3 and n6)	1	0
N-acetylproline	Amino Acid	Urea cycle; Arginine and Proline Metabolism	0	1
nicotianamine	Xenobiotics	Food Component/Plant	1	1
o-Tyrosine	Amino Acid	Tyrosine Metabolism	1	0
pheophorbide A	Xenobiotics	Food Component/Plant	1	1
phosphate	Energy	Oxidative Phosphorylation	0	1
pyridoxate	Cofactors and Vitamins	Vitamin B6 Metabolism	1	1
saccharin	Xenobiotics	Food Component/Plant	0	1
salicylate	Xenobiotics	Drug - Topical Agents	0	1
spermidine	Amino Acid	Polyamine Metabolism	0	1
succinylcarnitine (C4-DC)	Energy	TCA Cycle	1	0
theanine	Xenobiotics	Food Component/Plant	0	1
theophylline	Xenobiotics	Xanthine Metabolism	0	1
thiamin (Vitamin B1)	Cofactors and Vitamins	Thiamine Metabolism	0	1
tricarballylate	Energy	TCA Cycle	0	1
ursocholate	Lipid	Secondary Bile Acid Metabolism	0	1
vanillate	Xenobiotics	Food Component/Plant	1	0
X-17162	NA	NA	1	1
X-21796	NA	NA	1	0
X-23507	NA	NA	0	1
X-23587	NA	NA	1	0
X-23600	NA	NA	0	1
X-23767	NA	NA	1	1
X-23780	NA	NA	1	0
X-23974	NA	NA	0	1
X-24212	NA	NA	1	0
X-25507	NA	NA	1	0
X-25838	NA	NA	0	1
