# Supplementary material for: Faecal metabolites as a readout of habitual diet capture dietary interactions with the gut microbiome
Source: Nat Commun. 2025 Dec 4;16:10051. doi: 10.1038/s41467-025-66046-7 (PMC12678775; doi:10.1038/s41467-025-66046-7)
Supplement: Supplementary file 8 — Supplementary Dataset 6 [file 41467_2025_66046_MOESM8_ESM.xlsx]

## Sheet: Supplementary Data 6
Supplementary Data 6: Additional data for the compounds of unknown identity included in the panel of 54 metabolites predictive of diet
Metabolite	Retention Index	Quant m/z	Tentative Details
X-17162	900	593.333	Suspected urobilin
X-21796	1625	138.057	Possible dimethoxy pyridine or pubchem; nitrogen heterocycle
X-23507	1177	186.077	NONE
X-23587	1230	132.102	suspected N-trimethyl alanine (alanine betaine)
X-23600	2983.9	229.098	MTCA; 1-Methyl-1,2,3,4-tetrahydro-beta-carboline-3-carboxylic acid
X-23767	790	303.171	billirubin degradation product
X-23780	2190	144.102	NONE
X-23974	4995.3	197.118	NONE
X-24212	2766	887.565	NONE
X-25507	3331.4	323.161	hydroxybestatin OR carnitine of N-acetylanthranillic acid
X-25838	1358	256.165	Likely some sort of adduct (artifact)
