# Supplementary material for: Faecal metabolites as a readout of habitual diet capture dietary interactions with the gut microbiome
Source: Nat Commun. 2025 Dec 4;16:10051. doi: 10.1038/s41467-025-66046-7 (PMC12678775; doi:10.1038/s41467-025-66046-7)
Supplement: Supplementary file 9 — Supplementary Dataset 7 [file 41467_2025_66046_MOESM9_ESM.xlsx]

## Sheet: Supplementary Data 7
Supplementary Data 7: Faecal metabolite associations with food and beverage groups
				Meta-Analysis					TwinsUK						PREDICT1
Food and Beverage Group	Faecal Metabolite	Super Pathway	Sub Pathway	Beta	CI_Lower	CI_Higher	SE	p value	N	Beta	CI_Lower	CI_Higher	SE	p value	N	Beta	CI_Lower	CI_Higher	SE	p value	Beta Same Direction	Significant
Alcoholic Beverages	vanillate	Xenobiotics	Food Component/Plant	0.277424	0.237697	0.317151	0.0202694	1.21663e-42	1810	0.272549	0.229111	0.315987	0.0221479	2.04371e-33	318	0.302558	0.20361	0.401505	0.0502917	5.66841e-09	TRUE	TRUE
Alcoholic Beverages	N-acetylproline	Amino Acid	Urea cycle; Arginine and Proline Metabolism	0.273763	0.233636	0.313889	0.0204729	8.82232e-41	1810	0.280359	0.236787	0.323931	0.0222162	6.18194e-35	318	0.236612	0.13288	0.340345	0.0527236	1.05746e-05	TRUE	TRUE
Meat	behenoylcarnitine (C22)*	Lipid	Fatty Acid Metabolism (Acyl Carnitine, Long Chain Saturated)	0.253143	0.213967	0.292319	0.0199879	9.26454e-37	1810	0.239003	0.196325	0.281681	0.0217603	3.40727e-27	318	0.329491	0.230009	0.428974	0.0505633	2.90359e-10	TRUE	TRUE
Tea & Coffee	5-acetylamino-6-amino-3-methyluracil	Xenobiotics	Xanthine Metabolism	0.24831	0.209329	0.287291	0.0198886	9.01007e-36	1810	0.25435	0.21148	0.297219	0.0218579	3.25043e-30	318	0.219251	0.12492	0.313582	0.0479452	7.12267e-06	TRUE	TRUE
Meat	1-methylguanidine	Amino Acid	Guanidino and Acetamido Metabolism	0.245794	0.206525	0.285063	0.0200357	1.34832e-34	1810	0.242539	0.200583	0.284496	0.0213926	8.00472e-29	318	0.269036	0.156562	0.381511	0.0571668	3.79711e-06	TRUE	TRUE
Meat	arachidoylcarnitine (C20)*	Lipid	Fatty Acid Metabolism (Acyl Carnitine, Long Chain Saturated)	0.224675	0.185781	0.263569	0.0198441	1.0211e-29	1810	0.213973	0.171788	0.256158	0.0215089	9.95369e-23	318	0.285894	0.184683	0.387106	0.0514424	5.91e-08	TRUE	TRUE
Meat	1-methyl-5-imidazoleacetate	Amino Acid	Histidine Metabolism	0.23091	0.190353	0.271467	0.0206927	6.47066e-29	1810	0.225611	0.181751	0.26947	0.0223627	2.55223e-23	318	0.262469	0.155099	0.369839	0.0545724	2.35451e-06	TRUE	TRUE
Tea & Coffee	theanine	Xenobiotics	Food Component/Plant	0.223246	0.183779	0.262713	0.0201367	1.45809e-28	1810	0.202854	0.159151	0.246558	0.0222834	2.25703e-19	318	0.314047	0.221533	0.406562	0.0470218	1.10602e-10	TRUE	TRUE
Nuts & Seeds	10-hydroxystearate	Lipid	Fatty Acid, Monohydroxy	0.228338	0.186679	0.269997	0.0212548	6.40026e-27	1810	0.230339	0.185038	0.275641	0.023098	8.11891e-23	318	0.217279	0.110449	0.324108	0.0542978	7.8645e-05	TRUE	TRUE
Nuts & Seeds	LAHSA (18:2/OH-18:0)*	Lipid	Fatty Acid Hydroxyl Fatty Acid	0.206544	0.16568	0.247409	0.0208495	3.90276e-23	1810	0.211567	0.167039	0.256094	0.0227034	3.35997e-20	318	0.179506	0.0758622	0.28315	0.0526786	0.000741956	TRUE	TRUE
Fruit	beta-cryptoxanthin	Cofactors and Vitamins	Vitamin A Metabolism	0.208144	0.165879	0.250409	0.0215641	4.80552e-22	1810	0.215078	0.168401	0.261755	0.0237994	4.07098e-19	318	0.176345	0.0760715	0.276619	0.0509658	0.000614963	TRUE	TRUE
Alcoholic Beverages	piperine	Xenobiotics	Food Component/Plant	0.2028	0.161474	0.244127	0.0210854	6.70906e-22	1810	0.192703	0.147506	0.237899	0.0230445	1.2586e-16	318	0.254726	0.15191	0.357543	0.0522582	1.76208e-06	TRUE	TRUE
Alcoholic Beverages	harmane	Xenobiotics	Food Component/Plant	0.192024	0.152554	0.231494	0.0201381	1.4934e-21	1810	0.1901	0.147681	0.232519	0.0216281	3.51515e-18	318	0.204562	0.095935	0.313189	0.0552114	0.000249993	TRUE	TRUE
Wholegrains	alpha-tocotrienol	Cofactors and Vitamins	Tocopherol Metabolism	0.195105	0.153992	0.236218	0.0209763	1.38835e-20	1810	0.183894	0.13889	0.228898	0.0229463	1.99354e-15	318	0.252113	0.150308	0.353918	0.0517438	1.80055e-06	TRUE	TRUE
Tea & Coffee	theophylline	Xenobiotics	Xanthine Metabolism	0.189234	0.148402	0.230065	0.0208328	1.05199e-19	1810	0.209192	0.164009	0.254375	0.0230375	2.79061e-19	318	0.0996748	0.00365954	0.19569	0.0488012	0.0419458	TRUE	TRUE
Nuts & Seeds	linoleate (18:2n6)	Lipid	Long Chain Polyunsaturated Fatty Acid (n3 and n6)	0.199752	0.156524	0.24298	0.0220555	1.34337e-19	1810	0.202502	0.155475	0.24953	0.0239781	6.22412e-17	318	0.184636	0.0740357	0.295237	0.0562144	0.00113894	TRUE	TRUE
Wholegrains	2-aminophenol	Xenobiotics	Food Component/Plant	0.179657	0.139361	0.219953	0.0205596	2.36555e-18	1810	0.185598	0.1412	0.229996	0.0226373	4.61301e-16	318	0.151675	0.0550177	0.248332	0.0491275	0.00220413	TRUE	TRUE
Meat	anserine	Amino Acid	Histidine Metabolism	0.170917	0.131417	0.210417	0.0201535	2.23749e-17	1810	0.164484	0.121491	0.207476	0.0219209	9.74286e-14	318	0.206056	0.105259	0.306852	0.0512312	7.31169e-05	TRUE	TRUE
Tea & Coffee	1,3-dimethylurate	Xenobiotics	Xanthine Metabolism	0.175932	0.13457	0.217294	0.0211034	7.64265e-17	1810	0.197775	0.152741	0.242809	0.0229616	1.52457e-17	318	0.0571223	-0.0482375	0.162482	0.0535507	0.286941	TRUE	TRUE
Nuts & Seeds	3-hydroxyoleate*	Lipid	Fatty Acid, Monohydroxy	0.176264	0.134108	0.218421	0.021509	2.50798e-16	1810	0.180586	0.13466	0.226511	0.0234163	2.03611e-14	318	0.152933	0.0458805	0.259986	0.0544112	0.0052565	TRUE	TRUE
Nuts & Seeds	oleate/vaccenate (18:1)	Lipid	Long Chain Monounsaturated Fatty Acid	0.180677	0.13673	0.224624	0.0224223	7.76054e-16	1810	0.188602	0.140609	0.236595	0.0244704	2.12239e-14	318	0.139191	0.0290355	0.249346	0.0559881	0.0134499	TRUE	TRUE
Nuts & Seeds	enterolactone	Xenobiotics	Food Component/Plant	0.163161	0.123	0.203322	0.0204905	1.68231e-15	1810	0.1688	0.125207	0.212394	0.0222273	5.00261e-14	318	0.131246	0.027213	0.23528	0.0528766	0.0135845	TRUE	TRUE
Nuts & Seeds	glycerol	Lipid	Glycerolipid Metabolism	0.174338	0.130659	0.218016	0.0222854	5.15925e-15	1810	0.167234	0.119913	0.214556	0.024128	5.8262e-12	318	0.215587	0.101191	0.329982	0.0581431	0.000247693	TRUE	TRUE
Vegetables	pheophorbide A	Xenobiotics	Food Component/Plant	0.163526	0.122416	0.204636	0.0209748	6.37301e-15	1810	0.174853	0.129955	0.219752	0.0228924	3.61015e-14	318	0.104287	0.00128547	0.207289	0.0523523	0.0472678	TRUE	TRUE
Tea & Coffee	N-formylanthranilic acid	Amino Acid	Tryptophan Metabolism	-0.155297	-0.194658	-0.115936	0.0200827	1.05128e-14	1810	-0.16279	-0.205907	-0.119673	0.0219842	2.00684e-13	318	-0.117518	-0.214642	-0.0203947	0.0493645	0.0178817	TRUE	TRUE
Alcoholic Beverages	diethyl phosphate	Xenobiotics	Chemical	0.163366	0.121852	0.20488	0.0211812	1.231e-14	1810	0.16182	0.115281	0.208359	0.023729	1.25107e-11	318	0.169427	0.0769828	0.261872	0.0469864	0.000368807	TRUE	TRUE
Meat	1-methyl-4-imidazoleacetate	Amino Acid	Histidine Metabolism	0.161548	0.120072	0.203025	0.021162	2.27793e-14	1810	0.161942	0.11727	0.206614	0.0227768	1.68764e-12	318	0.159064	0.0464794	0.271649	0.0572229	0.0057776	TRUE	TRUE
Nuts & Seeds	lithocholate	Lipid	Secondary Bile Acid Metabolism	-0.159035	-0.200275	-0.117795	0.0210413	4.08573e-14	1810	-0.166349	-0.211275	-0.121422	0.0229067	5.652e-13	318	-0.119536	-0.22427	-0.0148015	0.0532327	0.0254341	TRUE	TRUE
Wholegrains	25-hydroxycholesterol sulfate	Lipid	Sterol	-0.154353	-0.19477	-0.113936	0.0206215	7.15165e-14	1810	-0.159816	-0.204789	-0.114842	0.0229307	4.46619e-12	318	-0.131254	-0.224024	-0.0384843	0.0471518	0.00570995	TRUE	TRUE
Alcoholic Beverages	3-carboxyadipate	Lipid	Fatty Acid, Dicarboxylate	0.156308	0.114968	0.197649	0.0210926	1.25764e-13	1810	0.16061	0.114977	0.206243	0.0232669	7.09083e-12	318	0.136466	0.0381492	0.234783	0.0499711	0.00669009	TRUE	TRUE
Vegetables	pheophytin A	Xenobiotics	Food Component/Plant	0.156151	0.114637	0.197665	0.0211808	1.67743e-13	1810	0.166823	0.121558	0.212088	0.0230794	7.25133e-13	318	0.0991746	-0.00574443	0.204094	0.0533267	0.0638972	TRUE	TRUE
Nuts & Seeds	phosphate	Energy	Oxidative Phosphorylation	0.157304	0.115059	0.19955	0.0215542	2.91914e-13	1810	0.163287	0.117033	0.20954	0.0235835	6.11048e-12	318	0.12696	0.0224626	0.231458	0.0531126	0.0174216	TRUE	TRUE
Nuts & Seeds	oleoyl-linoleoyl-glycerol (18:1/18:2) [1]	Lipid	Diacylglycerol	0.147869	0.107716	0.188022	0.0204866	5.2814e-13	1810	0.152668	0.108858	0.196477	0.0223371	1.1296e-11	318	0.122455	0.0213169	0.223594	0.0514052	0.0178091	TRUE	TRUE
Nuts & Seeds	isovalerate (i5:0)	Amino Acid	Leucine, Isoleucine and Valine Metabolism	-0.147456	-0.188208	-0.106703	0.0207924	1.32386e-12	1810	-0.150312	-0.19545	-0.105174	0.0230145	8.50479e-11	318	-0.13477	-0.230196	-0.0393433	0.048502	0.00579058	TRUE	TRUE
Fruit	25-hydroxycholesterol sulfate	Lipid	Sterol	-0.145632	-0.186005	-0.105259	0.020599	1.55069e-12	1810	-0.165972	-0.2109	-0.121043	0.0229077	6.38843e-13	318	-0.0597097	-0.152345	0.0329252	0.0470831	0.205691	TRUE	TRUE
Alcoholic Beverages	maleamate	Cofactors and Vitamins	Nicotinate and Nicotinamide Metabolism	0.150574	0.108764	0.192384	0.0213321	1.68228e-12	1810	0.144843	0.0995956	0.19009	0.0230703	4.28149e-10	318	0.184366	0.0741499	0.294581	0.0560188	0.00111983	TRUE	TRUE
Alcoholic Beverages	maleate	Lipid	Fatty Acid, Dicarboxylate	0.154467	0.111366	0.197567	0.0219904	2.15172e-12	1810	0.144248	0.0964274	0.19207	0.0243826	3.9517e-09	318	0.19901	0.0988512	0.299169	0.0509073	0.000114264	TRUE	TRUE
Meat	3-methylhistidine	Amino Acid	Histidine Metabolism	0.140432	0.10094	0.179924	0.0201493	3.17843e-12	1810	0.140432	0.0970886	0.183776	0.0220996	2.6489e-10	318	0.140433	0.0439201	0.236946	0.0490543	0.00448817	TRUE	TRUE
Wholegrains	pyridoxate	Cofactors and Vitamins	Vitamin B6 Metabolism	0.145894	0.104646	0.187141	0.0210449	4.13505e-12	1810	0.140784	0.0962448	0.185324	0.0227095	7.03391e-10	318	0.176964	0.0667832	0.287146	0.0560013	0.00173725	TRUE	TRUE
Tea & Coffee	2,4,6-trihydroxybenzoate	Xenobiotics	Benzoate Metabolism	0.145737	0.104315	0.18716	0.0211342	5.35595e-12	1810	0.151995	0.106548	0.197442	0.0231722	7.05561e-11	318	0.114784	0.0133866	0.216181	0.0515367	0.0266481	TRUE	TRUE
Nuts & Seeds	3-carboxy-4-methyl-5-pentyl-2-furanpropionate (3-CMPFP)**	Lipid	Fatty Acid, Dicarboxylate	-0.149072	-0.191489	-0.106655	0.0216417	5.6511e-12	1810	-0.144611	-0.191274	-0.0979474	0.0237922	1.48103e-09	318	-0.170459	-0.272948	-0.0679702	0.0520915	0.00118596	TRUE	TRUE
Meat	creatinine	Amino Acid	Creatine Metabolism	0.143967	0.10299	0.184944	0.0209069	5.73399e-12	1810	0.138375	0.092702	0.184048	0.0232875	3.37577e-09	318	0.167198	0.0738093	0.260587	0.0474663	0.000494429	TRUE	TRUE
Vegetables	bilirubin (Z,Z)	Cofactors and Vitamins	Hemoglobin and Porphyrin Metabolism	-0.139647	-0.179452	-0.0998412	0.0203092	6.15456e-12	1810	-0.15548	-0.199155	-0.111804	0.0222688	4.08215e-12	318	-0.0613759	-0.15879	0.0360385	0.0495124	0.21606	TRUE	TRUE
Vegetables	carotene diol (1)	Cofactors and Vitamins	Vitamin A Metabolism	0.144372	0.102964	0.185781	0.021127	8.28484e-12	1810	0.162248	0.11702	0.207475	0.0230602	2.82097e-12	318	0.0509707	-0.0527401	0.154681	0.0527126	0.334346	TRUE	TRUE
Meat	protoporphyrin IX	Cofactors and Vitamins	Hemoglobin and Porphyrin Metabolism	0.137718	0.0975102	0.177926	0.0205146	1.90431e-11	1810	0.135214	0.0908526	0.179576	0.0226188	2.73127e-09	318	0.149327	0.0535002	0.245155	0.0487057	0.00236127	TRUE	TRUE
Nuts & Seeds	ursocholate	Lipid	Secondary Bile Acid Metabolism	-0.135585	-0.175694	-0.0954754	0.0204644	3.46318e-11	1810	-0.143966	-0.187701	-0.100231	0.0222992	1.38019e-10	318	-0.09085	-0.192212	0.0105117	0.0515186	0.0788096	TRUE	TRUE
Potatoes	solanidine	Xenobiotics	Food Component/Plant	0.140128	0.0985812	0.181674	0.0211975	3.82844e-11	1810	0.144672	0.099281	0.190063	0.0231436	5.1093e-10	318	0.116464	0.0125591	0.220369	0.0528114	0.0281608	TRUE	TRUE
Meat	lignoceroylcarnitine (C24)*	Lipid	Fatty Acid Metabolism (Acyl Carnitine, Long Chain Saturated)	0.13525	0.0949607	0.17554	0.0205562	4.71926e-11	1810	0.133693	0.0901736	0.177213	0.0221894	2.04461e-09	318	0.144675	0.0372673	0.252082	0.0545915	0.0084652	TRUE	TRUE
Alcoholic Beverages	dibutyl sulfosuccinate	Xenobiotics	Chemical	0.144988	0.101688	0.188288	0.0220924	5.28064e-11	1810	0.153104	0.10549	0.200718	0.024277	3.623e-10	318	0.105885	0.00104079	0.21073	0.0532888	0.0478618	TRUE	TRUE
Nuts & Seeds	gamma-tocotrienol	Cofactors and Vitamins	Tocopherol Metabolism	-0.139401	-0.181061	-0.0977404	0.0212558	5.44396e-11	1810	-0.156536	-0.202283	-0.110789	0.0233252	2.58835e-11	318	-0.055487	-0.157044	0.0460698	0.0516178	0.283224	TRUE	TRUE
Wholegrains	2,6-dihydroxybenzoic acid	Xenobiotics	Drug - Topical Agents	0.13683	0.0958341	0.177827	0.0209168	6.08468e-11	1810	0.134791	0.0906933	0.178889	0.0224843	2.46815e-09	318	0.149945	0.0377595	0.26213	0.0570199	0.00898206	TRUE	TRUE
Fruit	lithocholate	Lipid	Secondary Bile Acid Metabolism	-0.135865	-0.1768	-0.0949302	0.0208855	7.75739e-11	1810	-0.150302	-0.194809	-0.105794	0.0226933	4.62721e-11	318	-0.0559296	-0.160991	0.0491323	0.0533993	0.295735	TRUE	TRUE
Nuts & Seeds	cholesterol sulfate	Lipid	Sterol	-0.135342	-0.176467	-0.0942181	0.0209822	1.11592e-10	1810	-0.128449	-0.173165	-0.0837328	0.0227995	2.04637e-08	318	-0.173486	-0.279004	-0.0679683	0.053631	0.00134842	TRUE	TRUE
Nuts & Seeds	bilirubin (Z,Z)	Cofactors and Vitamins	Hemoglobin and Porphyrin Metabolism	-0.131217	-0.171115	-0.0913183	0.0203566	1.14924e-10	1810	-0.14798	-0.191839	-0.104121	0.0223623	4.80937e-11	318	-0.0501419	-0.1469	0.0466165	0.049179	0.308716	TRUE	TRUE
Wholegrains	3-hydroxyoleate*	Lipid	Fatty Acid, Monohydroxy	0.137133	0.0951464	0.179119	0.021422	1.53859e-10	1810	0.131492	0.0857619	0.177222	0.0233164	1.9769e-08	318	0.167675	0.0609294	0.274421	0.0542552	0.00218564	TRUE	TRUE
Alcoholic Beverages	adipate (C6-DC)	Lipid	Fatty Acid, Dicarboxylate	0.136084	0.0943189	0.17785	0.0213092	1.70095e-10	1810	0.141372	0.0955366	0.187207	0.0233702	1.79318e-09	318	0.110009	0.00790267	0.212115	0.051897	0.0348409	TRUE	TRUE
Fish & Seafood	eicosapentaenoate (EPA; 20:5n3)	Lipid	Long Chain Polyunsaturated Fatty Acid (n3 and n6)	0.130075	0.0898566	0.170293	0.0205199	2.31333e-10	1810	0.133228	0.0893914	0.177065	0.0223513	3.02392e-09	318	0.113162	0.0113217	0.215003	0.0517621	0.0295457	TRUE	TRUE
Nuts & Seeds	13-HODE + 9-HODE	Lipid	Fatty Acid, Monohydroxy	0.134534	0.0922428	0.176826	0.0215778	4.52177e-10	1810	0.137226	0.0914029	0.183049	0.0233639	5.09773e-09	318	0.118923	0.00821481	0.229631	0.0562692	0.035352	TRUE	TRUE
Fish & Seafood	docosahexaenoate (DHA; 22:6n3)	Lipid	Long Chain Polyunsaturated Fatty Acid (n3 and n6)	0.130644	0.0893867	0.171901	0.0210499	5.42163e-10	1810	0.126449	0.0813502	0.171548	0.0229948	4.37599e-08	318	0.15234	0.049445	0.255236	0.0522982	0.0038413	TRUE	TRUE
Nuts & Seeds	linolenate [alpha or gamma; (18:3n3 or 6)]	Lipid	Long Chain Polyunsaturated Fatty Acid (n3 and n6)	0.135661	0.0927272	0.178595	0.0219056	5.90272e-10	1810	0.132135	0.0860367	0.178234	0.0235044	2.19488e-08	318	0.158967	0.0400782	0.277855	0.060427	0.00894714	TRUE	TRUE
Nuts & Seeds	urate	Nucleotide	Purine Metabolism, (Hypo)Xanthine/Inosine containing	-0.128703	-0.169577	-0.087828	0.0208548	6.77019e-10	1810	-0.117955	-0.16436	-0.0715491	0.023661	6.78714e-07	318	-0.166123	-0.252986	-0.0792599	0.0441494	0.000200937	TRUE	TRUE
Nuts & Seeds	coprostanol	Lipid	Sterol	-0.127131	-0.167755	-0.0865067	0.020727	8.59199e-10	1810	-0.107909	-0.152606	-0.0632125	0.0227897	2.36158e-06	318	-0.219126	-0.317219	-0.121033	0.0498573	1.52379e-05	TRUE	TRUE
Vegetable Oil	piperine	Xenobiotics	Food Component/Plant	0.127862	0.0869741	0.16875	0.0208616	8.83978e-10	1810	0.121225	0.0765304	0.165919	0.0227884	1.17033e-07	318	0.162209	0.0602173	0.2642	0.0518387	0.00191906	TRUE	TRUE
Fruit	cholesterol sulfate	Lipid	Sterol	-0.126771	-0.167496	-0.0860469	0.0207781	1.05283e-09	1810	-0.141429	-0.185598	-0.0972596	0.0225206	4.24885e-10	318	-0.0428951	-0.148889	0.0630989	0.0538731	0.426521	TRUE	TRUE
Tea & Coffee	quinate	Xenobiotics	Food Component/Plant	0.126113	0.0851777	0.167048	0.0208856	1.55793e-09	1810	0.124236	0.0789321	0.16954	0.0230993	8.50953e-08	318	0.13452	0.0383259	0.230714	0.048892	0.00629715	TRUE	TRUE
Dairy	3-carboxyadipate	Lipid	Fatty Acid, Dicarboxylate	-0.124237	-0.164682	-0.0837916	0.0206358	1.73918e-09	1810	-0.158494	-0.20312	-0.113868	0.0227538	4.57184e-12	318	0.0345034	-0.0618641	0.130871	0.0489803	0.48169	FALSE	TRUE
Meat	5-hydroxylysine	Amino Acid	Lysine Metabolism	0.113815	0.0763537	0.151276	0.0191132	2.60436e-09	1810	0.11516	0.0737838	0.156536	0.0210966	5.46328e-08	318	0.107654	0.0188169	0.19649	0.0451526	0.0177118	TRUE	TRUE
Tea & Coffee	bilirubin degradation product, C16H18N2O5 (1)**	Partially Characterized Molecules	Partially Characterized Molecules	-0.122188	-0.162501	-0.0818742	0.0205685	2.84098e-09	1810	-0.114978	-0.159134	-0.0708233	0.0225135	3.62345e-07	318	-0.158586	-0.258114	-0.0590577	0.0505867	0.00188217	TRUE	TRUE
Vegetables	3-ketosphinganine	Lipid	Sphingolipid Synthesis	-0.121081	-0.161272	-0.0808896	0.0205061	3.53456e-09	1810	-0.133216	-0.176928	-0.0895036	0.0222876	2.74012e-09	318	-0.0541485	-0.157133	0.0488358	0.0523434	0.301736	TRUE	TRUE
Sweetened Beverages	saccharin	Xenobiotics	Food Component/Plant	0.123157	0.0822091	0.164104	0.020892	3.74852e-09	1810	0.142489	0.0978677	0.187111	0.0227513	4.72674e-10	318	0.0191689	-0.0846464	0.122984	0.0527658	0.716639	TRUE	TRUE
Alcoholic Beverages	2,3-dimethylsuccinate	Amino Acid	Leucine, Isoleucine and Valine Metabolism	0.127453	0.0849786	0.169927	0.0216709	4.07075e-09	1810	0.134337	0.0881105	0.180563	0.0235696	1.40993e-08	318	0.0898151	-0.0186138	0.198244	0.0551107	0.104192	TRUE	TRUE
Meat	N,N-dimethylalanine	Amino Acid	Alanine and Aspartate Metabolism	0.126019	0.0839216	0.168117	0.0214788	4.43351e-09	1810	0.122919	0.0777547	0.168084	0.0230282	1.06414e-07	318	0.146758	0.0295701	0.263945	0.0595624	0.0142828	TRUE	TRUE
Wholegrains	biliverdin	Cofactors and Vitamins	Hemoglobin and Porphyrin Metabolism	-0.12259	-0.163607	-0.081573	0.0209276	4.68931e-09	1810	-0.115625	-0.160264	-0.0709854	0.0227604	4.17141e-07	318	-0.160686	-0.265414	-0.0559588	0.0532294	0.00275106	TRUE	TRUE
Nuts & Seeds	methylphosphate	Nucleotide	Purine and Pyrimidine Metabolism	0.125435	0.0834049	0.167466	0.0214444	4.93605e-09	1810	0.118655	0.0727718	0.164538	0.0233946	4.34858e-07	318	0.161092	0.0555376	0.266646	0.0536497	0.00289346	TRUE	TRUE
Wholegrains	cholesterol sulfate	Lipid	Sterol	-0.121639	-0.162439	-0.0808377	0.0208172	5.12101e-09	1810	-0.137108	-0.181239	-0.0929779	0.0225009	1.35427e-09	318	-0.0297226	-0.137633	0.0781876	0.0548471	0.588265	TRUE	TRUE
Meat	25-hydroxycholesterol sulfate	Lipid	Sterol	0.121912	0.0809346	0.16289	0.0209074	5.50736e-09	1810	0.126071	0.0805584	0.171583	0.0232054	6.30795e-08	318	0.103982	0.00917504	0.198788	0.0481869	0.0317068	TRUE	TRUE
Wholegrains	spermidine	Amino Acid	Polyamine Metabolism	-0.122765	-0.164073	-0.0814582	0.0210755	5.71026e-09	1810	-0.126547	-0.171959	-0.0811358	0.023154	5.26844e-08	318	-0.104493	-0.204627	-0.00436016	0.0508943	0.0409077	TRUE	TRUE
Alcoholic Beverages	nicotinamide	Cofactors and Vitamins	Nicotinate and Nicotinamide Metabolism	0.124005	0.0820569	0.165953	0.0214025	6.87498e-09	1810	0.111123	0.0642741	0.157972	0.0238869	3.53073e-06	318	0.176451	0.0816251	0.271278	0.0481969	0.000296499	TRUE	TRUE
Tea & Coffee	anthranilate	Amino Acid	Tryptophan Metabolism	-0.115178	-0.154162	-0.0761939	0.0198902	7.0095e-09	1810	-0.121656	-0.164331	-0.078981	0.0217588	2.60839e-08	318	-0.0822473	-0.178768	0.0142738	0.0490584	0.094637	TRUE	TRUE
Meat	cholesterol sulfate	Lipid	Sterol	0.121201	0.0800076	0.162394	0.0210172	8.08279e-09	1810	0.13334	0.0888258	0.177854	0.0226964	5.04454e-09	318	0.0481497	-0.0613937	0.157693	0.0556771	0.387812	TRUE	TRUE
Wholegrains	octadecanedioate (C18-DC)	Lipid	Fatty Acid, Dicarboxylate	0.120455	0.0794616	0.161449	0.0209155	8.4548e-09	1810	0.122525	0.0770204	0.168029	0.0232015	1.44134e-07	318	0.111477	0.0164043	0.20655	0.0483223	0.0217234	TRUE	TRUE
Alcoholic Beverages	25-hydroxycholesterol sulfate	Lipid	Sterol	0.121846	0.0803649	0.163327	0.0211641	8.552e-09	1810	0.127752	0.0816551	0.173849	0.0235036	6.23574e-08	318	0.0965297	0.000792945	0.192266	0.0486597	0.0481954	TRUE	TRUE
Fruit	pheophorbide A	Xenobiotics	Food Component/Plant	0.120891	0.0797265	0.162056	0.0210028	8.61554e-09	1810	0.13505	0.0900723	0.180027	0.0229328	4.63689e-09	318	0.0472345	-0.0556767	0.150146	0.0523062	0.367201	TRUE	TRUE
Nuts & Seeds	caffeate	Xenobiotics	Food Component/Plant	0.118749	0.0780065	0.159491	0.0207872	1.1127e-08	1810	0.140676	0.0960554	0.185296	0.0227506	7.77799e-10	318	0.007912	-0.0927243	0.108548	0.05115	0.877172	TRUE	TRUE
Nuts & Seeds	delta-tocopherol	Cofactors and Vitamins	Tocopherol Metabolism	0.11519	0.07545	0.154931	0.0202761	1.33837e-08	1810	0.13345	0.0892772	0.177622	0.0225222	3.72742e-09	318	0.0371021	-0.0545359	0.12874	0.0465764	0.426308	TRUE	TRUE
Alcoholic Beverages	caffeine	Xenobiotics	Xanthine Metabolism	0.120359	0.0786597	0.162058	0.0212755	1.53898e-08	1810	0.124866	0.079707	0.170024	0.0230252	6.68866e-08	318	0.0940403	-0.0154333	0.203514	0.0556417	0.092033	TRUE	TRUE
Wholegrains	enterolactone	Xenobiotics	Food Component/Plant	0.115075	0.0750095	0.155141	0.020442	1.80891e-08	1810	0.11549	0.0720344	0.158945	0.0221568	2.08553e-07	318	0.112702	0.00843697	0.216966	0.0529941	0.0342612	TRUE	TRUE
Nuts & Seeds	3-ketosphinganine	Lipid	Sphingolipid Synthesis	-0.115295	-0.155672	-0.0749186	0.0206006	2.18492e-08	1810	-0.128871	-0.172841	-0.0849002	0.0224193	1.05943e-08	318	-0.0416604	-0.14439	0.0610687	0.0522137	0.425544	TRUE	TRUE
Animal Fat	heptenedioate (C7:1-DC)*	Lipid	Fatty Acid, Dicarboxylate	0.11621	0.0754587	0.156961	0.0207919	2.28114e-08	1810	0.111434	0.0675807	0.155288	0.0223597	6.84678e-07	318	0.146728	0.0355221	0.257934	0.0565221	0.00989448	TRUE	TRUE
Meat	creatine	Amino Acid	Creatine Metabolism	0.118928	0.0772233	0.160632	0.0212781	2.28128e-08	1810	0.112106	0.0656439	0.158569	0.0236899	2.39642e-06	318	0.147406	0.052172	0.242639	0.048404	0.00252577	TRUE	TRUE
Meat	nicotianamine	Xenobiotics	Food Component/Plant	-0.117842	-0.15919	-0.0764942	0.0210963	2.32476e-08	1810	-0.104999	-0.15057	-0.059427	0.0232358	6.62779e-06	318	-0.178109	-0.277138	-0.0790795	0.0503331	0.000464877	TRUE	TRUE
Nuts & Seeds	D-urobilin	Cofactors and Vitamins	Hemoglobin and Porphyrin Metabolism	-0.116276	-0.157107	-0.0754448	0.0208326	2.38536e-08	1810	-0.118136	-0.163606	-0.0726658	0.0231839	3.84899e-07	318	-0.108477	-0.201884	-0.0150699	0.0474756	0.0229924	TRUE	TRUE
Nuts & Seeds	sitostanol	Xenobiotics	Food Component/Plant	-0.115443	-0.156026	-0.0748604	0.020706	2.47014e-08	1810	-0.0961385	-0.140665	-0.051612	0.0227028	2.40472e-05	318	-0.210928	-0.310267	-0.111588	0.0504909	3.83106e-05	TRUE	TRUE
Nuts & Seeds	hexadecadienoate (16:2n6)	Lipid	Long Chain Polyunsaturated Fatty Acid (n3 and n6)	0.122605	0.0794586	0.165752	0.022014	2.55577e-08	1810	0.133277	0.0867887	0.179766	0.0237032	2.18078e-08	318	0.0556351	-0.0611896	0.17246	0.059378	0.349499	TRUE	TRUE
Nuts & Seeds	6-oxopiperidine-2-carboxylate	Amino Acid	Lysine Metabolism	-0.116561	-0.157589	-0.0755334	0.0209329	2.57194e-08	1810	-0.118663	-0.1641	-0.073226	0.0231671	3.34849e-07	318	-0.107213	-0.203335	-0.0110905	0.0488556	0.0289402	TRUE	TRUE
Vegetables	3-carboxy-4-methyl-5-pentyl-2-furanpropionate (3-CMPFP)**	Lipid	Fatty Acid, Dicarboxylate	-0.120126	-0.162661	-0.0775906	0.0217019	3.10792e-08	1810	-0.124449	-0.171101	-0.0777979	0.0237863	1.87265e-07	318	-0.0986477	-0.202953	0.00565708	0.0530145	0.0637288	TRUE	TRUE
Vegetables	maleate	Lipid	Fatty Acid, Dicarboxylate	0.120054	0.0773177	0.16279	0.0218047	3.67308e-08	1810	0.124552	0.0772026	0.171901	0.0241421	2.7565e-07	318	0.100142	0.000203211	0.200081	0.0507956	0.0495698	TRUE	TRUE
Dairy	glutamyl-meso-diaminopimelate	Xenobiotics	Bacterial/Fungal	-0.110269	-0.149559	-0.0709789	0.0200463	3.78248e-08	1810	-0.102971	-0.145729	-0.060212	0.0218014	2.50391e-06	318	-0.150199	-0.250529	-0.0498683	0.0509946	0.0034676	TRUE	TRUE
Dairy	tricarballylate	Energy	TCA Cycle	-0.113959	-0.154678	-0.0732405	0.0207754	4.12737e-08	1810	-0.141496	-0.186135	-0.0968581	0.0227598	6.31628e-10	318	0.0236138	-0.0764754	0.123703	0.0508719	0.64284	FALSE	TRUE
Meat	coprostanol	Lipid	Sterol	0.113401	0.0728702	0.153933	0.0206796	4.16434e-08	1810	0.106909	0.0626367	0.151181	0.022573	2.34881e-06	318	0.147305	0.0458185	0.248791	0.051582	0.00458608	TRUE	TRUE
Nuts & Seeds	diglycerol	Xenobiotics	Chemical	-0.119917	-0.16279	-0.0770441	0.0218745	4.20394e-08	1810	-0.124345	-0.170455	-0.0782351	0.0235102	1.38584e-07	318	-0.0913777	-0.208812	0.0260567	0.0596879	0.126813	TRUE	TRUE
Alcoholic Beverages	suberate (C8-DC)	Lipid	Fatty Acid, Dicarboxylate	0.117609	0.0755369	0.159682	0.0214659	4.27994e-08	1810	0.120451	0.0745855	0.166317	0.0233857	2.88735e-07	318	0.1024	-0.00403622	0.208837	0.054098	0.0593163	TRUE	TRUE
Nuts & Seeds	2'-deoxycytidine	Nucleotide	Pyrimidine Metabolism, Cytidine containing	0.114797	0.0737074	0.155886	0.0209642	4.35463e-08	1810	0.106019	0.0610678	0.15097	0.0229192	3.99865e-06	318	0.159764	0.0577017	0.261826	0.0518748	0.00225564	TRUE	TRUE
Dairy	phosphate	Energy	Oxidative Phosphorylation	-0.117014	-0.158907	-0.0751212	0.0213744	4.38733e-08	1810	-0.14111	-0.18691	-0.0953093	0.0233524	1.83919e-09	318	0.00741476	-0.096993	0.111823	0.0530669	0.888968	FALSE	TRUE
Nuts & Seeds	3-carboxyadipate	Lipid	Fatty Acid, Dicarboxylate	0.114809	0.0736812	0.155936	0.0209838	4.4676e-08	1810	0.129734	0.0842818	0.175186	0.0231747	2.50361e-08	318	0.0468795	-0.0503938	0.144153	0.0494407	0.343761	TRUE	TRUE
Nuts & Seeds	tricarballylate	Energy	TCA Cycle	0.11457	0.0733548	0.155785	0.0210285	5.08505e-08	1810	0.12225	0.0770006	0.1675	0.0230715	1.31485e-07	318	0.0768743	-0.0236899	0.177438	0.0511133	0.133592	TRUE	TRUE
Sweets & Desserts	vanillate	Xenobiotics	Food Component/Plant	-0.11165	-0.151872	-0.0714275	0.0205219	5.31287e-08	1810	-0.093053	-0.137028	-0.0490785	0.0224214	3.47931e-05	318	-0.207668	-0.307906	-0.107431	0.0509473	5.87761e-05	TRUE	TRUE
Fruit	biliverdin	Cofactors and Vitamins	Hemoglobin and Porphyrin Metabolism	-0.113627	-0.154623	-0.0726309	0.0209167	5.56175e-08	1810	-0.121458	-0.166094	-0.0768211	0.0227589	1.06762e-07	318	-0.0710458	-0.175463	0.0333718	0.0530718	0.18167	TRUE	TRUE
Fruit	isohyodeoxycholate	Lipid	Secondary Bile Acid Metabolism	-0.112801	-0.153501	-0.0721004	0.0207659	5.57215e-08	1810	-0.126353	-0.170909	-0.0817978	0.0227177	3.07335e-08	318	-0.0439396	-0.144691	0.0568115	0.0512083	0.391518	TRUE	TRUE
Vegetables	linolenate [alpha or gamma; (18:3n3 or 6)]	Lipid	Long Chain Polyunsaturated Fatty Acid (n3 and n6)	0.118704	0.0758295	0.161579	0.0218751	5.74909e-08	1810	0.120557	0.0745175	0.166596	0.0234742	3.12328e-07	318	0.106478	-0.0121635	0.225119	0.0603012	0.0784749	TRUE	TRUE
Meat	N,N,N-trimethyl-5-aminovalerate	Amino Acid	Lysine Metabolism	0.115672	0.0737922	0.157552	0.0213677	6.18383e-08	1810	0.114876	0.0701882	0.159563	0.0227848	5.08225e-07	318	0.121486	0.000387831	0.242583	0.0615498	0.0493019	TRUE	TRUE
Nuts & Seeds	N-acetylmethionine	Amino Acid	Methionine, Cysteine, SAM and Taurine Metabolism	-0.107576	-0.146683	-0.0684696	0.0199528	6.98526e-08	1810	-0.118286	-0.163183	-0.0733886	0.0228918	2.65348e-07	318	-0.0737175	-0.153801	0.00636595	0.0407036	0.0710947	TRUE	TRUE
Potatoes	LAHSA (18:2/OH-18:0)*	Lipid	Fatty Acid Hydroxyl Fatty Acid	-0.113172	-0.154337	-0.0720057	0.0210033	7.11421e-08	1810	-0.102162	-0.147221	-0.057104	0.0229741	9.24709e-06	318	-0.169208	-0.271187	-0.06723	0.0518322	0.00121887	TRUE	TRUE
Nuts & Seeds	behenoylcarnitine (C22)*	Lipid	Fatty Acid Metabolism (Acyl Carnitine, Long Chain Saturated)	-0.110863	-0.151276	-0.0704511	0.0206189	7.58263e-08	1810	-0.0943915	-0.138539	-0.0502443	0.0225094	2.88315e-05	318	-0.196753	-0.29788	-0.095625	0.0513997	0.000156361	TRUE	TRUE
Nuts & Seeds	lignoceroyl ethanolamide (24:0)*	Lipid	Endocannabinoid	-0.110616	-0.151013	-0.0702184	0.0206112	8.01551e-08	1810	-0.116268	-0.160246	-0.0722901	0.022423	2.40285e-07	318	-0.0798194	-0.182796	0.0231574	0.0523395	0.128269	TRUE	TRUE
Nuts & Seeds	N-propionylmethionine	Amino Acid	Methionine, Cysteine, SAM and Taurine Metabolism	-0.105908	-0.144624	-0.067191	0.0197537	8.25766e-08	1810	-0.108622	-0.153056	-0.0641877	0.0226557	1.77004e-06	318	-0.097302	-0.176672	-0.0179318	0.0403411	0.0164518	TRUE	TRUE
Wholegrains	nicotianamine	Xenobiotics	Food Component/Plant	0.111821	0.0707911	0.152851	0.0209341	9.21386e-08	1810	0.120599	0.0754304	0.165767	0.0230301	1.83197e-07	318	0.0700775	-0.0287347	0.16889	0.0502228	0.163958	TRUE	TRUE
Alcoholic Beverages	3-methyladipate	Lipid	Fatty Acid, Dicarboxylate	0.111233	0.0703867	0.152079	0.0208403	9.4292e-08	1810	0.104305	0.0595363	0.149074	0.0228265	5.22548e-06	318	0.145926	0.0454243	0.246427	0.0510814	0.00459378	TRUE	TRUE
Nuts & Seeds	biotin	Cofactors and Vitamins	Biotin Metabolism	-0.11145	-0.152392	-0.0705086	0.0208889	9.53466e-08	1810	-0.105277	-0.14968	-0.0608732	0.02264	3.56121e-06	318	-0.146789	-0.253363	-0.0402157	0.0541678	0.00710277	TRUE	TRUE
Wholegrains	linolenate [alpha or gamma; (18:3n3 or 6)]	Lipid	Long Chain Polyunsaturated Fatty Acid (n3 and n6)	0.115816	0.0732614	0.158371	0.021712	9.59652e-08	1810	0.106116	0.0603741	0.151858	0.0233224	5.73431e-06	318	0.178866	0.0618799	0.295852	0.05946	0.00285812	TRUE	TRUE
Vegetables	glycerol 3-phosphate	Lipid	Glycerolipid Metabolism	0.115325	0.0729236	0.157727	0.0216338	9.77944e-08	1810	0.100415	0.0533255	0.147505	0.0240098	3.03057e-05	318	0.179672	0.0815368	0.277807	0.0498786	0.000370706	TRUE	TRUE
Tea & Coffee	bilirubin degradation product, C16H18N2O5 (3)**	Partially Characterized Molecules	Partially Characterized Molecules	-0.108507	-0.148411	-0.0686032	0.0203596	9.84623e-08	1810	-0.106134	-0.149774	-0.062494	0.0222508	1.9935e-06	318	-0.120715	-0.220003	-0.0214273	0.0504645	0.0173433	TRUE	TRUE
Nuts & Seeds	isohyodeoxycholate	Lipid	Secondary Bile Acid Metabolism	-0.111689	-0.152767	-0.0706101	0.0209588	9.87815e-08	1810	-0.121865	-0.166903	-0.0768262	0.0229639	1.25641e-07	318	-0.0609317	-0.161836	0.0399729	0.0512863	0.235714	TRUE	TRUE
Fruit	bilirubin (Z,Z)	Cofactors and Vitamins	Hemoglobin and Porphyrin Metabolism	-0.107486	-0.147083	-0.0678884	0.0202031	1.03622e-07	1810	-0.12514	-0.168661	-0.0816188	0.0221901	1.97693e-08	318	-0.0219414	-0.118046	0.0741634	0.0488467	0.653611	TRUE	TRUE
Nuts & Seeds	glycerol 3-phosphate	Lipid	Glycerolipid Metabolism	0.115568	0.0729175	0.158218	0.0217608	1.09126e-07	1810	0.119739	0.0725525	0.166926	0.0240591	7.10435e-07	318	0.0968114	-0.00356446	0.197187	0.0510176	0.0586797	TRUE	TRUE
Nuts & Seeds	cysteine	Amino Acid	Methionine, Cysteine, SAM and Taurine Metabolism	-0.109317	-0.149663	-0.0689702	0.0205854	1.09381e-07	1810	-0.116072	-0.160901	-0.0712424	0.0228572	4.20707e-07	318	-0.0803133	-0.173499	0.0128719	0.0473628	0.0909427	TRUE	TRUE
Vegetables	hexadecadienoate (16:2n6)	Lipid	Long Chain Polyunsaturated Fatty Acid (n3 and n6)	0.116613	0.0735625	0.159664	0.0219651	1.1021e-07	1810	0.117395	0.0710076	0.163781	0.0236514	7.59226e-07	318	0.111713	-0.00482498	0.228252	0.0592325	0.0602454	TRUE	TRUE
Nuts & Seeds	linoleoyl-linoleoyl-glycerol (18:2/18:2) [1]*	Lipid	Diacylglycerol	0.114875	0.072394	0.157357	0.0216745	1.15795e-07	1810	0.114629	0.0685937	0.160665	0.0234723	1.13898e-06	318	0.1163	0.005193	0.227406	0.0564717	0.0402806	TRUE	TRUE
Vegetables	N-carbamoylglutamate	Xenobiotics	Drug - Other	0.109336	0.0688533	0.149818	0.0206547	1.19995e-07	1810	0.122426	0.0787531	0.1661	0.0222679	4.40174e-08	318	0.028679	-0.0800703	0.137428	0.0552735	0.604236	TRUE	TRUE
Legumes	1-methyl-5-imidazoleacetate	Amino Acid	Histidine Metabolism	-0.110933	-0.152018	-0.069847	0.0209624	1.20999e-07	1810	-0.110888	-0.155352	-0.0664233	0.0226711	1.09205e-06	318	-0.111197	-0.219484	-0.00291077	0.0550383	0.0442164	TRUE	TRUE
Nuts & Seeds	oleoyl-linoleoyl-glycerol (18:1/18:2) [2]	Lipid	Diacylglycerol	0.114204	0.071823	0.156585	0.0216234	1.28126e-07	1810	0.117368	0.0712	0.163535	0.0235396	6.78353e-07	318	0.0971115	-0.0105404	0.204763	0.0547158	0.0768982	TRUE	TRUE
Vegetables	hexadecatrienoate (16:3n3)	Lipid	Long Chain Polyunsaturated Fatty Acid (n3 and n6)	0.114898	0.0721008	0.157694	0.0218355	1.42522e-07	1810	0.114134	0.0676466	0.16062	0.0237023	1.59586e-06	318	0.119182	0.00874445	0.22962	0.0561318	0.034543	TRUE	TRUE
Nuts & Seeds	p-cresol	Xenobiotics	Benzoate Metabolism	-0.107358	-0.147369	-0.0673474	0.020414	1.4481e-07	1810	-0.0983604	-0.142231	-0.0544901	0.0223683	1.1602e-05	318	-0.152207	-0.250461	-0.053953	0.0499391	0.0025026	TRUE	TRUE
Meat	adenosine	Nucleotide	Purine Metabolism, Adenine containing	-0.110823	-0.152326	-0.0693194	0.0211755	1.66302e-07	1810	-0.115704	-0.161253	-0.0701545	0.0232244	6.90226e-07	318	-0.086762	-0.188208	0.0146837	0.0515613	0.093434	TRUE	TRUE
Fish & Seafood	maleate	Lipid	Fatty Acid, Dicarboxylate	0.112749	0.07045	0.155048	0.0215815	1.7479e-07	1810	0.104778	0.0578586	0.151698	0.023923	1.25621e-05	318	0.147594	0.0491838	0.246004	0.0500186	0.00340905	TRUE	TRUE
Fruit	spermidine	Amino Acid	Polyamine Metabolism	-0.109922	-0.151224	-0.0686198	0.0210729	1.82568e-07	1810	-0.123582	-0.169021	-0.0781426	0.0231682	1.08197e-07	318	-0.0444846	-0.144252	0.0552831	0.0507085	0.38102	TRUE	TRUE
Meat	3-methylglutarate/2-methylglutarate	Lipid	Fatty Acid, Dicarboxylate	0.108762	0.0678642	0.14966	0.0208668	1.86592e-07	1810	0.129085	0.0844929	0.173677	0.0227363	1.59358e-08	318	0.000207066	-0.103179	0.103593	0.0525477	0.996858	TRUE	TRUE
Wholegrains	ursocholate	Lipid	Secondary Bile Acid Metabolism	-0.106081	-0.146055	-0.0661072	0.0203952	1.97922e-07	1810	-0.124943	-0.168378	-0.0815085	0.0221462	1.95263e-08	318	-0.000751862	-0.103716	0.102212	0.052333	0.988547	TRUE	TRUE
Meat	isohyodeoxycholate	Lipid	Secondary Bile Acid Metabolism	0.108522	0.0674698	0.149574	0.0209453	2.20459e-07	1810	0.116512	0.071638	0.161386	0.0228799	3.91233e-07	318	0.0671789	-0.0352187	0.169576	0.0520451	0.197756	TRUE	TRUE
Nuts & Seeds	2-piperidinone	Xenobiotics	Food Component/Plant	-0.10467	-0.14428	-0.0650609	0.0202093	2.22687e-07	1810	-0.106297	-0.149433	-0.0631607	0.021994	1.46013e-06	318	-0.09585	-0.196613	0.00491249	0.0512141	0.0622237	TRUE	TRUE
Fruit	deoxycholate	Lipid	Secondary Bile Acid Metabolism	-0.107403	-0.148215	-0.0665909	0.0208228	2.49672e-07	1810	-0.112485	-0.156583	-0.068386	0.0224846	6.20288e-07	318	-0.0767878	-0.185369	0.0317932	0.055188	0.165111	TRUE	TRUE
Potatoes	13-HODE + 9-HODE	Lipid	Fatty Acid, Monohydroxy	-0.110578	-0.152722	-0.0684337	0.0215026	2.71059e-07	1810	-0.107852	-0.153615	-0.0620888	0.0233332	4.07093e-06	318	-0.125937	-0.234897	-0.0169762	0.0553808	0.0236447	TRUE	TRUE
Nuts & Seeds	4-methyl-2-oxopentanoate	Amino Acid	Leucine, Isoleucine and Valine Metabolism	-0.108165	-0.149556	-0.0667748	0.021118	3.02384e-07	1810	-0.108956	-0.154203	-0.0637096	0.0230701	2.50584e-06	318	-0.104075	-0.207281	-0.000869282	0.052456	0.0481241	TRUE	TRUE
Potatoes	enterolactone	Xenobiotics	Food Component/Plant	-0.105071	-0.145303	-0.0648389	0.020527	3.07692e-07	1810	-0.0969052	-0.140726	-0.0530848	0.0223428	1.52436e-05	318	-0.149272	-0.251545	-0.0469985	0.0519819	0.00436257	TRUE	TRUE
Fish & Seafood	bilirubin (Z,Z)	Cofactors and Vitamins	Hemoglobin and Porphyrin Metabolism	-0.102807	-0.142305	-0.0633091	0.0201523	3.36973e-07	1810	-0.102917	-0.146326	-0.0595082	0.0221331	3.56204e-06	318	-0.102271	-0.198158	-0.00638469	0.0487359	0.0366638	TRUE	TRUE
Nuts & Seeds	1-methylguanidine	Amino Acid	Guanidino and Acetamido Metabolism	-0.105089	-0.145587	-0.0645908	0.0206627	3.65841e-07	1810	-0.100014	-0.143449	-0.0565778	0.0221467	6.71351e-06	318	-0.1392	-0.252161	-0.0262392	0.057414	0.0158971	TRUE	TRUE
Tea & Coffee	caffeine	Xenobiotics	Xanthine Metabolism	0.106607	0.065343	0.147871	0.0210534	4.11318e-07	1810	0.104889	0.0601693	0.149609	0.0228014	4.52203e-06	318	0.116539	0.00866586	0.224412	0.0548282	0.0343325	TRUE	TRUE
Nuts & Seeds	pheophorbide A	Xenobiotics	Food Component/Plant	0.107567	0.065916	0.149218	0.0212509	4.15401e-07	1810	0.106255	0.0606279	0.151883	0.0232642	5.28246e-06	318	0.114176	0.0114293	0.216923	0.0522226	0.029533	TRUE	TRUE
Vegetables	enterolactone	Xenobiotics	Food Component/Plant	0.104259	0.0638299	0.144689	0.0206276	4.31841e-07	1810	0.111873	0.0680063	0.155741	0.0223666	6.24787e-07	318	0.0609274	-0.0440513	0.165906	0.053357	0.254412	TRUE	TRUE
Potatoes	linoleate (18:2n6)	Lipid	Long Chain Polyunsaturated Fatty Acid (n3 and n6)	-0.11198	-0.155456	-0.0685037	0.0221822	4.46021e-07	1810	-0.103921	-0.15135	-0.0564928	0.0241825	1.82147e-05	318	-0.154738	-0.264331	-0.045145	0.0557024	0.00580285	TRUE	TRUE
Alcoholic Beverages	diglycerol	Xenobiotics	Chemical	-0.111287	-0.154572	-0.0680026	0.0220844	4.67549e-07	1810	-0.102817	-0.149269	-0.0563649	0.0236845	1.5017e-05	318	-0.167697	-0.287951	-0.0474431	0.0611209	0.00643112	TRUE	TRUE
Dairy	pyridoxate	Cofactors and Vitamins	Vitamin B6 Metabolism	0.105906	0.0645592	0.147252	0.0210956	5.1595e-07	1810	0.121152	0.0765249	0.165779	0.0227542	1.14052e-07	318	0.0126142	-0.0981271	0.123355	0.0562859	0.822821	TRUE	TRUE
Dairy	dibutyl sulfosuccinate	Xenobiotics	Chemical	-0.109344	-0.152065	-0.0666242	0.0217964	5.25881e-07	1810	-0.109944	-0.157015	-0.0628726	0.0240003	4.95096e-06	318	-0.106523	-0.20897	-0.0040758	0.0520703	0.0416176	TRUE	TRUE
Meat	1-methyl-5-imidazolelactate	Amino Acid	Histidine Metabolism	0.106452	0.0648021	0.148103	0.0212505	5.45995e-07	1810	0.105109	0.0599036	0.150314	0.023049	5.45867e-06	318	0.114066	0.00610222	0.222031	0.0548745	0.038467	TRUE	TRUE
Wholegrains	lithocholate	Lipid	Secondary Bile Acid Metabolism	-0.105101	-0.146223	-0.0639783	0.0209812	5.46321e-07	1810	-0.114907	-0.159625	-0.0701897	0.0228001	5.13029e-07	318	-0.0508939	-0.156361	0.0545731	0.0536052	0.343164	TRUE	TRUE
Wholegrains	dibutyl sulfosuccinate	Xenobiotics	Chemical	-0.1091	-0.151826	-0.0663745	0.0217993	5.59322e-07	1810	-0.102647	-0.149738	-0.0555562	0.0240104	2.01339e-05	318	-0.139375	-0.241697	-0.0370536	0.0520066	0.00777611	TRUE	TRUE
Fish & Seafood	gamma-tocopherol/beta-tocopherol	Cofactors and Vitamins	Tocopherol Metabolism	0.104921	0.0638133	0.146029	0.0209738	5.6596e-07	1810	0.114608	0.0697191	0.159498	0.0228879	6.05924e-07	318	0.0541615	-0.0489187	0.157242	0.0523921	0.302043	TRUE	TRUE
Nuts & Seeds	Urolithin A	Xenobiotics	Bacterial/Fungal	0.100829	0.061213	0.140446	0.0202128	6.08859e-07	1810	0.0964234	0.0528473	0.14	0.0222183	1.50826e-05	318	0.121984	0.0261981	0.21777	0.0486846	0.0127341	TRUE	TRUE
Wholegrains	behenoylcarnitine (C22)*	Lipid	Fatty Acid Metabolism (Acyl Carnitine, Long Chain Saturated)	-0.102164	-0.142306	-0.0620224	0.0204808	6.09193e-07	1810	-0.093864	-0.137503	-0.0502249	0.0222503	2.58346e-05	318	-0.148208	-0.251316	-0.0451001	0.0524063	0.00498672	TRUE	TRUE
Fruit	3-dehydrodeoxycholate	Lipid	Secondary Bile Acid Metabolism	-0.107362	-0.149637	-0.0650867	0.0215694	6.44086e-07	1810	-0.109275	-0.15497	-0.0635793	0.0232988	2.93548e-06	318	-0.0958941	-0.208139	0.0163512	0.0570504	0.0937873	TRUE	TRUE
Meat	lithocholate	Lipid	Secondary Bile Acid Metabolism	0.105131	0.063693	0.146569	0.0211422	6.60748e-07	1810	0.0894849	0.0443515	0.134618	0.0230123	0.000104497	318	0.189831	0.0844879	0.295175	0.0535425	0.000452618	TRUE	TRUE
Wholegrains	isohyodeoxycholate	Lipid	Secondary Bile Acid Metabolism	-0.103155	-0.143835	-0.0624752	0.0207555	6.69472e-07	1810	-0.118806	-0.163343	-0.0742687	0.0227081	1.87859e-07	318	-0.0237131	-0.124372	0.0769463	0.0511617	0.643351	TRUE	TRUE
Fruit	succinylcarnitine (C4-DC)	Energy	TCA Cycle	-0.10208	-0.142354	-0.0618072	0.0205479	6.76739e-07	1810	-0.0977979	-0.142728	-0.0528674	0.0229088	2.06731e-05	318	-0.119704	-0.21114	-0.028269	0.0464734	0.0104695	TRUE	TRUE
Alcoholic Beverages	biliverdin	Cofactors and Vitamins	Hemoglobin and Porphyrin Metabolism	0.106	0.0641398	0.14786	0.0213575	6.937e-07	1810	0.0930552	0.0475071	0.138603	0.0232237	6.41169e-05	318	0.176968	0.0699809	0.283955	0.0543778	0.00126287	TRUE	TRUE
Sweets & Desserts	3-ketosphinganine	Lipid	Sphingolipid Synthesis	0.100664	0.0609018	0.140427	0.0202874	6.98043e-07	1810	0.116715	0.0735007	0.159929	0.0220338	1.32341e-07	318	0.0112808	-0.0910207	0.113582	0.0519963	0.828388	TRUE	TRUE
Vegetable Oil	vanillate	Xenobiotics	Food Component/Plant	0.101621	0.0613404	0.141901	0.0205515	7.62715e-07	1810	0.087562	0.0436184	0.131506	0.0224056	9.64915e-05	318	0.176174	0.0746596	0.277689	0.0515964	0.000724495	TRUE	TRUE
Meat	2'-deoxycytidine	Nucleotide	Pyrimidine Metabolism, Cytidine containing	-0.103445	-0.144473	-0.0624168	0.0209332	7.74522e-07	1810	-0.0868953	-0.131674	-0.042117	0.0228312	0.000145966	318	-0.19075	-0.293923	-0.0875783	0.0524389	0.000322182	TRUE	TRUE
Fruit	hyocholate	Lipid	Secondary Bile Acid Metabolism	-0.0994238	-0.138934	-0.0599139	0.0201585	8.13486e-07	1810	-0.110726	-0.153754	-0.0676979	0.0219388	4.94631e-07	318	-0.0381429	-0.138652	0.062366	0.0510852	0.455839	TRUE	TRUE
Meat	cytidine	Nucleotide	Pyrimidine Metabolism, Cytidine containing	-0.105398	-0.147313	-0.0634819	0.0213859	8.29212e-07	1810	-0.0922139	-0.137669	-0.0467583	0.0231765	7.20179e-05	318	-0.180962	-0.290131	-0.071793	0.0554868	0.00123114	TRUE	TRUE
Nuts & Seeds	1-oleoylglycerol (18:1)	Lipid	Monoacylglycerol	0.103385	0.0622358	0.144534	0.0209949	8.46677e-07	1810	0.114602	0.0688409	0.160363	0.0233322	9.85015e-07	318	0.0556631	-0.0390245	0.150351	0.0481265	0.248335	TRUE	TRUE
Nuts & Seeds	butyrate/isobutyrate (4:0)	Lipid	Short Chain Fatty Acid	-0.103354	-0.144516	-0.062192	0.0210015	8.59807e-07	1810	-0.109576	-0.154687	-0.064465	0.0230008	2.05126e-06	318	-0.0721611	-0.173488	0.0291657	0.051501	0.16216	TRUE	TRUE
Wholegrains	lignoceroylcarnitine (C24)*	Lipid	Fatty Acid Metabolism (Acyl Carnitine, Long Chain Saturated)	-0.100729	-0.140951	-0.0605069	0.0205218	9.18286e-07	1810	-0.0913842	-0.134956	-0.0478124	0.022216	4.07395e-05	318	-0.155079	-0.260492	-0.0496656	0.0535779	0.00407757	TRUE	TRUE
Vegetables	3,4-dihydroxybenzoate	Xenobiotics	Benzoate Metabolism	0.101787	0.0608716	0.142702	0.0208756	1.08321e-06	1810	0.116425	0.0712327	0.161618	0.0230425	4.80249e-07	318	0.0347547	-0.0622593	0.131769	0.0493089	0.481458	TRUE	TRUE
Vegetables	13-HODE + 9-HODE	Lipid	Fatty Acid, Monohydroxy	0.105064	0.0627526	0.147375	0.0215877	1.13403e-06	1810	0.109046	0.0632592	0.154833	0.0233454	3.22547e-06	318	0.0815656	-0.0300084	0.19314	0.0567092	0.151369	TRUE	TRUE
Alcoholic Beverages	mannose	Carbohydrate	Fructose, Mannose and Galactose Metabolism	0.105686	0.0630761	0.148296	0.0217402	1.16604e-06	1810	0.0961427	0.0501942	0.142091	0.0234279	4.25028e-05	318	0.164858	0.0500828	0.279633	0.0583362	0.00503212	TRUE	TRUE
Dairy	2-methylcitrate/homocitrate	Energy	TCA Cycle	-0.102199	-0.143418	-0.0609801	0.0210305	1.17642e-06	1810	-0.113454	-0.158485	-0.0684232	0.0229601	8.49299e-07	318	-0.043556	-0.14667	0.0595578	0.0524092	0.406567	TRUE	TRUE
Nuts & Seeds	nicotianamine	Xenobiotics	Food Component/Plant	0.10271	0.0612329	0.144188	0.0211623	1.21327e-06	1810	0.0918644	0.0460319	0.137697	0.0233687	8.78175e-05	318	0.152145	0.0539863	0.250304	0.0498909	0.00248895	TRUE	TRUE
Meat	adenine	Nucleotide	Purine Metabolism, Adenine containing	-0.104852	-0.147212	-0.0624927	0.0216124	1.22537e-06	1810	-0.11051	-0.156132	-0.0648875	0.0232614	2.19328e-06	318	-0.0691421	-0.184125	0.0458412	0.0584421	0.237682	TRUE	TRUE
Fruit	5-dodecenoate (12:1n7)	Lipid	Medium Chain Fatty Acid	-0.104828	-0.14725	-0.0624064	0.0216442	1.27733e-06	1810	-0.110664	-0.156174	-0.0651531	0.0232046	2.00342e-06	318	-0.0657639	-0.183887	0.0523594	0.060038	0.274208	TRUE	TRUE
Vegetables	gamma-tocotrienol	Cofactors and Vitamins	Tocopherol Metabolism	-0.102517	-0.144125	-0.0609098	0.0212288	1.37106e-06	1810	-0.114448	-0.160222	-0.0686734	0.023339	1.02626e-06	318	-0.0453499	-0.145868	0.0551681	0.0510898	0.375412	TRUE	TRUE
Nuts & Seeds	valine	Amino Acid	Leucine, Isoleucine and Valine Metabolism	-0.097828	-0.137573	-0.0580826	0.0202786	1.40572e-06	1810	-0.103442	-0.148218	-0.0586657	0.0228301	6.26503e-06	318	-0.0768395	-0.163691	0.010012	0.0441436	0.0827359	TRUE	TRUE
Nuts & Seeds	biliverdin	Cofactors and Vitamins	Hemoglobin and Porphyrin Metabolism	-0.102037	-0.143525	-0.0605486	0.021168	1.43307e-06	1810	-0.107792	-0.152989	-0.0625958	0.0230444	3.12239e-06	318	-0.0709526	-0.176322	0.0344173	0.0535559	0.186195	TRUE	TRUE
Nuts & Seeds	choline phosphate	Lipid	Phospholipid Metabolism	0.101933	0.0604551	0.14341	0.0211624	1.45965e-06	1810	0.0979905	0.0528325	0.143149	0.0230248	2.19242e-05	318	0.123387	0.0177076	0.229066	0.0537131	0.0222702	TRUE	TRUE
Alcoholic Beverages	5-hydroxypicolinic acid	Amino Acid	Tryptophan Metabolism	0.108949	0.0645081	0.153391	0.0226746	1.54815e-06	1810	0.0911947	0.0429237	0.139466	0.024612	0.00021767	318	0.208588	0.0938749	0.323301	0.0583046	0.000407781	TRUE	TRUE
Nuts & Seeds	25-hydroxycholesterol sulfate	Lipid	Sterol	-0.100551	-0.141596	-0.0595051	0.020942	1.57571e-06	1810	-0.0867316	-0.132645	-0.0408185	0.0234098	0.000217887	318	-0.155925	-0.248122	-0.0637274	0.0468608	0.000981741	TRUE	TRUE
Nuts & Seeds	campesterol	Lipid	Sterol	-0.101591	-0.143116	-0.0600654	0.0211868	1.62669e-06	1810	-0.0815422	-0.127559	-0.0355259	0.0234624	0.000522245	318	-0.190161	-0.287186	-0.0931355	0.0493147	0.000140045	TRUE	TRUE
Alcoholic Beverages	2,4,6-trihydroxybenzoate	Xenobiotics	Benzoate Metabolism	0.102848	0.0607494	0.144947	0.0214794	1.68263e-06	1810	0.101883	0.0556145	0.148152	0.0235912	1.6573e-05	318	0.107525	0.00533532	0.209715	0.0519396	0.0392747	TRUE	TRUE
Wholegrains	linoleoyl-linolenoyl-glycerol (18:2/18:3) [1]*	Lipid	Diacylglycerol	0.0999339	0.0589638	0.140904	0.0209035	1.7466e-06	1810	0.0981188	0.0539336	0.142304	0.0225288	1.407e-05	318	0.11117	0.000890847	0.221449	0.056051	0.0482675	TRUE	TRUE
Tea & Coffee	o-Tyrosine	Amino Acid	Tyrosine Metabolism	-0.0952226	-0.134297	-0.0561483	0.0199362	1.78495e-06	1810	-0.0967227	-0.139774	-0.0536711	0.0219508	1.11403e-05	318	-0.0881573	-0.181885	0.00557058	0.0476386	0.0651807	TRUE	TRUE
Sweets & Desserts	glycerol	Lipid	Glycerolipid Metabolism	-0.105549	-0.148886	-0.0622121	0.0221112	1.80987e-06	1810	-0.10368	-0.150551	-0.0568095	0.0238981	1.51602e-05	318	-0.116663	-0.231321	-0.00200442	0.0582769	0.0462047	TRUE	TRUE
Alcoholic Beverages	picolinate	Amino Acid	Tryptophan Metabolism	0.104619	0.061628	0.14761	0.0219345	1.84587e-06	1810	0.096342	0.0501312	0.142553	0.0235616	4.5313e-05	318	0.158411	0.0402312	0.276591	0.0600667	0.00881212	TRUE	TRUE
Alcoholic Beverages	alpha-tocotrienol	Cofactors and Vitamins	Tocopherol Metabolism	-0.10328	-0.145751	-0.0608092	0.0216693	1.87735e-06	1810	-0.0796388	-0.126189	-0.0330883	0.0237348	0.000809561	318	-0.221652	-0.326144	-0.11716	0.0531096	3.96412e-05	TRUE	TRUE
Nuts & Seeds	myo-inositol	Lipid	Inositol Metabolism	0.100349	0.0590745	0.141623	0.0210588	1.88687e-06	1810	0.0973022	0.0512244	0.14338	0.0234938	3.6081e-05	318	0.112804	0.0193468	0.206261	0.047501	0.0181645	TRUE	TRUE
Nuts & Seeds	methionine	Amino Acid	Methionine, Cysteine, SAM and Taurine Metabolism	-0.100162	-0.14142	-0.0589037	0.0210505	1.95349e-06	1810	-0.114038	-0.160308	-0.0677685	0.0235915	1.45313e-06	318	-0.0459577	-0.137695	0.0457795	0.0466268	0.325074	TRUE	TRUE
Vegetable Oil	maleate	Lipid	Fatty Acid, Dicarboxylate	0.102222	0.060077	0.144366	0.0215027	1.99532e-06	1810	0.106492	0.0598593	0.153124	0.0237767	7.976e-06	318	0.0830452	-0.0160857	0.182176	0.0503848	0.100312	TRUE	TRUE
Sweets & Desserts	13-HODE + 9-HODE	Lipid	Fatty Acid, Monohydroxy	-0.101413	-0.143232	-0.0595944	0.0213366	2.00395e-06	1810	-0.101396	-0.14664	-0.0561516	0.0230689	1.17195e-05	318	-0.101516	-0.211932	0.00890015	0.0561206	0.0714371	TRUE	TRUE
Wholegrains	3-carboxy-4-methyl-5-pentyl-2-furanpropionate (3-CMPFP)**	Lipid	Fatty Acid, Dicarboxylate	-0.102652	-0.144986	-0.0603177	0.0215994	2.00888e-06	1810	-0.118263	-0.164621	-0.0719051	0.0236365	6.18179e-07	318	-0.023617	-0.128254	0.0810201	0.0531834	0.657307	TRUE	TRUE
Nuts & Seeds	3-methylglutarate/2-methylglutarate	Lipid	Fatty Acid, Dicarboxylate	-0.0993905	-0.14039	-0.0583905	0.0209187	2.02147e-06	1810	-0.101552	-0.146482	-0.0566217	0.0229086	9.8682e-06	318	-0.0885454	-0.189507	0.0124168	0.0513156	0.0854263	TRUE	TRUE
Vegetables	glycerophosphoinositol*	Lipid	Phospholipid Metabolism	0.101518	0.0594845	0.143552	0.0214462	2.20539e-06	1810	0.0913155	0.0452764	0.137354	0.023474	0.000103902	318	0.153034	0.0492555	0.256813	0.0527471	0.00401136	TRUE	TRUE
Alcoholic Beverages	4-hydroxycinnamate	Xenobiotics	Food Component/Plant	0.095967	0.0562318	0.135702	0.0202735	2.2054e-06	1810	0.105153	0.0599397	0.150366	0.0230528	5.44465e-06	318	0.0646146	-0.0191796	0.148409	0.0425897	0.130247	TRUE	TRUE
Wholegrains	bilirubin (Z,Z)	Cofactors and Vitamins	Hemoglobin and Porphyrin Metabolism	-0.0960806	-0.135892	-0.056269	0.0203124	2.24366e-06	1810	-0.0988872	-0.142603	-0.0551713	0.0222895	9.69749e-06	318	-0.0823323	-0.179393	0.0147286	0.0493327	0.0961463	TRUE	TRUE
Tea & Coffee	1,3,7-trimethylurate	Xenobiotics	Xanthine Metabolism	0.0986738	0.0577809	0.139567	0.0208641	2.25236e-06	1810	0.105916	0.0604732	0.151359	0.0231701	5.17942e-06	318	0.067626	-0.0267608	0.162013	0.0479736	0.159644	TRUE	TRUE
Vegetables	linoleate (18:2n6)	Lipid	Long Chain Polyunsaturated Fatty Acid (n3 and n6)	0.105104	0.0615028	0.148706	0.022246	2.30538e-06	1810	0.110472	0.0630024	0.157941	0.0242034	5.35608e-06	318	0.0758866	-0.0352126	0.186986	0.0564679	0.180023	TRUE	TRUE
Nuts & Seeds	N-acetylalanine	Amino Acid	Alanine and Aspartate Metabolism	-0.0982965	-0.139155	-0.0574381	0.0208465	2.41408e-06	1810	-0.0943777	-0.140133	-0.0486225	0.0233293	5.44304e-05	318	-0.113824	-0.205189	-0.0224588	0.0464376	0.0148011	TRUE	TRUE
Potatoes	bilirubin (Z,Z)	Cofactors and Vitamins	Hemoglobin and Porphyrin Metabolism	0.0955276	0.0557835	0.135272	0.020278	2.46625e-06	1810	0.0952642	0.0514187	0.13911	0.0223556	2.13729e-05	318	0.0967507	0.00198242	0.191519	0.0481674	0.0454444	TRUE	TRUE
Wholegrains	D-urobilin	Cofactors and Vitamins	Hemoglobin and Porphyrin Metabolism	-0.0974361	-0.138014	-0.056858	0.0207035	2.52298e-06	1810	-0.096632	-0.141708	-0.0515562	0.0229829	2.74785e-05	318	-0.100897	-0.194712	-0.00708193	0.047683	0.0351634	TRUE	TRUE
Vegetable Oil	harmane	Xenobiotics	Food Component/Plant	0.0932277	0.0543436	0.132112	0.0198392	2.61227e-06	1810	0.10402	0.0621975	0.145843	0.0213243	1.16577e-06	318	0.0237381	-0.0827203	0.130197	0.0541091	0.66118	TRUE	TRUE
Nuts & Seeds	gamma-tocopherol/beta-tocopherol	Cofactors and Vitamins	Tocopherol Metabolism	0.0997221	0.0580775	0.141367	0.0212477	2.68802e-06	1810	0.119076	0.0735198	0.164632	0.0232277	3.27354e-07	318	0.000506134	-0.102966	0.103978	0.0525914	0.992328	TRUE	TRUE
Nuts & Seeds	cholesterol	Lipid	Sterol	-0.0988441	-0.140139	-0.0575491	0.0210693	2.71358e-06	1810	-0.0886031	-0.13382	-0.0433867	0.0230546	0.000125755	318	-0.15074	-0.252848	-0.0486311	0.0518982	0.00394121	TRUE	TRUE
Meat	cysteine	Amino Acid	Methionine, Cysteine, SAM and Taurine Metabolism	0.0963544	0.0560786	0.13663	0.0205493	2.7462e-06	1810	0.105571	0.0610841	0.150059	0.0226828	3.48924e-06	318	0.0541582	-0.0413301	0.149647	0.0485334	0.265323	TRUE	TRUE
Alcoholic Beverages	2-methylcitrate/homocitrate	Energy	TCA Cycle	0.100485	0.058435	0.142535	0.0214545	2.81837e-06	1810	0.0968443	0.0508416	0.142847	0.0234555	3.8223e-05	318	0.119134	0.0146903	0.223578	0.0530853	0.0255977	TRUE	TRUE
Meat	3-dehydrodeoxycholate	Lipid	Secondary Bile Acid Metabolism	0.101812	0.0592053	0.14442	0.0217387	2.82074e-06	1810	0.0938335	0.0477991	0.139868	0.0234717	6.65296e-05	318	0.14994	0.0365233	0.263357	0.0576458	0.00974954	TRUE	TRUE
Animal Fat	5-dodecenoate (12:1n7)	Lipid	Medium Chain Fatty Acid	0.100989	0.0586835	0.143295	0.0215848	2.88697e-06	1810	0.105775	0.0605723	0.150978	0.0230475	4.75829e-06	318	0.0668338	-0.0543038	0.187971	0.0615701	0.278553	TRUE	TRUE
Sweets & Desserts	piperine	Xenobiotics	Food Component/Plant	-0.0978423	-0.138849	-0.0568354	0.0209223	2.91859e-06	1810	-0.116655	-0.16135	-0.0719599	0.0227887	3.40889e-07	318	0.00309818	-0.100759	0.106956	0.0527872	0.953235	FALSE	TRUE
Vegetable Oil	LAHSA (18:2/OH-18:0)*	Lipid	Fatty Acid Hydroxyl Fatty Acid	0.0973231	0.0564875	0.138159	0.0208349	2.99506e-06	1810	0.0981615	0.0536667	0.142656	0.0226866	1.59544e-05	318	0.0928072	-0.0107855	0.1964	0.0526526	0.0789516	TRUE	TRUE
Nuts & Seeds	isoleucine	Amino Acid	Leucine, Isoleucine and Valine Metabolism	-0.0945133	-0.134218	-0.0548087	0.0202578	3.07829e-06	1810	-0.0958658	-0.140673	-0.0510583	0.0228461	2.85008e-05	318	-0.0895383	-0.175746	-0.00333027	0.0438166	0.0418447	TRUE	TRUE
Alcoholic Beverages	1-methyl-4-imidazoleacetate	Amino Acid	Histidine Metabolism	0.100433	0.0582416	0.142625	0.0215268	3.07865e-06	1810	0.10193	0.0564526	0.147408	0.0231878	1.17186e-05	318	0.0910941	-0.0228637	0.205052	0.0579208	0.116845	TRUE	TRUE
Nuts & Seeds	isoursodeoxycholate	Lipid	Secondary Bile Acid Metabolism	-0.0985358	-0.139932	-0.0571392	0.0211211	3.08207e-06	1810	-0.104851	-0.14991	-0.0597926	0.0229741	5.36769e-06	318	-0.0640556	-0.169673	0.0415621	0.0536819	0.233684	TRUE	TRUE
Vegetable Oil	3,4-dihydroxybenzoate	Xenobiotics	Benzoate Metabolism	0.096028	0.0556736	0.136382	0.0205894	3.10174e-06	1810	0.0987231	0.0541696	0.143277	0.0227166	1.46457e-05	318	0.0836261	-0.0122504	0.179503	0.0487307	0.0871436	TRUE	TRUE
Wholegrains	1-methylguanidine	Amino Acid	Guanidino and Acetamido Metabolism	-0.0955874	-0.135761	-0.0554142	0.0204969	3.10873e-06	1810	-0.0984353	-0.141385	-0.0554858	0.0218988	7.40241e-06	318	-0.0754557	-0.190008	0.0390963	0.0582228	0.195944	TRUE	TRUE
Fruit	nicotinamide riboside	Cofactors and Vitamins	Nicotinate and Nicotinamide Metabolism	-0.0959645	-0.136338	-0.055591	0.0205991	3.18261e-06	1810	-0.0893206	-0.13357	-0.0450714	0.0225614	7.8225e-05	318	-0.129251	-0.228608	-0.0298941	0.0504996	0.0109571	TRUE	TRUE
Wholegrains	arachidoylcarnitine (C20)*	Lipid	Fatty Acid Metabolism (Acyl Carnitine, Long Chain Saturated)	-0.0940312	-0.133622	-0.0544406	0.0201997	3.23838e-06	1810	-0.0873889	-0.130299	-0.0444789	0.0218786	6.75437e-05	318	-0.132394	-0.235842	-0.0289454	0.0525793	0.012312	TRUE	TRUE
Wholegrains	linoleate (18:2n6)	Lipid	Long Chain Polyunsaturated Fatty Acid (n3 and n6)	0.10284	0.0594724	0.146208	0.0221267	3.3554e-06	1810	0.0959317	0.0486968	0.143167	0.0240838	7.0736e-05	318	0.14024	0.0299891	0.250491	0.0560367	0.0128668	TRUE	TRUE
Vegetables	sphinganine	Lipid	Sphingolipid Synthesis	-0.0970418	-0.137971	-0.0561128	0.0208825	3.36735e-06	1810	-0.0912432	-0.135311	-0.0471758	0.0224687	5.10108e-05	318	-0.133815	-0.24514	-0.0224906	0.0565825	0.0186792	TRUE	TRUE
Meat	linolenate [alpha or gamma; (18:3n3 or 6)]	Lipid	Long Chain Polyunsaturated Fatty Acid (n3 and n6)	-0.101959	-0.144973	-0.0589445	0.0219466	3.38787e-06	1810	-0.0854057	-0.13156	-0.0392509	0.023533	0.00029241	318	-0.212462	-0.33209	-0.0928344	0.0608026	0.000545825	TRUE	TRUE
Nuts & Seeds	sphinganine	Lipid	Sphingolipid Synthesis	-0.0969792	-0.138081	-0.0558772	0.0209708	3.75532e-06	1810	-0.100988	-0.145228	-0.056749	0.0225564	8.04608e-06	318	-0.0714326	-0.18346	0.0405945	0.0569395	0.210588	TRUE	TRUE
Fruit	ursocholate	Lipid	Secondary Bile Acid Metabolism	-0.0940645	-0.133967	-0.054162	0.0203588	3.83112e-06	1810	-0.109906	-0.153398	-0.0664135	0.0221755	7.86555e-07	318	-0.00909427	-0.110141	0.0919525	0.0513586	0.859567	TRUE	TRUE
Vegetables	3-carboxyadipate	Lipid	Fatty Acid, Dicarboxylate	0.0967561	0.0556583	0.137854	0.0209686	3.94374e-06	1810	0.0958345	0.050405	0.141264	0.0231632	3.67657e-05	318	0.10094	0.00383855	0.198041	0.0493531	0.0416877	TRUE	TRUE
Wholegrains	cysteine	Amino Acid	Methionine, Cysteine, SAM and Taurine Metabolism	-0.0940329	-0.134024	-0.0540414	0.0204042	4.05568e-06	1810	-0.0868082	-0.131123	-0.0424935	0.0225948	0.000126299	318	-0.125965	-0.219425	-0.0325055	0.0475023	0.00841677	TRUE	TRUE
Fruit	2-hydroxylignocerate*	Lipid	Fatty Acid, Monohydroxy	0.0960806	0.0551952	0.136966	0.0208603	4.10658e-06	1810	0.104254	0.0599651	0.148543	0.0225817	4.17664e-06	318	0.0485199	-0.058654	0.155694	0.0544728	0.373773	TRUE	TRUE
Nuts & Seeds	cytidine	Nucleotide	Pyrimidine Metabolism, Cytidine containing	0.0986694	0.0566644	0.140674	0.0214315	4.1456e-06	1810	0.0911944	0.0455001	0.136889	0.0232983	9.40713e-05	318	0.139786	0.0322788	0.247294	0.0546424	0.0109949	TRUE	TRUE
Alcoholic Beverages	gamma-tocotrienol	Cofactors and Vitamins	Tocopherol Metabolism	-0.0988505	-0.140947	-0.0567545	0.021478	4.17627e-06	1810	-0.0748413	-0.121391	-0.0282917	0.0237343	0.00164176	318	-0.20742	-0.30672	-0.10812	0.0504709	5.24424e-05	TRUE	TRUE
Sweetened Beverages	hexadecadienoate (16:2n6)	Lipid	Long Chain Polyunsaturated Fatty Acid (n3 and n6)	-0.104064	-0.148392	-0.0597361	0.0226168	4.20092e-06	1810	-0.110828	-0.158606	-0.0630493	0.0243608	5.74287e-06	318	-0.0618375	-0.181598	0.057923	0.0608701	0.310471	TRUE	TRUE
Vegetables	linoleoyl-linolenoyl-glycerol (18:2/18:3) [1]*	Lipid	Diacylglycerol	0.0968008	0.0555539	0.138048	0.0210447	4.22957e-06	1810	0.101655	0.0571793	0.14613	0.0226768	7.85004e-06	318	0.0666745	-0.0444773	0.177826	0.0564946	0.238879	TRUE	TRUE
Meat	dibutyl sulfosuccinate	Xenobiotics	Chemical	0.101243	0.0581024	0.144384	0.0220109	4.23156e-06	1810	0.104789	0.0574025	0.152176	0.0241612	1.52547e-05	318	0.0839378	-0.0210709	0.188946	0.0533723	0.116829	TRUE	TRUE
Fruit Juice	diethyl phosphate	Xenobiotics	Chemical	0.0966002	0.0554342	0.137766	0.0210034	4.23996e-06	1810	0.111504	0.0655948	0.157414	0.023408	2.05469e-06	318	0.0350321	-0.0585729	0.128637	0.0475761	0.46208	TRUE	TRUE
Sweetened Beverages	inosine	Nucleotide	Purine Metabolism, (Hypo)Xanthine/Inosine containing	-0.100773	-0.143886	-0.0576606	0.0219966	4.62095e-06	1810	-0.100647	-0.148226	-0.0530684	0.0242591	3.49709e-05	318	-0.101355	-0.203983	0.0012725	0.0521622	0.0529079	TRUE	TRUE
Meat	eicosanoylsphingosine (d20:1)*	Lipid	Sphingosines	0.0960963	0.0549733	0.137219	0.0209815	4.64874e-06	1810	0.081459	0.0373389	0.125579	0.0224956	0.000301709	318	0.193983	0.0795272	0.308439	0.058174	0.000957721	TRUE	TRUE
Meat	12-ketolithocholate	Lipid	Secondary Bile Acid Metabolism	0.0970344	0.0553386	0.13873	0.0212738	5.0858e-06	1810	0.0872474	0.041398	0.133097	0.0233773	0.000195759	318	0.144193	0.0432306	0.245155	0.0513157	0.0052778	TRUE	TRUE
Alcoholic Beverages	cysteinylglycine	Amino Acid	Glutathione Metabolism	0.0894859	0.0510286	0.127943	0.0196214	5.10017e-06	1810	0.0719456	0.0284442	0.115447	0.0221802	0.00120165	318	0.152621	0.0698282	0.235414	0.0420807	0.000338479	TRUE	TRUE
Nuts & Seeds	valerate (5:0)	Lipid	Short Chain Fatty Acid	-0.0954464	-0.13647	-0.0544226	0.0209309	5.11375e-06	1810	-0.098481	-0.14345	-0.0535118	0.0229285	1.83944e-05	318	-0.0802724	-0.181149	0.0206039	0.0512719	0.118472	TRUE	TRUE
Vegetable Oil	gamma-tocotrienol	Cofactors and Vitamins	Tocopherol Metabolism	-0.0954539	-0.136608	-0.0543003	0.0209971	5.46631e-06	1810	-0.112109	-0.157244	-0.066975	0.0230127	1.20364e-06	318	-0.0126753	-0.113614	0.0882637	0.0513038	0.805022	TRUE	TRUE
Fruit Juice	harmane	Xenobiotics	Food Component/Plant	0.0906617	0.0515492	0.129774	0.0199557	5.54217e-06	1810	0.0906976	0.0484621	0.132933	0.0215347	2.65969e-05	318	0.0904433	-0.0140168	0.194903	0.0530935	0.0895515	TRUE	TRUE
Vegetable Oil	diglycerol	Xenobiotics	Chemical	-0.0980977	-0.140494	-0.0557018	0.021631	5.75872e-06	1810	-0.0991996	-0.144741	-0.0536581	0.0232203	2.0384e-05	318	-0.0908652	-0.207911	0.0261802	0.0594902	0.127676	TRUE	TRUE
Nuts & Seeds	linoleoyl-linolenoyl-glycerol (18:2/18:3) [1]*	Lipid	Diacylglycerol	0.095679	0.0542569	0.137101	0.0211341	5.97623e-06	1810	0.0938576	0.0491642	0.138551	0.0227879	3.98858e-05	318	0.106879	-0.00429833	0.218056	0.0565075	0.0594988	TRUE	TRUE
Legumes	arachidoylcarnitine (C20)*	Lipid	Fatty Acid Metabolism (Acyl Carnitine, Long Chain Saturated)	-0.0909639	-0.130454	-0.0514733	0.0201486	6.34215e-06	1810	-0.0767881	-0.119703	-0.0338731	0.0218811	0.000460394	318	-0.169996	-0.271645	-0.068346	0.051665	0.0011155	TRUE	TRUE
Potatoes	3,4-dihydroxybenzoate	Xenobiotics	Benzoate Metabolism	-0.0936183	-0.134337	-0.0528996	0.0207752	6.59857e-06	1810	-0.0754962	-0.120763	-0.0302293	0.0230803	0.00109185	318	-0.17099	-0.26482	-0.0771607	0.0476904	0.000390464	TRUE	TRUE
Sweets & Desserts	gamma-tocotrienol	Cofactors and Vitamins	Tocopherol Metabolism	0.0945133	0.0533275	0.135699	0.0210136	6.86831e-06	1810	0.0872116	0.0418951	0.132528	0.0231056	0.000165605	318	0.129445	0.0300131	0.228877	0.0505379	0.0108966	TRUE	TRUE
Margarine	beta-sitosterol	Lipid	Sterol	0.0949121	0.0535098	0.136314	0.021124	7.01944e-06	1810	0.0929479	0.047804	0.138092	0.0230176	5.61508e-05	318	0.105397	0.000763704	0.210031	0.0531816	0.0483772	TRUE	TRUE
Meat	biliverdin	Cofactors and Vitamins	Hemoglobin and Porphyrin Metabolism	0.0948579	0.0533943	0.136321	0.0211553	7.32958e-06	1810	0.0781259	0.033	0.123252	0.0230085	0.000700004	318	0.186354	0.080496	0.292213	0.0538041	0.000607356	TRUE	TRUE
Meat	docosapentaenoate (n3 DPA; 22:5n3)	Lipid	Long Chain Polyunsaturated Fatty Acid (n3 and n6)	0.0931807	0.0524479	0.133914	0.0207824	7.33849e-06	1810	0.100876	0.0566381	0.145114	0.0225556	8.22883e-06	318	0.04993	-0.0552784	0.155138	0.0534738	0.351173	TRUE	TRUE
Vegetables	lithocholate	Lipid	Secondary Bile Acid Metabolism	-0.0946401	-0.136091	-0.0531896	0.0211486	7.64098e-06	1810	-0.0875149	-0.13271	-0.0423201	0.0230436	0.000150833	318	-0.132695	-0.237472	-0.0279177	0.0532546	0.0132492	TRUE	TRUE
Vegetables	tricarballylate	Energy	TCA Cycle	0.0938654	0.0527339	0.134997	0.0209858	7.72037e-06	1810	0.0913022	0.0461143	0.13649	0.02304	7.70954e-05	318	0.106347	0.00631401	0.206381	0.0508435	0.0373147	TRUE	TRUE
Nuts & Seeds	2-hydroxydecanoate	Lipid	Fatty Acid, Monohydroxy	0.0976854	0.0548677	0.140503	0.0218462	7.76677e-06	1810	0.0959325	0.0493294	0.142536	0.0237616	5.63448e-05	318	0.107262	-0.00200955	0.216534	0.055539	0.0543499	TRUE	TRUE
Alcoholic Beverages	3-methylglutarate/2-methylglutarate	Lipid	Fatty Acid, Dicarboxylate	0.0944894	0.0530509	0.135928	0.0211425	7.85243e-06	1810	0.111358	0.0660878	0.156629	0.0230822	1.52724e-06	318	0.00658565	-0.0970827	0.110254	0.052691	0.900618	TRUE	TRUE
Vegetables	gamma-tocopherol/beta-tocopherol	Cofactors and Vitamins	Tocopherol Metabolism	0.0950671	0.0533474	0.136787	0.021286	7.96256e-06	1810	0.101501	0.0559304	0.147072	0.0232353	1.32343e-05	318	0.0614761	-0.0429774	0.16593	0.0530901	0.247766	TRUE	TRUE
Wholegrains	N6,N6,N6-trimethyllysine	Amino Acid	Lysine Metabolism	-0.0939873	-0.135338	-0.0526363	0.0210979	8.39621e-06	1810	-0.0848401	-0.130722	-0.0389579	0.0233941	0.000295233	318	-0.133842	-0.229917	-0.037767	0.0488317	0.0064858	TRUE	TRUE
Tea & Coffee	5-aminovalerate	Amino Acid	Lysine Metabolism	-0.0892335	-0.12862	-0.0498473	0.0200953	8.97478e-06	1810	-0.0861419	-0.129319	-0.0429647	0.0220149	9.45978e-05	318	-0.104678	-0.20149	-0.0078663	0.049206	0.0341802	TRUE	TRUE
Sweetened Beverages	cytidine	Nucleotide	Pyrimidine Metabolism, Cytidine containing	-0.0973697	-0.140371	-0.0543688	0.0219396	9.07676e-06	1810	-0.0951966	-0.14189	-0.0485032	0.0238077	6.62995e-05	318	-0.10961	-0.220777	0.0015581	0.0565027	0.05329	TRUE	TRUE
Dairy	bilirubin degradation product, C16H18N2O5 (3)**	Partially Characterized Molecules	Partially Characterized Molecules	-0.0891509	-0.128532	-0.0497698	0.0200927	9.1234e-06	1810	-0.107242	-0.15039	-0.0640952	0.0219995	1.18583e-06	318	0.00184992	-0.0952253	0.0989251	0.04934	0.970116	FALSE	TRUE
Dairy	sulfate*	Xenobiotics	Chemical	-0.0953638	-0.13749	-0.0532373	0.0214936	9.12815e-06	1810	-0.0968321	-0.142429	-0.0512354	0.0232485	3.26017e-05	318	-0.0867253	-0.197673	0.024223	0.0563912	0.125078	TRUE	TRUE
Vegetables	choline	Lipid	Phospholipid Metabolism	0.094883	0.0529596	0.136806	0.0213899	9.16946e-06	1810	0.0868409	0.0419007	0.131781	0.0229138	0.000155807	318	0.149382	0.0320229	0.26674	0.0596493	0.0128028	TRUE	TRUE
Potatoes	isovalerate (i5:0)	Amino Acid	Leucine, Isoleucine and Valine Metabolism	0.0920356	0.0513277	0.132743	0.0207697	9.36919e-06	1810	0.0880916	0.0429074	0.133276	0.0230382	0.000135973	318	0.109156	0.014718	0.203593	0.0479993	0.0236406	TRUE	TRUE
Alcoholic Beverages	malate	Energy	TCA Cycle	0.094686	0.0527565	0.136616	0.021393	9.59841e-06	1810	0.0816558	0.0361468	0.127165	0.0232037	0.000444034	318	0.168534	0.0598514	0.277217	0.0552397	0.00248245	TRUE	TRUE
Fish & Seafood	gamma-tocotrienol	Cofactors and Vitamins	Tocopherol Metabolism	-0.0933563	-0.134701	-0.0520115	0.0210947	9.61811e-06	1810	-0.0983218	-0.143745	-0.0528986	0.02316	2.29434e-05	318	-0.0691818	-0.169724	0.0313602	0.051102	0.176781	TRUE	TRUE
Sweetened Beverages	glycerophosphoserine*	Lipid	Phospholipid Metabolism	-0.0914007	-0.131883	-0.0509186	0.0206545	9.63477e-06	1810	-0.0826244	-0.127385	-0.0378641	0.022822	0.000302317	318	-0.131132	-0.226669	-0.0355946	0.0485583	0.00730266	TRUE	TRUE
Fruit	12-ketolithocholate	Lipid	Secondary Bile Acid Metabolism	-0.0932426	-0.134555	-0.0519306	0.0210779	9.70228e-06	1810	-0.097342	-0.142873	-0.0518111	0.023215	2.88568e-05	318	-0.074001	-0.172955	0.0249529	0.0502948	0.142219	TRUE	TRUE
Meat	arginine	Amino Acid	Urea cycle; Arginine and Proline Metabolism	-0.0923878	-0.133338	-0.0514374	0.0208934	9.78539e-06	1810	-0.0802775	-0.125025	-0.0355304	0.0228153	0.000444789	318	-0.155319	-0.257647	-0.0529915	0.0520098	0.00304703	TRUE	TRUE
Dairy	methylphosphate	Nucleotide	Purine and Pyrimidine Metabolism	-0.0939013	-0.135525	-0.0522774	0.0212371	9.79825e-06	1810	-0.111576	-0.156918	-0.0662328	0.023119	1.51008e-06	318	0.00159225	-0.104137	0.107321	0.0537385	0.976382	FALSE	TRUE
Nuts & Seeds	leucine	Amino Acid	Leucine, Isoleucine and Valine Metabolism	-0.0912519	-0.131722	-0.0507815	0.0206485	9.90226e-06	1810	-0.0957437	-0.141289	-0.0501984	0.0232222	3.91139e-05	318	-0.0742906	-0.163074	0.0144928	0.0451255	0.100724	TRUE	TRUE
Nuts & Seeds	4-imidazoleacetate	Amino Acid	Histidine Metabolism	-0.0934546	-0.134907	-0.052002	0.0211496	9.92825e-06	1810	-0.0930232	-0.138059	-0.047987	0.0229627	5.32167e-05	318	-0.0958674	-0.202712	0.0109772	0.0543055	0.0785064	TRUE	TRUE
Nuts & Seeds	glycerophosphoinositol*	Lipid	Phospholipid Metabolism	0.0949776	0.0527005	0.137255	0.0215703	1.06686e-05	1810	0.0857535	0.039513	0.131994	0.0235767	0.000283461	318	0.142357	0.0372271	0.247486	0.0534337	0.0081266	TRUE	TRUE
Vegetables	delta-tocopherol	Cofactors and Vitamins	Tocopherol Metabolism	0.0891424	0.0494354	0.128849	0.0202591	1.08188e-05	1810	0.104581	0.0603454	0.148817	0.0225545	3.79265e-06	318	0.0246654	-0.0660208	0.115352	0.0460926	0.592974	TRUE	TRUE
Fruit	lignoceroylcarnitine (C24)*	Lipid	Fatty Acid Metabolism (Acyl Carnitine, Long Chain Saturated)	-0.0902926	-0.130557	-0.0500284	0.0205433	1.10656e-05	1810	-0.0925369	-0.136105	-0.0489692	0.022214	3.25067e-05	318	-0.077033	-0.183266	0.0291999	0.0539945	0.15467	TRUE	TRUE
Nuts & Seeds	glycodeoxycholate	Lipid	Secondary Bile Acid Metabolism	-0.0919369	-0.133068	-0.0508056	0.0209858	1.18179e-05	1810	-0.101722	-0.147233	-0.0562118	0.0232045	1.23417e-05	318	-0.0479831	-0.144743	0.0487763	0.0491795	0.32998	TRUE	TRUE
Fish & Seafood	pheophorbide A	Xenobiotics	Food Component/Plant	0.0920675	0.050871	0.133264	0.021019	1.18571e-05	1810	0.0987485	0.0537241	0.143773	0.0229567	1.78837e-05	318	0.0574272	-0.0454189	0.160273	0.0522731	0.272791	TRUE	TRUE
Alcoholic Beverages	5-hydroxyhexanoate	Lipid	Fatty Acid, Monohydroxy	0.0942708	0.0520748	0.136467	0.021529	1.19339e-05	1810	0.0966305	0.050252	0.143009	0.0236471	4.58059e-05	318	0.0828411	-0.0195542	0.185236	0.052044	0.112554	TRUE	TRUE
Vegetables	glycerol	Lipid	Glycerolipid Metabolism	0.0978584	0.0539715	0.141745	0.0223917	1.24075e-05	1810	0.0929185	0.0453915	0.140446	0.0242327	0.000130268	318	0.126713	0.0114841	0.241941	0.0585666	0.0313184	TRUE	TRUE
Nuts & Seeds	citrate	Energy	TCA Cycle	0.0902878	0.0497717	0.130804	0.0206719	1.25585e-05	1810	0.0984439	0.0527633	0.144125	0.0232913	2.49227e-05	318	0.0600217	-0.0282538	0.148297	0.0448674	0.181947	TRUE	TRUE
Alcoholic Beverages	caffeate	Xenobiotics	Food Component/Plant	0.0918054	0.0505617	0.133049	0.021043	1.28443e-05	1810	0.100375	0.0552291	0.145522	0.0230188	1.37376e-05	318	0.0482143	-0.0539269	0.150355	0.0519148	0.353808	TRUE	TRUE
Dairy	glycerol 3-phosphate	Lipid	Glycerolipid Metabolism	-0.0939851	-0.136219	-0.0517508	0.0215485	1.29137e-05	1810	-0.120025	-0.1667	-0.0733495	0.0237984	5.0463e-07	318	0.0245253	-0.0753639	0.124414	0.0507702	0.629392	FALSE	TRUE
Dairy	bilirubin degradation product, C16H18N2O5 (1)**	Partially Characterized Molecules	Partially Characterized Molecules	-0.0883379	-0.128217	-0.0484589	0.0203468	1.4144e-05	1810	-0.107548	-0.151309	-0.063786	0.0223128	1.55737e-06	318	0.00648272	-0.0910511	0.104017	0.0495731	0.896045	FALSE	TRUE
Sweetened Beverages	adenosine	Nucleotide	Purine Metabolism, Adenine containing	-0.0943333	-0.136924	-0.051743	0.0217302	1.41756e-05	1810	-0.087569	-0.13454	-0.0405978	0.0239493	0.000263136	318	-0.125843	-0.22754	-0.0241447	0.0516895	0.0154688	TRUE	TRUE
Alcoholic Beverages	theophylline	Xenobiotics	Xanthine Metabolism	0.0928011	0.0508989	0.134703	0.0213791	1.42e-05	1810	0.0891708	0.0426642	0.135677	0.0237124	0.000175153	318	0.108571	0.0113335	0.205809	0.0494226	0.0287766	TRUE	TRUE
Alcoholic Beverages	pheophytin A	Xenobiotics	Food Component/Plant	0.0937329	0.0513781	0.136088	0.02161	1.44128e-05	1810	0.076837	0.0305704	0.123104	0.02359	0.00114683	318	0.181896	0.0758752	0.287916	0.0538865	0.000834672	TRUE	TRUE
Fruit	N-acetylglutamine	Amino Acid	Glutamate Metabolism	-0.0914518	-0.132793	-0.0501102	0.021093	1.45339e-05	1810	-0.104487	-0.14967	-0.0593035	0.0230377	6.12962e-06	318	-0.0238737	-0.127077	0.0793301	0.0524549	0.649336	TRUE	TRUE
Nuts & Seeds	vanillate	Xenobiotics	Food Component/Plant	0.0908701	0.0497784	0.131962	0.0209655	1.46247e-05	1810	0.0957828	0.0509772	0.140588	0.0228451	2.89197e-05	318	0.0646468	-0.0391982	0.168492	0.0527808	0.221583	TRUE	TRUE
Tea & Coffee	1,7-dimethylurate	Xenobiotics	Xanthine Metabolism	0.0932821	0.0510912	0.135473	0.0215264	1.46834e-05	1810	0.0913022	0.045004	0.1376	0.0236062	0.000113784	318	0.103056	-0.00013685	0.206249	0.0524493	0.0503299	TRUE	TRUE
Potatoes	4-imidazoleacetate	Amino Acid	Histidine Metabolism	0.0909431	0.0497924	0.132094	0.0209956	1.48081e-05	1810	0.0821244	0.0372619	0.126987	0.0228742	0.00033935	318	0.138114	0.0340285	0.2422	0.0529033	0.00949444	TRUE	TRUE
Alcoholic Beverages	choline	Lipid	Phospholipid Metabolism	0.0933984	0.0510886	0.135708	0.021587	1.5143e-05	1810	0.0805231	0.0351506	0.125896	0.0231342	0.000512718	318	0.180114	0.0619914	0.298237	0.0600377	0.00293638	TRUE	TRUE
Wholegrains	cholesterol	Lipid	Sterol	-0.0904117	-0.131416	-0.0494073	0.020921	1.54914e-05	1810	-0.0885479	-0.133249	-0.0438469	0.0227918	0.000106089	318	-0.100386	-0.204126	0.00335338	0.0527273	0.0578501	TRUE	TRUE
Vegetable Oil	methionine	Amino Acid	Methionine, Cysteine, SAM and Taurine Metabolism	-0.0890707	-0.129482	-0.0486596	0.0206183	1.56042e-05	1810	-0.0873574	-0.132539	-0.042176	0.0230367	0.0001544	318	-0.0959695	-0.186918	-0.0050205	0.0462262	0.0387053	TRUE	TRUE
Fruit	D-urobilin	Cofactors and Vitamins	Hemoglobin and Porphyrin Metabolism	-0.0894544	-0.130065	-0.0488438	0.0207201	1.57963e-05	1810	-0.0933462	-0.138512	-0.0481799	0.023029	5.26535e-05	318	-0.0729138	-0.166322	0.0204942	0.0474761	0.125609	TRUE	TRUE
Nuts & Seeds	N2,N6-diacetyllysine	Amino Acid	Lysine Metabolism	-0.0875576	-0.127327	-0.0477883	0.0202908	1.5951e-05	1810	-0.0899742	-0.13332	-0.0466283	0.0221009	4.88374e-05	318	-0.0745904	-0.175315	0.0261341	0.0511948	0.146126	TRUE	TRUE
Alcoholic Beverages	arabinose	Carbohydrate	Pentose Metabolism	0.0937179	0.0511074	0.136328	0.0217404	1.62693e-05	1810	0.0765164	0.0303984	0.122634	0.0235143	0.00115885	318	0.194998	0.0827393	0.307257	0.0570574	0.000717773	TRUE	TRUE
Fruit	3-ketosphinganine	Lipid	Sphingolipid Synthesis	-0.0881704	-0.128281	-0.0480602	0.0204647	1.64437e-05	1810	-0.0917293	-0.135417	-0.0480412	0.0222753	3.99671e-05	318	-0.0689094	-0.170865	0.0330463	0.0518206	0.184568	TRUE	TRUE
Dairy	suberate (C8-DC)	Lipid	Fatty Acid, Dicarboxylate	-0.0902968	-0.131433	-0.0491603	0.0209884	1.69088e-05	1810	-0.0856093	-0.130684	-0.0405342	0.0229826	0.000201363	318	-0.113845	-0.215194	-0.0124959	0.0515122	0.0278414	TRUE	TRUE
Vegetables	linoleoyl-linolenoyl-glycerol (18:2/18:3) [2]*	Lipid	Diacylglycerol	0.0927102	0.050473	0.134947	0.02155	1.69188e-05	1810	0.097355	0.0514593	0.143251	0.0234009	3.33691e-05	318	0.0667845	-0.0419886	0.175558	0.0552856	0.228013	TRUE	TRUE
Nuts & Seeds	o-Tyrosine	Amino Acid	Tyrosine Metabolism	-0.0855308	-0.124606	-0.0464558	0.0199366	1.7856e-05	1810	-0.0975285	-0.140707	-0.0543495	0.0220157	1.00008e-05	318	-0.0308596	-0.123324	0.0616048	0.0469964	0.511903	TRUE	TRUE
Meat	sphingosine	Lipid	Sphingosines	0.090221	0.0489349	0.131507	0.0210647	1.84356e-05	1810	0.0810381	0.0363557	0.12572	0.0227823	0.000384942	318	0.144325	0.0355242	0.253126	0.0552997	0.00949951	TRUE	TRUE
Nuts & Seeds	dimethylglycine	Amino Acid	Glycine, Serine and Threonine Metabolism	-0.0937593	-0.1367	-0.050819	0.0219087	1.8728e-05	1810	-0.0949581	-0.141177	-0.0487392	0.0235657	5.83107e-05	318	-0.0861227	-0.203144	0.0308984	0.0594778	0.148624	TRUE	TRUE
Meat	dehydrolithocholate	Lipid	Secondary Bile Acid Metabolism	0.0909811	0.0491818	0.13278	0.0213265	1.98922e-05	1810	0.0790205	0.0329488	0.125092	0.0234907	0.000784657	318	0.147069	0.0469856	0.247152	0.0508688	0.00410815	TRUE	TRUE
Vegetable Oil	glycerol 3-phosphate	Lipid	Glycerolipid Metabolism	0.0916981	0.0495392	0.133857	0.0215101	2.01671e-05	1810	0.0976314	0.0510238	0.144239	0.0237639	4.16457e-05	318	0.064795	-0.0347639	0.164354	0.0506023	0.201342	TRUE	TRUE
Meat	argininate*	Amino Acid	Urea cycle; Arginine and Proline Metabolism	-0.0917562	-0.133944	-0.0495687	0.0215246	2.0184e-05	1810	-0.0946321	-0.141241	-0.0480233	0.0237645	7.10709e-05	318	-0.0786213	-0.178544	0.0213016	0.0507874	0.122638	TRUE	TRUE
Vegetables	arginine	Amino Acid	Urea cycle; Arginine and Proline Metabolism	0.0888638	0.0479686	0.129759	0.0208653	2.05413e-05	1810	0.0768652	0.0320825	0.121648	0.0228335	0.000777989	318	0.149602	0.0485266	0.250677	0.0513731	0.00385267	TRUE	TRUE
Nuts & Seeds	pyruvate	Carbohydrate	Glycolysis, Gluconeogenesis, and Pyruvate Metabolism	-0.084274	-0.123061	-0.0454874	0.0197894	2.05774e-05	1810	-0.0866926	-0.129565	-0.0438196	0.0218597	7.60835e-05	318	-0.0732892	-0.164947	0.0183689	0.0465867	0.116867	TRUE	TRUE
Fish & Seafood	3-carboxyadipate	Lipid	Fatty Acid, Dicarboxylate	0.0882737	0.0476053	0.128942	0.0207495	2.09753e-05	1810	0.101693	0.0568255	0.14656	0.0228766	9.31392e-06	318	0.0260116	-0.070939	0.122962	0.0492767	0.597965	TRUE	TRUE
Vegetable Oil	3-carboxyadipate	Lipid	Fatty Acid, Dicarboxylate	0.0879461	0.0474045	0.128488	0.0206848	2.12139e-05	1810	0.0984385	0.0537179	0.143159	0.0228018	1.66656e-05	318	0.0391808	-0.0575344	0.135896	0.049157	0.426024	TRUE	TRUE
Nuts & Seeds	5-(2-Hydroxyethyl)-4-methylthiazole	Cofactors and Vitamins	Thiamine Metabolism	-0.0888111	-0.129786	-0.0478364	0.0209058	2.15545e-05	1810	-0.0828229	-0.12786	-0.0377854	0.0229634	0.000318566	318	-0.117806	-0.217222	-0.0183894	0.0505298	0.02037	TRUE	TRUE
Meat	dimethylglycine	Amino Acid	Glycine, Serine and Threonine Metabolism	0.0929533	0.0500632	0.135843	0.0218831	2.15957e-05	1810	0.0926024	0.0465671	0.138638	0.0234721	8.28926e-05	318	0.0952845	-0.0237549	0.214324	0.0605036	0.116309	TRUE	TRUE
Wholegrains	pheophorbide A	Xenobiotics	Food Component/Plant	0.0893306	0.0479711	0.13069	0.0211022	2.3035e-05	1810	0.0937687	0.0485641	0.138973	0.0230485	4.94484e-05	318	0.0663327	-0.0368957	0.169561	0.0524674	0.20711	TRUE	TRUE
Alcoholic Beverages	glycerophosphoinositol*	Lipid	Phospholipid Metabolism	0.0918999	0.0493223	0.134477	0.0217236	2.33266e-05	1810	0.0784544	0.0318129	0.125096	0.0237812	0.000989751	318	0.15967	0.0546257	0.264715	0.0533905	0.00303886	TRUE	TRUE
Sweetened Beverages	benzoate	Xenobiotics	Benzoate Metabolism	-0.095255	-0.139409	-0.051101	0.022528	2.35463e-05	1810	-0.0817884	-0.130279	-0.0332983	0.0247238	0.00095838	318	-0.161125	-0.268707	-0.0535429	0.0546802	0.00345426	TRUE	TRUE
Alcoholic Beverages	spermidine	Amino Acid	Polyamine Metabolism	0.0910904	0.0488238	0.133357	0.021565	2.40009e-05	1810	0.0866217	0.0401029	0.13314	0.0237186	0.000267768	318	0.112399	0.0104957	0.214303	0.0517941	0.0307821	TRUE	TRUE
Miscellaneous Animal	campesterol	Lipid	Sterol	0.0895658	0.0479961	0.131136	0.0212095	2.41159e-05	1810	0.0973979	0.0516746	0.143121	0.023313	3.08383e-05	318	0.0519473	-0.0485771	0.152472	0.0510931	0.310097	TRUE	TRUE
Meat	linoleoyl-linolenoyl-glycerol (18:2/18:3) [1]*	Lipid	Diacylglycerol	-0.0892339	-0.130665	-0.0478029	0.0211386	2.42827e-05	1810	-0.0758899	-0.120541	-0.0312384	0.0227665	0.000875839	318	-0.17266	-0.28466	-0.0606614	0.0569253	0.00262732	TRUE	TRUE
Legumes	behenoylcarnitine (C22)*	Lipid	Fatty Acid Metabolism (Acyl Carnitine, Long Chain Saturated)	-0.08617	-0.126188	-0.0461521	0.0204177	2.43911e-05	1810	-0.0621746	-0.105894	-0.018455	0.0222914	0.00534071	318	-0.211171	-0.311273	-0.11107	0.0508781	4.28541e-05	TRUE	TRUE
Nuts & Seeds	proline	Amino Acid	Urea cycle; Arginine and Proline Metabolism	-0.0831382	-0.121754	-0.044522	0.0197025	2.44657e-05	1810	-0.0824147	-0.127108	-0.0377211	0.022788	0.000306848	318	-0.0852803	-0.162429	-0.00813162	0.039212	0.0303949	TRUE	TRUE
Wholegrains	lignoceroyl ethanolamide (24:0)*	Lipid	Endocannabinoid	-0.0864846	-0.126657	-0.0463126	0.0204963	2.44814e-05	1810	-0.0990346	-0.14262	-0.0554496	0.0222228	8.85265e-06	318	-0.0150009	-0.11935	0.0893482	0.053037	0.777489	TRUE	TRUE
Alcoholic Beverages	cysteine	Amino Acid	Methionine, Cysteine, SAM and Taurine Metabolism	0.0879279	0.0470176	0.128838	0.020873	2.52537e-05	1810	0.0780458	0.032692	0.1234	0.0231246	0.000753981	318	0.131388	0.0359754	0.2268	0.0484947	0.00711884	TRUE	TRUE
Alcoholic Beverages	glycerophosphorylcholine (GPC)	Lipid	Phospholipid Metabolism	0.0867168	0.0463124	0.127121	0.0206148	2.59331e-05	1810	0.0678826	0.0233236	0.112442	0.0227194	0.00284873	318	0.174479	0.0779881	0.270971	0.0490432	0.000432094	TRUE	TRUE
Nuts & Seeds	N6-acetyllysine	Amino Acid	Lysine Metabolism	-0.0883085	-0.129486	-0.0471312	0.0210092	2.63024e-05	1810	-0.0975482	-0.143339	-0.0517572	0.0233475	3.08027e-05	318	-0.0489887	-0.143749	0.0457721	0.0481636	0.309888	TRUE	TRUE
Dairy	3-hydroxyadipate	Lipid	Fatty Acid, Dicarboxylate	-0.0870891	-0.1277	-0.0464783	0.0207202	2.63275e-05	1810	-0.0939685	-0.138058	-0.0498795	0.0224798	3.05293e-05	318	-0.0482345	-0.153345	0.0568758	0.053424	0.367309	TRUE	TRUE
Fruit	isoursodeoxycholate	Lipid	Secondary Bile Acid Metabolism	-0.0878893	-0.128889	-0.0468896	0.0209186	2.65158e-05	1810	-0.106574	-0.151186	-0.0619608	0.0227468	3.00914e-06	318	0.0145279	-0.0902522	0.119308	0.0532561	0.785196	FALSE	TRUE
Alcoholic Beverages	glucuronate	Carbohydrate	Aminosugar Metabolism	0.0902753	0.048159	0.132392	0.0214883	2.65583e-05	1810	0.0798458	0.0346413	0.12505	0.0230485	0.000544183	318	0.159583	0.0426842	0.276481	0.0594155	0.00762409	TRUE	TRUE
Fish & Seafood	hexadecadienoate (16:2n6)	Lipid	Long Chain Polyunsaturated Fatty Acid (n3 and n6)	0.0914095	0.0487291	0.13409	0.0217761	2.69647e-05	1810	0.105283	0.0593505	0.151216	0.0234199	7.38831e-06	318	0.0028519	-0.113563	0.119267	0.0591697	0.961589	TRUE	TRUE
Fish & Seafood	choline phosphate	Lipid	Phospholipid Metabolism	0.0878254	0.0467992	0.128852	0.0209321	2.72e-05	1810	0.0930946	0.0484983	0.137691	0.0227384	4.42733e-05	318	0.0585573	-0.0468798	0.163994	0.0535901	0.27537	TRUE	TRUE
Margarine	campesterol	Lipid	Sterol	0.0874985	0.0465695	0.128427	0.0208825	2.78909e-05	1810	0.0867134	0.04172	0.131707	0.0229409	0.000162024	318	0.0912936	-0.00794634	0.190534	0.0504402	0.0712725	TRUE	TRUE
Fish & Seafood	hexadecatrienoate (16:3n3)	Lipid	Long Chain Polyunsaturated Fatty Acid (n3 and n6)	0.0907082	0.0482279	0.133189	0.021674	2.8503e-05	1810	0.0942818	0.0481858	0.140378	0.0235031	6.28404e-05	318	0.0703919	-0.0398651	0.180649	0.0560398	0.21002	TRUE	TRUE
Vegetables	12-ketolithocholate	Lipid	Secondary Bile Acid Metabolism	-0.0884092	-0.129932	-0.0468861	0.0211856	3.00514e-05	1810	-0.0802254	-0.126124	-0.0343272	0.0234022	0.00062153	318	-0.125574	-0.223694	-0.0274545	0.0498708	0.0123344	TRUE	TRUE
Alcoholic Beverages	N-acetylglucosamine/N-acetylgalactosamine	Carbohydrate	Aminosugar Metabolism	0.09308	0.0493223	0.136838	0.0223258	3.05707e-05	1810	0.0751008	0.028299	0.121903	0.0238629	0.00167605	318	0.219303	0.094904	0.343701	0.0632275	0.000599633	TRUE	TRUE
Tea & Coffee	5-hydroxypicolinic acid	Amino Acid	Tryptophan Metabolism	0.0936272	0.0495483	0.137706	0.0224896	3.13921e-05	1810	0.0940648	0.0463653	0.141764	0.0243206	0.000113801	318	0.0910449	-0.0251943	0.207284	0.0590804	0.124378	TRUE	TRUE
Vegetables	piperine	Xenobiotics	Food Component/Plant	0.0884118	0.0467593	0.130064	0.0212516	3.17923e-05	1810	0.0869446	0.041447	0.132442	0.023198	0.000184043	318	0.0960708	-0.00821135	0.200353	0.053003	0.0708761	TRUE	TRUE
Nuts & Seeds	hydantoin-5-propionate	Amino Acid	Histidine Metabolism	-0.0834007	-0.122692	-0.044109	0.0200472	3.17937e-05	1810	-0.076425	-0.12002	-0.03283	0.0222279	0.000598824	318	-0.11381	-0.20512	-0.0225002	0.0464098	0.0147524	TRUE	TRUE
Vegetables	carotene diol (2)	Cofactors and Vitamins	Vitamin A Metabolism	0.087987	0.0465127	0.129461	0.0211608	3.21003e-05	1810	0.106449	0.0610689	0.151829	0.0231379	4.51584e-06	318	-0.00639751	-0.109329	0.0965341	0.0523166	0.902755	FALSE	TRUE
Fruit	arachidoylcarnitine (C20)*	Lipid	Fatty Acid Metabolism (Acyl Carnitine, Long Chain Saturated)	-0.0840235	-0.123648	-0.0443992	0.0202169	3.23713e-05	1810	-0.0861483	-0.129134	-0.0431625	0.0219173	8.79519e-05	318	-0.0719016	-0.174896	0.0310931	0.0523487	0.170589	TRUE	TRUE
Sweetened Beverages	2,6-dihydroxybenzoic acid	Xenobiotics	Drug - Topical Agents	-0.0905144	-0.13321	-0.0478186	0.021784	3.25159e-05	1810	-0.0916042	-0.137571	-0.0456373	0.0234372	9.63645e-05	318	-0.0835971	-0.199772	0.032578	0.0590478	0.157851	TRUE	TRUE
Potatoes	hexadecadienoate (16:2n6)	Lipid	Long Chain Polyunsaturated Fatty Acid (n3 and n6)	-0.090875	-0.133814	-0.0479359	0.0219081	3.35379e-05	1810	-0.0868318	-0.133202	-0.0404614	0.023643	0.000247182	318	-0.115431	-0.23007	-0.000792803	0.0582667	0.0484581	TRUE	TRUE
Wholegrains	eicosanoylsphingosine (d20:1)*	Lipid	Sphingosines	-0.0863035	-0.127173	-0.0454344	0.020852	3.49024e-05	1810	-0.0863291	-0.130163	-0.0424948	0.0223499	0.000116295	318	-0.0861316	-0.200114	0.0278506	0.0579332	0.138128	TRUE	TRUE
Tea & Coffee	methylurea	Amino Acid	Urea cycle; Arginine and Proline Metabolism	0.0890745	0.0468616	0.131287	0.0215376	3.53769e-05	1810	0.0900709	0.0438739	0.136268	0.0235546	0.000135921	318	0.0839923	-0.0206679	0.188653	0.0531952	0.11538	TRUE	TRUE
Vegetables	maleamate	Cofactors and Vitamins	Nicotinate and Nicotinamide Metabolism	0.0873834	0.0459449	0.128822	0.0211425	3.57944e-05	1810	0.0831152	0.038277	0.127953	0.0228617	0.000285166	318	0.112602	0.00326782	0.221937	0.0555709	0.0436286	TRUE	TRUE
Alcoholic Beverages	L-urobilin	Cofactors and Vitamins	Hemoglobin and Porphyrin Metabolism	0.087067	0.045775	0.128359	0.0210677	3.58489e-05	1810	0.0752723	0.0290672	0.121477	0.0235587	0.00142271	318	0.13416	0.0415418	0.226778	0.0470745	0.00466711	TRUE	TRUE
Alcoholic Beverages	N-acetylneuraminate	Carbohydrate	Aminosugar Metabolism	0.0922982	0.0485033	0.136093	0.0223448	3.61753e-05	1810	0.0788882	0.0318864	0.12589	0.0239649	0.00101571	318	0.181539	0.0599059	0.303172	0.0618219	0.00357361	TRUE	TRUE
Dairy	acisoga	Amino Acid	Polyamine Metabolism	-0.0876299	-0.129216	-0.0460441	0.0212177	3.62688e-05	1810	-0.0886051	-0.133879	-0.0433313	0.0230839	0.000128127	318	-0.0823196	-0.1883	0.0236609	0.0538662	0.12752	TRUE	TRUE
Meat	deoxycholate	Lipid	Secondary Bile Acid Metabolism	0.0869156	0.0456498	0.128181	0.0210544	3.65697e-05	1810	0.0793442	0.0348091	0.123879	0.0227072	0.000486918	318	0.133319	0.0227181	0.24392	0.0562147	0.0183252	TRUE	TRUE
Fish & Seafood	3-carboxy-4-methyl-5-pentyl-2-furanpropionate (3-CMPFP)**	Lipid	Fatty Acid, Dicarboxylate	-0.0886064	-0.130749	-0.0464637	0.0215018	3.77415e-05	1810	-0.0879493	-0.134174	-0.0417241	0.0235689	0.000196181	318	-0.0918674	-0.195165	0.0114305	0.0525027	0.0811392	TRUE	TRUE
Fish & Seafood	delta-tocopherol	Cofactors and Vitamins	Tocopherol Metabolism	0.0824031	0.0431905	0.121616	0.0200068	3.80925e-05	1810	0.0980053	0.0543933	0.141617	0.0222366	1.10795e-05	318	0.0161012	-0.0740864	0.106289	0.0458392	0.725642	TRUE	TRUE
Tea & Coffee	maleamate	Cofactors and Vitamins	Nicotinate and Nicotinamide Metabolism	0.0872092	0.0456534	0.128765	0.0212023	3.9023e-05	1810	0.0871047	0.0422086	0.132001	0.0228913	0.000146451	318	0.08784	-0.022814	0.198494	0.0562416	0.119377	TRUE	TRUE
Wholegrains	behenoyl ethanolamide (22:0)*	Lipid	Endocannabinoid	-0.0804536	-0.118873	-0.0420339	0.0196023	4.05538e-05	1810	-0.0906846	-0.132408	-0.0489612	0.0212736	2.1258e-05	318	-0.0229102	-0.122173	0.076353	0.0504521	0.650088	TRUE	TRUE
Sweetened Beverages	prolylglycine	Peptide	Dipeptide	-0.0877838	-0.129706	-0.0458611	0.0213895	4.05967e-05	1810	-0.0758671	-0.12136	-0.0303738	0.0231958	0.00109341	318	-0.155483	-0.264259	-0.046707	0.055287	0.00523055	TRUE	TRUE
Wholegrains	N,N,N-trimethyl-5-aminovalerate	Amino Acid	Lysine Metabolism	-0.0871084	-0.128741	-0.0454761	0.0212413	4.11562e-05	1810	-0.076259	-0.120806	-0.0317119	0.0227133	0.000803298	318	-0.162766	-0.280775	-0.0447569	0.0599799	0.00704201	TRUE	TRUE
Dairy	aspartate	Amino Acid	Alanine and Aspartate Metabolism	-0.0877478	-0.129699	-0.0457969	0.021404	4.1385e-05	1810	-0.0927334	-0.137844	-0.0476227	0.0230007	5.76961e-05	318	-0.0555344	-0.170565	0.0594958	0.0584659	0.342927	TRUE	TRUE
Fruit	octadecanedioate (C18-DC)	Lipid	Fatty Acid, Dicarboxylate	0.08523	0.044418	0.126042	0.0208228	4.25636e-05	1810	0.0847451	0.0390787	0.130412	0.023284	0.000280719	318	0.0871669	-0.00438823	0.178722	0.0465343	0.0620874	TRUE	TRUE
Fruit	carnitine	Lipid	Carnitine Metabolism	-0.089076	-0.131763	-0.046389	0.0217795	4.31563e-05	1810	-0.102532	-0.150919	-0.054145	0.0246712	3.39166e-05	318	-0.0415564	-0.132774	0.049661	0.0463627	0.370768	TRUE	TRUE
Sweets & Desserts	N-carbamoylglutamate	Xenobiotics	Drug - Other	-0.0834768	-0.12357	-0.0433839	0.020456	4.48793e-05	1810	-0.0806622	-0.123944	-0.0373806	0.0220681	0.000264493	318	-0.100657	-0.207928	0.00661282	0.0545218	0.0658199	TRUE	TRUE
Potatoes	glycerol	Lipid	Glycerolipid Metabolism	-0.0908585	-0.134671	-0.047046	0.0223537	4.81186e-05	1810	-0.086135	-0.133596	-0.0386744	0.0241989	0.000381338	318	-0.118337	-0.23317	-0.00350349	0.0583659	0.0434609	TRUE	TRUE
Vegetables	hexadecasphinganine (d16:0)*	Lipid	Sphingolipid Synthesis	-0.0849966	-0.125985	-0.0440078	0.020913	4.81797e-05	1810	-0.084158	-0.128596	-0.0397206	0.0226574	0.000210039	318	-0.0898218	-0.196757	0.0171133	0.0543514	0.0994263	TRUE	TRUE
Alcoholic Beverages	stachydrine	Xenobiotics	Food Component/Plant	0.0870304	0.0450123	0.129049	0.0214382	4.91587e-05	1810	0.0850331	0.039294	0.130772	0.0233211	0.000273928	318	0.0979228	-0.00922764	0.205073	0.0544609	0.0731767	TRUE	TRUE
Alcoholic Beverages	branched chain 14:0 dicarboxylic acid**	Lipid	Fatty Acid, Dicarboxylate	0.0872427	0.0451158	0.12937	0.0214937	4.92861e-05	1810	0.0864866	0.0408344	0.132139	0.0232768	0.000209107	318	0.0916187	-0.0185522	0.20179	0.055996	0.102878	TRUE	TRUE
Alcoholic Beverages	N,N-dimethyl-pro-pro	Peptide	Modified Peptides	0.0843901	0.0436163	0.125164	0.0208033	4.97987e-05	1810	0.0823182	0.0374201	0.127216	0.0228923	0.000332787	318	0.0942131	-0.00385886	0.192285	0.0498466	0.0597151	TRUE	TRUE
Fruit	p-cresol	Xenobiotics	Benzoate Metabolism	-0.0821682	-0.121876	-0.0424601	0.0202596	4.99703e-05	1810	-0.093264	-0.136684	-0.0498444	0.0221385	2.64756e-05	318	-0.0249963	-0.123867	0.0738746	0.0502526	0.619252	TRUE	TRUE
Vegetables	N-formylphenylalanine	Amino Acid	Tyrosine Metabolism	0.088221	0.0455838	0.130858	0.0217541	5.00539e-05	1810	0.0932334	0.0464866	0.13998	0.0238349	9.5171e-05	318	0.0632157	-0.0415251	0.167957	0.0532361	0.235972	TRUE	TRUE
Vegetable Oil	delta-tocopherol	Cofactors and Vitamins	Tocopherol Metabolism	0.0807871	0.0417374	0.119837	0.0199237	5.01711e-05	1810	0.10248	0.0592187	0.145741	0.0220577	3.63247e-06	318	-0.0153313	-0.106683	0.07602	0.0464307	0.741476	FALSE	TRUE
Dairy	N-acetylproline	Amino Acid	Urea cycle; Arginine and Proline Metabolism	-0.0852008	-0.126413	-0.0439885	0.0210271	5.07907e-05	1810	-0.0901751	-0.134989	-0.0453611	0.0228494	8.23966e-05	318	-0.0576946	-0.163409	0.0480202	0.0537312	0.283762	TRUE	TRUE
Dairy	piperine	Xenobiotics	Food Component/Plant	-0.0853176	-0.126602	-0.0440328	0.0210641	5.11332e-05	1810	-0.094298	-0.13943	-0.049166	0.0230116	4.35775e-05	318	-0.038898	-0.141832	0.0640357	0.0523176	0.457746	TRUE	TRUE
Margarine	diglycerol	Xenobiotics	Chemical	0.0873871	0.0450838	0.12969	0.0215837	5.14918e-05	1810	0.080291	0.0348966	0.125685	0.0231453	0.000534843	318	0.134714	0.0171111	0.252316	0.0597733	0.0249076	TRUE	TRUE
Nuts & Seeds	sphingosine	Lipid	Sphingosines	-0.085264	-0.126541	-0.0439867	0.0210602	5.153e-05	1810	-0.0923509	-0.137085	-0.0476168	0.0228087	5.36867e-05	318	-0.0442833	-0.152195	0.0636288	0.054848	0.420062	TRUE	TRUE
Fruit	L-urobilin	Cofactors and Vitamins	Hemoglobin and Porphyrin Metabolism	-0.0834391	-0.123844	-0.0430338	0.0206153	5.17832e-05	1810	-0.0988028	-0.144061	-0.0535446	0.0230759	1.95336e-05	318	-0.022703	-0.112973	0.0675669	0.0458811	0.62108	TRUE	TRUE
Potatoes	linolenate [alpha or gamma; (18:3n3 or 6)]	Lipid	Long Chain Polyunsaturated Fatty Acid (n3 and n6)	-0.0884253	-0.131285	-0.0455661	0.0218674	5.26114e-05	1810	-0.0838086	-0.129877	-0.0377402	0.0234889	0.000369276	318	-0.118442	-0.236278	-0.000604709	0.0598924	0.0488579	TRUE	TRUE
Wholegrains	LAHSA (18:2/OH-18:0)*	Lipid	Fatty Acid Hydroxyl Fatty Acid	0.0849638	0.0437774	0.12615	0.0210139	5.27213e-05	1810	0.0845753	0.0396438	0.129507	0.0229093	0.000229439	318	0.0870249	-0.0167822	0.190832	0.0527616	0.100129	TRUE	TRUE
Tea & Coffee	3-formylindole	Xenobiotics	Food Component/Plant	-0.0775279	-0.115115	-0.0399411	0.0191773	5.28409e-05	1810	-0.0748719	-0.118084	-0.0316598	0.0220327	0.000693197	318	-0.0858289	-0.162464	-0.00919333	0.0389512	0.0282958	TRUE	TRUE
Miscellaneous Animal	gamma-tocotrienol	Cofactors and Vitamins	Tocopherol Metabolism	0.0863149	0.0444637	0.128166	0.021353	5.29346e-05	1810	0.103362	0.0575326	0.149191	0.023367	1.02959e-05	318	1.51056e-05	-0.103426	0.103457	0.0525757	0.999771	TRUE	TRUE
Nuts & Seeds	isocaproate (i6:0)	Lipid	Fatty Acid, Branched	-0.0784468	-0.11649	-0.040404	0.01941	5.30936e-05	1810	-0.0743349	-0.116669	-0.0320008	0.021585	0.000586675	318	-0.0958208	-0.183116	-0.00852589	0.044369	0.0315616	TRUE	TRUE
Vegetables	glycodeoxycholate	Lipid	Secondary Bile Acid Metabolism	-0.0846248	-0.125669	-0.0435803	0.0209415	5.32199e-05	1810	-0.0834062	-0.128786	-0.0380262	0.023138	0.000321015	318	-0.0901441	-0.187028	0.0067399	0.0492428	0.0681287	TRUE	TRUE
Sweets & Desserts	diglycerol	Xenobiotics	Chemical	0.0873318	0.0449726	0.129691	0.0216123	5.32585e-05	1810	0.0936314	0.0482035	0.139059	0.0231624	5.52336e-05	318	0.0449385	-0.0732804	0.163157	0.0600866	0.455086	TRUE	TRUE
Alcoholic Beverages	3-hydroxy-3-methylglutarate	Lipid	Mevalonate Metabolism	0.0880379	0.0453142	0.130761	0.0217982	5.37313e-05	1810	0.0907581	0.0432495	0.138267	0.0242233	0.00018491	318	0.0764566	-0.0218797	0.174793	0.0499809	0.127207	TRUE	TRUE
Nuts & Seeds	3-hydroxy-3-methylglutarate	Lipid	Mevalonate Metabolism	0.0871997	0.0448758	0.129524	0.0215942	5.38854e-05	1810	0.0799762	0.0328627	0.12709	0.0240219	0.000888282	318	0.117617	0.0206324	0.214601	0.0492938	0.0176305	TRUE	TRUE
Vegetables	ursocholate	Lipid	Secondary Bile Acid Metabolism	-0.0829598	-0.123314	-0.0426056	0.0205892	5.59477e-05	1810	-0.0911873	-0.135134	-0.0472406	0.0224072	4.91496e-05	318	-0.0383393	-0.141006	0.064327	0.0521818	0.463065	TRUE	TRUE
Tea & Coffee	3-methylglutaconate	Amino Acid	Leucine, Isoleucine and Valine Metabolism	-0.0832477	-0.123782	-0.0427134	0.0206812	5.69047e-05	1810	-0.0848394	-0.128747	-0.040932	0.0223872	0.000155843	318	-0.0739821	-0.180253	0.032289	0.054014	0.171771	TRUE	TRUE
Fish & Seafood	pheophytin A	Xenobiotics	Food Component/Plant	0.0849984	0.0435227	0.126474	0.0211615	5.90288e-05	1810	0.0859069	0.0407504	0.131063	0.0230241	0.00019654	318	0.080055	-0.0256115	0.185721	0.0537066	0.137086	TRUE	TRUE
Alcoholic Beverages	maltose	Carbohydrate	Glycogen Metabolism	0.0885072	0.0453055	0.131709	0.0220421	5.93513e-05	1810	0.0721621	0.025856	0.118468	0.0236101	0.00227433	318	0.199442	0.0784246	0.320459	0.0615089	0.00132169	TRUE	TRUE
Potatoes	pheophorbide A	Xenobiotics	Food Component/Plant	-0.0848214	-0.126266	-0.0433768	0.0211456	6.03854e-05	1810	-0.0926623	-0.138085	-0.0472397	0.0231597	6.56592e-05	318	-0.0455326	-0.147531	0.056466	0.0518424	0.380461	TRUE	TRUE
Eggs	vanillate	Xenobiotics	Food Component/Plant	0.0829212	0.042386	0.123456	0.0206816	6.08697e-05	1810	0.0791549	0.0350007	0.123309	0.022513	0.000449078	318	0.103286	0.000289056	0.206282	0.0523496	0.0494449	TRUE	TRUE
Wholegrains	isoursodeoxycholate	Lipid	Secondary Bile Acid Metabolism	-0.0839877	-0.125073	-0.0429021	0.0209624	6.16019e-05	1810	-0.0965248	-0.14112	-0.0519293	0.022738	2.29895e-05	318	-0.0129905	-0.11945	0.0934687	0.0541095	0.810432	TRUE	TRUE
Wholegrains	L-urobilin	Cofactors and Vitamins	Hemoglobin and Porphyrin Metabolism	-0.0828063	-0.123315	-0.0422975	0.0206681	6.16315e-05	1810	-0.0737507	-0.119072	-0.0284294	0.023108	0.00143975	318	-0.119022	-0.209943	-0.0281012	0.0462121	0.0104732	TRUE	TRUE
Vegetable Oil	N-acetylmethionine	Amino Acid	Methionine, Cysteine, SAM and Taurine Metabolism	-0.0780527	-0.11624	-0.0398654	0.0194837	6.17414e-05	1810	-0.0727905	-0.116465	-0.0291163	0.0222683	0.0011021	318	-0.0952347	-0.174403	-0.0160668	0.0402383	0.0185566	TRUE	TRUE
Tea & Coffee	2,3-dimethylsuccinate	Amino Acid	Leucine, Isoleucine and Valine Metabolism	0.0863831	0.0440676	0.128699	0.0215899	6.3054e-05	1810	0.101385	0.0553274	0.147443	0.0234835	1.66702e-05	318	0.00445197	-0.103523	0.112427	0.0548799	0.935397	TRUE	TRUE
Nuts & Seeds	citrulline	Amino Acid	Urea cycle; Arginine and Proline Metabolism	-0.087843	-0.130885	-0.0448014	0.0219604	6.33261e-05	1810	-0.0838657	-0.130214	-0.0375174	0.0236317	0.000396825	318	-0.113016	-0.229986	0.00395476	0.059452	0.0582264	TRUE	TRUE
Vegetables	3-dehydrodeoxycholate	Lipid	Secondary Bile Acid Metabolism	-0.0869301	-0.129533	-0.0443275	0.0217364	6.35343e-05	1810	-0.081212	-0.127345	-0.0350793	0.0235217	0.000567971	318	-0.120366	-0.232274	-0.00845858	0.0568787	0.0351705	TRUE	TRUE
Alcoholic Beverages	tricarballylate	Energy	TCA Cycle	0.0848515	0.0432003	0.126503	0.021251	6.52912e-05	1810	0.0888166	0.0431391	0.134494	0.0232897	0.000141884	318	0.0651312	-0.0370568	0.167319	0.0519386	0.21084	TRUE	TRUE
Vegetable Oil	bilirubin (Z,Z)	Cofactors and Vitamins	Hemoglobin and Porphyrin Metabolism	-0.0801508	-0.119531	-0.0407708	0.0200922	6.63114e-05	1810	-0.079613	-0.122861	-0.0363654	0.0220508	0.000314069	318	-0.0827812	-0.178728	0.0131658	0.0487666	0.0905966	TRUE	TRUE
Sweetened Beverages	pheophorbide A	Xenobiotics	Food Component/Plant	-0.0867763	-0.129494	-0.0440587	0.0217951	6.84942e-05	1810	-0.0837228	-0.130512	-0.0369332	0.0238567	0.000460315	318	-0.102189	-0.207639	0.00326231	0.053597	0.0574971	TRUE	TRUE
Nuts & Seeds	2-hydroxy-4-(methylthio)butanoic acid	Amino Acid	Methionine, Cysteine, SAM and Taurine Metabolism	-0.0838504	-0.125159	-0.0425416	0.0210763	6.93743e-05	1810	-0.100808	-0.147437	-0.0541785	0.023775	2.35027e-05	318	-0.0216175	-0.111228	0.067993	0.0455459	0.635384	TRUE	TRUE
Alcoholic Beverages	1-methyl-beta-carboline-3-carboxylic acid	Xenobiotics	Food Component/Plant	0.0834244	0.0422944	0.124554	0.0209851	7.0258e-05	1810	0.0804711	0.0354659	0.125476	0.0229469	0.000464737	318	0.0985143	-0.00353846	0.200567	0.0518699	0.0584569	TRUE	TRUE
Vegetable Oil	pheophorbide A	Xenobiotics	Food Component/Plant	0.0832785	0.042209	0.124348	0.0209542	7.05841e-05	1810	0.0891926	0.0443196	0.134066	0.0228795	0.000100399	318	0.0525082	-0.0501697	0.155186	0.0521876	0.315126	TRUE	TRUE
Nuts & Seeds	palmitoleate (16:1n7)	Lipid	Long Chain Monounsaturated Fatty Acid	0.08656	0.0438462	0.129274	0.0217932	7.13059e-05	1810	0.0932344	0.0469672	0.139502	0.0235903	8.04966e-05	318	0.0476946	-0.0643056	0.159695	0.0569258	0.402763	TRUE	TRUE
Nuts & Seeds	3-methyl-2-oxovalerate	Amino Acid	Leucine, Isoleucine and Valine Metabolism	-0.081826	-0.122207	-0.0414452	0.0206029	7.13958e-05	1810	-0.0817773	-0.126383	-0.0371714	0.0227433	0.000332318	318	-0.0820489	-0.17776	0.013662	0.0486465	0.0926793	TRUE	TRUE
Tea & Coffee	formiminoglutamate	Amino Acid	Histidine Metabolism	-0.0828334	-0.123732	-0.0419347	0.0208671	7.20007e-05	1810	-0.0739954	-0.119643	-0.0283482	0.0232743	0.00150161	318	-0.119051	-0.211748	-0.0263532	0.0471149	0.0120027	TRUE	TRUE
Nuts & Seeds	N2-acetyllysine	Amino Acid	Lysine Metabolism	-0.0829344	-0.123909	-0.0419596	0.0209059	7.27724e-05	1810	-0.0809922	-0.125807	-0.0361769	0.02285	0.000403437	318	-0.0929132	-0.194815	0.00898861	0.0517932	0.0737914	TRUE	TRUE
Alcoholic Beverages	citrate	Energy	TCA Cycle	0.0826167	0.0417934	0.12344	0.0208286	7.29361e-05	1810	0.0972765	0.0512049	0.143348	0.0234907	3.62192e-05	318	0.0287099	-0.0599162	0.117336	0.0450456	0.524361	TRUE	TRUE
Vegetable Oil	pheophytin A	Xenobiotics	Food Component/Plant	0.0836039	0.0422821	0.124926	0.021083	7.32511e-05	1810	0.0861217	0.0410835	0.13116	0.0229637	0.000182184	318	0.0700947	-0.034561	0.17475	0.0531929	0.188562	TRUE	TRUE
Eggs	3-carboxyadipate	Lipid	Fatty Acid, Dicarboxylate	0.0824643	0.0417009	0.123228	0.0207981	7.33961e-05	1810	0.0809897	0.0360411	0.125938	0.0229181	0.000419864	318	0.0893466	-0.00806738	0.186761	0.0495121	0.0721288	TRUE	TRUE
Tea & Coffee	cystine	Amino Acid	Methionine, Cysteine, SAM and Taurine Metabolism	-0.081447	-0.121708	-0.0411864	0.0205415	7.33982e-05	1810	-0.0834004	-0.127034	-0.0397666	0.0222477	0.000183333	318	-0.0701566	-0.175389	0.0350764	0.0534863	0.190597	TRUE	TRUE
Potatoes	lithocholate	Lipid	Secondary Bile Acid Metabolism	0.0833896	0.0421603	0.124619	0.0210357	7.3647e-05	1810	0.0744929	0.0294434	0.119543	0.0229695	0.00120389	318	0.129652	0.0265987	0.232706	0.0523787	0.0138457	TRUE	TRUE
Fruit	1-palmitoyl-GPC (16:0)	Lipid	Lysophospholipid	-0.0842366	-0.125924	-0.0425495	0.0212693	7.47999e-05	1810	-0.0789004	-0.123951	-0.0338494	0.0229703	0.000606516	318	-0.116316	-0.227124	-0.00550719	0.0563201	0.0397224	TRUE	TRUE
Alcoholic Beverages	myristate (14:0)	Lipid	Long Chain Saturated Fatty Acid	-0.0864206	-0.129197	-0.0436447	0.0218248	7.50327e-05	1810	-0.0722399	-0.119475	-0.0250053	0.0240836	0.00274185	318	-0.151559	-0.253113	-0.050004	0.0516167	0.00357696	TRUE	TRUE
Fruit	N6,N6,N6-trimethyllysine	Amino Acid	Lysine Metabolism	-0.0834536	-0.124778	-0.0421295	0.0210841	7.55389e-05	1810	-0.0794211	-0.125311	-0.0335307	0.0233982	0.000702907	318	-0.100868	-0.196535	-0.00520142	0.0486242	0.0388578	TRUE	TRUE
Potatoes	oleoyl-linoleoyl-glycerol (18:1/18:2) [1]	Lipid	Diacylglycerol	-0.0810834	-0.121255	-0.0409114	0.0204963	7.62151e-05	1810	-0.0923768	-0.136272	-0.0484814	0.022381	3.83836e-05	318	-0.0223746	-0.122773	0.0780241	0.0510292	0.661353	TRUE	TRUE
Vegetables	myo-inositol	Lipid	Inositol Metabolism	0.0830303	0.0418859	0.124175	0.0209924	7.64543e-05	1810	0.0683663	0.0223752	0.114357	0.0234496	0.00359549	318	0.142208	0.0495256	0.23489	0.047107	0.00275236	TRUE	TRUE
Nuts & Seeds	gamma-glutamylmethionine	Peptide	Gamma-glutamyl Amino Acid	-0.0812897	-0.121573	-0.0410067	0.020553	7.64915e-05	1810	-0.0880776	-0.132589	-0.0435659	0.0226953	0.000107829	318	-0.0503416	-0.145686	0.0450026	0.0484602	0.299696	TRUE	TRUE
Vegetable Oil	10-hydroxystearate	Lipid	Fatty Acid, Monohydroxy	0.084588	0.042545	0.126631	0.0214509	8.03583e-05	1810	0.087811	0.042143	0.133479	0.0232848	0.000167745	318	0.0665113	-0.0419843	0.175007	0.0551446	0.228683	TRUE	TRUE
Nuts & Seeds	glycerophosphoglycerol	Lipid	Glycerolipid Metabolism	-0.0836594	-0.125265	-0.0420543	0.0212275	8.11127e-05	1810	-0.0880326	-0.133753	-0.0423125	0.0233114	0.000164367	318	-0.0624281	-0.163486	0.0386296	0.0513642	0.225129	TRUE	TRUE
Dairy	25-hydroxycholesterol sulfate	Lipid	Sterol	-0.0815959	-0.12221	-0.0409819	0.0207218	8.22722e-05	1810	-0.0688757	-0.114267	-0.0234849	0.0231435	0.00295912	318	-0.133012	-0.224559	-0.0414655	0.0465301	0.00454422	TRUE	TRUE
Vegetables	eicosanoylsphingosine (d20:1)*	Lipid	Sphingosines	-0.082582	-0.123699	-0.041465	0.0209785	8.26736e-05	1810	-0.0923077	-0.136417	-0.0481982	0.0224902	4.2417e-05	318	-0.0174472	-0.131959	0.0970642	0.0582022	0.76456	TRUE	TRUE
Vegetable Oil	N-propionylmethionine	Amino Acid	Methionine, Cysteine, SAM and Taurine Metabolism	-0.0761241	-0.114042	-0.0382061	0.0193463	8.32613e-05	1810	-0.0718545	-0.115125	-0.0285838	0.0220625	0.00114884	318	-0.0903322	-0.169516	-0.0111486	0.0402463	0.0255032	TRUE	TRUE
Dairy	1-methyl-beta-carboline-3-carboxylic acid	Xenobiotics	Food Component/Plant	0.0796001	0.0398344	0.119366	0.020289	8.73407e-05	1810	0.0908303	0.0469639	0.134697	0.0223663	5.09504e-05	318	0.0274272	-0.0674216	0.122276	0.0482084	0.569882	TRUE	TRUE
Alcoholic Beverages	ribulose/xylulose	Carbohydrate	Pentose Metabolism	0.083502	0.0417759	0.125228	0.0212892	8.77204e-05	1810	0.076488	0.0312245	0.121751	0.0230786	0.00093724	318	0.123545	0.0150532	0.232036	0.0551425	0.0257811	TRUE	TRUE
Sweets & Desserts	hexadecadienoate (16:2n6)	Lipid	Long Chain Polyunsaturated Fatty Acid (n3 and n6)	-0.0852892	-0.127958	-0.0426208	0.02177	8.9382e-05	1810	-0.0945103	-0.140436	-0.0485844	0.0234163	5.6667e-05	318	-0.0265435	-0.142829	0.0897421	0.0591039	0.653675	TRUE	TRUE
Alcoholic Beverages	adenosine	Nucleotide	Purine Metabolism, Adenine containing	0.0842933	0.0421231	0.126463	0.0215158	8.93821e-05	1810	0.0749372	0.0285044	0.12137	0.0236748	0.00157608	318	0.128685	0.0272236	0.230145	0.0515691	0.013112	TRUE	TRUE
Alcoholic Beverages	lyxonate	Carbohydrate	Pentose Metabolism	0.0833415	0.0416287	0.125054	0.0212824	9.00402e-05	1810	0.0738931	0.0271997	0.120587	0.0238077	0.0019405	318	0.120927	0.027503	0.214351	0.0474841	0.0113685	TRUE	TRUE
Sweetened Beverages	glycerophosphoinositol*	Lipid	Phospholipid Metabolism	-0.0863404	-0.129647	-0.0430334	0.0220958	9.32364e-05	1810	-0.0804654	-0.127818	-0.0331124	0.024144	0.000877521	318	-0.116626	-0.224479	-0.00877276	0.0548179	0.0341862	TRUE	TRUE
Sweetened Beverages	branched chain 14:0 dicarboxylic acid**	Lipid	Fatty Acid, Dicarboxylate	-0.0851356	-0.127852	-0.042419	0.0217946	9.3732e-05	1810	-0.08362	-0.129956	-0.0372835	0.0236257	0.000411337	318	-0.0937922	-0.20488	0.017296	0.0564623	0.0976962	TRUE	TRUE
Wholegrains	5-hydroxylysine	Amino Acid	Lysine Metabolism	-0.0745438	-0.111949	-0.0371382	0.0190848	9.38664e-05	1810	-0.0748985	-0.116255	-0.033542	0.0210865	0.00039224	318	-0.0729371	-0.161234	0.0153596	0.0448781	0.105121	TRUE	TRUE
Wholegrains	deoxycholate	Lipid	Secondary Bile Acid Metabolism	-0.0815806	-0.122536	-0.0406249	0.0208962	9.45788e-05	1810	-0.0951236	-0.139305	-0.0509417	0.0225271	2.53538e-05	318	0.00191954	-0.108133	0.111972	0.055936	0.972647	FALSE	TRUE
Fruit	campesterol	Lipid	Sterol	-0.0821497	-0.123399	-0.0409001	0.0210461	9.48793e-05	1810	-0.0943174	-0.139819	-0.0488153	0.0232003	5.00415e-05	318	-0.0256054	-0.124005	0.0727939	0.050013	0.609035	TRUE	TRUE
Alcoholic Beverages	2'-deoxyinosine	Nucleotide	Purine Metabolism, (Hypo)Xanthine/Inosine containing	0.0823295	0.040975	0.123684	0.0210996	9.5424e-05	1810	0.0481303	0.000716219	0.0955443	0.0241751	0.0466434	318	0.191674	0.106625	0.276723	0.0432274	1.29163e-05	TRUE	TRUE
Nuts & Seeds	N-formylmethionine	Amino Acid	Methionine, Cysteine, SAM and Taurine Metabolism	-0.0816414	-0.122749	-0.0405335	0.0209738	9.92013e-05	1810	-0.096849	-0.143716	-0.0499818	0.0238963	5.27472e-05	318	-0.030625	-0.116737	0.0554872	0.0437679	0.484637	TRUE	FALSE
Wholegrains	(N(1) + N(8))-acetylspermidine	Amino Acid	Polyamine Metabolism	-0.079503	-0.119673	-0.0393331	0.0204952	0.000104843	1810	-0.0794794	-0.123089	-0.0358693	0.0222356	0.000360263	318	-0.0796364	-0.183609	0.0243366	0.0528459	0.132835	TRUE	FALSE
Alcoholic Beverages	3-hydroxyphenylacetate	Amino Acid	Phenylalanine Metabolism	0.0819518	0.0405191	0.123385	0.0211395	0.000105878	1810	0.0813139	0.0366972	0.125931	0.0227488	0.000360376	318	0.0859878	-0.026594	0.19857	0.0572214	0.133926	TRUE	FALSE
Nuts & Seeds	12-ketolithocholate	Lipid	Secondary Bile Acid Metabolism	-0.082523	-0.124254	-0.0407921	0.0212917	0.000106261	1810	-0.0730621	-0.119174	-0.0269498	0.0235114	0.00191623	318	-0.12565	-0.224414	-0.0268867	0.0501982	0.0128298	TRUE	FALSE
Nuts & Seeds	1-oleoyl-2-linoleoyl-GPC (18:1/18:2)*	Lipid	Phosphatidylcholine (PC)	0.0798099	0.0394068	0.120213	0.0206142	0.000108125	1810	0.0718866	0.0284327	0.11534	0.0221559	0.00119861	318	0.130871	0.0202109	0.241532	0.0562449	0.0206169	TRUE	FALSE
Sweetened Beverages	uridine	Nucleotide	Pyrimidine Metabolism, Uracil containing	-0.0845422	-0.127475	-0.0416091	0.021905	0.000113625	1810	-0.0782501	-0.125375	-0.0311254	0.0240276	0.00114824	318	-0.11551	-0.220386	-0.0106342	0.0533048	0.0309965	TRUE	FALSE
Wholegrains	heptadecasphingosine (d17:1)	Lipid	Sphingosines	-0.079184	-0.119423	-0.0389445	0.0205307	0.000114857	1810	-0.0783003	-0.121698	-0.0349027	0.0221272	0.000412642	318	-0.0846533	-0.19296	0.0236534	0.0550486	0.125145	TRUE	FALSE
Nuts & Seeds	adenosine	Nucleotide	Purine Metabolism, Adenine containing	0.081904	0.0402607	0.123547	0.021247	0.000115797	1810	0.0780081	0.0320709	0.123945	0.0234221	0.000884483	318	0.100005	0.000674186	0.199336	0.0504865	0.0484856	TRUE	FALSE
Wholegrains	docosapentaenoate (n3 DPA; 22:5n3)	Lipid	Long Chain Polyunsaturated Fatty Acid (n3 and n6)	-0.0794521	-0.119892	-0.0390123	0.0206329	0.000117757	1810	-0.0866674	-0.130658	-0.0426768	0.0224296	0.000115615	318	-0.0397504	-0.143266	0.0637652	0.0526134	0.450525	TRUE	FALSE
Fruit	palmitoylcarnitine (C16)	Lipid	Fatty Acid Metabolism (Acyl Carnitine, Long Chain Saturated)	-0.0746033	-0.11258	-0.0366265	0.0193763	0.000118001	1810	-0.0840958	-0.126602	-0.0415899	0.0216726	0.000108095	318	-0.0367952	-0.121894	0.0483031	0.0432525	0.395593	TRUE	FALSE
Potatoes	p-cresol	Xenobiotics	Benzoate Metabolism	0.0778683	0.0381943	0.117542	0.0202422	0.000119654	1810	0.0561175	0.0124889	0.0997462	0.022245	0.0117314	318	0.182599	0.086561	0.278637	0.0488128	0.000218819	TRUE	FALSE
Fruit	tricarballylate	Energy	TCA Cycle	0.0803639	0.0393769	0.121351	0.0209121	0.000121571	1810	0.094919	0.0499608	0.139877	0.0229229	3.6256e-05	318	0.00815043	-0.0923068	0.108608	0.0510589	0.873277	TRUE	FALSE
Potatoes	arachidoylcarnitine (C20)*	Lipid	Fatty Acid Metabolism (Acyl Carnitine, Long Chain Saturated)	0.0777526	0.038077	0.117428	0.020243	0.000122554	1810	0.0664921	0.0233154	0.109669	0.0220146	0.00256033	318	0.139389	0.0380536	0.240725	0.0515053	0.00718391	TRUE	FALSE
Legumes	1-methylguanidine	Amino Acid	Guanidino and Acetamido Metabolism	-0.078614	-0.118761	-0.038467	0.0204835	0.000124083	1810	-0.0705605	-0.113603	-0.0275184	0.021946	0.00132681	318	-0.133068	-0.245344	-0.0207913	0.0570662	0.0203449	TRUE	FALSE
Nuts & Seeds	eicosanoylsphingosine (d20:1)*	Lipid	Sphingosines	-0.0807079	-0.121941	-0.0394749	0.0210377	0.000124875	1810	-0.0957869	-0.140055	-0.0515191	0.0225709	2.31317e-05	318	0.0191067	-0.0951468	0.13336	0.0580711	0.742359	FALSE	FALSE
Nuts & Seeds	lanosterol	Lipid	Sterol	-0.0794309	-0.120048	-0.0388138	0.0207234	0.000126634	1810	-0.0612858	-0.106506	-0.016065	0.0230568	0.00792922	318	-0.155711	-0.248722	-0.0627002	0.0472743	0.00110213	TRUE	FALSE
Sweetened Beverages	linoleate (18:2n6)	Lipid	Long Chain Polyunsaturated Fatty Acid (n3 and n6)	-0.087958	-0.132971	-0.0429455	0.022966	0.000128182	1810	-0.0986131	-0.147621	-0.0496056	0.0249876	8.23886e-05	318	-0.0299863	-0.14466	0.0846873	0.0582847	0.607287	TRUE	FALSE
Nuts & Seeds	1-methyl-beta-carboline-3-carboxylic acid	Xenobiotics	Food Component/Plant	-0.0788976	-0.119299	-0.0384959	0.0206135	0.000129463	1810	-0.0892023	-0.133687	-0.0447181	0.0226813	8.71304e-05	318	-0.0299877	-0.127208	0.0672325	0.0494137	0.544416	TRUE	FALSE
Alcoholic Beverages	heptanoate (7:0)	Lipid	Medium Chain Fatty Acid	0.0791566	0.0385205	0.119793	0.0207331	0.000134598	1810	0.0961999	0.0506734	0.141726	0.0232127	3.57142e-05	318	0.0119242	-0.0787843	0.102633	0.046104	0.796092	TRUE	FALSE
Nuts & Seeds	choline	Lipid	Phospholipid Metabolism	0.0820541	0.0399091	0.124199	0.021503	0.000135663	1810	0.0824808	0.0373331	0.127629	0.0230195	0.000348871	318	0.079132	-0.0393848	0.197649	0.060238	0.189929	TRUE	FALSE
Nuts & Seeds	2-acetamidobutanoate	Xenobiotics	Bacterial/Fungal	-0.0768464	-0.116335	-0.0373579	0.0201476	0.000136639	1810	-0.0717627	-0.115127	-0.028398	0.0221104	0.00119329	318	-0.101725	-0.19796	-0.00549056	0.0489127	0.0383641	TRUE	FALSE
Nuts & Seeds	5-dodecenoate (12:1n7)	Lipid	Medium Chain Fatty Acid	-0.0834636	-0.126377	-0.04055	0.0218951	0.000137859	1810	-0.0899255	-0.135977	-0.0438743	0.0234802	0.00013277	318	-0.0403949	-0.15966	0.0788699	0.0606182	0.505658	TRUE	FALSE
Vegetable Oil	adenosine	Nucleotide	Purine Metabolism, Adenine containing	0.0795632	0.0386159	0.120511	0.0208919	0.000139906	1810	0.0696159	0.0245138	0.114718	0.0229963	0.00250272	318	0.126572	0.0282153	0.224929	0.0499915	0.0118343	TRUE	FALSE
Sweetened Beverages	guanosine	Nucleotide	Purine Metabolism, Guanine containing	-0.084033	-0.127296	-0.0407698	0.0220735	0.000140681	1810	-0.0879714	-0.1358	-0.0401432	0.0243863	0.000317695	318	-0.0661744	-0.168343	0.035994	0.0519287	0.203499	TRUE	FALSE
Wholegrains	O-sulfo-L-tyrosine	Xenobiotics	Chemical	-0.0751127	-0.113785	-0.0364401	0.0197313	0.000140785	1810	-0.0745835	-0.117831	-0.0313358	0.0220508	0.000734163	318	-0.0772386	-0.164194	0.00971637	0.0441962	0.0815357	TRUE	FALSE
Vegetable Oil	phosphate	Energy	Oxidative Phosphorylation	0.0813371	0.0394443	0.12323	0.0213743	0.000141589	1810	0.0840215	0.0382332	0.12981	0.0233461	0.00032814	318	0.0674299	-0.0371196	0.17198	0.0531389	0.205407	TRUE	FALSE
Fruit	deoxycarnitine	Lipid	Carnitine Metabolism	-0.0807842	-0.122411	-0.0391577	0.0212384	0.00014256	1810	-0.0734271	-0.119184	-0.0276701	0.0233302	0.00167536	318	-0.11638	-0.217346	-0.0154142	0.0513174	0.0240253	TRUE	FALSE
Eggs	malate	Energy	TCA Cycle	0.079451	0.038483	0.120419	0.0209024	0.000144087	1810	0.0753866	0.0310524	0.119721	0.0226048	0.000870411	318	0.103428	-0.00459182	0.211447	0.0549026	0.0605271	TRUE	FALSE
Sweetened Beverages	enterolactone	Xenobiotics	Food Component/Plant	-0.0806804	-0.122305	-0.0390554	0.0212376	0.000145318	1810	-0.0847847	-0.129996	-0.0395728	0.0230522	0.000242161	318	-0.0576471	-0.165092	0.0497973	0.0546103	0.29197	TRUE	FALSE
Nuts & Seeds	phytanate	Xenobiotics	Food Component/Plant	-0.0835377	-0.126643	-0.0404321	0.021993	0.000145651	1810	-0.0765453	-0.123732	-0.0293591	0.0240589	0.00149034	318	-0.119087	-0.225818	-0.012356	0.0542478	0.02888	TRUE	FALSE
Potatoes	coprostanol	Lipid	Sterol	0.0781899	0.0378247	0.118555	0.0205949	0.00014671	1810	0.0740599	0.0297644	0.118355	0.022585	0.00106103	318	0.0985738	-0.000145474	0.197293	0.0501756	0.0503544	TRUE	FALSE
Alcoholic Beverages	2-hydroxyarachidate*	Lipid	Fatty Acid, Monohydroxy	-0.0859858	-0.130388	-0.0415831	0.0226548	0.000147364	1810	-0.0725579	-0.120547	-0.0245686	0.0244684	0.00306436	318	-0.166627	-0.284602	-0.0486517	0.0599626	0.00580463	TRUE	FALSE
Vegetable Oil	glycerol	Lipid	Glycerolipid Metabolism	0.0839964	0.0405728	0.12742	0.0221553	0.000149888	1810	0.0913886	0.0444947	0.138283	0.0239099	0.000136757	318	0.0391038	-0.0768243	0.155032	0.0589223	0.507408	TRUE	FALSE
Potatoes	behenoylcarnitine (C22)*	Lipid	Fatty Acid Metabolism (Acyl Carnitine, Long Chain Saturated)	0.0778228	0.0375906	0.118055	0.020527	0.000149898	1810	0.0632985	0.0193293	0.107268	0.0224187	0.00480327	318	0.153155	0.0527024	0.253609	0.0510569	0.00292756	TRUE	FALSE
Nuts & Seeds	linoleoyl-linoleoyl-glycerol (18:2/18:2) [2]*	Lipid	Diacylglycerol	0.0801125	0.0386862	0.121539	0.0211363	0.000150474	1810	0.080116	0.0347933	0.125439	0.0231088	0.000539228	318	0.0800947	-0.0227719	0.182961	0.0522836	0.12655	TRUE	FALSE
Potatoes	2'-deoxycytidine	Nucleotide	Pyrimidine Metabolism, Cytidine containing	-0.0788892	-0.119686	-0.0380927	0.0208149	0.000150629	1810	-0.0652203	-0.109934	-0.0205066	0.0227983	0.00427516	318	-0.147354	-0.247741	-0.0469668	0.0510233	0.00415175	TRUE	FALSE
Wholegrains	hyocholate	Lipid	Secondary Bile Acid Metabolism	-0.0766105	-0.116243	-0.0369784	0.0202209	0.000151446	1810	-0.0859445	-0.129067	-0.0428219	0.021987	9.62358e-05	318	-0.0254132	-0.126726	0.0758999	0.0514939	0.622001	TRUE	FALSE
Vegetable Oil	enterolactone	Xenobiotics	Food Component/Plant	0.0773268	0.0373012	0.117352	0.0204216	0.00015277	1810	0.0782863	0.0348606	0.121712	0.0221416	0.000416987	318	0.0718608	-0.0321134	0.175835	0.0528465	0.174875	TRUE	FALSE
Legumes	anserine	Amino Acid	Histidine Metabolism	-0.0766049	-0.116279	-0.0369308	0.0202422	0.000154077	1810	-0.0850586	-0.128245	-0.041872	0.0220196	0.000116077	318	-0.0304909	-0.131675	0.0706933	0.0514284	0.553701	TRUE	FALSE
Nuts & Seeds	phenylacetate	Amino Acid	Phenylalanine Metabolism	-0.0802324	-0.12185	-0.038615	0.0212338	0.00015776	1810	-0.0774492	-0.122592	-0.0323065	0.023017	0.000782007	318	-0.0961349	-0.204383	0.0121135	0.055019	0.0815686	TRUE	FALSE
Sweets & Desserts	3,7-dimethylurate	Xenobiotics	Xanthine Metabolism	0.0805492	0.0387478	0.122351	0.0213276	0.000158887	1810	0.0822943	0.0366005	0.127988	0.023298	0.000422478	318	0.0715215	-0.0327359	0.175779	0.0529905	0.178095	TRUE	FALSE
Sweetened Beverages	carotene diol (1)	Cofactors and Vitamins	Vitamin A Metabolism	-0.0826567	-0.125552	-0.0397611	0.0218859	0.000158914	1810	-0.0714758	-0.118528	-0.0244237	0.0239906	0.00292774	318	-0.138124	-0.243255	-0.0329935	0.0534343	0.0101989	TRUE	FALSE
Wholegrains	sphingosine	Lipid	Sphingosines	-0.0787109	-0.11964	-0.0377818	0.0208826	0.000163764	1810	-0.0875938	-0.131895	-0.0432921	0.0225882	0.000109267	318	-0.026465	-0.134246	0.0813156	0.0547812	0.629377	TRUE	FALSE
Vegetable Oil	3-hydroxyoleate*	Lipid	Fatty Acid, Monohydroxy	0.0802493	0.038512	0.121987	0.0212949	0.00016425	1810	0.0871889	0.0418363	0.132541	0.023124	0.000168208	318	0.0415164	-0.0659681	0.149001	0.0546307	0.447862	TRUE	FALSE
Wholegrains	6-oxolithocholate	Lipid	Secondary Bile Acid Metabolism	-0.0782927	-0.119033	-0.0375524	0.0207863	0.000165512	1810	-0.0814273	-0.125115	-0.0377399	0.022275	0.000264195	318	-0.0571657	-0.170942	0.0566111	0.0578288	0.323675	TRUE	FALSE
Nuts & Seeds	4-hydroxycinnamate	Xenobiotics	Food Component/Plant	0.0759085	0.0363044	0.115513	0.0202066	0.000172217	1810	0.0895541	0.0444965	0.134612	0.0229736	0.000100581	318	0.0292783	-0.0542776	0.112834	0.0424686	0.491079	TRUE	FALSE
Sweetened Beverages	methionine sulfoxide	Amino Acid	Methionine, Cysteine, SAM and Taurine Metabolism	-0.0821219	-0.125064	-0.0391799	0.0219096	0.000178093	1810	-0.0728786	-0.119728	-0.0260291	0.0238873	0.00231454	318	-0.13111	-0.239306	-0.0229144	0.0549923	0.0177146	TRUE	FALSE
Dairy	solanidine	Xenobiotics	Food Component/Plant	-0.0797815	-0.121512	-0.0380513	0.0212913	0.000178864	1810	-0.0722827	-0.117867	-0.0266981	0.0232423	0.00190107	318	-0.118907	-0.223359	-0.014454	0.0530897	0.0258103	TRUE	FALSE
Potatoes	linoleoyl-linoleoyl-glycerol (18:2/18:2) [1]*	Lipid	Diacylglycerol	-0.0809197	-0.123245	-0.0385941	0.0215951	0.000178867	1810	-0.0823737	-0.128312	-0.0364351	0.0234228	0.000448014	318	-0.0726787	-0.182391	0.0370333	0.0557628	0.193423	TRUE	FALSE
Vegetable Oil	gamma-glutamylmethionine	Peptide	Gamma-glutamyl Amino Acid	-0.0753659	-0.114824	-0.0359077	0.0201321	0.000181425	1810	-0.0768266	-0.120309	-0.0333443	0.0221704	0.000542279	318	-0.0684997	-0.163069	0.0260701	0.0480666	0.155137	TRUE	FALSE
Wholegrains	glycodeoxycholate	Lipid	Secondary Bile Acid Metabolism	-0.07802	-0.118873	-0.0371668	0.0208438	0.000181784	1810	-0.083554	-0.128652	-0.0384556	0.0229944	0.000287302	318	-0.0525175	-0.149637	0.0446018	0.0493624	0.288202	TRUE	FALSE
Wholegrains	linoleoyl-linolenoyl-glycerol (18:2/18:3) [2]*	Lipid	Diacylglycerol	0.0800905	0.0380887	0.122092	0.0214299	0.000185984	1810	0.0768336	0.0311845	0.122483	0.0232752	0.000983127	318	0.0982214	-0.00982461	0.206267	0.054916	0.074717	TRUE	FALSE
Vegetables	linoleoyl-linoleoyl-glycerol (18:2/18:2) [1]*	Lipid	Diacylglycerol	0.0810307	0.0385249	0.123536	0.021687	0.000186698	1810	0.0820142	0.0360319	0.127997	0.0234451	0.000480512	318	0.0752007	-0.0371037	0.187505	0.0570804	0.188662	TRUE	FALSE
Legumes	nicotianamine	Xenobiotics	Food Component/Plant	0.0783462	0.0372458	0.119447	0.02097	0.000186891	1810	0.0865362	0.0412572	0.131815	0.0230865	0.000183722	318	0.0397229	-0.0589166	0.138362	0.0501351	0.428783	TRUE	FALSE
Potatoes	1-methylguanidine	Amino Acid	Guanidino and Acetamido Metabolism	0.0766678	0.0364031	0.116933	0.0205436	0.000189999	1810	0.0670995	0.0238303	0.110369	0.0220618	0.00238859	318	0.1391	0.0282246	0.249976	0.0563544	0.0141207	TRUE	FALSE
Vegetables	cytidine	Nucleotide	Pyrimidine Metabolism, Cytidine containing	0.0799205	0.0379288	0.121912	0.0214248	0.000191261	1810	0.0680033	0.0224065	0.1136	0.0232486	0.00348699	318	0.14706	0.0384904	0.255629	0.055182	0.00809892	TRUE	FALSE
Miscellaneous Animal	phytanate	Xenobiotics	Food Component/Plant	0.0819358	0.0388809	0.124991	0.0219672	0.000191542	1810	0.091435	0.0444487	0.138421	0.023957	0.000139881	318	0.0317733	-0.0765414	0.140088	0.0550526	0.564262	TRUE	FALSE
Fish & Seafood	13-HODE + 9-HODE	Lipid	Fatty Acid, Monohydroxy	0.0798933	0.0378686	0.121918	0.0214416	0.000194474	1810	0.0886004	0.0431329	0.134068	0.0231826	0.000137016	318	0.0283689	-0.082585	0.139323	0.056394	0.615285	TRUE	FALSE
Dairy	thiamin (Vitamin B1)	Cofactors and Vitamins	Thiamine Metabolism	-0.0784474	-0.11974	-0.0371546	0.0210681	0.000196472	1810	-0.0797034	-0.124277	-0.0351296	0.022727	0.000464315	318	-0.0707736	-0.1813	0.0397523	0.0561765	0.208669	TRUE	FALSE
Margarine	gamma-tocotrienol	Cofactors and Vitamins	Tocopherol Metabolism	0.0781338	0.0369823	0.119285	0.0209961	0.000198156	1810	0.0758283	0.0306799	0.120977	0.0230199	0.00100674	318	0.0895428	-0.0112098	0.190295	0.0512091	0.0813482	TRUE	FALSE
Vegetables	linoleoyl-linoleoyl-glycerol (18:2/18:2) [2]*	Lipid	Diacylglycerol	0.0783549	0.0370493	0.11966	0.0210746	0.000200831	1810	0.0796324	0.0345175	0.124747	0.0230028	0.000549388	318	0.0716788	-0.0317809	0.175139	0.052585	0.173847	TRUE	FALSE
Vegetables	mannitol/sorbitol	Carbohydrate	Fructose, Mannose and Galactose Metabolism	0.0811408	0.0383087	0.123973	0.0218535	0.000204867	1810	0.0660629	0.019983	0.112143	0.0234949	0.00498058	318	0.177886	0.0607942	0.294977	0.0595136	0.00302669	TRUE	FALSE
Wholegrains	azelate (C9-DC)	Lipid	Fatty Acid, Dicarboxylate	0.0769927	0.0363221	0.117663	0.0207507	0.000206961	1810	0.0792311	0.0348174	0.123645	0.0226453	0.000478752	318	0.0652697	-0.0366932	0.167232	0.0518242	0.208826	TRUE	FALSE
Vegetable Oil	tricarballylate	Energy	TCA Cycle	0.0771694	0.0363693	0.117969	0.0208168	0.000209664	1810	0.0916675	0.0469321	0.136403	0.0228093	6.09055e-05	318	0.00489576	-0.0953014	0.105093	0.0509267	0.923476	TRUE	FALSE
Nuts & Seeds	beta-sitosterol	Lipid	Sterol	-0.0796118	-0.121763	-0.0374603	0.0215063	0.000214078	1810	-0.0637746	-0.109966	-0.0175831	0.0235517	0.00683761	318	-0.15909	-0.262894	-0.0552854	0.0527601	0.00277725	TRUE	FALSE
Nuts & Seeds	1-palmitoyl-GPG (16:0)*	Lipid	Lysophospholipid	-0.0791494	-0.121083	-0.0372159	0.021395	0.000216087	1810	-0.0652283	-0.111371	-0.0190859	0.0235267	0.00562036	318	-0.145696	-0.246899	-0.0444921	0.0514383	0.00492005	TRUE	FALSE
Vegetables	oleoyl-linoleoyl-glycerol (18:1/18:2) [2]	Lipid	Diacylglycerol	0.0798449	0.0375206	0.122169	0.0215944	0.00021775	1810	0.0802059	0.0341246	0.126287	0.0234956	0.000655782	318	0.0778812	-0.0299355	0.185698	0.0547995	0.156295	TRUE	FALSE
Potatoes	3-carboxy-4-methyl-5-pentyl-2-furanpropionate (3-CMPFP)**	Lipid	Fatty Acid, Dicarboxylate	0.0797959	0.0374722	0.12212	0.0215941	0.000219662	1810	0.0740759	0.0274766	0.120675	0.0237597	0.00185138	318	0.106953	0.00509528	0.208811	0.0517708	0.0396694	TRUE	FALSE
Wholegrains	alpha-ketoglutarate	Energy	TCA Cycle	-0.0780527	-0.119453	-0.0366521	0.0211231	0.000219773	1810	-0.0725837	-0.116977	-0.02819	0.0226351	0.00136633	318	-0.114934	-0.230583	0.000715093	0.0587805	0.051438	TRUE	FALSE
Sweetened Beverages	N-formylphenylalanine	Amino Acid	Tyrosine Metabolism	-0.0825296	-0.126352	-0.0387072	0.0223588	0.000223243	1810	-0.0774021	-0.125527	-0.0292771	0.0245376	0.00163516	318	-0.107616	-0.214401	-0.000831254	0.0542751	0.048272	TRUE	FALSE
Nuts & Seeds	1-linoleoylglycerol (18:2)	Lipid	Monoacylglycerol	0.0819046	0.0383872	0.125422	0.0222032	0.000225251	1810	0.0832942	0.0357652	0.130823	0.0242337	0.000601729	318	0.0746393	-0.0343808	0.183659	0.0554112	0.178965	TRUE	FALSE
Meat	daidzein	Xenobiotics	Food Component/Plant	-0.0765735	-0.1173	-0.0358471	0.0207792	0.000228606	1810	-0.0785967	-0.122851	-0.0343426	0.0225639	0.000507257	318	-0.065281	-0.170164	0.0396015	0.0533082	0.221683	TRUE	FALSE
Potatoes	N-acetylglutamate	Amino Acid	Glutamate Metabolism	0.0763983	0.0357152	0.117081	0.020757	0.000232688	1810	0.0668216	0.020737	0.112906	0.0234972	0.00450818	318	0.110423	0.0232829	0.197564	0.0442906	0.0131776	TRUE	FALSE
Vegetables	vanillate	Xenobiotics	Food Component/Plant	0.0768951	0.0359238	0.117866	0.0209041	0.000234637	1810	0.0749924	0.030243	0.119742	0.0228165	0.0010332	318	0.0868391	-0.0157872	0.189465	0.0521614	0.0970558	TRUE	FALSE
Meat	L-urobilin	Cofactors and Vitamins	Hemoglobin and Porphyrin Metabolism	0.0764108	0.035652	0.11717	0.0207957	0.000238447	1810	0.0600755	0.0144808	0.10567	0.0232475	0.00983997	318	0.14183	0.0502976	0.233363	0.0465228	0.00249589	TRUE	FALSE
Dairy	2-keto-3-deoxy-gluconate	Xenobiotics	Food Component/Plant	-0.0762077	-0.116871	-0.0355447	0.0207468	0.00023951	1810	-0.0968098	-0.141169	-0.0524506	0.0226175	1.96475e-05	318	0.0331085	-0.0693956	0.135613	0.0520993	0.52558	FALSE	FALSE
Dairy	citrate	Energy	TCA Cycle	-0.0751744	-0.115296	-0.0350529	0.0204705	0.000240356	1810	-0.0700682	-0.115296	-0.0248406	0.0230603	0.0024121	318	-0.0941542	-0.181627	-0.00668123	0.0444595	0.0349842	TRUE	FALSE
Eggs	4-hydroxybenzoate	Xenobiotics	Benzoate Metabolism	0.0702053	0.0327166	0.107694	0.0191273	0.000242143	1810	0.0701647	0.0278351	0.112494	0.0215827	0.00117134	318	0.0703542	-0.0108834	0.151592	0.0412903	0.0894461	TRUE	FALSE
Sweetened Beverages	palmitoleate (16:1n7)	Lipid	Long Chain Monounsaturated Fatty Acid	-0.0819869	-0.125767	-0.0382067	0.0223372	0.000242158	1810	-0.0733974	-0.120941	-0.0258542	0.024241	0.00249883	318	-0.130319	-0.243453	-0.0171848	0.0575021	0.0241158	TRUE	FALSE
Fruit	7-methylguanine	Nucleotide	Purine Metabolism, Guanine containing	-0.0774091	-0.118814	-0.0360038	0.0211255	0.000248072	1810	-0.0931896	-0.139558	-0.0468217	0.0236417	8.40218e-05	318	-0.0148867	-0.107473	0.0776995	0.0470584	0.751954	TRUE	FALSE
Miscellaneous Animal	L-urobilin	Cofactors and Vitamins	Hemoglobin and Porphyrin Metabolism	0.0759078	0.0352941	0.116521	0.0207216	0.000249073	1810	0.070588	0.025052	0.116124	0.0232175	0.00239759	318	0.0967367	0.00634839	0.187125	0.0459413	0.0360694	TRUE	FALSE
Nuts & Seeds	2-aminoadipate	Amino Acid	Lysine Metabolism	-0.0796717	-0.12232	-0.0370229	0.02176	0.000250851	1810	-0.078972	-0.12453	-0.0334137	0.0232289	0.000689993	318	-0.0846847	-0.207017	0.0376472	0.0621771	0.174191	TRUE	FALSE
Alcoholic Beverages	1-palmitoyl-2-linoleoyl-GPC (16:0/18:2)	Lipid	Phosphatidylcholine (PC)	0.0776278	0.0359964	0.119259	0.0212409	0.000257543	1810	0.0842094	0.0394503	0.128968	0.0228214	0.000231466	318	0.0349889	-0.0792966	0.149274	0.0580874	0.547444	TRUE	FALSE
Dairy	ethylmalonate	Amino Acid	Leucine, Isoleucine and Valine Metabolism	-0.0788243	-0.1211	-0.0365488	0.0215696	0.000257759	1810	-0.0747837	-0.120344	-0.029223	0.0232301	0.00130886	318	-0.104094	-0.218391	0.0102035	0.0580935	0.0741676	TRUE	FALSE
Sweets & Desserts	val-val-ala	Peptide	Polypeptide	-0.0739069	-0.11358	-0.0342333	0.020242	0.000261052	1810	-0.0685451	-0.113379	-0.0237109	0.0228597	0.00275019	318	-0.0933787	-0.179088	-0.00766958	0.043563	0.0328496	TRUE	FALSE
Potatoes	3-hydroxyoleate*	Lipid	Fatty Acid, Monohydroxy	-0.0786827	-0.12093	-0.0364351	0.0215553	0.000261961	1810	-0.0681522	-0.114283	-0.0220214	0.0235208	0.00380658	318	-0.133908	-0.239884	-0.0279327	0.0538636	0.0134385	TRUE	FALSE
Sweets & Desserts	choline	Lipid	Phospholipid Metabolism	-0.07737	-0.118917	-0.0358226	0.0211981	0.00026238	1810	-0.0654538	-0.109983	-0.020925	0.022704	0.00398821	318	-0.15836	-0.274815	-0.0419047	0.0591901	0.00786576	TRUE	FALSE
Vegetables	2'-deoxycytidine	Nucleotide	Pyrimidine Metabolism, Cytidine containing	0.0765047	0.0354065	0.117603	0.0209689	0.000263783	1810	0.0751225	0.0302814	0.119964	0.0228632	0.00103673	318	0.0838239	-0.0196884	0.187336	0.0526117	0.11214	TRUE	FALSE
Potatoes	theanine	Xenobiotics	Food Component/Plant	0.0745209	0.0344602	0.114582	0.0204395	0.00026643	1810	0.0894604	0.0452215	0.133699	0.0225562	7.59207e-05	318	0.00594167	-0.0891412	0.101024	0.0483273	0.902232	TRUE	FALSE
Fish & Seafood	10-hydroxystearate	Lipid	Fatty Acid, Monohydroxy	0.0784115	0.0362515	0.120572	0.0215106	0.000267137	1810	0.0899425	0.0441306	0.135754	0.0233582	0.000122019	318	0.014051	-0.0945229	0.122625	0.0551844	0.799185	TRUE	FALSE
Wholegrains	6-oxopiperidine-2-carboxylate	Amino Acid	Lysine Metabolism	-0.0756618	-0.11635	-0.0349733	0.0207598	0.00026778	1810	-0.076524	-0.121472	-0.0315758	0.0229179	0.00085801	318	-0.0717192	-0.168134	0.0246959	0.0490045	0.144362	TRUE	FALSE
Eggs	gamma-tocotrienol	Cofactors and Vitamins	Tocopherol Metabolism	-0.0768959	-0.118255	-0.0355369	0.0211019	0.000268409	1810	-0.0758184	-0.12128	-0.030357	0.0231795	0.00109228	318	-0.0821112	-0.182445	0.0182228	0.0509963	0.108379	TRUE	FALSE
Vegetable Oil	3-carboxy-4-methyl-5-pentyl-2-furanpropionate (3-CMPFP)**	Lipid	Fatty Acid, Dicarboxylate	-0.0777698	-0.119644	-0.0358952	0.021365	0.000272575	1810	-0.0880006	-0.13385	-0.0421511	0.0233774	0.000172364	318	-0.0259034	-0.129463	0.0776566	0.052636	0.622977	TRUE	FALSE
Tea & Coffee	N-acetylcitrulline	Amino Acid	Urea cycle; Arginine and Proline Metabolism	-0.0774607	-0.119231	-0.0356908	0.0213116	0.00027833	1810	-0.0813322	-0.126354	-0.0363102	0.0229555	0.000405883	318	-0.0532974	-0.16613	0.059535	0.0573488	0.353457	TRUE	FALSE
Nuts & Seeds	phenylalanine	Amino Acid	Phenylalanine Metabolism	-0.0740944	-0.114068	-0.034121	0.020395	0.000280174	1810	-0.0869311	-0.132074	-0.0417882	0.0230171	0.000164043	318	-0.0271871	-0.113754	0.0593801	0.0439991	0.537099	TRUE	FALSE
Potatoes	maleate	Lipid	Fatty Acid, Dicarboxylate	-0.0790507	-0.121704	-0.0363973	0.0217623	0.000280738	1810	-0.0856449	-0.133034	-0.038256	0.0241623	0.000403309	318	-0.0507155	-0.149259	0.047828	0.0500862	0.312054	TRUE	FALSE
Animal Fat	lanosterol	Lipid	Sterol	0.074399	0.0342193	0.114579	0.0205002	0.00028432	1810	0.0841891	0.0398734	0.128505	0.0225953	0.000200576	318	0.0288308	-0.0670796	0.124741	0.0487479	0.554675	TRUE	FALSE
Sweetened Beverages	13-HODE + 9-HODE	Lipid	Fatty Acid, Monohydroxy	-0.0807247	-0.124326	-0.0371234	0.0222459	0.000284811	1810	-0.0738011	-0.121083	-0.0265196	0.0241075	0.00223674	318	-0.120433	-0.234021	-0.00684422	0.0577331	0.0377909	TRUE	FALSE
Meat	guanine	Nucleotide	Purine Metabolism, Guanine containing	-0.077274	-0.119026	-0.0355216	0.0213027	0.000286251	1810	-0.0715023	-0.116858	-0.0261463	0.0231257	0.00201955	318	-0.109612	-0.217309	-0.00191407	0.054739	0.0461091	TRUE	FALSE
Fruit	behenoylcarnitine (C22)*	Lipid	Fatty Acid Metabolism (Acyl Carnitine, Long Chain Saturated)	-0.0743258	-0.114524	-0.0341278	0.0205096	0.000290127	1810	-0.0820169	-0.125804	-0.0382299	0.0223258	0.000246173	318	-0.0327417	-0.13488	0.0693961	0.0519131	0.528712	TRUE	FALSE
Meat	ursocholate	Lipid	Secondary Bile Acid Metabolism	0.0745962	0.034174	0.115018	0.020624	0.000298074	1810	0.081533	0.0376058	0.12546	0.0223973	0.000280021	318	0.035921	-0.0681287	0.139971	0.0528849	0.497496	TRUE	FALSE
Fruit	piperine	Xenobiotics	Food Component/Plant	-0.0763585	-0.117758	-0.0349593	0.0211224	0.000300298	1810	-0.0730606	-0.118352	-0.0277695	0.0230927	0.00158363	318	-0.0932484	-0.196069	0.00957224	0.0522602	0.0753539	TRUE	FALSE
Meat	2,3-dimethylsuccinate	Amino Acid	Leucine, Isoleucine and Valine Metabolism	0.0782399	0.0358149	0.120665	0.0216458	0.000300872	1810	0.0766326	0.0304214	0.122844	0.0235618	0.0011658	318	0.0869348	-0.020884	0.194754	0.0548006	0.113667	TRUE	FALSE
Nuts & Seeds	deoxycholate	Lipid	Secondary Bile Acid Metabolism	-0.0763805	-0.117806	-0.0349552	0.0211358	0.000301735	1810	-0.0834736	-0.128255	-0.0386927	0.0228326	0.00026364	318	-0.0339089	-0.143833	0.0760156	0.0558708	0.544351	TRUE	FALSE
Fruit	N-acetylproline	Amino Acid	Urea cycle; Arginine and Proline Metabolism	-0.0760611	-0.117318	-0.0348045	0.0210497	0.000302201	1810	-0.0555199	-0.100503	-0.0105367	0.0229357	0.0155915	318	-0.185778	-0.290069	-0.0814877	0.0530073	0.000523699	TRUE	FALSE
Nuts & Seeds	hyocholate	Lipid	Secondary Bile Acid Metabolism	-0.0737832	-0.113862	-0.0337046	0.0204487	0.000308308	1810	-0.074716	-0.11844	-0.0309921	0.0222936	0.000820778	318	-0.0688371	-0.169841	0.0321671	0.0513369	0.180932	TRUE	FALSE
Meat	myo-inositol	Lipid	Inositol Metabolism	-0.0760071	-0.117295	-0.0347193	0.0210656	0.000308434	1810	-0.0611119	-0.10711	-0.0151133	0.0234534	0.00924481	318	-0.138188	-0.232469	-0.043908	0.0479194	0.00420332	TRUE	FALSE
Alcoholic Beverages	phenylpyruvate	Amino Acid	Phenylalanine Metabolism	-0.0746513	-0.1153	-0.034003	0.0207393	0.000318822	1810	-0.0746908	-0.119474	-0.029908	0.0228335	0.00109166	318	-0.0744653	-0.172001	0.0230705	0.0495741	0.134115	TRUE	FALSE
Nuts & Seeds	arachidoylcarnitine (C20)*	Lipid	Fatty Acid Metabolism (Acyl Carnitine, Long Chain Saturated)	-0.073458	-0.113508	-0.0334079	0.0204341	0.000324548	1810	-0.0647712	-0.108283	-0.0212592	0.0221855	0.00354964	318	-0.122049	-0.225285	-0.0188137	0.0524711	0.0206576	TRUE	FALSE
Alcoholic Beverages	quinate	Xenobiotics	Food Component/Plant	0.0759212	0.0345107	0.117332	0.0211282	0.00032644	1810	0.0856609	0.0399117	0.13141	0.0233262	0.000247591	318	0.0314255	-0.0666676	0.129519	0.0498574	0.528992	TRUE	FALSE
Tea & Coffee	butyrylglutamine/isobutyrylglutamine	Amino Acid	Glutamate Metabolism	-0.0761729	-0.117722	-0.0346242	0.0211987	0.000326539	1810	-0.0843022	-0.129072	-0.0395319	0.0228271	0.000228255	318	-0.0252163	-0.137659	0.0872267	0.0571509	0.659359	TRUE	FALSE
Tea & Coffee	N-delta-acetylornithine	Amino Acid	Urea cycle; Arginine and Proline Metabolism	-0.0758591	-0.117244	-0.0344741	0.0211152	0.000327349	1810	-0.0709887	-0.116443	-0.0255344	0.0231759	0.00222342	318	-0.09965	-0.200429	0.0011295	0.0512227	0.0526231	TRUE	FALSE
Vegetable Oil	caproate (6:0)	Lipid	Medium Chain Fatty Acid	0.0737458	0.0335089	0.113983	0.0205294	0.00032789	1810	0.0787068	0.0340639	0.12335	0.0227622	0.000557269	318	0.0521151	-0.0413982	0.145628	0.0475296	0.273725	TRUE	FALSE
Tea & Coffee	N-acetylputrescine	Amino Acid	Polyamine Metabolism	-0.0750391	-0.115987	-0.0340912	0.0208922	0.000328491	1810	-0.0688352	-0.113647	-0.0240231	0.0228484	0.00262575	318	-0.106686	-0.208216	-0.00515531	0.0516044	0.0395313	TRUE	FALSE
Vegetable Oil	2'-deoxyadenosine	Nucleotide	Purine Metabolism, Adenine containing	0.0711842	0.0323259	0.110043	0.019826	0.000330123	1810	0.0559869	0.0131319	0.098842	0.0218506	0.0104803	318	0.141982	0.0491922	0.234771	0.0471617	0.00282303	TRUE	FALSE
Nuts & Seeds	heptadecasphingosine (d17:1)	Lipid	Sphingosines	-0.0743344	-0.114974	-0.0336948	0.0207349	0.000337086	1810	-0.0801152	-0.123997	-0.0362339	0.0223739	0.000351883	318	-0.0391581	-0.147746	0.0694299	0.0551915	0.478546	TRUE	FALSE
Tea & Coffee	N-methylpipecolate	Xenobiotics	Bacterial/Fungal	0.0788559	0.0357352	0.121977	0.0220008	0.000338072	1810	0.0809263	0.0343955	0.127457	0.0237248	0.000661469	318	0.0661434	-0.0495215	0.181808	0.0587885	0.261439	TRUE	FALSE
Animal Fat	arachidoylcarnitine (C20)*	Lipid	Fatty Acid Metabolism (Acyl Carnitine, Long Chain Saturated)	0.0722748	0.0327486	0.111801	0.0201668	0.000338564	1810	0.0723295	0.0296391	0.11502	0.0217666	0.000908593	318	0.0719431	-0.0335	0.177386	0.0535931	0.180465	TRUE	FALSE
Wholegrains	3-dehydrodeoxycholate	Lipid	Secondary Bile Acid Metabolism	-0.0775285	-0.119929	-0.0351281	0.0216332	0.000338674	1810	-0.0926786	-0.13852	-0.0468374	0.0233731	7.62129e-05	318	0.0130155	-0.0994058	0.125437	0.0571399	0.819973	FALSE	FALSE
Vegetables	lignoceroylcarnitine (C24)*	Lipid	Fatty Acid Metabolism (Acyl Carnitine, Long Chain Saturated)	-0.0740293	-0.114555	-0.0335033	0.0206769	0.000343211	1810	-0.0622379	-0.106154	-0.0183221	0.0223914	0.00550013	318	-0.142298	-0.248301	-0.0362941	0.0538779	0.00869482	TRUE	FALSE
Sweets & Desserts	cytidine	Nucleotide	Pyrimidine Metabolism, Cytidine containing	-0.0758012	-0.117318	-0.0342845	0.0211823	0.000345562	1810	-0.0730902	-0.118114	-0.0280667	0.0229562	0.00147788	318	-0.0913363	-0.199457	0.0167847	0.0549542	0.0975049	TRUE	FALSE
Alcoholic Beverages	linoleoyl-linoleoyl-glycerol (18:2/18:2) [2]*	Lipid	Diacylglycerol	0.0763234	0.0345013	0.118145	0.0213382	0.000347762	1810	0.0809965	0.0353686	0.126624	0.0232644	0.000511136	318	0.0515575	-0.0538144	0.15693	0.0535569	0.336484	TRUE	FALSE
Nuts & Seeds	behenoyl ethanolamide (22:0)*	Lipid	Endocannabinoid	-0.0707262	-0.109497	-0.0319553	0.0197814	0.000349713	1810	-0.0829239	-0.125087	-0.0407612	0.0214976	0.000118723	318	-0.003351	-0.102756	0.0960545	0.0505244	0.947162	TRUE	FALSE
Nuts & Seeds	glutamine_degradant*	Partially Characterized Molecules	Partially Characterized Molecules	-0.075111	-0.116289	-0.0339326	0.0210098	0.000350164	1810	-0.0654235	-0.111341	-0.0195055	0.0234123	0.00525508	318	-0.115178	-0.208858	-0.0214993	0.0476139	0.0161409	TRUE	FALSE
Alcoholic Beverages	N-acetylglutamate	Amino Acid	Glutamate Metabolism	0.0755441	0.0340971	0.116991	0.0211468	0.000353781	1810	0.0652999	0.0184522	0.112148	0.0238864	0.00632378	318	0.112678	0.0232025	0.202153	0.0454771	0.0137902	TRUE	FALSE
Nuts & Seeds	alpha-ketoglutarate	Energy	TCA Cycle	-0.075934	-0.117597	-0.0342712	0.0212569	0.000353993	1810	-0.0693519	-0.114201	-0.0245029	0.0228672	0.00245767	318	-0.117793	-0.23125	-0.00433586	0.0576663	0.0419548	TRUE	FALSE
Meat	pheophorbide A	Xenobiotics	Food Component/Plant	-0.0760163	-0.117791	-0.0342414	0.0213141	0.000361811	1810	-0.0668564	-0.112507	-0.0212061	0.0232758	0.00412267	318	-0.123589	-0.227952	-0.0192258	0.0530442	0.0204546	TRUE	FALSE
Fish & Seafood	tricarballylate	Energy	TCA Cycle	0.0743045	0.0334303	0.115179	0.0208546	0.000366659	1810	0.0861384	0.0413185	0.130958	0.0228524	0.000169082	318	0.0153635	-0.0849794	0.115706	0.0510008	0.763433	TRUE	FALSE
Nuts & Seeds	sulfate*	Xenobiotics	Chemical	0.0776265	0.0348998	0.120353	0.0217997	0.000369602	1810	0.0670971	0.0207551	0.113439	0.0236285	0.0045672	318	0.137858	0.0266701	0.249045	0.0565127	0.0152674	TRUE	FALSE
Sweetened Beverages	dehydrophytosphingosine*	Lipid	Sphingolipid Synthesis	-0.0763933	-0.118445	-0.0343413	0.0214555	0.000370087	1810	-0.0647225	-0.111011	-0.0184344	0.023601	0.00616099	318	-0.13197	-0.2333	-0.0306406	0.0515025	0.0108645	TRUE	FALSE
Fruit Juice	beta-cryptoxanthin	Cofactors and Vitamins	Vitamin A Metabolism	0.0779265	0.0350204	0.120833	0.0218913	0.000371273	1810	0.0981411	0.0507937	0.145489	0.0241411	5.00373e-05	318	-0.0156124	-0.117784	0.0865594	0.0519304	0.763888	FALSE	FALSE
Sweets & Desserts	myristate (14:0)	Lipid	Long Chain Saturated Fatty Acid	0.0756525	0.0339919	0.117313	0.0212558	0.000372063	1810	0.0549713	0.00890786	0.101035	0.0234865	0.019365	318	0.169275	0.0709576	0.267591	0.0499711	0.000796415	TRUE	FALSE
Meat	succinylcarnitine (C4-DC)	Energy	TCA Cycle	0.0740819	0.0332699	0.114894	0.0208228	0.000374081	1810	0.0747784	0.0295137	0.120043	0.0230792	0.00121717	318	0.0710331	-0.0239668	0.166033	0.0482852	0.142264	TRUE	FALSE
Alcoholic Beverages	fructose	Carbohydrate	Fructose, Mannose and Galactose Metabolism	0.0793338	0.0356242	0.123043	0.0223012	0.000374582	1810	0.0665281	0.0196795	0.113377	0.0238868	0.0054077	318	0.1663	0.043827	0.288774	0.0622489	0.00798278	TRUE	FALSE
Vegetable Oil	cytidine	Nucleotide	Pyrimidine Metabolism, Cytidine containing	0.0747469	0.0335574	0.115936	0.0210154	0.00037545	1810	0.0715346	0.0268907	0.116178	0.0227626	0.00170185	318	0.0932947	-0.0143191	0.200908	0.0546963	0.0890601	TRUE	FALSE
Potatoes	oleoyl-linoleoyl-glycerol (18:1/18:2) [2]	Lipid	Diacylglycerol	-0.0766753	-0.118936	-0.0344148	0.0215619	0.000376464	1810	-0.0851679	-0.131258	-0.0390779	0.0235	0.000298185	318	-0.0314657	-0.138143	0.0752113	0.0542202	0.562109	TRUE	FALSE
Nuts & Seeds	dimethylmalonic acid	Lipid	Fatty Acid, Dicarboxylate	-0.0747175	-0.115907	-0.0335279	0.0210155	0.000377475	1810	-0.068713	-0.11399	-0.0234359	0.0230855	0.0029557	318	-0.103767	-0.20367	-0.00386421	0.0507771	0.041841	TRUE	FALSE
Dairy	2-hydroxypalmitate	Lipid	Fatty Acid, Monohydroxy	-0.0771619	-0.119729	-0.0345948	0.0217183	0.000381083	1810	-0.0814819	-0.12786	-0.0351037	0.0236469	0.000582651	318	-0.0538722	-0.161898	0.0541535	0.0549057	0.327266	TRUE	FALSE
Potatoes	biliverdin	Cofactors and Vitamins	Hemoglobin and Porphyrin Metabolism	0.0747267	0.0335006	0.115953	0.0210341	0.000381378	1810	0.0638123	0.0187517	0.108873	0.0229751	0.00553598	318	0.131255	0.0283822	0.234129	0.0522869	0.0125765	TRUE	FALSE
Vegetable Oil	carotene diol (1)	Cofactors and Vitamins	Vitamin A Metabolism	0.0747147	0.0334858	0.115944	0.0210355	0.000382559	1810	0.0762327	0.031161	0.121304	0.0229808	0.000927227	318	0.0668699	-0.0359158	0.169656	0.0522424	0.201503	TRUE	FALSE
Alcoholic Beverages	piperidine	Xenobiotics	Food Component/Plant	0.0742003	0.033234	0.115167	0.0209016	0.000385252	1810	0.0670722	0.0216022	0.112542	0.0231839	0.00386341	318	0.105151	0.0101032	0.200198	0.0483094	0.0302626	TRUE	FALSE
Fruit	(N(1) + N(8))-acetylspermidine	Amino Acid	Polyamine Metabolism	-0.0724719	-0.11249	-0.0324536	0.0204179	0.00038606	1810	-0.0796442	-0.12323	-0.0360584	0.0222232	0.000347593	318	-0.0336301	-0.13538	0.0681198	0.051716	0.516013	TRUE	FALSE
Tea & Coffee	pyridoxamine	Cofactors and Vitamins	Vitamin B6 Metabolism	-0.0748247	-0.116154	-0.0334958	0.0210866	0.000387503	1810	-0.0757455	-0.121644	-0.0298472	0.0234023	0.00123134	318	-0.0708507	-0.166506	0.0248042	0.0486181	0.146039	TRUE	FALSE
Dairy	3,4-dihydroxybutyrate	Lipid	Fatty Acid, Dihydroxy	-0.0732025	-0.113642	-0.0327635	0.0206325	0.000388294	1810	-0.0694288	-0.114124	-0.0247336	0.0227889	0.00234796	318	-0.09036	-0.185964	0.00524399	0.0485922	0.0638985	TRUE	FALSE
Vegetables	sphingosine	Lipid	Sphingosines	-0.0745968	-0.11581	-0.0333838	0.0210274	0.000388765	1810	-0.0803494	-0.125014	-0.0356845	0.0227734	0.000429131	318	-0.0413369	-0.149074	0.0664002	0.054759	0.45092	TRUE	FALSE
Meat	2,6-dihydroxybenzoic acid	Xenobiotics	Drug - Topical Agents	-0.075314	-0.116941	-0.0336872	0.0212385	0.000390983	1810	-0.0695698	-0.114307	-0.0248329	0.0228101	0.00232278	318	-0.112744	-0.227304	0.00181596	0.058227	0.0537443	TRUE	FALSE
Dairy	N6-carboxymethyllysine	Carbohydrate	Advanced Glycation End-product	-0.0699987	-0.108691	-0.0313066	0.0197412	0.000391398	1810	-0.0714768	-0.114369	-0.0285846	0.0218695	0.00110233	318	-0.0634944	-0.153755	0.0267664	0.0458765	0.167389	TRUE	FALSE
Alcoholic Beverages	choline phosphate	Lipid	Phospholipid Metabolism	0.0757738	0.0338873	0.11766	0.0213711	0.000391685	1810	0.0635943	0.0179019	0.109287	0.0232973	0.00640447	318	0.140425	0.0348189	0.24603	0.0536758	0.00932356	TRUE	FALSE
Margarine	2-hydroxyarachidate*	Lipid	Fatty Acid, Monohydroxy	0.0780268	0.0347881	0.121266	0.022061	0.000404893	1810	0.0728123	0.0262052	0.119419	0.0237637	0.00221624	318	0.110552	-0.00621694	0.227321	0.0593496	0.0634441	TRUE	FALSE
Meat	deoxymugineic acid	Xenobiotics	Food Component/Plant	-0.0722137	-0.112233	-0.0321944	0.0204184	0.00040516	1810	-0.052162	-0.0961157	-0.00820828	0.0224108	0.0200509	318	-0.17018	-0.267641	-0.0727193	0.0495359	0.000672561	TRUE	FALSE
Potatoes	lignoceroyl ethanolamide (24:0)*	Lipid	Endocannabinoid	0.0725263	0.0323274	0.112725	0.02051	0.000406021	1810	0.0821683	0.0383241	0.126012	0.0223549	0.000244252	318	0.0212376	-0.0802027	0.122678	0.0515586	0.680694	TRUE	FALSE
Vegetables	1,3-dimethylurate	Xenobiotics	Xanthine Metabolism	-0.0754033	-0.117245	-0.0335612	0.0213484	0.000412371	1810	-0.0516852	-0.0975741	-0.00579623	0.0233975	0.0272998	318	-0.193298	-0.295931	-0.0906656	0.0521647	0.000250119	TRUE	FALSE
Sweets & Desserts	4-hydroxycinnamate	Xenobiotics	Food Component/Plant	-0.0701913	-0.109142	-0.0312406	0.0198731	0.000412485	1810	-0.0606731	-0.105037	-0.0163089	0.02262	0.00738114	318	-0.102396	-0.18426	-0.0205333	0.0416083	0.0143993	TRUE	FALSE
Fish & Seafood	LAHSA (18:2/OH-18:0)*	Lipid	Fatty Acid Hydroxyl Fatty Acid	0.0738525	0.0327494	0.114956	0.0209714	0.000428978	1810	0.0850987	0.0403002	0.129897	0.0228415	0.000200864	318	0.0134878	-0.0906298	0.117605	0.0529194	0.798992	TRUE	FALSE
Nuts & Seeds	(14 or 15)-methylpalmitate (a17:0 or i17:0)	Lipid	Fatty Acid, Branched	-0.0796874	-0.124068	-0.0353066	0.0226437	0.000432868	1810	-0.0746341	-0.123249	-0.0260191	0.0247874	0.00264083	318	-0.10517	-0.214684	0.00434455	0.0556622	0.0597639	TRUE	FALSE
Sweets & Desserts	hexadecatrienoate (16:3n3)	Lipid	Long Chain Polyunsaturated Fatty Acid (n3 and n6)	-0.0760515	-0.11841	-0.0336931	0.0216118	0.000433208	1810	-0.0846375	-0.130569	-0.0387057	0.0234193	0.000309958	318	-0.0267823	-0.137159	0.083594	0.0561004	0.633416	TRUE	FALSE
Alcoholic Beverages	4-hydroxyphenylpyruvate	Amino Acid	Tyrosine Metabolism	-0.0737315	-0.114803	-0.03266	0.0209553	0.000433958	1810	-0.0753208	-0.120602	-0.0300399	0.0230875	0.00112566	318	-0.0663001	-0.164526	0.0319259	0.0499249	0.185186	TRUE	FALSE
Alcoholic Beverages	glycerophosphoserine*	Lipid	Phospholipid Metabolism	0.0722355	0.0319912	0.11248	0.0205332	0.00043484	1810	0.0606322	0.0161511	0.105113	0.0226797	0.00757664	318	0.124978	0.0298444	0.220113	0.0483534	0.0102187	TRUE	FALSE
Nuts & Seeds	dehydrolithocholate	Lipid	Secondary Bile Acid Metabolism	-0.0751415	-0.117006	-0.0332774	0.0213597	0.000434947	1810	-0.0749418	-0.121211	-0.0286727	0.0235913	0.00151519	318	-0.07605	-0.175036	0.0229359	0.0503111	0.131651	TRUE	FALSE
Alcoholic Beverages	(N(1) + N(8))-acetylspermidine	Amino Acid	Polyamine Metabolism	0.0737751	0.0326622	0.114888	0.0209764	0.000436356	1810	0.0635839	0.0188945	0.108273	0.0227859	0.00531887	318	0.130402	0.0247264	0.236077	0.0537111	0.0157547	TRUE	FALSE
Nuts & Seeds	cysteine sulfinic acid	Amino Acid	Methionine, Cysteine, SAM and Taurine Metabolism	-0.0738223	-0.114982	-0.0326622	0.0210004	0.000439301	1810	-0.0908742	-0.136646	-0.0451023	0.0233378	0.000102307	318	-0.00125786	-0.0959785	0.0934628	0.0481432	0.979172	TRUE	FALSE
Potatoes	N-acetylasparagine	Amino Acid	Alanine and Aspartate Metabolism	0.0764806	0.0338351	0.119126	0.0217583	0.000439735	1810	0.0722012	0.0256971	0.118705	0.0237112	0.00236054	318	0.099296	-0.00842206	0.207014	0.0547494	0.0706929	TRUE	FALSE
Vegetable Oil	urate	Nucleotide	Purine Metabolism, (Hypo)Xanthine/Inosine containing	-0.0723682	-0.112727	-0.0320098	0.0205914	0.000440606	1810	-0.060861	-0.106514	-0.0152078	0.0232773	0.00900762	318	-0.113778	-0.200655	-0.0269004	0.0441568	0.0104379	TRUE	FALSE
Alcoholic Beverages	N6,N6,N6-trimethyllysine	Amino Acid	Lysine Metabolism	0.075652	0.0334557	0.117848	0.0215291	0.000441511	1810	0.0551185	0.00817486	0.102062	0.0239352	0.0214041	318	0.162654	0.0657194	0.259589	0.0492686	0.00107886	TRUE	FALSE
Margarine	2-hydroxypalmitate	Lipid	Fatty Acid, Monohydroxy	0.0758182	0.0335232	0.118113	0.0215795	0.000442342	1810	0.0668915	0.0208689	0.112914	0.0234656	0.0044133	318	0.124745	0.016659	0.23283	0.0549362	0.0238522	TRUE	FALSE
Wholegrains	butyrylglutamine/isobutyrylglutamine	Amino Acid	Glutamate Metabolism	-0.073939	-0.115201	-0.0326771	0.0210524	0.000444508	1810	-0.079241	-0.123722	-0.0347603	0.0226795	0.000487655	318	-0.0409149	-0.152277	0.070447	0.0566015	0.470314	TRUE	FALSE
Potatoes	1-palmitoyl-GPG (16:0)*	Lipid	Lysophospholipid	0.0746002	0.0329643	0.116236	0.0212432	0.000445217	1810	0.0859696	0.0402043	0.131735	0.0233344	0.000236209	318	0.0195628	-0.0814479	0.120573	0.0513403	0.703433	TRUE	FALSE
Nuts & Seeds	5-acetylamino-6-amino-3-methyluracil	Xenobiotics	Xanthine Metabolism	-0.0717214	-0.111756	-0.0316865	0.0204264	0.000446058	1810	-0.0729782	-0.117237	-0.0287197	0.0225662	0.00124351	318	-0.0660216	-0.160574	0.0285311	0.0480579	0.170595	TRUE	FALSE
Nuts & Seeds	hexadecasphingosine (d16:1)*	Lipid	Sphingosines	-0.0733692	-0.114343	-0.0323954	0.0209054	0.000448814	1810	-0.0782872	-0.122383	-0.0341918	0.022483	0.00050977	318	-0.0419695	-0.153741	0.0698019	0.0568096	0.460597	TRUE	FALSE
Sweets & Desserts	stachydrine	Xenobiotics	Food Component/Plant	-0.0733238	-0.114283	-0.032364	0.0208982	0.000450447	1810	-0.0717536	-0.116327	-0.0271806	0.0227265	0.00161928	318	-0.0819214	-0.186552	0.0227095	0.0531803	0.124487	TRUE	FALSE
Vegetables	1,2-dilinoleoyl-GPC (18:2/18:2)	Lipid	Phosphatidylcholine (PC)	0.0719165	0.0317382	0.112095	0.0204995	0.000451135	1810	0.0724996	0.0290883	0.115911	0.0221342	0.00107574	318	0.0684007	-0.0385349	0.175336	0.0543517	0.209221	TRUE	FALSE
Alcoholic Beverages	3,4-dihydroxybenzoate	Xenobiotics	Benzoate Metabolism	0.074398	0.0328045	0.115991	0.0212215	0.000455277	1810	0.0704244	0.0244069	0.116442	0.023463	0.00272417	318	0.0922647	-0.00562195	0.190151	0.0497524	0.0646757	TRUE	FALSE
Wholegrains	carotene diol (1)	Cofactors and Vitamins	Vitamin A Metabolism	0.0743256	0.0327695	0.115882	0.0212024	0.000455719	1810	0.085988	0.0405696	0.131406	0.0231576	0.000211006	318	0.0138759	-0.0898542	0.117606	0.0527224	0.792586	TRUE	FALSE
Sweets & Desserts	caffeate	Xenobiotics	Food Component/Plant	-0.072139	-0.11248	-0.0317976	0.0205827	0.000456897	1810	-0.0610147	-0.105264	-0.0167653	0.0225615	0.00690908	318	-0.127341	-0.226224	-0.0284588	0.0502586	0.011786	TRUE	FALSE
Alcoholic Beverages	gentisate	Amino Acid	Tyrosine Metabolism	0.0733654	0.0323296	0.114401	0.020937	0.000458154	1810	0.0718647	0.0274905	0.116239	0.0226252	0.00151701	318	0.0823103	-0.02637	0.190991	0.0552385	0.137208	TRUE	FALSE
Vegetable Oil	3-ketosphinganine	Lipid	Sphingolipid Synthesis	-0.0712203	-0.11108	-0.0313603	0.0203371	0.000461805	1810	-0.0761226	-0.119483	-0.0327624	0.0221082	0.000588045	318	-0.044248	-0.146277	0.0577807	0.0518577	0.39417	TRUE	FALSE
Alcoholic Beverages	N-carbamoylglutamate	Xenobiotics	Drug - Other	0.0735308	0.0323715	0.11469	0.0210001	0.00046272	1810	0.0706192	0.026191	0.115047	0.0226527	0.0018538	318	0.0913288	-0.0188638	0.201521	0.0560071	0.104009	TRUE	FALSE
Alcoholic Beverages	mannitol/sorbitol	Carbohydrate	Fructose, Mannose and Galactose Metabolism	0.0775427	0.0341028	0.120983	0.0221636	0.000467626	1810	0.0787195	0.0320909	0.125348	0.0237747	0.000948341	318	0.0697316	-0.0507795	0.190243	0.0612517	0.255848	TRUE	FALSE
Vegetables	isoursodeoxycholate	Lipid	Secondary Bile Acid Metabolism	-0.0738808	-0.115272	-0.0324901	0.0211181	0.00046795	1810	-0.0920444	-0.137052	-0.0470363	0.0229483	6.29975e-05	318	0.0265564	-0.0796151	0.132728	0.0539633	0.622988	FALSE	FALSE
Dairy	maleate	Lipid	Fatty Acid, Dicarboxylate	-0.0757001	-0.118152	-0.0332479	0.0216597	0.000474112	1810	-0.0834044	-0.130457	-0.0363517	0.0239909	0.000520065	318	-0.0417359	-0.140842	0.0573704	0.0503723	0.407995	TRUE	FALSE
Nuts & Seeds	spermidine	Amino Acid	Polyamine Metabolism	-0.0746644	-0.116541	-0.0327884	0.0213657	0.000474794	1810	-0.0765717	-0.122733	-0.0304105	0.0235363	0.0011618	318	-0.0657313	-0.16595	0.0344871	0.0509376	0.197854	TRUE	FALSE
Fruit	lignoceroyl ethanolamide (24:0)*	Lipid	Endocannabinoid	-0.0714782	-0.111623	-0.0313338	0.0204822	0.000483436	1810	-0.0861236	-0.129825	-0.0424222	0.0222821	0.000114982	318	0.00834379	-0.0940035	0.110691	0.0520196	0.872675	FALSE	FALSE
Alcoholic Beverages	hexadecadienoate (16:2n6)	Lipid	Long Chain Polyunsaturated Fatty Acid (n3 and n6)	0.0778072	0.0340512	0.121563	0.0223249	0.000491736	1810	0.0775247	0.0304056	0.124644	0.0240247	0.00127502	318	0.0795947	-0.0392939	0.198483	0.060427	0.188778	TRUE	FALSE
Wholegrains	N6-carboxymethyllysine	Carbohydrate	Advanced Glycation End-product	-0.0693335	-0.108325	-0.0303415	0.0198942	0.000491942	1810	-0.0758848	-0.118848	-0.0329214	0.0219058	0.000544567	318	-0.0384972	-0.132002	0.055008	0.0475254	0.418539	TRUE	FALSE
Miscellaneous Animal	biliverdin	Cofactors and Vitamins	Hemoglobin and Porphyrin Metabolism	0.0736696	0.0322251	0.115114	0.0211455	0.000494104	1810	0.063568	0.0183866	0.10875	0.0230368	0.00584916	318	0.127724	0.0228782	0.232571	0.0532897	0.0171567	TRUE	FALSE
Sweets & Desserts	branched chain 14:0 dicarboxylic acid**	Lipid	Fatty Acid, Dicarboxylate	-0.0730329	-0.114147	-0.0319186	0.020977	0.000498497	1810	-0.0659226	-0.110477	-0.0213679	0.0227172	0.0037549	318	-0.114183	-0.221707	-0.00665906	0.0546506	0.0374982	TRUE	FALSE
Wholegrains	sphinganine	Lipid	Sphingolipid Synthesis	-0.072361	-0.113129	-0.0315935	0.0208001	0.000503526	1810	-0.0843808	-0.128207	-0.0405542	0.0223459	0.000164551	318	0.00560962	-0.106366	0.117586	0.0569136	0.921551	FALSE	FALSE
Dairy	protoporphyrin IX	Cofactors and Vitamins	Hemoglobin and Porphyrin Metabolism	-0.0711791	-0.111284	-0.0310739	0.0204622	0.000504113	1810	-0.0833127	-0.127689	-0.0389366	0.0226262	0.00023822	318	-0.0166923	-0.111027	0.0776424	0.0479471	0.727972	TRUE	FALSE
Fish & Seafood	linoleate (18:2n6)	Lipid	Long Chain Polyunsaturated Fatty Acid (n3 and n6)	0.0769818	0.0336016	0.120362	0.0221331	0.000504942	1810	0.0862104	0.0390738	0.133347	0.0240336	0.000343406	318	0.0254547	-0.0862772	0.137187	0.0567895	0.654305	TRUE	FALSE
Potatoes	alpha-ketoglutarate	Energy	TCA Cycle	0.0731722	0.0319358	0.114409	0.0210394	0.000505411	1810	0.0681247	0.0236672	0.112582	0.0226677	0.00268948	318	0.104566	-0.00665922	0.215792	0.0565321	0.0653692	TRUE	FALSE
Vegetables	adenosine	Nucleotide	Purine Metabolism, Adenine containing	0.0737293	0.0321771	0.115281	0.0212005	0.0005057	1810	0.0569132	0.0110734	0.102753	0.0233725	0.014987	318	0.151799	0.0527173	0.250881	0.0503599	0.00278992	TRUE	FALSE
Meat	gentisate	Amino Acid	Tyrosine Metabolism	-0.0716243	-0.112001	-0.0312479	0.0206006	0.000507412	1810	-0.0663599	-0.110016	-0.022704	0.0222589	0.002909	318	-0.103057	-0.210068	0.00395431	0.0543902	0.0590487	TRUE	FALSE
Vegetables	3-hydroxyoleate*	Lipid	Fatty Acid, Monohydroxy	0.0753845	0.0328682	0.117901	0.0216924	0.000510547	1810	0.0857996	0.0394933	0.132106	0.0236103	0.000286895	318	0.0189791	-0.089124	0.127082	0.0549451	0.730025	TRUE	FALSE
Wholegrains	3-ketosphinganine	Lipid	Sphingolipid Synthesis	-0.0712067	-0.111404	-0.0310092	0.0205093	0.000516741	1810	-0.0809494	-0.124666	-0.0372324	0.0222901	0.000289644	318	-0.0174374	-0.120464	0.085589	0.0523648	0.739366	TRUE	FALSE
Alcoholic Beverages	1-stearoyl-GPC (18:0)	Lipid	Lysophospholipid	0.0747671	0.0325428	0.116991	0.0215434	0.000519424	1810	0.0658366	0.0202695	0.111404	0.0232334	0.00465508	318	0.12954	0.0163345	0.242745	0.0575382	0.0250557	TRUE	FALSE
Alcoholic Beverages	laurate (12:0)	Lipid	Medium Chain Fatty Acid	-0.0765264	-0.119749	-0.0333035	0.0220529	0.000520212	1810	-0.0735961	-0.12093	-0.0262622	0.0241342	0.00232726	318	-0.0913515	-0.198154	0.0154511	0.054284	0.093457	TRUE	FALSE
Fish & Seafood	urate	Nucleotide	Purine Metabolism, (Hypo)Xanthine/Inosine containing	-0.0719596	-0.112609	-0.0313098	0.0207401	0.000521252	1810	-0.0829617	-0.128922	-0.0370012	0.023434	0.000409945	318	-0.0321902	-0.119848	0.0554678	0.0445535	0.470533	TRUE	FALSE
Vegetables	cholesterol sulfate	Lipid	Sterol	-0.0730688	-0.114369	-0.0317682	0.0210721	0.00052521	1810	-0.0703207	-0.115096	-0.0255452	0.0228298	0.00210034	318	-0.088883	-0.196632	0.0188663	0.0547652	0.105611	TRUE	FALSE
Potatoes	sitostanol	Xenobiotics	Food Component/Plant	0.0715473	0.0310769	0.112018	0.0206486	0.000530228	1810	0.0698741	0.0255857	0.114162	0.0225814	0.00200296	318	0.0800852	-0.0202744	0.180445	0.0510094	0.117427	TRUE	FALSE
Refined Grains	enterolactone	Xenobiotics	Food Component/Plant	-0.0717905	-0.112405	-0.0311758	0.0207222	0.000531359	1810	-0.0830497	-0.127093	-0.039006	0.0224567	0.000223759	318	-0.0072345	-0.11303	0.0985615	0.0537724	0.893063	TRUE	FALSE
Nuts & Seeds	3-indoleglyoxylic acid	Xenobiotics	Food Component/Plant	-0.0669161	-0.104783	-0.0290487	0.0193204	0.00053322	1810	-0.0574179	-0.101341	-0.0134944	0.0223953	0.0104342	318	-0.0945565	-0.169722	-0.0193911	0.038204	0.013855	TRUE	FALSE
Fish & Seafood	eicosanoylsphingosine (d20:1)*	Lipid	Sphingosines	-0.0719809	-0.112742	-0.0312194	0.0207971	0.000537955	1810	-0.0855612	-0.12928	-0.0418421	0.0222911	0.000128228	318	0.0192587	-0.0944197	0.132937	0.0577788	0.739119	FALSE	FALSE
Meat	formiminoglutamate	Amino Acid	Histidine Metabolism	0.0722408	0.0313244	0.113157	0.0208761	0.00053927	1810	0.0778738	0.0323364	0.123411	0.0232183	0.000813135	318	0.0484701	-0.0453704	0.142311	0.0476959	0.310305	TRUE	FALSE
Vegetables	sulfate*	Xenobiotics	Chemical	0.075295	0.0326353	0.117955	0.0217656	0.000541448	1810	0.0766899	0.0304938	0.122886	0.0235541	0.0011515	318	0.0671424	-0.0448922	0.179177	0.0569433	0.239281	TRUE	FALSE
Eggs	tricarballylate	Energy	TCA Cycle	0.0721991	0.0312909	0.113107	0.0208719	0.000541879	1810	0.0653934	0.0205307	0.110256	0.0228742	0.00430227	318	0.106046	0.00568147	0.20641	0.0510118	0.0384743	TRUE	FALSE
Alcoholic Beverages	trigonelline (N'-methylnicotinate)	Cofactors and Vitamins	Nicotinate and Nicotinamide Metabolism	0.0756528	0.0327832	0.118522	0.0218726	0.00054262	1810	0.0715937	0.0248529	0.118334	0.0238318	0.00270146	318	0.09734	-0.0110412	0.205721	0.0550864	0.0782423	TRUE	FALSE
Vegetables	4-guanidinobutanoate	Amino Acid	Guanidino and Acetamido Metabolism	0.0696367	0.03016	0.109113	0.0201415	0.000545479	1810	0.0580898	0.0134592	0.10272	0.0227559	0.0107722	318	0.111406	0.0262533	0.196558	0.0432801	0.0105398	TRUE	FALSE
Nuts & Seeds	eicosenoate (20:1)	Lipid	Long Chain Monounsaturated Fatty Acid	0.076735	0.0332294	0.120241	0.0221971	0.000546266	1810	0.0799638	0.0323415	0.127586	0.0242813	0.00101007	318	0.0603119	-0.0474308	0.168055	0.0547619	0.271591	TRUE	FALSE
Fruit	dehydrolithocholate	Lipid	Secondary Bile Acid Metabolism	-0.073166	-0.114653	-0.0316791	0.0211672	0.000547082	1810	-0.0728543	-0.118672	-0.0270369	0.023361	0.0018458	318	-0.0745956	-0.17303	0.0238385	0.0500307	0.136984	TRUE	FALSE
Nuts & Seeds	L-urobilin	Cofactors and Vitamins	Hemoglobin and Porphyrin Metabolism	-0.0719295	-0.112727	-0.0311319	0.0208155	0.000549109	1810	-0.0629949	-0.108832	-0.0171577	0.0233711	0.00709594	318	-0.106211	-0.19628	-0.0161408	0.0457794	0.0209865	TRUE	FALSE
Nuts & Seeds	N-acetylisoleucine	Amino Acid	Leucine, Isoleucine and Valine Metabolism	-0.066303	-0.103974	-0.0286321	0.0192202	0.000561316	1810	-0.0535917	-0.0976882	-0.00949529	0.0224835	0.0172528	318	-0.100807	-0.173688	-0.0279261	0.037043	0.00686785	TRUE	FALSE
Meat	sphinganine	Lipid	Sphingolipid Synthesis	0.0723842	0.0312518	0.113517	0.0209863	0.00056243	1810	0.0697467	0.0255933	0.1139	0.0225126	0.00197793	318	0.0898812	-0.0242011	0.203964	0.0579841	0.122142	TRUE	FALSE
Nuts & Seeds	N-acetylleucine	Amino Acid	Leucine, Isoleucine and Valine Metabolism	-0.0657894	-0.103182	-0.0283969	0.0190782	0.000563889	1810	-0.0563202	-0.0999011	-0.0127393	0.0222207	0.0113481	318	-0.0923457	-0.16556	-0.0191317	0.0372122	0.0136066	TRUE	FALSE
Dairy	N-carbamoylglutamate	Xenobiotics	Drug - Other	-0.0709349	-0.111268	-0.0306018	0.0205785	0.000566761	1810	-0.0815781	-0.125148	-0.0380082	0.0222151	0.000247532	318	-0.00658063	-0.114056	0.100895	0.054626	0.904191	TRUE	FALSE
Meat	hexadecasphinganine (d16:0)*	Lipid	Sphingolipid Synthesis	0.0722506	0.031147	0.113354	0.0209717	0.000570726	1810	0.0728437	0.0283781	0.117309	0.0226718	0.00133724	318	0.0687355	-0.0398645	0.177336	0.0551976	0.213973	TRUE	FALSE
Legumes	creatine	Amino Acid	Creatine Metabolism	-0.0728427	-0.114295	-0.0313905	0.0211495	0.000572791	1810	-0.0825046	-0.128739	-0.0362702	0.0235736	0.000477036	318	-0.0329792	-0.127188	0.0612299	0.0478832	0.491503	TRUE	FALSE
Potatoes	cholesterol sulfate	Lipid	Sterol	0.0720742	0.0310112	0.113137	0.0209509	0.000581395	1810	0.0575807	0.0128335	0.102328	0.0228154	0.0116966	318	0.150036	0.0459261	0.254146	0.0529155	0.00488347	TRUE	FALSE
Tea & Coffee	Urolithin A	Xenobiotics	Bacterial/Fungal	0.0697099	0.029966	0.109454	0.0202779	0.000586606	1810	0.0544303	0.0107484	0.0981121	0.0222722	0.0146286	318	0.143751	0.0472898	0.240211	0.0490277	0.00362284	TRUE	FALSE
Meat	cytosine	Nucleotide	Pyrimidine Metabolism, Cytidine containing	-0.0729821	-0.114623	-0.0313409	0.0212459	0.000592309	1810	-0.0647228	-0.10964	-0.0198058	0.0229019	0.00476468	318	-0.123978	-0.235941	-0.0120148	0.056907	0.0301069	TRUE	FALSE
Miscellaneous Animal	3-methylglutarate/2-methylglutarate	Lipid	Fatty Acid, Dicarboxylate	0.0717932	0.0307718	0.112814	0.0209296	0.000603104	1810	0.0725997	0.0277239	0.117476	0.0228809	0.00153461	318	0.0676603	-0.0342443	0.169565	0.0517946	0.192423	TRUE	FALSE
Dairy	5-dodecenoate (12:1n7)	Lipid	Medium Chain Fatty Acid	0.0743446	0.0318426	0.116847	0.0216851	0.000607205	1810	0.0732201	0.0275832	0.118857	0.023269	0.00167889	318	0.0817712	-0.0358803	0.199423	0.0597982	0.172479	TRUE	FALSE
Miscellaneous Animal	succinylcarnitine (C4-DC)	Energy	TCA Cycle	0.0711932	0.0304893	0.111897	0.0207677	0.000607875	1810	0.070524	0.0251664	0.115882	0.0231266	0.00232586	318	0.0739806	-0.0188842	0.166845	0.0472	0.118084	TRUE	FALSE
Vegetables	nicotianamine	Xenobiotics	Food Component/Plant	0.0724776	0.0310294	0.113926	0.0211474	0.000609726	1810	0.0751346	0.0294376	0.120832	0.0232997	0.00128399	318	0.0600557	-0.0390619	0.159173	0.0503781	0.234172	TRUE	FALSE
Fish & Seafood	myo-inositol	Lipid	Inositol Metabolism	0.0712924	0.030506	0.112079	0.0208098	0.000612749	1810	0.0763867	0.0309964	0.121777	0.0231432	0.000983595	318	0.0497827	-0.0437812	0.143347	0.0475553	0.295985	TRUE	FALSE
Sweets & Desserts	enterolactone	Xenobiotics	Food Component/Plant	-0.0699108	-0.109916	-0.0299053	0.0204113	0.000614581	1810	-0.0834405	-0.126812	-0.0400688	0.022114	0.00016652	318	0.00793822	-0.0964281	0.112305	0.0530458	0.88114	FALSE	FALSE
Nuts & Seeds	3-methyl-2-oxobutyrate	Amino Acid	Leucine, Isoleucine and Valine Metabolism	-0.0685292	-0.107747	-0.0293111	0.0200096	0.000615215	1810	-0.0645935	-0.107463	-0.0217239	0.021858	0.00316598	318	-0.0888908	-0.186709	0.00892725	0.0497175	0.0747568	TRUE	FALSE
Sweetened Beverages	3-hydroxyphenylacetate	Amino Acid	Phenylalanine Metabolism	-0.0731113	-0.114955	-0.0312678	0.0213491	0.000615793	1810	-0.0613162	-0.106519	-0.016113	0.0230479	0.00787447	318	-0.144394	-0.255869	-0.0329182	0.0566592	0.0112975	TRUE	FALSE
Wholegrains	piperidine	Xenobiotics	Food Component/Plant	-0.0703061	-0.110573	-0.0300392	0.0205447	0.000621383	1810	-0.0745383	-0.119216	-0.0298601	0.0227802	0.00108841	318	-0.0518618	-0.145427	0.041703	0.0475558	0.276311	TRUE	FALSE
Vegetables	oleoyl-linoleoyl-glycerol (18:1/18:2) [1]	Lipid	Diacylglycerol	0.0705081	0.0301083	0.110908	0.0206125	0.00062473	1810	0.0661669	0.0221175	0.110216	0.0224596	0.00326102	318	0.0936924	-0.00842641	0.195811	0.0519034	0.0720317	TRUE	FALSE
Dairy	glycocholate	Lipid	Primary Bile Acid Metabolism	0.0721439	0.0307709	0.113517	0.0211091	0.000631591	1810	0.0772176	0.0321227	0.122313	0.0229927	0.00080043	318	0.0449276	-0.0598448	0.1497	0.0532522	0.399495	TRUE	FALSE
Potatoes	urate	Nucleotide	Purine Metabolism, (Hypo)Xanthine/Inosine containing	0.0710591	0.030305	0.111813	0.0207933	0.000632205	1810	0.0547519	0.00839964	0.101104	0.0236337	0.0206328	318	0.126931	0.0408617	0.213	0.043746	0.00397774	TRUE	FALSE
Vegetable Oil	2'-deoxycytidine	Nucleotide	Pyrimidine Metabolism, Cytidine containing	0.0703961	0.0300106	0.110782	0.0206052	0.000634509	1810	0.0651849	0.0211725	0.109197	0.0224407	0.00372047	318	0.0984009	-0.00394962	0.200751	0.0520212	0.0594773	TRUE	FALSE
Alcoholic Beverages	1-palmitoyl-GPC (16:0)	Lipid	Lysophospholipid	0.0735599	0.0312527	0.115867	0.0215857	0.000654873	1810	0.0697573	0.0239823	0.115532	0.0233394	0.00284052	318	0.0960488	-0.0156228	0.20772	0.0567588	0.0917234	TRUE	FALSE
Potatoes	cysteine	Amino Acid	Methionine, Cysteine, SAM and Taurine Metabolism	0.0694754	0.0294845	0.109466	0.0204039	0.000661625	1810	0.0626012	0.0180522	0.10715	0.0227143	0.00590975	318	0.0982029	0.00684484	0.189561	0.0464341	0.0352478	TRUE	FALSE
Wholegrains	N-acetylglutamine	Amino Acid	Glutamate Metabolism	-0.0718301	-0.113179	-0.0304817	0.0210965	0.000662049	1810	-0.0762724	-0.121461	-0.031084	0.0230403	0.000950337	318	-0.048785	-0.152033	0.0544635	0.0524776	0.353309	TRUE	FALSE
Vegetable Oil	maleamate	Cofactors and Vitamins	Nicotinate and Nicotinamide Metabolism	0.0706291	0.029922	0.111336	0.0207693	0.000672275	1810	0.0680433	0.0241019	0.111985	0.0224045	0.00242377	318	0.0864292	-0.0225333	0.195392	0.0553819	0.119633	TRUE	FALSE
Vegetables	oleate/vaccenate (18:1)	Lipid	Long Chain Monounsaturated Fatty Acid	0.0766957	0.0324534	0.120938	0.022573	0.000679622	1810	0.0903158	0.0419099	0.138722	0.0246808	0.00026024	318	0.00701793	-0.102813	0.116849	0.0558233	0.900044	TRUE	FALSE
Potatoes	linoleoyl-linolenoyl-glycerol (18:2/18:3) [1]*	Lipid	Diacylglycerol	-0.0714182	-0.112669	-0.0301679	0.0210465	0.000690412	1810	-0.076765	-0.121296	-0.0322338	0.0227052	0.000738202	318	-0.0387833	-0.149148	0.0715811	0.0560945	0.489831	TRUE	FALSE
Alcoholic Beverages	N6-formyllysine	Amino Acid	Lysine Metabolism	-0.0731229	-0.115407	-0.0308392	0.0215737	0.000700349	1810	-0.0623466	-0.108836	-0.015857	0.0237037	0.00860934	318	-0.125131	-0.227584	-0.022678	0.0520732	0.0168744	TRUE	FALSE
Sweetened Beverages	threonate	Cofactors and Vitamins	Ascorbate and Aldarate Metabolism	-0.0759607	-0.119907	-0.0320139	0.0224222	0.000704711	1810	-0.0743778	-0.121931	-0.0268243	0.0242462	0.00218997	318	-0.085309	-0.201242	0.0306237	0.0589246	0.148684	TRUE	FALSE
Fruit	5-hydroxylysine	Amino Acid	Lysine Metabolism	-0.0643846	-0.101654	-0.0271154	0.0190152	0.000709323	1810	-0.0676393	-0.109011	-0.026268	0.0210941	0.00136693	318	-0.0502707	-0.136696	0.0361541	0.0439268	0.253353	TRUE	FALSE
Vegetables	biliverdin	Cofactors and Vitamins	Hemoglobin and Porphyrin Metabolism	-0.0716636	-0.113157	-0.0301704	0.0211704	0.000711566	1810	-0.0749415	-0.120063	-0.0298195	0.0230064	0.00114558	318	-0.0535511	-0.159954	0.0528517	0.0540809	0.322846	TRUE	FALSE
Sweets & Desserts	myo-inositol	Lipid	Inositol Metabolism	-0.070429	-0.111208	-0.0296497	0.0208062	0.00071176	1810	-0.0625992	-0.108062	-0.0171362	0.0231803	0.00698765	318	-0.102886	-0.195741	-0.0100307	0.047195	0.0300092	TRUE	FALSE
Vegetable Oil	2-hydroxydecanoate	Lipid	Fatty Acid, Monohydroxy	0.0725634	0.0305363	0.11459	0.0214428	0.000714262	1810	0.0773271	0.0317287	0.122925	0.0232493	0.000898795	318	0.0454346	-0.063725	0.154594	0.0554821	0.413463	TRUE	FALSE
Sweetened Beverages	erythronate*	Carbohydrate	Aminosugar Metabolism	-0.0758241	-0.119744	-0.0319044	0.0224084	0.000715074	1810	-0.0657481	-0.112465	-0.0190308	0.0238199	0.00583537	318	-0.153365	-0.283373	-0.0233568	0.0660787	0.0209333	TRUE	FALSE
Nuts & Seeds	tridecanedioate (C13-DC)	Lipid	Fatty Acid, Dicarboxylate	0.0722609	0.0303653	0.114157	0.0213757	0.000723499	1810	0.0726384	0.0276895	0.117587	0.0229182	0.00155373	318	0.0697367	-0.0468718	0.186345	0.0592681	0.24024	TRUE	FALSE
Fish & Seafood	carotene diol (1)	Cofactors and Vitamins	Vitamin A Metabolism	0.0713612	0.0299358	0.112787	0.0211358	0.000734628	1810	0.0728029	0.0274858	0.11812	0.023106	0.00165503	318	0.0639722	-0.0389447	0.166889	0.0523091	0.222272	TRUE	FALSE
Meat	6-oxolithocholate	Lipid	Secondary Bile Acid Metabolism	0.0708439	0.0297101	0.111978	0.020987	0.000736531	1810	0.0698953	0.025816	0.113975	0.0224748	0.00190117	318	0.0773059	-0.0381011	0.192713	0.0586574	0.188502	TRUE	FALSE
Nuts & Seeds	pseudouridine	Nucleotide	Pyrimidine Metabolism, Uracil containing	0.073379	0.0307227	0.116035	0.0217638	0.00074731	1810	0.0757863	0.0282002	0.123373	0.0242629	0.00181532	318	0.0634656	-0.0334055	0.160337	0.0492362	0.198355	TRUE	FALSE
Sweets & Desserts	glycerophosphorylcholine (GPC)	Lipid	Phospholipid Metabolism	-0.0681023	-0.107733	-0.0284714	0.0202202	0.000757065	1810	-0.0533356	-0.0969279	-0.00974325	0.0222265	0.0165139	318	-0.138998	-0.234815	-0.0431797	0.0487009	0.00460363	TRUE	FALSE
Meat	sitostanol	Xenobiotics	Food Component/Plant	0.0699646	0.02923	0.110699	0.0207834	0.00076163	1810	0.0574807	0.0130395	0.101922	0.0226593	0.0112731	318	0.136132	0.0334953	0.238769	0.0521666	0.00950913	TRUE	FALSE
Meat	mannitol/sorbitol	Carbohydrate	Fructose, Mannose and Galactose Metabolism	-0.0737339	-0.116683	-0.0307852	0.021913	0.000765867	1810	-0.0688453	-0.1149	-0.0227905	0.0234821	0.00341273	318	-0.106691	-0.226647	0.0132661	0.0609698	0.0811228	TRUE	FALSE
Legumes	phosphate	Energy	Oxidative Phosphorylation	0.0724056	0.0301871	0.114624	0.0215405	0.000775548	1810	0.0710287	0.0247939	0.117263	0.0235738	0.00262286	318	0.0793703	-0.024941	0.183682	0.0530178	0.135389	TRUE	FALSE
Alcoholic Beverages	erythronate*	Carbohydrate	Aminosugar Metabolism	0.0749185	0.0312298	0.118607	0.0222906	0.000776618	1810	0.0591072	0.0126637	0.105551	0.0236802	0.0126471	318	0.197893	0.0679599	0.327825	0.0660403	0.00294922	TRUE	FALSE
Dairy	theanine	Xenobiotics	Food Component/Plant	0.0683401	0.0284747	0.108205	0.0203399	0.00077968	1810	0.0943492	0.0504093	0.138289	0.0224037	2.66455e-05	318	-0.0536352	-0.149091	0.0418207	0.0485169	0.269832	FALSE	FALSE
Eggs	dibutyl sulfosuccinate	Xenobiotics	Chemical	0.0733413	0.0305007	0.116182	0.0218579	0.000792585	1810	0.0689804	0.0218413	0.116119	0.0240349	0.00415317	318	0.0941954	-0.00921349	0.197604	0.0525592	0.0741153	TRUE	FALSE
Alcoholic Beverages	threonate	Cofactors and Vitamins	Ascorbate and Aldarate Metabolism	0.0744001	0.0309248	0.117875	0.0221817	0.000796164	1810	0.0542744	0.00723258	0.101316	0.0239853	0.0237671	318	0.193322	0.0786099	0.308035	0.0583043	0.00102207	TRUE	FALSE
Wholegrains	N-acetyl-cadaverine	Amino Acid	Lysine Metabolism	-0.0689733	-0.109298	-0.0286488	0.0205741	0.000801035	1810	-0.0719922	-0.116328	-0.0276564	0.0226056	0.00147408	318	-0.0544053	-0.152106	0.0432955	0.049658	0.274098	TRUE	FALSE
Margarine	3,4-dihydroxybenzoate	Xenobiotics	Benzoate Metabolism	-0.0690715	-0.109457	-0.0286863	0.0206051	0.000801832	1810	-0.0663808	-0.110927	-0.0218342	0.0227131	0.00351463	318	-0.0815822	-0.177941	0.0147761	0.0489756	0.0967747	TRUE	FALSE
Meat	phenylacetate	Amino Acid	Phenylalanine Metabolism	0.0709636	0.0294157	0.112511	0.0211983	0.000815111	1810	0.066332	0.0214208	0.111243	0.022899	0.00381662	318	0.0987152	-0.0115668	0.208997	0.0560525	0.0792034	TRUE	FALSE
Vegetable Oil	oleate/vaccenate (18:1)	Lipid	Long Chain Monounsaturated Fatty Acid	0.0747239	0.0309572	0.118491	0.0223304	0.000819007	1810	0.0868217	0.0390484	0.134595	0.0243583	0.000374244	318	0.0110084	-0.0989746	0.120991	0.0559006	0.844014	TRUE	FALSE
Wholegrains	2-hydroxylignocerate*	Lipid	Fatty Acid, Monohydroxy	0.0700835	0.0290113	0.111156	0.0209556	0.000824658	1810	0.0831145	0.0387032	0.127526	0.0226441	0.000249287	318	-0.00764822	-0.116459	0.101163	0.0553049	0.8901	FALSE	FALSE
Alcoholic Beverages	2'-deoxyadenosine	Nucleotide	Purine Metabolism, Adenine containing	0.0684872	0.0283462	0.108628	0.0204805	0.000825733	1810	0.0570967	0.0127732	0.10142	0.0225993	0.0116069	318	0.120829	0.0255144	0.216143	0.0484449	0.0132044	TRUE	FALSE
Eggs	piperidine	Xenobiotics	Food Component/Plant	0.0683483	0.0282214	0.108475	0.0204733	0.000842577	1810	0.0675563	0.0230715	0.112041	0.0226816	0.00293635	318	0.0718321	-0.0217577	0.165422	0.0475684	0.132033	TRUE	FALSE
Vegetables	phosphate	Energy	Oxidative Phosphorylation	0.0723972	0.0298453	0.114949	0.0217106	0.000854055	1810	0.0736337	0.0270813	0.120186	0.0237358	0.00195076	318	0.0660649	-0.039617	0.171747	0.0537145	0.219667	TRUE	FALSE
Wholegrains	linoleoyl-linoleoyl-glycerol (18:2/18:2) [1]*	Lipid	Diacylglycerol	0.0718282	0.0296095	0.114047	0.0215405	0.000854337	1810	0.0642081	0.0185426	0.109874	0.0232836	0.00588404	318	0.11708	0.00544523	0.228715	0.05674	0.0399071	TRUE	FALSE
Vegetables	1-linoleoylglycerol (18:2)	Lipid	Monoacylglycerol	0.073566	0.0302435	0.116888	0.0221037	0.000874031	1810	0.0779553	0.0306511	0.12526	0.0241191	0.00125179	318	0.0505455	-0.0581286	0.15922	0.0552353	0.360897	TRUE	FALSE
Meat	hyocholate	Lipid	Secondary Bile Acid Metabolism	0.0679815	0.0279452	0.108018	0.0204271	0.000874677	1810	0.0630392	0.0195149	0.106564	0.0221919	0.00455351	318	0.0954001	-0.00743956	0.19824	0.0522699	0.0689382	TRUE	FALSE
Vegetables	dehydrolithocholate	Lipid	Secondary Bile Acid Metabolism	-0.0710247	-0.112856	-0.0291935	0.0213428	0.000875337	1810	-0.0632801	-0.109456	-0.0171039	0.023544	0.00726033	318	-0.10673	-0.206192	-0.00726804	0.0505532	0.0355543	TRUE	FALSE
Meat	N,N-dimethyl-5-aminovalerate	Amino Acid	Lysine Metabolism	0.0707363	0.0290733	0.112399	0.021257	0.000875761	1810	0.0834138	0.0388209	0.128007	0.0227367	0.000251278	318	-0.017263	-0.135121	0.100595	0.0599031	0.773402	FALSE	FALSE
Legumes	glycerol 3-phosphate	Lipid	Glycerolipid Metabolism	0.0717823	0.0294881	0.114076	0.0215791	0.000879515	1810	0.0686621	0.021837	0.115487	0.0238748	0.00407782	318	0.0857063	-0.0135227	0.184935	0.0504347	0.0902696	TRUE	FALSE
Wholegrains	1,7-dimethylurate	Xenobiotics	Xanthine Metabolism	-0.0710978	-0.113003	-0.0291922	0.0213808	0.000883204	1810	-0.0824226	-0.128353	-0.0364922	0.0234186	0.000443153	318	-0.0143909	-0.117494	0.0887126	0.0524039	0.783798	TRUE	FALSE
Meat	N-acetylglutamine	Amino Acid	Glutamate Metabolism	0.0707328	0.029025	0.112441	0.0212799	0.00088759	1810	0.0733049	0.0277815	0.118828	0.0232111	0.0016141	318	0.0571769	-0.0476621	0.162016	0.053286	0.284107	TRUE	FALSE
Potatoes	cytosine	Nucleotide	Pyrimidine Metabolism, Cytidine containing	-0.0701034	-0.111475	-0.0287321	0.0211082	0.000896473	1810	-0.0536024	-0.0985242	-0.00868062	0.0229044	0.0193793	318	-0.163102	-0.270085	-0.0561201	0.0543754	0.00292503	TRUE	FALSE
Meat	(14 or 15)-methylpalmitate (a17:0 or i17:0)	Lipid	Fatty Acid, Branched	0.0751584	0.0307736	0.119543	0.0226457	0.000903792	1810	0.0845515	0.0361822	0.132921	0.0246622	0.000620954	318	0.0246616	-0.087842	0.137165	0.0571817	0.666559	TRUE	FALSE
Nuts & Seeds	cytosine	Nucleotide	Pyrimidine Metabolism, Cytidine containing	0.0706669	0.0289303	0.112403	0.0212945	0.000904883	1810	0.0656877	0.0205155	0.11086	0.0230321	0.00439469	318	0.0999826	-0.0099722	0.209937	0.0558863	0.0745777	TRUE	FALSE
Alcoholic Beverages	ribose	Carbohydrate	Pentose Metabolism	0.0715	0.0292679	0.113732	0.0215474	0.00090578	1810	0.0568622	0.0114457	0.102279	0.0231566	0.0141623	318	0.165972	0.0502282	0.281716	0.0588287	0.00509727	TRUE	FALSE
Eggs	palmitoyl sphingomyelin (d18:1/16:0)	Lipid	Sphingomyelins	0.0693753	0.0283592	0.110391	0.020927	0.000916063	1810	0.0658374	0.0215064	0.110168	0.0226031	0.00362732	318	0.0906111	-0.0183409	0.199563	0.0553766	0.102867	TRUE	FALSE
Vegetable Oil	4-imidazoleacetate	Amino Acid	Histidine Metabolism	-0.0692862	-0.110258	-0.0283142	0.0209044	0.000918319	1810	-0.0756199	-0.120012	-0.0312275	0.0226345	0.000852154	318	-0.0325404	-0.139804	0.0747232	0.0545184	0.551027	TRUE	FALSE
Legumes	diethyl phosphate	Xenobiotics	Chemical	-0.0696999	-0.110926	-0.028474	0.021034	0.00092078	1810	-0.0713828	-0.117511	-0.0252541	0.0235197	0.00243979	318	-0.0629772	-0.155468	0.0295136	0.0470098	0.181362	TRUE	FALSE
Wholegrains	lanosterol	Lipid	Sterol	-0.0682824	-0.108673	-0.0278922	0.0206076	0.000921518	1810	-0.0757929	-0.120505	-0.0310809	0.0227974	0.000903125	318	-0.0347251	-0.129535	0.0600847	0.0481886	0.471701	TRUE	FALSE
Vegetable Oil	13-HODE + 9-HODE	Lipid	Fatty Acid, Monohydroxy	0.0708152	0.028884	0.112746	0.0213938	0.00093271	1810	0.0764305	0.0310644	0.121797	0.0231309	0.000971004	318	0.037585	-0.0731237	0.148294	0.0562694	0.50466	TRUE	FALSE
Vegetable Oil	heptanoate (7:0)	Lipid	Medium Chain Fatty Acid	0.0666517	0.0271386	0.106165	0.0201601	0.000945993	1810	0.0807708	0.0365021	0.12504	0.0225714	0.000354763	318	0.0109585	-0.0772408	0.0991577	0.0448286	0.807042	TRUE	FALSE
Nuts & Seeds	arginine	Amino Acid	Urea cycle; Arginine and Proline Metabolism	0.0691954	0.0281511	0.11024	0.0209414	0.000952319	1810	0.0620482	0.0170743	0.107022	0.0229309	0.00687772	318	0.105104	0.00397834	0.206229	0.0513985	0.0417033	TRUE	FALSE
Nuts & Seeds	4-hydroxyphenylpyruvate	Amino Acid	Tyrosine Metabolism	-0.0683193	-0.108852	-0.0277864	0.0206804	0.000954616	1810	-0.0729708	-0.117784	-0.0281577	0.0228489	0.00142937	318	-0.0472441	-0.142934	0.0484463	0.0486361	0.332112	TRUE	FALSE
Wholegrains	10-hydroxystearate	Lipid	Fatty Acid, Monohydroxy	0.0711634	0.0288988	0.113428	0.021564	0.000966479	1810	0.0646117	0.0186067	0.110617	0.0234567	0.00593884	318	0.106916	-0.000892738	0.214726	0.0547957	0.05193	TRUE	FALSE
Eggs	piperine	Xenobiotics	Food Component/Plant	0.0695164	0.0282207	0.110812	0.0210696	0.000969041	1810	0.0595221	0.0144648	0.10458	0.0229735	0.00965077	318	0.122429	0.0184275	0.22643	0.0528602	0.0212101	TRUE	FALSE
Nuts & Seeds	piperine	Xenobiotics	Food Component/Plant	0.070304	0.0285361	0.112072	0.0213105	0.000970201	1810	0.0873424	0.0416812	0.133004	0.0232814	0.000181407	318	-0.0177416	-0.121867	0.0863839	0.0529234	0.737676	FALSE	FALSE
Vegetables	methionine sulfone	Amino Acid	Methionine, Cysteine, SAM and Taurine Metabolism	0.0652648	0.0264734	0.104056	0.0197919	0.00097531	1810	0.0826595	0.039713	0.125606	0.0218972	0.000165268	318	-0.0123697	-0.103385	0.078646	0.0462602	0.789348	FALSE	FALSE
Dairy	N,N-dimethyl-pro-pro	Peptide	Modified Peptides	-0.0676085	-0.107795	-0.0274216	0.0205039	0.000976028	1810	-0.0733498	-0.11772	-0.0289792	0.0226233	0.00120859	318	-0.0412015	-0.136662	0.0542584	0.048519	0.396432	TRUE	FALSE
Fruit	pyridoxate	Cofactors and Vitamins	Vitamin B6 Metabolism	0.0699417	0.0283628	0.11152	0.0212141	0.00097742	1810	0.0705466	0.0256417	0.115451	0.0228957	0.00209297	318	0.0662715	-0.0446842	0.177227	0.056395	0.240848	TRUE	FALSE
Tea & Coffee	harmane	Xenobiotics	Food Component/Plant	-0.0668733	-0.106641	-0.0271055	0.0202901	0.000981191	1810	-0.0721329	-0.114901	-0.0293643	0.0218065	0.000958731	318	-0.0329545	-0.141908	0.0759995	0.0553775	0.552221	TRUE	FALSE
Sweets & Desserts	2'-deoxycytidine	Nucleotide	Pyrimidine Metabolism, Cytidine containing	-0.0683625	-0.109021	-0.0277044	0.0207443	0.000982525	1810	-0.0612883	-0.105649	-0.0169281	0.022618	0.00679808	318	-0.10583	-0.208243	-0.00341736	0.0520529	0.0428917	TRUE	FALSE
Alcoholic Beverages	hexadecatrienoate (16:3n3)	Lipid	Long Chain Polyunsaturated Fatty Acid (n3 and n6)	0.0729884	0.0295635	0.116413	0.022156	0.00098669	1810	0.0732099	0.0260966	0.120323	0.0240218	0.00234144	318	0.0717266	-0.0410877	0.184541	0.0573396	0.211953	TRUE	FALSE
Vegetables	glycerophosphoserine*	Lipid	Phospholipid Metabolism	0.0665794	0.0269532	0.106206	0.0202178	0.000990866	1810	0.0675663	0.0238452	0.111287	0.0222922	0.0024727	318	0.062005	-0.0324247	0.156435	0.0479953	0.197365	TRUE	FALSE
Margarine	solanidine	Xenobiotics	Food Component/Plant	0.0697745	0.0282429	0.111306	0.02119	0.000991932	1810	0.0706199	0.025398	0.115842	0.0230574	0.00222562	318	0.0651803	-0.0405722	0.170933	0.0537503	0.226188	TRUE	FALSE
Vegetables	3-hydroxylaurate	Lipid	Fatty Acid, Monohydroxy	-0.0690445	-0.110168	-0.0279212	0.0209816	0.000999342	1810	-0.0640662	-0.109936	-0.0181966	0.0233876	0.00621773	318	-0.0895738	-0.183016	0.00386854	0.0474935	0.0603054	TRUE	FALSE
Wholegrains	salicylate	Xenobiotics	Drug - Topical Agents	0.0679688	0.0274647	0.108473	0.0206657	0.00100559	1810	0.067153	0.0237492	0.110557	0.0221304	0.00244548	318	0.0735272	-0.0401266	0.187181	0.0577663	0.20402	TRUE	FALSE
Dairy	urate	Nucleotide	Purine Metabolism, (Hypo)Xanthine/Inosine containing	0.0682537	0.0275767	0.108931	0.0207539	0.00100646	1810	0.0934198	0.0474227	0.139417	0.0234526	7.06631e-05	318	-0.0226057	-0.110281	0.0650697	0.0445624	0.612316	FALSE	FALSE
Wholegrains	campesterol	Lipid	Sterol	-0.0694257	-0.110808	-0.028043	0.021114	0.00100854	1810	-0.0596975	-0.105279	-0.0141161	0.0232407	0.0102902	318	-0.115402	-0.214807	-0.0159969	0.0505242	0.0230531	TRUE	FALSE
Sweetened Beverages	mannitol/sorbitol	Carbohydrate	Fructose, Mannose and Galactose Metabolism	-0.0739131	-0.117974	-0.0298526	0.0224803	0.00100934	1810	-0.0687443	-0.11612	-0.021369	0.0241553	0.00447879	318	-0.107352	-0.228231	0.013527	0.0614385	0.0815693	TRUE	FALSE
Sweets & Desserts	adipate (C6-DC)	Lipid	Fatty Acid, Dicarboxylate	-0.0690022	-0.110152	-0.0278522	0.0209953	0.0010142	1810	-0.0761674	-0.121406	-0.0309288	0.0230659	0.000979098	318	-0.0343833	-0.134136	0.0653692	0.0507007	0.498175	TRUE	FALSE
Dairy	5,6-dihydrouridine	Nucleotide	Pyrimidine Metabolism, Uracil containing	-0.0705565	-0.112637	-0.0284762	0.0214699	0.00101515	1810	-0.078418	-0.124028	-0.0328079	0.0232553	0.0007619	318	-0.0251757	-0.135105	0.084754	0.0558735	0.652603	TRUE	FALSE
Meat	biotin	Cofactors and Vitamins	Biotin Metabolism	0.0688169	0.0277687	0.109865	0.0209433	0.00101671	1810	0.0614467	0.0170708	0.105823	0.0226261	0.00667583	318	0.112911	0.0040258	0.221796	0.0553425	0.0421816	TRUE	FALSE
Miscellaneous Animal	3-hydroxyoleate*	Lipid	Fatty Acid, Monohydroxy	-0.0710998	-0.113524	-0.0286754	0.0216455	0.00102078	1810	-0.0708091	-0.116899	-0.0247193	0.0234999	0.00262151	318	-0.072727	-0.182108	0.0366535	0.0555943	0.191776	TRUE	FALSE
Nuts & Seeds	glycosyl-N-palmitoyl-sphingosine (d18:1/16:0)	Lipid	Hexosylceramides (HCER)	-0.0667466	-0.106577	-0.026916	0.0203221	0.00102189	1810	-0.0738287	-0.11745	-0.0302077	0.0222411	0.000920421	318	-0.030938	-0.129335	0.0674587	0.0500117	0.53662	TRUE	FALSE
Meat	caffeate	Xenobiotics	Food Component/Plant	-0.0686064	-0.109548	-0.0276647	0.020889	0.00102224	1810	-0.0818758	-0.126609	-0.0371431	0.022808	0.000339934	318	0.000443853	-0.101921	0.102809	0.0520287	0.993199	FALSE	FALSE
Meat	6-oxopiperidine-2-carboxylate	Amino Acid	Lysine Metabolism	0.0688291	0.0277484	0.10991	0.0209599	0.00102403	1810	0.0640087	0.0187648	0.109253	0.0230686	0.00558251	318	0.0916389	-0.00709153	0.190369	0.0501813	0.068788	TRUE	FALSE
Miscellaneous Animal	N-carbamoylglutamate	Xenobiotics	Drug - Other	-0.0681336	-0.108799	-0.0274677	0.0207483	0.0010241	1810	-0.0763901	-0.12026	-0.0325204	0.022368	0.000651598	318	-0.0172367	-0.126502	0.0920288	0.0555359	0.756488	TRUE	FALSE
Miscellaneous Animal	lithocholate	Lipid	Secondary Bile Acid Metabolism	0.0694313	0.0278997	0.110963	0.02119	0.00105061	1810	0.0675895	0.0224004	0.112779	0.0230407	0.00339414	318	0.0795336	-0.0266371	0.185704	0.0539629	0.14154	TRUE	FALSE
Refined Grains	lignoceroylcarnitine (C24)*	Lipid	Fatty Acid Metabolism (Acyl Carnitine, Long Chain Saturated)	0.0680693	0.0273426	0.108796	0.0207793	0.00105356	1810	0.0705086	0.0264589	0.114558	0.0224597	0.00172074	318	0.0535732	-0.0541485	0.161295	0.0547512	0.32859	TRUE	FALSE
Dairy	cysteine	Amino Acid	Methionine, Cysteine, SAM and Taurine Metabolism	-0.0666803	-0.106577	-0.0267837	0.0203558	0.00105384	1810	-0.0598802	-0.104249	-0.0155115	0.0226224	0.00819296	318	-0.0956046	-0.1874	-0.00380883	0.0466566	0.0413095	TRUE	FALSE
Alcoholic Beverages	1,2-dilinoleoyl-GPC (18:2/18:2)	Lipid	Phosphatidylcholine (PC)	0.0677238	0.027192	0.108256	0.0206798	0.00105711	1810	0.0718259	0.0280726	0.115579	0.0223086	0.00130785	318	0.0426682	-0.0658065	0.151143	0.055134	0.439633	TRUE	FALSE
Sweets & Desserts	citrate	Energy	TCA Cycle	-0.0666737	-0.106597	-0.0267501	0.0203696	0.00106336	1810	-0.0712493	-0.116221	-0.0262776	0.0229298	0.00191805	318	-0.0495482	-0.136827	0.0377305	0.0443608	0.264878	TRUE	FALSE
Potatoes	vanillate	Xenobiotics	Food Component/Plant	-0.0681694	-0.10899	-0.027349	0.0208271	0.00106372	1810	-0.0605508	-0.105129	-0.0159727	0.0227291	0.00779065	318	-0.108059	-0.210385	-0.00573291	0.0520087	0.0385569	TRUE	FALSE
Legumes	tricarballylate	Energy	TCA Cycle	0.0683205	0.0274058	0.109235	0.0208753	0.00106488	1810	0.0643663	0.0194232	0.109309	0.0229152	0.00502692	318	0.0876102	-0.0119683	0.187189	0.0506123	0.0844428	TRUE	FALSE
Wholegrains	N-acetylproline	Amino Acid	Urea cycle; Arginine and Proline Metabolism	-0.0688073	-0.110025	-0.0275894	0.0210299	0.00106836	1810	-0.0681703	-0.113025	-0.0233158	0.0228701	0.00291496	318	-0.0722949	-0.177578	0.0329879	0.0535116	0.177762	TRUE	FALSE
Refined Grains	lignoceroyl ethanolamide (24:0)*	Lipid	Endocannabinoid	0.067485	0.0270134	0.107957	0.0206492	0.00108245	1810	0.062019	0.0179577	0.10608	0.0224656	0.00582816	318	0.0972442	-0.0058904	0.200379	0.0524198	0.0645447	TRUE	FALSE
Tea & Coffee	phosphate	Energy	Oxidative Phosphorylation	-0.0710046	-0.113671	-0.0283385	0.0217688	0.00110724	1810	-0.0620352	-0.108703	-0.0153673	0.0237946	0.00920685	318	-0.117052	-0.223127	-0.0109776	0.0539142	0.0306846	TRUE	FALSE
Dairy	p-cresol	Xenobiotics	Benzoate Metabolism	-0.0659375	-0.10559	-0.0262853	0.0202311	0.0011172	1810	-0.0583518	-0.101781	-0.014923	0.0221431	0.00848074	318	-0.104258	-0.202177	-0.00633911	0.0497688	0.0369962	TRUE	FALSE
Sweets & Desserts	picolinate	Amino Acid	Tryptophan Metabolism	-0.0699819	-0.112077	-0.027887	0.0214774	0.00112042	1810	-0.0578917	-0.103097	-0.0126865	0.0230489	0.0121037	318	-0.149684	-0.266117	-0.0332508	0.059179	0.0119347	TRUE	FALSE
Nuts & Seeds	N-acetylglutamine	Amino Acid	Glutamate Metabolism	-0.0693204	-0.111038	-0.0276023	0.0212851	0.00112694	1810	-0.0598793	-0.105627	-0.0141313	0.0233256	0.0103363	318	-0.116309	-0.218692	-0.0139258	0.0520378	0.0261256	TRUE	FALSE
Tea & Coffee	glycerophosphoserine*	Lipid	Phospholipid Metabolism	0.0659076	0.0262331	0.105582	0.0202424	0.00113029	1810	0.079038	0.0353444	0.122732	0.0222782	0.000398454	318	0.00375153	-0.0916137	0.0991168	0.0484709	0.938357	TRUE	FALSE
Animal Fat	2-pyrrolidinone	Amino Acid	Glutamate Metabolism	-0.0640936	-0.102678	-0.0255091	0.0196863	0.00113095	1810	-0.0680512	-0.11132	-0.0247825	0.0220615	0.00206921	318	-0.0486257	-0.134436	0.0371846	0.0436144	0.265786	TRUE	FALSE
Dairy	5-hydroxylysine	Amino Acid	Lysine Metabolism	-0.0617693	-0.0989647	-0.0245739	0.0189776	0.00113452	1810	-0.0581165	-0.0994584	-0.0167746	0.0210791	0.00589111	318	-0.0773973	-0.16318	0.00838574	0.0436005	0.0768893	TRUE	FALSE
Vegetable Oil	hydantoin-5-propionate	Amino Acid	Histidine Metabolism	-0.0640878	-0.102689	-0.0254862	0.0196951	0.00113791	1810	-0.0489368	-0.0916581	-0.00621547	0.0217824	0.024786	318	-0.131969	-0.222682	-0.0412562	0.0461063	0.00449194	TRUE	FALSE
Tea & Coffee	ornithine	Amino Acid	Urea cycle; Arginine and Proline Metabolism	-0.0663277	-0.106308	-0.0263479	0.0203982	0.00114742	1810	-0.0632327	-0.108291	-0.0181745	0.0229739	0.00597777	318	-0.0778557	-0.16509	0.00937841	0.0443381	0.0800828	TRUE	FALSE
Nuts & Seeds	succinylcarnitine (C4-DC)	Energy	TCA Cycle	-0.0676982	-0.108523	-0.0268738	0.0208291	0.00115338	1810	-0.0547879	-0.10037	-0.0092059	0.023241	0.0185129	318	-0.120394	-0.212776	-0.0280124	0.0469545	0.0108135	TRUE	FALSE
Wholegrains	p-cresol sulfate	Xenobiotics	Benzoate Metabolism	-0.0675633	-0.108353	-0.0267739	0.0208113	0.00116845	1810	-0.0706325	-0.116456	-0.0248092	0.023364	0.00253829	318	-0.0557752	-0.145863	0.0343124	0.0457884	0.224117	TRUE	FALSE
Wholegrains	3-methylhistidine	Amino Acid	Histidine Metabolism	-0.0653068	-0.104744	-0.02587	0.0201212	0.00117174	1810	-0.087723	-0.131093	-0.0443533	0.022113	7.56654e-05	318	0.0425783	-0.0528677	0.138024	0.0485119	0.380816	FALSE	FALSE
Refined Grains	1,7-dimethylurate	Xenobiotics	Xanthine Metabolism	0.0698941	0.0276488	0.112139	0.0215541	0.00118393	1810	0.0780455	0.0317018	0.124389	0.0236294	0.000975749	318	0.0295065	-0.0739764	0.132989	0.0525968	0.575204	TRUE	FALSE
Alcoholic Beverages	nicotinate ribonucleoside	Cofactors and Vitamins	Nicotinate and Nicotinamide Metabolism	0.0711905	0.0281406	0.11424	0.0219646	0.00119051	1810	0.0696416	0.0224293	0.116854	0.0240722	0.00386214	318	0.0788917	-0.0267173	0.184501	0.0536774	0.142637	TRUE	FALSE
Fruit	phosphate	Energy	Oxidative Phosphorylation	0.0698295	0.0276003	0.112059	0.0215459	0.00119125	1810	0.0843978	0.0381855	0.13061	0.0235623	0.000350208	318	-0.00452283	-0.109253	0.100207	0.0532307	0.932343	FALSE	FALSE
Sweets & Desserts	linoleate (18:2n6)	Lipid	Long Chain Polyunsaturated Fatty Acid (n3 and n6)	-0.0714859	-0.114717	-0.0282549	0.0220571	0.00119131	1810	-0.0846304	-0.131635	-0.0376257	0.0239664	0.000424223	318	0.00128888	-0.109662	0.11224	0.0563925	0.981781	FALSE	FALSE
Sweets & Desserts	N-acetylproline	Amino Acid	Urea cycle; Arginine and Proline Metabolism	-0.0677979	-0.1088	-0.0267962	0.0209196	0.00119163	1810	-0.0671072	-0.111691	-0.0225229	0.0227323	0.00319844	318	-0.0716184	-0.176802	0.0335656	0.0534614	0.181382	TRUE	FALSE
Wholegrains	1-palmitoyl-GPE (16:0)	Lipid	Lysophospholipid	-0.0670328	-0.107581	-0.0264842	0.0206885	0.00119485	1810	-0.0534827	-0.0982499	-0.00871547	0.0228255	0.0192329	318	-0.129398	-0.225744	-0.0330528	0.0489692	0.00865217	TRUE	FALSE
Meat	1-oleoyl-2-linoleoyl-GPC (18:1/18:2)*	Lipid	Phosphatidylcholine (PC)	-0.0667392	-0.107112	-0.0263664	0.0205987	0.00119544	1810	-0.0702971	-0.113568	-0.0270267	0.0220624	0.00146657	318	-0.042562	-0.155716	0.0705919	0.0575122	0.459837	TRUE	FALSE
Vegetable Oil	nicotinate ribonucleoside	Cofactors and Vitamins	Nicotinate and Nicotinamide Metabolism	0.0686849	0.0271324	0.110237	0.0212006	0.0011963	1810	0.0765614	0.0309641	0.122159	0.0232488	0.00100998	318	0.0297983	-0.0718363	0.131433	0.0516574	0.564463	TRUE	FALSE
Eggs	protoporphyrin IX	Cofactors and Vitamins	Hemoglobin and Porphyrin Metabolism	0.0663448	0.0262011	0.106489	0.0204819	0.00119867	1810	0.0575213	0.0132409	0.101802	0.0225773	0.0109261	318	0.107368	0.0115875	0.203149	0.048682	0.0281612	TRUE	FALSE
Tea & Coffee	2-oxo-1-pyrrolidinepropionate	Xenobiotics	Chemical	0.0679197	0.0267946	0.109045	0.0209826	0.00120813	1810	0.0757795	0.0308704	0.120688	0.0228979	0.000953837	318	0.026745	-0.0763682	0.129858	0.0524089	0.610198	TRUE	FALSE
Eggs	nicotinamide	Cofactors and Vitamins	Nicotinate and Nicotinamide Metabolism	0.0679642	0.0267984	0.10913	0.0210033	0.00121269	1810	0.0571419	0.011246	0.103038	0.0234011	0.0147077	318	0.112804	0.0190869	0.206521	0.047633	0.018501	TRUE	FALSE
Alcoholic Beverages	glutamate, gamma-methyl ester	Amino Acid	Glutamate Metabolism	0.0676766	0.0266689	0.108684	0.0209227	0.0012181	1810	0.0625227	0.0173186	0.107727	0.0230483	0.00673852	318	0.0918147	-0.00632276	0.189952	0.0498799	0.0666377	TRUE	FALSE
Meat	nicotinate ribonucleoside	Cofactors and Vitamins	Nicotinate and Nicotinamide Metabolism	-0.0697282	-0.11198	-0.0274764	0.0215574	0.00121843	1810	-0.0472314	-0.0936785	-0.000784217	0.0236821	0.0462603	318	-0.178497	-0.280949	-0.0760445	0.0520728	0.000690891	TRUE	FALSE
Tea & Coffee	2-pyrrolidinone	Amino Acid	Glutamate Metabolism	-0.0644566	-0.103539	-0.0253742	0.0199404	0.00122728	1810	-0.0664637	-0.11041	-0.0225172	0.0224071	0.00305517	318	-0.0568167	-0.142828	0.0291947	0.0437166	0.194701	TRUE	FALSE
Sweetened Beverages	behenoylcarnitine (C22)*	Lipid	Fatty Acid Metabolism (Acyl Carnitine, Long Chain Saturated)	0.0685685	0.0269629	0.110174	0.0212277	0.00123729	1810	0.0716399	0.0263646	0.116915	0.0230846	0.00194334	318	0.0517484	-0.0545391	0.158036	0.0540223	0.338851	TRUE	FALSE
Miscellaneous Animal	tridecanedioate (C13-DC)	Lipid	Fatty Acid, Dicarboxylate	-0.0691782	-0.111185	-0.0271716	0.0214323	0.00124768	1810	-0.0611066	-0.106146	-0.016067	0.0229645	0.00786264	318	-0.123685	-0.241097	-0.0062732	0.0596763	0.0390304	TRUE	FALSE
Eggs	taurine	Amino Acid	Methionine, Cysteine, SAM and Taurine Metabolism	0.0648568	0.025464	0.10425	0.0200987	0.00125134	1810	0.0703787	0.0266335	0.114124	0.0223045	0.0016295	318	0.0410078	-0.0501919	0.132207	0.0463536	0.377017	TRUE	FALSE
Sweets & Desserts	thymidine	Nucleotide	Pyrimidine Metabolism, Thymine containing	-0.0645361	-0.103764	-0.0253085	0.0200144	0.00126203	1810	-0.0616028	-0.106084	-0.0171216	0.0226797	0.00666675	318	-0.0748621	-0.158583	0.00885868	0.0425524	0.0795112	TRUE	FALSE
Tea & Coffee	oxindolylalanine	Amino Acid	Tryptophan Metabolism	-0.0639493	-0.102845	-0.0250532	0.0198453	0.00127127	1810	-0.0812687	-0.124289	-0.0382486	0.0219348	0.000217805	318	0.0141863	-0.0774779	0.10585	0.0465897	0.760958	FALSE	FALSE
Potatoes	linoleoyl-linoleoyl-glycerol (18:2/18:2) [2]*	Lipid	Diacylglycerol	-0.0675809	-0.108709	-0.0264531	0.0209839	0.00127921	1810	-0.0731168	-0.118163	-0.0280704	0.0229679	0.00148077	318	-0.0396263	-0.141172	0.0619193	0.0516121	0.443206	TRUE	FALSE
Tea & Coffee	1,2-dilinoleoyl-galactosylglycerol (18:2/18:2)*	Lipid	Galactosyl Glycerolipids	0.0657339	0.0257169	0.105751	0.0204172	0.00128398	1810	0.0720406	0.0287151	0.115366	0.0220905	0.00113092	318	0.0287713	-0.0764486	0.133991	0.0534796	0.590973	TRUE	FALSE
Dairy	hexadecasphingosine (d16:1)*	Lipid	Sphingosines	0.0666672	0.026071	0.107263	0.0207127	0.00128793	1810	0.0722564	0.0285696	0.115943	0.0222747	0.00120109	318	0.0309548	-0.079824	0.141734	0.0563051	0.582872	TRUE	FALSE
Legumes	lignoceroyl ethanolamide (24:0)*	Lipid	Endocannabinoid	0.0656921	0.025634	0.10575	0.0204382	0.00130816	1810	0.0823099	0.0387466	0.125873	0.0222117	0.000217263	318	-0.0260779	-0.128774	0.0766185	0.052197	0.617705	FALSE	FALSE
Alcoholic Beverages	argininate*	Amino Acid	Urea cycle; Arginine and Proline Metabolism	0.0701135	0.0273544	0.112873	0.0218163	0.00130984	1810	0.0800202	0.0327594	0.127281	0.024097	0.000916334	318	0.0250853	-0.0759911	0.126162	0.0513737	0.625711	TRUE	FALSE
Vegetables	5-dodecenoate (12:1n7)	Lipid	Medium Chain Fatty Acid	-0.0702079	-0.113031	-0.0273847	0.021849	0.00131208	1810	-0.0814386	-0.127321	-0.0355566	0.023394	0.000511501	318	0.00649297	-0.113792	0.126778	0.0611366	0.915489	FALSE	FALSE
Vegetables	N-acetylmethionine	Amino Acid	Methionine, Cysteine, SAM and Taurine Metabolism	-0.0643822	-0.103669	-0.0250957	0.0200445	0.00131829	1810	-0.0792727	-0.12425	-0.0342955	0.0229326	0.000559926	318	-0.0161831	-0.0973591	0.064993	0.041259	0.695161	TRUE	FALSE
Tea & Coffee	putrescine	Amino Acid	Polyamine Metabolism	-0.0642727	-0.103509	-0.0250367	0.0200188	0.00132447	1810	-0.0548192	-0.0976607	-0.0119778	0.0218437	0.0121741	318	-0.113864	-0.212297	-0.0154307	0.05003	0.0235693	TRUE	FALSE
Nuts & Seeds	phenylpyruvate	Amino Acid	Phenylalanine Metabolism	-0.0656773	-0.105796	-0.025559	0.0204689	0.00133366	1810	-0.0693782	-0.113657	-0.0250995	0.0225765	0.00215073	318	-0.0485853	-0.144042	0.0468716	0.0485175	0.317408	TRUE	FALSE
Meat	3-carboxy-4-methyl-5-pentyl-2-furanpropionate (3-CMPFP)**	Lipid	Fatty Acid, Dicarboxylate	0.0699497	0.0272168	0.112683	0.0218029	0.00133535	1810	0.0680986	0.0213264	0.114871	0.0238478	0.00434544	318	0.0793763	-0.0265037	0.185256	0.0538152	0.141227	TRUE	FALSE
Vegetable Oil	D-urobilin	Cofactors and Vitamins	Hemoglobin and Porphyrin Metabolism	-0.0661712	-0.106598	-0.0257444	0.0206263	0.00133614	1810	-0.067886	-0.112803	-0.0229688	0.022902	0.00307461	318	-0.0588063	-0.152187	0.0345744	0.0474622	0.216277	TRUE	FALSE
Vegetables	D-urobilin	Cofactors and Vitamins	Hemoglobin and Porphyrin Metabolism	-0.0669923	-0.10793	-0.0260551	0.0208867	0.00133936	1810	-0.0733034	-0.118803	-0.0278042	0.0231988	0.00160555	318	-0.0399808	-0.134408	0.0544464	0.0479941	0.405484	TRUE	FALSE
Meat	indolepropionate	Amino Acid	Tryptophan Metabolism	-0.0666162	-0.107333	-0.0258995	0.0207742	0.00134278	1810	-0.0634382	-0.107528	-0.0193479	0.0224804	0.00482593	318	-0.0852007	-0.192157	0.0217561	0.0543624	0.118068	TRUE	FALSE
Margarine	val-val-ala	Peptide	Polypeptide	-0.0646246	-0.104125	-0.0251239	0.0201538	0.00134325	1810	-0.0777474	-0.122189	-0.0333056	0.0226596	0.000614731	318	-0.0149422	-0.101688	0.071804	0.0440901	0.734914	TRUE	FALSE
Meat	nonadecanoate (19:0)	Lipid	Long Chain Saturated Fatty Acid	0.0726088	0.0282026	0.117015	0.0226566	0.0013518	1810	0.0780131	0.0297871	0.126239	0.0245891	0.00153611	318	0.0422243	-0.0724878	0.156936	0.0583042	0.469487	TRUE	FALSE
Eggs	2,3-dimethylsuccinate	Amino Acid	Leucine, Isoleucine and Valine Metabolism	0.0684141	0.0265395	0.110289	0.021365	0.00136402	1810	0.068658	0.0230707	0.114245	0.0232437	0.00317969	318	0.0670858	-0.039643	0.173815	0.0542466	0.217144	TRUE	FALSE
Nuts & Seeds	maleate	Lipid	Fatty Acid, Dicarboxylate	0.07022	0.027233	0.113207	0.0219325	0.00136648	1810	0.0948391	0.0471658	0.142512	0.0243073	9.90719e-05	318	-0.0376266	-0.137722	0.0624685	0.0508749	0.460102	FALSE	FALSE
Fish & Seafood	gamma-glutamylmethionine	Peptide	Gamma-glutamyl Amino Acid	-0.0648826	-0.104612	-0.0251533	0.0202704	0.00137022	1810	-0.0771186	-0.120909	-0.0333282	0.0223275	0.000565222	318	-0.00750714	-0.102632	0.0876174	0.0483485	0.876709	TRUE	FALSE
Potatoes	2-deoxyribose	Carbohydrate	Pentose Metabolism	0.0664066	0.0257187	0.107095	0.0207595	0.00137976	1810	0.0700483	0.0253075	0.114789	0.0228121	0.00216785	318	0.0488582	-0.0496658	0.147382	0.0500764	0.329988	TRUE	FALSE
Wholegrains	lysine	Amino Acid	Lysine Metabolism	-0.0659257	-0.106322	-0.02553	0.0206105	0.00138071	1810	-0.0772018	-0.122075	-0.0323285	0.0228796	0.000755849	318	-0.0173887	-0.110782	0.0760048	0.0474687	0.714374	TRUE	FALSE
Wholegrains	thiamin (Vitamin B1)	Cofactors and Vitamins	Thiamine Metabolism	-0.0676465	-0.109115	-0.0261781	0.0211577	0.00138745	1810	-0.0724413	-0.11714	-0.027743	0.0227904	0.00150528	318	-0.0377336	-0.14973	0.0742627	0.0569239	0.507911	TRUE	FALSE
Fish & Seafood	3-methyl-2-oxovalerate	Amino Acid	Leucine, Isoleucine and Valine Metabolism	-0.0647604	-0.104543	-0.0249778	0.0202976	0.00142005	1810	-0.0799934	-0.123828	-0.0361583	0.0223503	0.000354024	318	0.00692919	-0.0884663	0.102325	0.0484862	0.886455	FALSE	FALSE
Potatoes	dibutyl sulfosuccinate	Xenobiotics	Chemical	0.0700996	0.027037	0.113162	0.0219711	0.00142011	1810	0.055844	0.00821393	0.103474	0.0242852	0.0215918	318	0.134389	0.0329214	0.235857	0.0515725	0.0096034	TRUE	FALSE
Nuts & Seeds	glycine	Amino Acid	Glycine, Serine and Threonine Metabolism	-0.0629125	-0.101601	-0.0242245	0.0197391	0.00143658	1810	-0.0712714	-0.116216	-0.0263271	0.0229159	0.00190062	318	-0.038877	-0.115331	0.0375766	0.0388587	0.317863	TRUE	FALSE
Dairy	2-hydroxylignocerate*	Lipid	Fatty Acid, Monohydroxy	-0.0664951	-0.107391	-0.0255992	0.0208657	0.00143845	1810	-0.0750471	-0.119364	-0.0307303	0.0225959	0.000914141	318	-0.016982	-0.123953	0.089989	0.0543697	0.754991	TRUE	FALSE
Vegetable Oil	formiminoglutamate	Amino Acid	Histidine Metabolism	-0.0653708	-0.105579	-0.0251625	0.0205148	0.00143998	1810	-0.0533837	-0.098316	-0.00845139	0.0229097	0.0199069	318	-0.11388	-0.204555	-0.0232056	0.0460867	0.0140067	TRUE	FALSE
Dairy	gamma-tocopherol/beta-tocopherol	Cofactors and Vitamins	Tocopherol Metabolism	-0.0671454	-0.108469	-0.0258221	0.0210837	0.00144903	1810	-0.0709688	-0.116236	-0.0257013	0.0230807	0.00213806	318	-0.0478742	-0.149824	0.0540757	0.0518176	0.356276	TRUE	FALSE
Meat	linoleate (18:2n6)	Lipid	Long Chain Polyunsaturated Fatty Acid (n3 and n6)	-0.0712878	-0.115162	-0.0274136	0.0223852	0.00144958	1810	-0.0644791	-0.112123	-0.016835	0.0242924	0.00801845	318	-0.109612	-0.223006	0.00378112	0.057634	0.0581326	TRUE	FALSE
Miscellaneous Animal	coprostanol	Lipid	Sterol	0.0658298	0.0252911	0.106369	0.0206834	0.0014589	1810	0.0609224	0.0166309	0.105214	0.022583	0.00704728	318	0.0913743	-0.00999595	0.192744	0.051523	0.0771387	TRUE	FALSE
Nuts & Seeds	lignoceroylcarnitine (C24)*	Lipid	Fatty Acid Metabolism (Acyl Carnitine, Long Chain Saturated)	-0.066059	-0.106787	-0.0253313	0.0207798	0.00147785	1810	-0.0570689	-0.101225	-0.0129123	0.0225142	0.0113354	318	-0.117758	-0.223981	-0.0115339	0.0539898	0.0299222	TRUE	FALSE
Meat	3-hydroxy-3-methylglutarate	Lipid	Mevalonate Metabolism	-0.0685966	-0.110901	-0.0262926	0.0215841	0.00148239	1810	-0.055207	-0.102149	-0.00826528	0.0239343	0.02119	318	-0.126908	-0.225178	-0.0286379	0.0499473	0.0115539	TRUE	FALSE
Legumes	3-carboxy-4-methyl-5-pentyl-2-furanpropionate (3-CMPFP)**	Lipid	Fatty Acid, Dicarboxylate	-0.0685975	-0.110903	-0.026292	0.0215848	0.00148271	1810	-0.0634262	-0.109901	-0.0169515	0.0236962	0.00750382	318	-0.0937977	-0.196716	0.00912069	0.0523099	0.0739204	TRUE	FALSE
Fruit Juice	diethanolamine	Xenobiotics	Chemical	0.0682121	0.0261353	0.110289	0.0214682	0.00148622	1810	0.066193	0.0192143	0.113172	0.0239531	0.00577791	318	0.0764562	-0.0187738	0.171686	0.0484021	0.115216	TRUE	FALSE
Potatoes	formiminoglutamate	Amino Acid	Histidine Metabolism	0.065733	0.0251836	0.106282	0.0206888	0.00148694	1810	0.0570203	0.011445	0.102596	0.0232375	0.0142298	318	0.0990434	0.00964847	0.188438	0.0454364	0.0300416	TRUE	FALSE
Potatoes	sebacate (C10-DC)	Lipid	Fatty Acid, Dicarboxylate	0.0664809	0.025467	0.107495	0.0209258	0.00148819	1810	0.0590301	0.0144015	0.103659	0.0227549	0.00955871	318	0.107318	0.00250625	0.21213	0.0532723	0.0448492	TRUE	FALSE
Nuts & Seeds	stearate (18:0)	Lipid	Long Chain Saturated Fatty Acid	0.0713982	0.0273475	0.115449	0.0224752	0.00148935	1810	0.0770775	0.0294044	0.124751	0.0243072	0.00154506	318	0.0379244	-0.0781795	0.154028	0.0590116	0.520917	TRUE	FALSE
Meat	margarate (17:0)	Lipid	Long Chain Saturated Fatty Acid	0.0718924	0.0275199	0.116265	0.0226395	0.0014956	1810	0.076363	0.0280928	0.124633	0.0246117	0.0019474	318	0.0473035	-0.0662587	0.160866	0.0577198	0.413108	TRUE	FALSE
Nuts & Seeds	N-acetylasparagine	Amino Acid	Alanine and Aspartate Metabolism	-0.0697018	-0.112765	-0.0266391	0.0219712	0.00151175	1810	-0.0778581	-0.124733	-0.0309835	0.0239001	0.00114469	318	-0.0252025	-0.135037	0.0846319	0.0558251	0.651974	TRUE	FALSE
Sweetened Beverages	pheophytin A	Xenobiotics	Food Component/Plant	-0.0696804	-0.11274	-0.0266211	0.0219694	0.00151551	1810	-0.0657385	-0.112743	-0.0187341	0.0239662	0.0061496	318	-0.0904222	-0.198586	0.017742	0.0549761	0.101039	TRUE	FALSE
Margarine	heptenedioate (C7:1-DC)*	Lipid	Fatty Acid, Dicarboxylate	-0.0659597	-0.106734	-0.0251855	0.0208036	0.00152126	1810	-0.0791171	-0.122999	-0.035235	0.0223743	0.000416468	318	0.0180042	-0.0931996	0.129208	0.0565211	0.750289	FALSE	FALSE
Tea & Coffee	threonylphenylalanine	Peptide	Dipeptide	0.0656844	0.0250643	0.106304	0.0207249	0.00152783	1810	0.0555241	0.0102067	0.100842	0.0231061	0.0163641	318	0.107497	0.0152742	0.199721	0.0468739	0.0225109	TRUE	FALSE
Miscellaneous Animal	3-ketosphinganine	Lipid	Sphingolipid Synthesis	0.0654178	0.024959	0.105877	0.0206426	0.0015293	1810	0.0697065	0.0256861	0.113727	0.0224448	0.00192795	318	0.0418829	-0.0615645	0.14533	0.0525787	0.426315	TRUE	FALSE
Meat	enterolactone	Xenobiotics	Food Component/Plant	-0.0656707	-0.106305	-0.0250362	0.0207323	0.00153723	1810	-0.059691	-0.103725	-0.0156573	0.0224515	0.00791617	318	-0.100289	-0.206573	0.00599482	0.0540205	0.0643335	TRUE	FALSE
Nuts & Seeds	argininate*	Amino Acid	Urea cycle; Arginine and Proline Metabolism	0.0684322	0.0260784	0.110786	0.0216094	0.00154141	1810	0.0603713	0.0133608	0.107382	0.0239694	0.0118669	318	0.103427	0.00516668	0.201687	0.0499423	0.0391908	TRUE	FALSE
Sweets & Desserts	malate	Energy	TCA Cycle	-0.0661114	-0.107029	-0.0251937	0.0208768	0.00154155	1810	-0.0683002	-0.112627	-0.0239733	0.022601	0.00254679	318	-0.0533866	-0.160604	0.0538306	0.0544948	0.328013	TRUE	FALSE
Animal Fat	3-carboxy-4-methyl-5-pentyl-2-furanpropionate (3-CMPFP)**	Lipid	Fatty Acid, Dicarboxylate	0.0681046	0.0259446	0.110265	0.0215106	0.00154502	1810	0.0805343	0.0345005	0.126568	0.0234714	0.000614542	318	0.00289619	-0.102875	0.108668	0.0537599	0.957072	TRUE	FALSE
Meat	heptadecasphingosine (d17:1)	Lipid	Sphingosines	0.0655769	0.0249739	0.10618	0.0207162	0.0015482	1810	0.0537428	0.00997738	0.0975081	0.0223147	0.0161243	318	0.139408	0.0297467	0.249069	0.055737	0.0128922	TRUE	FALSE
Tea & Coffee	N-butyryl-lysine	Amino Acid	Lysine Metabolism	-0.0641819	-0.103921	-0.0244424	0.0202756	0.00154834	1810	-0.0766123	-0.121398	-0.0318262	0.0228351	0.000810108	318	-0.0178701	-0.10459	0.0688494	0.0440765	0.685436	TRUE	FALSE
Alcoholic Beverages	N-acetylmethionine	Amino Acid	Methionine, Cysteine, SAM and Taurine Metabolism	-0.0647067	-0.104792	-0.0246212	0.0204522	0.0015572	1810	-0.0641142	-0.110153	-0.0180757	0.0234738	0.00637091	318	-0.0665739	-0.148562	0.0154144	0.0416718	0.111189	TRUE	FALSE
Sweetened Beverages	salicylate	Xenobiotics	Drug - Topical Agents	-0.067669	-0.109598	-0.0257402	0.0213926	0.0015605	1810	-0.0654782	-0.110429	-0.0205271	0.0229193	0.00432799	318	-0.0824893	-0.199773	0.0347946	0.0596114	0.16741	TRUE	FALSE
Sweetened Beverages	2-hydroxydecanoate	Lipid	Fatty Acid, Monohydroxy	-0.0707368	-0.114582	-0.026892	0.0223702	0.00156636	1810	-0.0649687	-0.112653	-0.0172845	0.0243128	0.00760353	318	-0.102566	-0.214933	0.00980153	0.0571125	0.0734827	TRUE	FALSE
Meat	(16 or 17)-methylstearate (a19:0 or i19:0)	Lipid	Fatty Acid, Branched	0.0716151	0.0272243	0.116006	0.0226487	0.00156696	1810	0.078876	0.0303454	0.127407	0.0247444	0.00145928	318	0.0341136	-0.0765267	0.144754	0.0562346	0.544543	TRUE	FALSE
Dairy	diaminopimelate	Xenobiotics	Bacterial/Fungal	-0.0643073	-0.104175	-0.0244394	0.0203412	0.00156992	1810	-0.0748138	-0.118559	-0.0310683	0.0223046	0.000812474	318	-0.01239	-0.109941	0.0851608	0.0495817	0.802837	TRUE	FALSE
Vegetables	laurate (12:0)	Lipid	Medium Chain Fatty Acid	-0.0689228	-0.11166	-0.0261853	0.0218053	0.00157318	1810	-0.0667428	-0.113588	-0.0198973	0.0238852	0.0052569	318	-0.0798301	-0.184944	0.0252843	0.053426	0.136158	TRUE	FALSE
Wholegrains	anserine	Amino Acid	Histidine Metabolism	-0.0641434	-0.103938	-0.0243491	0.0203036	0.00158194	1810	-0.0663059	-0.109615	-0.0229965	0.0220823	0.00271344	318	-0.052319	-0.153912	0.0492744	0.0516364	0.311789	TRUE	FALSE
Wholegrains	13-HODE + 9-HODE	Lipid	Fatty Acid, Monohydroxy	0.0679524	0.0257605	0.110144	0.0215269	0.00159604	1810	0.0629921	0.0173312	0.108653	0.0232812	0.0068821	318	0.0971948	-0.0140205	0.20841	0.0565269	0.0865485	TRUE	FALSE
Meat	D-urobilin	Cofactors and Vitamins	Hemoglobin and Porphyrin Metabolism	0.0661003	0.0250475	0.107153	0.0209457	0.0016006	1810	0.0649494	0.0194175	0.110481	0.0232155	0.00520272	318	0.0711376	-0.0244204	0.166696	0.0485688	0.144027	TRUE	FALSE
Meat	p-cresol	Xenobiotics	Benzoate Metabolism	0.0645768	0.0244696	0.104684	0.0204632	0.00160086	1810	0.0601599	0.0164048	0.103915	0.0223095	0.00707051	318	0.0879966	-0.0130768	0.18907	0.0513721	0.0877299	TRUE	FALSE
Fruit	N6,N6-dimethyllysine	Amino Acid	Lysine Metabolism	-0.0637415	-0.103368	-0.0241153	0.0202178	0.00161748	1810	-0.0661441	-0.109481	-0.0228077	0.022096	0.00279574	318	-0.0513841	-0.149977	0.0472091	0.0501115	0.305972	TRUE	FALSE
Alcoholic Beverages	eicosapentaenoate (EPA; 20:5n3)	Lipid	Long Chain Polyunsaturated Fatty Acid (n3 and n6)	0.0664843	0.0251488	0.10782	0.0210899	0.00161923	1810	0.0628754	0.0177985	0.107952	0.0229835	0.00628949	318	0.0857179	-0.0186753	0.190111	0.0530595	0.107269	TRUE	FALSE
Animal Fat	cholesterol sulfate	Lipid	Sterol	0.0658135	0.0248828	0.106744	0.0208834	0.00162449	1810	0.0738381	0.0296282	0.118048	0.0225414	0.00107432	318	0.0172048	-0.0919481	0.126358	0.0554787	0.756683	TRUE	FALSE
Miscellaneous Animal	13-HODE + 9-HODE	Lipid	Fatty Acid, Monohydroxy	-0.0682701	-0.110766	-0.0257737	0.0216822	0.00164016	1810	-0.0738199	-0.119804	-0.0278357	0.0234461	0.00166816	318	-0.0354925	-0.147598	0.0766134	0.0569796	0.533814	TRUE	FALSE
Fish & Seafood	diglycerol	Xenobiotics	Chemical	-0.0683895	-0.110983	-0.0257958	0.0217319	0.00164976	1810	-0.0715721	-0.117311	-0.0258335	0.0233208	0.00218043	318	-0.047393	-0.165245	0.0704592	0.0599002	0.429433	TRUE	FALSE
Fruit	N-acetylglucosamine/N-acetylgalactosamine	Carbohydrate	Aminosugar Metabolism	-0.068912	-0.111842	-0.0259823	0.0219033	0.00165412	1810	-0.0601929	-0.106097	-0.0142887	0.0234053	0.0101979	318	-0.13038	-0.252648	-0.00811229	0.0621445	0.0367119	TRUE	FALSE
Nuts & Seeds	3,4-dihydroxybenzoate	Xenobiotics	Benzoate Metabolism	0.066025	0.0248249	0.107225	0.0210208	0.0016841	1810	0.0763317	0.0307549	0.121909	0.0232384	0.00104049	318	0.0196223	-0.0773897	0.116634	0.0493079	0.690936	TRUE	FALSE
Eggs	dimethylglycine	Amino Acid	Glycine, Serine and Threonine Metabolism	0.0680201	0.0255745	0.110466	0.0216563	0.00168434	1810	0.073775	0.0282062	0.119344	0.0232343	0.00152304	318	0.0299177	-0.0877061	0.147542	0.0597841	0.617136	TRUE	FALSE
Nuts & Seeds	3-dehydrodeoxycholate	Lipid	Secondary Bile Acid Metabolism	-0.0685623	-0.11139	-0.0257345	0.0218514	0.00170297	1810	-0.0734658	-0.11981	-0.0271216	0.0236296	0.00190622	318	-0.0396132	-0.152575	0.0733488	0.0574147	0.490742	TRUE	FALSE
Fruit	3-carboxyadipate	Lipid	Fatty Acid, Dicarboxylate	0.0653919	0.0244972	0.106287	0.020865	0.00172416	1810	0.0810537	0.0358618	0.126246	0.0230421	0.000446245	318	-0.00593854	-0.102688	0.0908107	0.0491743	0.903955	FALSE	FALSE
Nuts & Seeds	carnitine	Lipid	Carnitine Metabolism	-0.0689461	-0.112074	-0.0258177	0.0220047	0.00172883	1810	-0.0769845	-0.125996	-0.0279731	0.0249896	0.00209673	318	-0.0411983	-0.132546	0.0501493	0.0464288	0.375596	TRUE	FALSE
Nuts & Seeds	galacturonate	Xenobiotics	Food Component/Plant	0.0675758	0.0252881	0.109863	0.0215758	0.00173606	1810	0.06227	0.0170379	0.107502	0.0230626	0.00699786	318	0.10479	-0.0153804	0.22496	0.0610785	0.0872161	TRUE	FALSE
Nuts & Seeds	propionylglycine	Lipid	Fatty Acid Metabolism (also BCAA Metabolism)	-0.0635564	-0.103331	-0.0237817	0.0202936	0.0017371	1810	-0.0553039	-0.100965	-0.00964301	0.0232812	0.0176326	318	-0.0896622	-0.171131	-0.00819337	0.0414078	0.0311272	TRUE	FALSE
Sweets & Desserts	2-hydroxydecanoate	Lipid	Fatty Acid, Monohydroxy	-0.0675	-0.109758	-0.0252416	0.0215608	0.00174401	1810	-0.079738	-0.125598	-0.0338777	0.0233829	0.000663742	318	0.00196958	-0.10764	0.11158	0.055711	0.97182	FALSE	FALSE
Sweets & Desserts	3-phenylpropionate (hydrocinnamate)	Xenobiotics	Benzoate Metabolism	-0.0653916	-0.106343	-0.0244399	0.0208941	0.00175004	1810	-0.0663453	-0.110706	-0.0219841	0.0226185	0.00339815	318	-0.0598428	-0.167185	0.0474995	0.0545584	0.273547	TRUE	FALSE
Fish & Seafood	4-methyl-2-oxopentanoate	Amino Acid	Leucine, Isoleucine and Valine Metabolism	-0.06536	-0.106295	-0.0244246	0.0208858	0.00175163	1810	-0.0735119	-0.118151	-0.0288726	0.0227603	0.001261	318	-0.0218968	-0.125297	0.081503	0.0525545	0.677221	TRUE	FALSE
Dairy	laurate (12:0)	Lipid	Medium Chain Fatty Acid	0.0676753	0.025273	0.110078	0.0216342	0.00175907	1810	0.0744851	0.027996	0.120974	0.0237035	0.00170338	318	0.033701	-0.0704662	0.137868	0.0529446	0.524896	TRUE	FALSE
Miscellaneous Animal	10-hydroxystearate	Lipid	Fatty Acid, Monohydroxy	-0.0681958	-0.110976	-0.025416	0.0218268	0.00178166	1810	-0.0708003	-0.117191	-0.0244098	0.0236532	0.00279789	318	-0.053258	-0.164708	0.0581923	0.0566464	0.34785	TRUE	FALSE
Fish & Seafood	enterolactone	Xenobiotics	Food Component/Plant	0.0640277	0.0238596	0.104196	0.0204943	0.00178308	1810	0.0709828	0.0274096	0.114556	0.0222167	0.00142278	318	0.0243187	-0.0801252	0.128763	0.0530852	0.647196	TRUE	FALSE
Animal Fat	beta-cryptoxanthin	Cofactors and Vitamins	Vitamin A Metabolism	-0.0680273	-0.110722	-0.0253327	0.0217833	0.00179076	1810	-0.0466079	-0.0938551	0.000639272	0.02409	0.0531791	318	-0.16408	-0.264448	-0.0637113	0.0510139	0.00143396	TRUE	FALSE
Legumes	5-dodecenoate (12:1n7)	Lipid	Medium Chain Fatty Acid	-0.067622	-0.110066	-0.0251785	0.0216553	0.00179223	1810	-0.0717322	-0.11725	-0.0262148	0.0232081	0.00202762	318	-0.0399539	-0.158424	0.078516	0.0602142	0.507479	TRUE	FALSE
Eggs	alpha-tocotrienol	Cofactors and Vitamins	Tocopherol Metabolism	-0.0663991	-0.108101	-0.0246976	0.0212767	0.00180391	1810	-0.0489167	-0.094486	-0.00334749	0.0232345	0.0353996	318	-0.157215	-0.261405	-0.0530259	0.0529559	0.0032359	TRUE	FALSE
Potatoes	carnitine	Lipid	Carnitine Metabolism	0.068115	0.0253297	0.1109	0.0218296	0.00180668	1810	0.0624587	0.0137454	0.111172	0.0248376	0.0120004	318	0.087317	-0.00272098	0.177355	0.0457632	0.0573096	TRUE	FALSE
Dairy	palmitoleate (16:1n7)	Lipid	Long Chain Monounsaturated Fatty Acid	-0.0672937	-0.109566	-0.0250216	0.0215678	0.00180788	1810	-0.0742781	-0.120037	-0.0285197	0.0233309	0.0014794	318	-0.0262529	-0.137525	0.0850192	0.0565558	0.642832	TRUE	FALSE
Nuts & Seeds	2-deoxyribose	Carbohydrate	Pentose Metabolism	-0.0654412	-0.106562	-0.02432	0.0209806	0.00181384	1810	-0.0709578	-0.116061	-0.0258544	0.022997	0.00206303	318	-0.0380569	-0.138864	0.0627506	0.0512369	0.458188	TRUE	FALSE
Wholegrains	12-ketolithocholate	Lipid	Secondary Bile Acid Metabolism	-0.0658008	-0.107175	-0.024427	0.0211095	0.00182626	1810	-0.0788441	-0.124451	-0.0332376	0.0232535	0.000712451	318	-0.00469336	-0.10372	0.094333	0.0503317	0.92577	TRUE	FALSE
Dairy	malate	Energy	TCA Cycle	-0.0651409	-0.106113	-0.0241692	0.0209043	0.00183233	1810	-0.0603497	-0.104845	-0.0158547	0.0226867	0.00788054	318	-0.0920883	-0.197944	0.0137677	0.053803	0.0879817	TRUE	FALSE
Fruit	N6-carboxymethyllysine	Carbohydrate	Advanced Glycation End-product	-0.061749	-0.100615	-0.0228828	0.0198301	0.00184628	1810	-0.0713921	-0.114421	-0.0283627	0.0219395	0.00115897	318	-0.0187119	-0.109902	0.0724786	0.046349	0.686708	TRUE	FALSE
Sweets & Desserts	linolenate [alpha or gamma; (18:3n3 or 6)]	Lipid	Long Chain Polyunsaturated Fatty Acid (n3 and n6)	-0.0675276	-0.110044	-0.0250113	0.0216924	0.00185222	1810	-0.0802603	-0.125859	-0.0346617	0.0232495	0.000569309	318	0.0180944	-0.100525	0.136714	0.0602901	0.76429	FALSE	FALSE
Alcoholic Beverages	protoporphyrin IX	Cofactors and Vitamins	Hemoglobin and Porphyrin Metabolism	0.0649183	0.0240255	0.105811	0.020864	0.00186144	1810	0.048228	0.00298765	0.0934683	0.0230668	0.0366937	318	0.139999	0.0437426	0.236254	0.0489235	0.00451218	TRUE	FALSE
Sweetened Beverages	methionine sulfone	Amino Acid	Methionine, Cysteine, SAM and Taurine Metabolism	-0.0631247	-0.102889	-0.0233609	0.020288	0.00186186	1810	-0.0519609	-0.0960709	-0.00785078	0.0224905	0.0209817	318	-0.111896	-0.204383	-0.0194084	0.047008	0.0179011	TRUE	FALSE
Sweets & Desserts	mannitol/sorbitol	Carbohydrate	Fructose, Mannose and Galactose Metabolism	-0.0672518	-0.109621	-0.0248823	0.0216175	0.00186463	1810	-0.064423	-0.109909	-0.018937	0.023192	0.00553018	318	-0.0859886	-0.203423	0.0314458	0.0596879	0.150695	TRUE	FALSE
Dairy	diethyl phosphate	Xenobiotics	Chemical	-0.0655605	-0.10687	-0.0242514	0.0210765	0.00186708	1810	-0.0707008	-0.116727	-0.0246747	0.0234674	0.00262522	318	-0.0441202	-0.138417	0.0501767	0.0479279	0.357999	TRUE	FALSE
Vegetable Oil	campesterol	Lipid	Sterol	-0.0651054	-0.106147	-0.0240638	0.02094	0.00187632	1810	-0.070709	-0.115904	-0.0255145	0.0230434	0.00218331	318	-0.0385466	-0.137249	0.0601554	0.0501668	0.442852	TRUE	FALSE
Miscellaneous Animal	linoleate (18:2n6)	Lipid	Long Chain Polyunsaturated Fatty Acid (n3 and n6)	-0.0695754	-0.113483	-0.0256679	0.0224022	0.00189805	1810	-0.0654729	-0.113157	-0.0177886	0.0243129	0.00714854	318	-0.0926417	-0.206068	0.0207842	0.0576504	0.109076	TRUE	FALSE
Vegetable Oil	tryptophan	Amino Acid	Tryptophan Metabolism	-0.0641368	-0.104616	-0.0236574	0.0206532	0.00190007	1810	-0.0597778	-0.103873	-0.0156822	0.0224831	0.00791238	318	-0.0876922	-0.190521	0.0151363	0.0522642	0.0943783	TRUE	FALSE
Potatoes	cytidine	Nucleotide	Pyrimidine Metabolism, Cytidine containing	-0.0659974	-0.107663	-0.024332	0.0212582	0.00190565	1810	-0.0527588	-0.0981943	-0.00732326	0.0231663	0.0228795	318	-0.136578	-0.241819	-0.0313363	0.0534905	0.0111617	TRUE	FALSE
Refined Grains	behenoylcarnitine (C22)*	Lipid	Fatty Acid Metabolism (Acyl Carnitine, Long Chain Saturated)	0.064275	0.0236904	0.10486	0.0207068	0.00190889	1810	0.0673517	0.0232179	0.111486	0.0225026	0.0027999	318	0.0472738	-0.0567989	0.151347	0.0528966	0.372184	TRUE	FALSE
Refined Grains	lithocholate	Lipid	Secondary Bile Acid Metabolism	0.0657989	0.024211	0.107387	0.0212187	0.00192877	1810	0.0724028	0.0271478	0.117658	0.0230743	0.00172967	318	0.0296221	-0.0766337	0.135878	0.0540062	0.583745	TRUE	FALSE
Alcoholic Beverages	2-hydroxybehenate	Lipid	Fatty Acid, Monohydroxy	-0.0695337	-0.113488	-0.0255789	0.0224263	0.00193169	1810	-0.0648661	-0.112418	-0.0173141	0.0242455	0.0075326	318	-0.0971832	-0.213285	0.0189183	0.0590104	0.100625	TRUE	FALSE
Sweets & Desserts	laurate (12:0)	Lipid	Medium Chain Fatty Acid	0.066673	0.0245218	0.108824	0.0215061	0.00193399	1810	0.0462568	-6.9549e-06	0.0925205	0.0235886	0.0500377	318	0.167227	0.0642305	0.270224	0.0523496	0.00154559	TRUE	FALSE
Wholegrains	glycosyl-N-palmitoyl-sphingosine (d18:1/16:0)	Lipid	Hexosylceramides (HCER)	-0.0624749	-0.10198	-0.0229699	0.020156	0.00193801	1810	-0.0663381	-0.109536	-0.0231401	0.0220255	0.00263371	318	-0.0425723	-0.140932	0.0557869	0.0499926	0.395127	TRUE	FALSE
Miscellaneous Animal	glutamyl-meso-diaminopimelate	Xenobiotics	Bacterial/Fungal	0.0629338	0.0231239	0.102744	0.0203116	0.00194554	1810	0.0547733	0.0114995	0.0980471	0.0220641	0.0131382	318	0.108267	0.00595039	0.210584	0.0520042	0.0381847	TRUE	FALSE
Fish & Seafood	picolinate	Amino Acid	Tryptophan Metabolism	0.0667448	0.0245097	0.10898	0.0215489	0.00195251	1810	0.058559	0.0132035	0.103914	0.0231255	0.0114191	318	0.120713	0.00388748	0.23754	0.0593786	0.042921	TRUE	FALSE
Vegetables	adipate (C6-DC)	Lipid	Fatty Acid, Dicarboxylate	0.0658423	0.0241347	0.10755	0.0212798	0.00197396	1810	0.0743293	0.0284778	0.120181	0.0233784	0.00150205	318	0.0248349	-0.0762716	0.125941	0.0513889	0.629246	TRUE	FALSE
Alcoholic Beverages	glycerol 3-phosphate	Lipid	Glycerolipid Metabolism	0.0680504	0.0249437	0.111157	0.0219936	0.00197414	1810	0.0641081	0.0164002	0.111816	0.0243249	0.0084785	318	0.0857111	-0.0155834	0.187006	0.0514845	0.0970545	TRUE	FALSE
Alcoholic Beverages	fumarate	Energy	TCA Cycle	0.0669911	0.0245501	0.109432	0.021654	0.0019767	1810	0.058517	0.0111916	0.105842	0.0241299	0.0154075	318	0.102043	0.00548795	0.198598	0.0490757	0.0384557	TRUE	FALSE
Fish & Seafood	N-acetylmethionine	Amino Acid	Methionine, Cysteine, SAM and Taurine Metabolism	-0.0610413	-0.0997311	-0.0223514	0.0197401	0.00198647	1810	-0.0619806	-0.106308	-0.0176533	0.0226012	0.00616376	318	-0.0580199	-0.137771	0.0217315	0.0405349	0.153332	TRUE	FALSE
Miscellaneous Animal	25-hydroxycholesterol sulfate	Lipid	Sterol	0.0648315	0.0237146	0.105948	0.0209784	0.00199893	1810	0.0544532	0.00861967	0.100287	0.0233692	0.0199096	318	0.107909	0.0142357	0.201583	0.0476111	0.0241257	TRUE	FALSE
Fruit	stearoyl ethanolamide	Lipid	Endocannabinoid	-0.0620422	-0.101438	-0.0226468	0.0201001	0.00202413	1810	-0.0920284	-0.135861	-0.0481956	0.0223491	3.99883e-05	318	0.0648537	-0.0256015	0.155309	0.0459752	0.159485	FALSE	FALSE
Sweets & Desserts	2-hydroxyarachidate*	Lipid	Fatty Acid, Monohydroxy	0.0682814	0.0249101	0.111653	0.0221286	0.00203102	1810	0.0656445	0.0188473	0.112442	0.0238606	0.00599888	318	0.0844921	-0.0319061	0.20089	0.0591612	0.154255	TRUE	FALSE
Fruit Juice	3-methyladipate	Lipid	Fatty Acid, Dicarboxylate	0.0631579	0.0230387	0.103277	0.0204693	0.00203218	1810	0.0587978	0.0149042	0.102691	0.0223801	0.00868118	318	0.0854705	-0.0141385	0.18508	0.0506278	0.0923688	TRUE	FALSE
Tea & Coffee	glycerophosphoglycerol	Lipid	Glycerolipid Metabolism	0.0655392	0.0238526	0.107226	0.0212691	0.00206006	1810	0.0654598	0.0197571	0.111163	0.0233025	0.00502181	318	0.0659354	-0.0364913	0.168362	0.0520599	0.206278	TRUE	FALSE
Vegetable Oil	methylphosphate	Nucleotide	Purine and Pyrimidine Metabolism	0.0652488	0.0236973	0.1068	0.0212001	0.00208567	1810	0.0657439	0.0205481	0.11094	0.0230441	0.00438083	318	0.0625212	-0.0438945	0.168937	0.0540874	0.248592	TRUE	FALSE
Fish & Seafood	behenoylcarnitine (C22)*	Lipid	Fatty Acid Metabolism (Acyl Carnitine, Long Chain Saturated)	-0.0629556	-0.103067	-0.022844	0.0204654	0.00209665	1810	-0.0626501	-0.106283	-0.0190171	0.0222472	0.00491458	318	-0.064637	-0.167321	0.0380466	0.0521905	0.216476	TRUE	FALSE
Potatoes	linoleoyl-linolenoyl-glycerol (18:2/18:3) [2]*	Lipid	Diacylglycerol	-0.0662935	-0.108539	-0.0240478	0.0215543	0.00210045	1810	-0.0702549	-0.116246	-0.0242642	0.0234494	0.00277423	318	-0.0447137	-0.152395	0.0629677	0.0547307	0.414564	TRUE	FALSE
Sweets & Desserts	nicotinamide	Cofactors and Vitamins	Nicotinate and Nicotinamide Metabolism	-0.0644522	-0.105549	-0.0233553	0.0209682	0.00211345	1810	-0.0624812	-0.108281	-0.0166809	0.0233523	0.00752758	318	-0.0726533	-0.166374	0.0210674	0.047635	0.128238	TRUE	FALSE
Alcoholic Beverages	glycerol	Lipid	Glycerolipid Metabolism	0.0697375	0.0252567	0.114218	0.0226947	0.00212025	1810	0.0603602	0.0121693	0.108551	0.0245712	0.0141256	318	0.124193	0.00769556	0.240691	0.0592117	0.0368589	TRUE	FALSE
Potatoes	spermidine	Amino Acid	Polyamine Metabolism	0.0651347	0.0235773	0.106692	0.0212032	0.00212677	1810	0.0652114	0.0193343	0.111089	0.0233915	0.0053621	318	0.0647814	-0.0339995	0.163562	0.0502069	0.197905	TRUE	FALSE
Dairy	2-hydroxyarachidate*	Lipid	Fatty Acid, Monohydroxy	-0.0682925	-0.11187	-0.0247148	0.0222339	0.00212955	1810	-0.0728525	-0.119906	-0.0257988	0.0239914	0.0024271	318	-0.040544	-0.156984	0.075896	0.0591824	0.493809	TRUE	FALSE
Fish & Seafood	alpha-tocotrienol	Cofactors and Vitamins	Tocopherol Metabolism	-0.0654876	-0.10729	-0.0236849	0.0213283	0.00213735	1810	-0.0555141	-0.101146	-0.00988237	0.0232664	0.0171347	318	-0.117983	-0.223004	-0.0129625	0.0533783	0.0278182	TRUE	FALSE
Sweetened Beverages	arginine	Amino Acid	Urea cycle; Arginine and Proline Metabolism	-0.0657945	-0.107796	-0.0237928	0.0214299	0.00213896	1810	-0.0753258	-0.121256	-0.0293954	0.0234186	0.00132094	318	-0.0167194	-0.12127	0.0878311	0.0531394	0.75325	TRUE	FALSE
Alcoholic Beverages	2-hydroxylignocerate*	Lipid	Fatty Acid, Monohydroxy	-0.0654804	-0.107287	-0.0236742	0.0213301	0.00214158	1810	-0.0572415	-0.10248	-0.0120026	0.023066	0.0131721	318	-0.114117	-0.22438	-0.00385381	0.056043	0.0425904	TRUE	FALSE
Vegetables	isohyodeoxycholate	Lipid	Secondary Bile Acid Metabolism	-0.0642781	-0.105363	-0.0231933	0.020962	0.00216646	1810	-0.0689919	-0.114069	-0.0239147	0.0229836	0.00272151	318	-0.0409635	-0.141531	0.0596042	0.0511151	0.423549	TRUE	FALSE
Legumes	daidzein	Xenobiotics	Food Component/Plant	0.0630944	0.0227468	0.103442	0.0205859	0.00217719	1810	0.0635264	0.0195943	0.107459	0.0223997	0.00461958	318	0.0607465	-0.0419989	0.163492	0.052222	0.245643	TRUE	FALSE
Refined Grains	alanylleucine	Peptide	Dipeptide	0.0611542	0.0220464	0.100262	0.0199533	0.0021777	1810	0.0808006	0.0364865	0.125115	0.0225945	0.000358039	318	-0.00844927	-0.0921225	0.075224	0.0425282	0.842663	FALSE	FALSE
Meat	linoleoyl-linolenoyl-glycerol (18:2/18:3) [2]*	Lipid	Diacylglycerol	-0.0663853	-0.108839	-0.0239319	0.0216603	0.0021779	1810	-0.0514406	-0.0975381	-0.00534306	0.0235038	0.0287601	318	-0.150598	-0.26037	-0.0408255	0.0557934	0.00733441	TRUE	FALSE
Alcoholic Beverages	2-oxoarginine*	Amino Acid	Urea cycle; Arginine and Proline Metabolism	0.0639858	0.0230636	0.104908	0.020879	0.00217964	1810	0.0490052	0.00347382	0.0945365	0.0232152	0.0349232	318	0.127383	0.0334212	0.221345	0.0477576	0.00805837	TRUE	FALSE
Alcoholic Beverages	enterolactone	Xenobiotics	Food Component/Plant	0.0639902	0.0230227	0.104958	0.0209022	0.00220292	1810	0.0846933	0.0402668	0.12912	0.0226518	0.000190872	318	-0.054704	-0.161415	0.0520072	0.0542377	0.314	FALSE	FALSE
Vegetables	N-propionylmethionine	Amino Acid	Methionine, Cysteine, SAM and Taurine Metabolism	-0.0607965	-0.0997369	-0.0218562	0.0198679	0.00221309	1810	-0.0733095	-0.117774	-0.0288453	0.022671	0.00124513	318	-0.0193743	-0.10053	0.0617811	0.0412485	0.6389	TRUE	FALSE
Fruit Juice	cystine	Amino Acid	Methionine, Cysteine, SAM and Taurine Metabolism	-0.0620397	-0.101783	-0.0222966	0.0202775	0.00221678	1810	-0.0645087	-0.107698	-0.0213197	0.0220209	0.00343854	318	-0.0482732	-0.150577	0.054031	0.0519977	0.353947	TRUE	FALSE
Meat	methylurea	Amino Acid	Urea cycle; Arginine and Proline Metabolism	0.0657972	0.0236332	0.107961	0.0215126	0.0022242	1810	0.0731222	0.0270818	0.119163	0.0234747	0.00186944	318	0.0273922	-0.0783628	0.133147	0.0537516	0.61069	TRUE	FALSE
Tea & Coffee	phenethylamine	Amino Acid	Phenylalanine Metabolism	-0.0617324	-0.101306	-0.022159	0.0201909	0.00223235	1810	-0.0506205	-0.0959548	-0.0052862	0.0231147	0.0286556	318	-0.0975096	-0.179112	-0.0159066	0.041476	0.0193475	TRUE	FALSE
Alcoholic Beverages	2'-deoxyuridine	Nucleotide	Pyrimidine Metabolism, Uracil containing	0.0637822	0.0228546	0.10471	0.0208818	0.00225482	1810	0.0478909	0.00161731	0.0941644	0.0235936	0.0425216	318	0.121237	0.0329724	0.209501	0.0448616	0.00726569	TRUE	FALSE
Vegetables	deoxycholate	Lipid	Secondary Bile Acid Metabolism	-0.0643315	-0.105614	-0.0230486	0.0210631	0.00225638	1810	-0.0539511	-0.0985923	-0.00930987	0.0227613	0.0178786	318	-0.126211	-0.235549	-0.0168726	0.0555728	0.0238413	TRUE	FALSE
Vegetables	sphingadienine	Lipid	Sphingolipid Synthesis	-0.0629336	-0.10332	-0.0225476	0.0206055	0.00225649	1810	-0.056218	-0.10054	-0.0118958	0.0225986	0.0129488	318	-0.0960453	-0.194773	0.00268271	0.05018	0.0565445	TRUE	FALSE
Miscellaneous Animal	glycerol 3-phosphate	Lipid	Glycerolipid Metabolism	-0.066792	-0.109689	-0.0238945	0.0218868	0.00227554	1810	-0.0499801	-0.0973947	-0.00256547	0.0241754	0.0388412	318	-0.14319	-0.244584	-0.041795	0.0515353	0.00579506	TRUE	FALSE
Wholegrains	N6-methyllysine	Amino Acid	Lysine Metabolism	-0.0621812	-0.102133	-0.0222289	0.0203842	0.0022849	1810	-0.0617902	-0.105769	-0.0178112	0.0224236	0.00591771	318	-0.064042	-0.16029	0.0322056	0.0489193	0.191458	TRUE	FALSE
Vegetable Oil	hyocholate	Lipid	Secondary Bile Acid Metabolism	-0.0613011	-0.100719	-0.0218829	0.0201117	0.00230344	1810	-0.0646016	-0.107532	-0.0216709	0.0218891	0.00320524	318	-0.0434189	-0.143663	0.0568251	0.0509506	0.394771	TRUE	FALSE
Fish & Seafood	maleamate	Cofactors and Vitamins	Nicotinate and Nicotinamide Metabolism	0.0637809	0.0227584	0.104803	0.0209302	0.00230899	1810	0.0557062	0.0113619	0.10005	0.0226099	0.0138405	318	0.112149	0.00327517	0.221022	0.0553367	0.0435517	TRUE	FALSE
Meat	N-formylanthranilic acid	Amino Acid	Tryptophan Metabolism	0.0617341	0.0219796	0.101489	0.0202833	0.00233772	1810	0.0626479	0.0191022	0.106194	0.0222027	0.00483048	318	0.0571239	-0.0409931	0.155241	0.0498695	0.252892	TRUE	FALSE
Sweets & Desserts	phytanate	Xenobiotics	Food Component/Plant	0.06596	0.0234592	0.108461	0.0216845	0.0023516	1810	0.0578596	0.0114254	0.104294	0.0236755	0.0146291	318	0.108134	0.00184758	0.214421	0.0540219	0.0461922	TRUE	FALSE
Fruit	1-methylxanthine	Xenobiotics	Xanthine Metabolism	-0.0602336	-0.0990751	-0.0213921	0.0198175	0.00237032	1810	-0.0694283	-0.114185	-0.0246721	0.02282	0.00238059	318	-0.0320265	-0.110665	0.0466119	0.0399692	0.423615	TRUE	FALSE
Wholegrains	hexadecasphinganine (d16:0)*	Lipid	Sphingolipid Synthesis	-0.0631781	-0.103941	-0.0224153	0.0207977	0.00238359	1810	-0.0812748	-0.125428	-0.037122	0.0225123	0.000314453	318	0.042233	-0.0646659	0.149132	0.054333	0.437578	FALSE	FALSE
Dairy	maleamate	Cofactors and Vitamins	Nicotinate and Nicotinamide Metabolism	-0.0637537	-0.104909	-0.0225985	0.0209979	0.00239588	1810	-0.0776792	-0.122161	-0.0331974	0.02268	0.000628585	318	0.0198182	-0.0894963	0.129133	0.0555608	0.721561	FALSE	FALSE
Sweetened Beverages	glycerol	Lipid	Glycerolipid Metabolism	-0.0700618	-0.115293	-0.024831	0.0230773	0.00239775	1810	-0.0750312	-0.12397	-0.0260924	0.0249525	0.00267569	318	-0.0406767	-0.160057	0.078704	0.0606771	0.503123	TRUE	FALSE
Vegetable Oil	cytosine	Nucleotide	Pyrimidine Metabolism, Cytidine containing	0.0635735	0.0225299	0.104617	0.020941	0.00239866	1810	0.05048	0.00610211	0.094858	0.0226271	0.0258066	318	0.141736	0.0329657	0.250506	0.0552841	0.0108211	TRUE	FALSE
Nuts & Seeds	hexadecanedioate (C16-DC)	Lipid	Fatty Acid, Dicarboxylate	-0.0662656	-0.109061	-0.0234705	0.0218347	0.0024063	1810	-0.0564248	-0.10257	-0.0102796	0.0235281	0.0165793	318	-0.127339	-0.242659	-0.0120187	0.0586133	0.030572	TRUE	FALSE
Vegetable Oil	leucine	Amino Acid	Leucine, Isoleucine and Valine Metabolism	-0.0614131	-0.101077	-0.0217496	0.0202369	0.00240765	1810	-0.054626	-0.0990828	-0.0101691	0.0226673	0.0160587	318	-0.0880693	-0.176451	0.000312541	0.0449214	0.0508284	TRUE	FALSE
Tea & Coffee	glycylisoleucine	Peptide	Dipeptide	-0.0655705	-0.107934	-0.023207	0.0216145	0.0024162	1810	-0.0709191	-0.116987	-0.024851	0.0234888	0.00256976	318	-0.0360134	-0.144652	0.0726251	0.0552172	0.514745	TRUE	FALSE
Fish & Seafood	methionine	Amino Acid	Methionine, Cysteine, SAM and Taurine Metabolism	-0.0631447	-0.103941	-0.0223483	0.0208149	0.00241626	1810	-0.0656364	-0.111303	-0.0199695	0.0232843	0.00487167	318	-0.0532316	-0.144607	0.0381442	0.0464432	0.252607	TRUE	FALSE
Legumes	indole-3-carboxylate	Amino Acid	Tryptophan Metabolism	-0.0596375	-0.098205	-0.02107	0.0196777	0.00243971	1810	-0.0600838	-0.103976	-0.0161913	0.0223796	0.00732481	318	-0.0581168	-0.139396	0.0231624	0.0413114	0.160493	TRUE	FALSE
Wholegrains	1,2-dilinoleoyl-GPC (18:2/18:2)	Lipid	Phosphatidylcholine (PC)	0.0617243	0.0218058	0.101643	0.0203669	0.00244059	1810	0.0625563	0.0194816	0.105631	0.0219626	0.00444725	318	0.0566145	-0.0504713	0.1637	0.054428	0.299114	TRUE	FALSE
Refined Grains	histamine	Amino Acid	Histidine Metabolism	0.0590637	0.0208625	0.0972648	0.0194907	0.00244273	1810	0.0598492	0.0171219	0.102577	0.0217855	0.00607042	318	0.055913	-0.029927	0.141753	0.0436295	0.20097	TRUE	FALSE
Legumes	eicosanoylsphingosine (d20:1)*	Lipid	Sphingosines	-0.0631537	-0.104002	-0.0223055	0.0208413	0.00244378	1810	-0.0567796	-0.10066	-0.0128989	0.0223735	0.0112416	318	-0.104968	-0.217712	0.00777646	0.057304	0.0679399	TRUE	FALSE
Vegetables	diglycerol	Xenobiotics	Chemical	-0.0664294	-0.109402	-0.0234567	0.0219253	0.00244705	1810	-0.0570476	-0.103243	-0.010852	0.0235539	0.0155369	318	-0.12732	-0.24538	-0.00925988	0.0600058	0.034644	TRUE	FALSE
Vegetable Oil	prolylglycine	Peptide	Dipeptide	-0.0624698	-0.102889	-0.0220508	0.0206223	0.00245178	1810	-0.0548504	-0.0986344	-0.0110663	0.0223243	0.014105	318	-0.106803	-0.212751	-0.000855744	0.0538494	0.0482003	TRUE	FALSE
Tea & Coffee	N6-carboxymethyllysine	Carbohydrate	Advanced Glycation End-product	-0.0606816	-0.0999447	-0.0214185	0.0200326	0.00245245	1810	-0.0576731	-0.101022	-0.0143245	0.0221022	0.00914654	318	-0.0745263	-0.167811	0.0187589	0.0474136	0.117005	TRUE	FALSE
Legumes	phenethylamine	Amino Acid	Phenylalanine Metabolism	-0.0604068	-0.0995327	-0.0212809	0.0199626	0.00247809	1810	-0.0622429	-0.10708	-0.0174058	0.0228612	0.00653946	318	-0.0545121	-0.135103	0.0260784	0.0409614	0.184224	TRUE	FALSE
Nuts & Seeds	3-hydroxyadipate	Lipid	Fatty Acid, Dicarboxylate	-0.0637346	-0.10502	-0.0224493	0.0210643	0.00248046	1810	-0.0661919	-0.111052	-0.0213318	0.0228729	0.00385079	318	-0.0500139	-0.156352	0.0563247	0.0540482	0.355497	TRUE	FALSE
Tea & Coffee	N,N-dimethyl-pro-pro	Peptide	Modified Peptides	0.0627021	0.022082	0.103322	0.0207249	0.00248267	1810	0.0591102	0.0143393	0.103881	0.0228274	0.00969422	318	0.0795505	-0.0177208	0.176822	0.0494396	0.108633	TRUE	FALSE
Tea & Coffee	2-piperidinone	Xenobiotics	Food Component/Plant	-0.0615092	-0.101372	-0.021646	0.0203387	0.00249259	1810	-0.0575672	-0.100827	-0.0143071	0.0220571	0.00913213	318	-0.0838921	-0.187301	0.0195169	0.0525592	0.111473	TRUE	FALSE
Fruit	indole	Amino Acid	Tryptophan Metabolism	-0.0596598	-0.0983547	-0.020965	0.0197427	0.00251213	1810	-0.070509	-0.113204	-0.0278142	0.0217689	0.00122141	318	-0.00938594	-0.101583	0.0828116	0.0468608	0.841381	TRUE	FALSE
Margarine	stigmastadienone	Lipid	Sterol	0.064191	0.0225553	0.105827	0.0212431	0.00251332	1810	0.0556661	0.0109566	0.100376	0.0227961	0.0147055	318	0.120438	0.00523172	0.235645	0.0585555	0.040542	TRUE	FALSE
Miscellaneous Animal	bilirubin (Z,Z)	Cofactors and Vitamins	Hemoglobin and Porphyrin Metabolism	0.0616127	0.021624	0.101601	0.0204028	0.00252927	1810	0.0561728	0.0121887	0.100157	0.0224263	0.0123407	318	0.0877425	-0.00896018	0.184445	0.0491506	0.0752374	TRUE	FALSE
Sweets & Desserts	harmane	Xenobiotics	Food Component/Plant	-0.0602334	-0.0993662	-0.0211007	0.0199661	0.00255467	1810	-0.0734051	-0.115506	-0.0313038	0.0214662	0.000641312	318	0.0242441	-0.0827146	0.131203	0.0543634	0.655935	FALSE	FALSE
Nuts & Seeds	2,4,6-trihydroxybenzoate	Xenobiotics	Benzoate Metabolism	0.0641936	0.0224763	0.105911	0.0212847	0.00256179	1810	0.0525986	0.0065134	0.0986838	0.0234976	0.0253129	318	0.117203	0.0183536	0.216052	0.0502416	0.0203016	TRUE	FALSE
Sweetened Beverages	2-aminophenol	Xenobiotics	Food Component/Plant	-0.0649278	-0.107122	-0.0227332	0.0215283	0.0025619	1810	-0.0482958	-0.0949856	-0.00160604	0.0238058	0.0426327	318	-0.139584	-0.238817	-0.0403518	0.0504366	0.00598502	TRUE	FALSE
Sweets & Desserts	glycerophosphoinositol*	Lipid	Phospholipid Metabolism	-0.0642053	-0.10594	-0.0224704	0.0212937	0.00256787	1810	-0.0593483	-0.104935	-0.0137621	0.0232431	0.0107513	318	-0.0895703	-0.194076	0.0149351	0.0531165	0.0927915	TRUE	FALSE
Tea & Coffee	7-methylguanine	Nucleotide	Purine Metabolism, Guanine containing	-0.0643051	-0.106112	-0.0224978	0.0213306	0.00257247	1810	-0.079027	-0.125707	-0.032347	0.0238009	0.000917273	318	-0.00422167	-0.098823	0.0903796	0.0480826	0.930092	TRUE	FALSE
Fish & Seafood	piperine	Xenobiotics	Food Component/Plant	0.0634835	0.0221942	0.104773	0.0210664	0.00258251	1810	0.0614724	0.0163767	0.106568	0.022993	0.00757462	318	0.0739979	-0.0294383	0.177434	0.052573	0.160267	TRUE	FALSE
Sweetened Beverages	4-ureidobutyrate	Nucleotide	Pyrimidine Metabolism, Uracil containing	-0.0657973	-0.108594	-0.0230001	0.0218357	0.00258433	1810	-0.055357	-0.101672	-0.00904157	0.0236149	0.0191807	318	-0.127354	-0.240171	-0.0145362	0.0573412	0.0270757	TRUE	FALSE
Vegetable Oil	piperidine	Xenobiotics	Food Component/Plant	0.0614203	0.0214302	0.10141	0.0204035	0.00261003	1810	0.0623671	0.0179026	0.106832	0.0226712	0.00600217	318	0.0573853	-0.0346984	0.149469	0.046803	0.221083	TRUE	FALSE
Potatoes	2-piperidinone	Xenobiotics	Food Component/Plant	0.0606372	0.0211415	0.100133	0.0201512	0.00262018	1810	0.0602743	0.0172076	0.103341	0.0219585	0.00611293	318	0.0625733	-0.0372222	0.162369	0.0507226	0.218313	TRUE	FALSE
Meat	2-hydroxydecanoate	Lipid	Fatty Acid, Monohydroxy	-0.0656653	-0.108443	-0.0228881	0.0218255	0.00262414	1810	-0.062289	-0.108657	-0.015921	0.0236417	0.00849334	318	-0.0851421	-0.19686	0.0265755	0.0567822	0.134766	TRUE	FALSE
Vegetable Oil	phenylalanine	Amino Acid	Phenylalanine Metabolism	-0.0600323	-0.0991513	-0.0209133	0.019959	0.00263168	1810	-0.0556221	-0.0996377	-0.0116065	0.0224423	0.0132893	318	-0.0767174	-0.162602	0.0091668	0.043652	0.0798221	TRUE	FALSE
Fruit	dibutyl sulfosuccinate	Xenobiotics	Chemical	-0.0658525	-0.108805	-0.0228994	0.0219152	0.00265692	1810	-0.0597669	-0.107097	-0.0124365	0.0241324	0.0133558	318	-0.0944801	-0.19746	0.00849952	0.052341	0.0720218	TRUE	FALSE
Margarine	carotene diol (1)	Cofactors and Vitamins	Vitamin A Metabolism	-0.0632325	-0.104484	-0.021981	0.0210471	0.00266163	1810	-0.0595393	-0.104557	-0.0145213	0.0229534	0.00956596	318	-0.0827371	-0.186519	0.0210448	0.0527488	0.117787	TRUE	FALSE
Nuts & Seeds	alpha-hydroxyisovalerate	Amino Acid	Leucine, Isoleucine and Valine Metabolism	-0.0633064	-0.104625	-0.0219881	0.0210812	0.00267346	1810	-0.0721605	-0.118404	-0.0259171	0.0235782	0.00224362	318	-0.0280212	-0.120628	0.064586	0.0470691	0.55206	TRUE	FALSE
Meat	eicosapentaenoate (EPA; 20:5n3)	Lipid	Long Chain Polyunsaturated Fatty Acid (n3 and n6)	0.0627574	0.0217864	0.103728	0.020904	0.00268057	1810	0.0658345	0.0212571	0.110412	0.0227288	0.00381967	318	0.0458694	-0.0588911	0.15063	0.0532461	0.389653	TRUE	FALSE
Tea & Coffee	caffeate	Xenobiotics	Food Component/Plant	0.0627589	0.0217686	0.103749	0.0209138	0.00269241	1810	0.0722997	0.0274462	0.117153	0.0228696	0.00159671	318	0.0140255	-0.0876664	0.115718	0.0516865	0.7863	TRUE	FALSE
Legumes	creatinine	Amino Acid	Creatine Metabolism	-0.0626584	-0.103586	-0.0217314	0.0208815	0.00269393	1810	-0.0672325	-0.112901	-0.0215643	0.0232849	0.00393144	318	-0.0438691	-0.136721	0.0489824	0.0471932	0.353343	TRUE	FALSE
Wholegrains	5-acetylamino-6-amino-3-methyluracil	Xenobiotics	Xanthine Metabolism	-0.0611712	-0.101136	-0.021206	0.0203908	0.0027003	1810	-0.065914	-0.109807	-0.0220211	0.0223798	0.00326904	318	-0.0379906	-0.135335	0.0593533	0.0494766	0.443176	TRUE	FALSE
Meat	glycerol	Lipid	Glycerolipid Metabolism	-0.0674627	-0.111558	-0.0233675	0.022498	0.00271213	1810	-0.0526923	-0.100344	-0.00504093	0.0242961	0.0302336	318	-0.156317	-0.27356	-0.0390738	0.0595906	0.00915299	TRUE	FALSE
Vegetables	hexadecasphingosine (d16:1)*	Lipid	Sphingosines	-0.0625886	-0.103516	-0.0216611	0.0208817	0.00272392	1810	-0.0683056	-0.112317	-0.0242943	0.0224401	0.00237001	318	-0.0256643	-0.137868	0.0865393	0.0570293	0.653018	TRUE	FALSE
Eggs	laurate (12:0)	Lipid	Medium Chain Fatty Acid	-0.0647453	-0.107094	-0.0223967	0.0216068	0.00273078	1810	-0.0491967	-0.0955933	-0.0028002	0.0236563	0.0377004	318	-0.142995	-0.247407	-0.0385825	0.0530692	0.00744099	TRUE	FALSE
Refined Grains	eicosanoylsphingosine (d20:1)*	Lipid	Sphingosines	0.0630454	0.0218042	0.104287	0.0210418	0.0027337	1810	0.0787111	0.0344759	0.122946	0.0225543	0.00049528	318	-0.0421435	-0.15713	0.0728433	0.0584438	0.47139	FALSE	FALSE
Nuts & Seeds	theanine	Xenobiotics	Food Component/Plant	-0.0620107	-0.102578	-0.0214432	0.0206981	0.00273581	1810	-0.0684694	-0.113207	-0.0237314	0.0228107	0.00272221	318	-0.0319069	-0.128798	0.0649839	0.0492462	0.517529	TRUE	FALSE
Meat	uridine	Nucleotide	Pyrimidine Metabolism, Uracil containing	-0.0642025	-0.10621	-0.0221952	0.0214327	0.00273958	1810	-0.0606876	-0.106587	-0.0147882	0.0234028	0.00958663	318	-0.0824814	-0.187483	0.0225198	0.0533685	0.123241	TRUE	FALSE
Vegetable Oil	glycerophosphoserine*	Lipid	Phospholipid Metabolism	0.0593885	0.0205089	0.0982681	0.0198369	0.00275488	1810	0.0675247	0.0247106	0.110339	0.0218297	0.00201043	318	0.0208304	-0.0726682	0.114329	0.0475221	0.66145	TRUE	FALSE
Nuts & Seeds	2-pyrrolidinone	Amino Acid	Glutamate Metabolism	-0.0595771	-0.0985812	-0.0205729	0.0199004	0.00275566	1810	-0.0460468	-0.0901738	-0.00191983	0.0224991	0.0408431	318	-0.108209	-0.192132	-0.0242858	0.0426552	0.011675	TRUE	FALSE
Legumes	2-aminophenol	Xenobiotics	Food Component/Plant	0.0622729	0.0214907	0.103055	0.0208077	0.00276442	1810	0.062457	0.0174201	0.107494	0.0229631	0.00659398	318	0.0614284	-0.0353565	0.158213	0.0491924	0.212694	TRUE	FALSE
Fish & Seafood	N-formylphenylalanine	Amino Acid	Tyrosine Metabolism	0.0645338	0.022258	0.10681	0.0215697	0.00277272	1810	0.0783076	0.0319944	0.124621	0.0236138	0.000931002	318	-0.00484995	-0.109125	0.0994246	0.0529992	0.927146	FALSE	FALSE
Tea & Coffee	phenylacetate	Amino Acid	Phenylalanine Metabolism	-0.063395	-0.104987	-0.0218033	0.0212206	0.00281341	1810	-0.0740157	-0.11899	-0.0290415	0.0229311	0.00127029	318	-6.51502e-05	-0.110235	0.110105	0.0559954	0.999072	TRUE	FALSE
Fish & Seafood	oleoyl-linoleoyl-glycerol (18:1/18:2) [1]	Lipid	Diacylglycerol	0.0610696	0.0209818	0.101157	0.0204533	0.00282835	1810	0.0628464	0.0191504	0.106543	0.0222794	0.0048432	318	0.051544	-0.0499494	0.153037	0.0515856	0.318473	TRUE	FALSE
Wholegrains	1-methyl-5-imidazoleacetate	Amino Acid	Histidine Metabolism	-0.0630785	-0.104491	-0.021666	0.0211292	0.00283235	1810	-0.0685631	-0.113344	-0.0237824	0.0228324	0.00271129	318	-0.0303772	-0.140068	0.0793138	0.0557521	0.586258	TRUE	FALSE
Dairy	glutamate	Amino Acid	Glutamate Metabolism	-0.0622227	-0.103085	-0.0213609	0.0208482	0.0028399	1810	-0.0611707	-0.105754	-0.0165879	0.0227315	0.00718995	318	-0.0677939	-0.170715	0.0351275	0.0523114	0.195965	TRUE	FALSE
Nuts & Seeds	solanidine	Xenobiotics	Food Component/Plant	-0.0642522	-0.106457	-0.0220478	0.0215333	0.00284639	1810	-0.0566282	-0.102741	-0.0105151	0.0235118	0.0161215	318	-0.103917	-0.209431	0.00159637	0.053629	0.0535591	TRUE	FALSE
Alcoholic Beverages	1-palmitoyl-2-oleoyl-GPC (16:0/18:1)	Lipid	Phosphatidylcholine (PC)	0.0633661	0.0217339	0.104998	0.0212413	0.00285291	1810	0.0683565	0.0235289	0.113184	0.0228564	0.00282323	318	0.0317515	-0.0814341	0.144937	0.0575283	0.581436	TRUE	FALSE
Miscellaneous Animal	5-acetylamino-6-amino-3-methyluracil	Xenobiotics	Xanthine Metabolism	0.0599942	0.0205548	0.0994337	0.0201225	0.00286893	1810	0.0585619	0.0148984	0.102225	0.0222628	0.00860268	318	0.0663873	-0.0261527	0.158927	0.0470349	0.159361	TRUE	FALSE
Dairy	glucuronate	Carbohydrate	Aminosugar Metabolism	-0.0623425	-0.103351	-0.0213335	0.0209233	0.00288656	1810	-0.059237	-0.103311	-0.0151632	0.022472	0.00846013	318	-0.0825731	-0.195419	0.0302729	0.0573558	0.150983	TRUE	FALSE
Refined Grains	threonylphenylalanine	Peptide	Dipeptide	0.061666	0.0210858	0.102246	0.0207046	0.00289781	1810	0.0800769	0.0348703	0.125284	0.0230496	0.000524962	318	-0.0152549	-0.10795	0.0774403	0.0471138	0.746317	FALSE	FALSE
Wholegrains	glycerol 3-phosphate	Lipid	Glycerolipid Metabolism	0.0644095	0.0220196	0.106799	0.0216279	0.00290063	1810	0.0719672	0.0251225	0.118812	0.0238848	0.00262367	318	0.029993	-0.0702883	0.130274	0.0509696	0.55668	TRUE	FALSE
Legumes	3-methylhistidine	Amino Acid	Histidine Metabolism	-0.0598148	-0.0991871	-0.0204424	0.0200883	0.00290523	1810	-0.057102	-0.100543	-0.0136609	0.0221494	0.010016	318	-0.0723893	-0.166213	0.021435	0.0476876	0.130044	TRUE	FALSE
Nuts & Seeds	3-formylindole	Xenobiotics	Food Component/Plant	-0.0569456	-0.0944345	-0.0194568	0.0191273	0.00290907	1810	-0.0529646	-0.0963293	-0.00959989	0.0221105	0.0167026	318	-0.0687854	-0.143806	0.00623494	0.0381302	0.0722069	TRUE	FALSE
Sweets & Desserts	adenosine	Nucleotide	Purine Metabolism, Adenine containing	-0.062277	-0.103311	-0.0212428	0.0209362	0.00293361	1810	-0.0394232	-0.0847001	0.00585375	0.0230854	0.0878649	318	-0.168153	-0.265915	-0.0703918	0.0496887	0.000805638	TRUE	FALSE
Tea & Coffee	dimethylmalonic acid	Lipid	Fatty Acid, Dicarboxylate	-0.0624728	-0.103655	-0.0212901	0.021012	0.00294712	1810	-0.0600877	-0.105265	-0.0149102	0.0230348	0.00916871	318	-0.0742913	-0.175176	0.0265933	0.0512761	0.148431	TRUE	FALSE
Wholegrains	bilirubin degradation product, C16H18N2O5 (1)**	Partially Characterized Molecules	Partially Characterized Molecules	-0.0609811	-0.101207	-0.0207553	0.0205237	0.00296593	1810	-0.0641066	-0.108086	-0.0201275	0.0224237	0.00430143	318	-0.0448466	-0.145084	0.0553912	0.0509474	0.379398	TRUE	FALSE
Meat	suberate (C8-DC)	Lipid	Fatty Acid, Dicarboxylate	0.0631781	0.0214438	0.104912	0.0212934	0.00300697	1810	0.0546491	0.00909723	0.100201	0.0232256	0.0187318	318	0.108133	0.00322269	0.213044	0.0533225	0.0434191	TRUE	FALSE
Wholegrains	1,3-dimethylurate	Xenobiotics	Xanthine Metabolism	-0.0630776	-0.104747	-0.0214082	0.0212603	0.00300795	1810	-0.0707343	-0.116234	-0.0252345	0.0231991	0.00232947	318	-0.0229283	-0.127448	0.0815914	0.0531238	0.666334	TRUE	FALSE
Vegetable Oil	myo-inositol	Lipid	Inositol Metabolism	0.0612927	0.0207888	0.101797	0.0206656	0.00301774	1810	0.068809	0.0237529	0.113865	0.0229728	0.00278001	318	0.0294108	-0.0636775	0.122499	0.0473136	0.53465	TRUE	FALSE
Nuts & Seeds	protoporphyrin IX	Cofactors and Vitamins	Hemoglobin and Porphyrin Metabolism	-0.0613609	-0.101918	-0.0208041	0.0206927	0.00302342	1810	-0.0522582	-0.0972054	-0.00731092	0.0229174	0.0227105	318	-0.101536	-0.19626	-0.00681089	0.0481453	0.0357464	TRUE	FALSE
Sweetened Beverages	galacturonate	Xenobiotics	Food Component/Plant	-0.0653489	-0.10861	-0.0220878	0.0220724	0.00306976	1810	-0.0592935	-0.105531	-0.013056	0.0235752	0.0119868	318	-0.108354	-0.231963	0.0152557	0.0628265	0.0855775	TRUE	FALSE
Potatoes	butyrate/isobutyrate (4:0)	Lipid	Short Chain Fatty Acid	0.0618237	0.0208516	0.102796	0.0209045	0.00310211	1810	0.0727321	0.0277666	0.117698	0.0229267	0.00153755	318	0.00804088	-0.0921186	0.1082	0.0509076	0.874598	TRUE	FALSE
Vegetable Oil	N-acetylglutamine	Amino Acid	Glutamate Metabolism	-0.06195	-0.103015	-0.0208848	0.020952	0.00310891	1810	-0.0718703	-0.116746	-0.0269948	0.0228808	0.0017106	318	-0.0104396	-0.11302	0.0921408	0.0521381	0.841432	TRUE	FALSE
Sweetened Beverages	oleate/vaccenate (18:1)	Lipid	Long Chain Monounsaturated Fatty Acid	-0.0687223	-0.114281	-0.0231634	0.0232448	0.00311187	1810	-0.0727517	-0.122588	-0.0229153	0.0254102	0.00424428	318	-0.0480585	-0.161274	0.0651566	0.0575433	0.404279	TRUE	FALSE
Alcoholic Beverages	trans-4-hydroxyproline	Amino Acid	Urea cycle; Arginine and Proline Metabolism	0.062923	0.0211992	0.104647	0.0212881	0.00311873	1810	0.0579434	0.01079	0.105097	0.0240422	0.0160494	318	0.0809989	-0.00912371	0.171121	0.0458062	0.0780221	TRUE	FALSE
Nuts & Seeds	N-methylproline	Amino Acid	Urea cycle; Arginine and Proline Metabolism	-0.0641689	-0.106742	-0.0215957	0.0217214	0.00313506	1810	-0.0632939	-0.109265	-0.017323	0.0234393	0.0069921	318	-0.0694899	-0.183217	0.0442376	0.0578038	0.230219	TRUE	FALSE
Nuts & Seeds	2-hydroxyarachidate*	Lipid	Fatty Acid, Monohydroxy	-0.0664042	-0.110497	-0.022311	0.0224969	0.00316028	1810	-0.0633021	-0.110959	-0.0156448	0.0242991	0.00926103	318	-0.0850199	-0.202136	0.0320959	0.0595259	0.154208	TRUE	FALSE
Fish & Seafood	1-methyl-4-imidazoleacetate	Amino Acid	Histidine Metabolism	0.0625006	0.020974	0.104027	0.0211874	0.00317882	1810	0.0717245	0.026937	0.116512	0.0228359	0.00171255	318	0.00544558	-0.106296	0.117188	0.0567946	0.923676	TRUE	FALSE
Alcoholic Beverages	bilirubin degradation product, C16H18N2O5 (3)**	Partially Characterized Molecules	Partially Characterized Molecules	0.0608765	0.0204221	0.101331	0.0206404	0.00318406	1810	0.0410489	-0.00324194	0.0853398	0.0225827	0.069279	318	0.161494	0.0614049	0.261584	0.0508719	0.00165105	TRUE	FALSE
Margarine	piperidine	Xenobiotics	Food Component/Plant	-0.0600759	-0.100028	-0.0201239	0.0203841	0.00320665	1810	-0.0631039	-0.107435	-0.0187725	0.0226034	0.00529737	318	-0.0468879	-0.139698	0.0459218	0.047172	0.321004	TRUE	FALSE
Alcoholic Beverages	guanine	Nucleotide	Purine Metabolism, Guanine containing	0.063435	0.0212189	0.105651	0.0215392	0.00322855	1810	0.0634515	0.0175154	0.109388	0.0234216	0.00681233	318	0.0633444	-0.0445469	0.171236	0.0548375	0.248962	TRUE	FALSE
Refined Grains	N6-carboxymethyllysine	Carbohydrate	Advanced Glycation End-product	0.058846	0.0196747	0.0980174	0.0199857	0.00323579	1810	0.0690443	0.0256642	0.112424	0.0221183	0.00182763	318	0.0134789	-0.0783055	0.105263	0.0466509	0.772832	TRUE	FALSE
Vegetable Oil	glycodeoxycholate	Lipid	Secondary Bile Acid Metabolism	-0.0607897	-0.101269	-0.0203108	0.0206529	0.00324627	1810	-0.0638457	-0.108539	-0.0191519	0.0227881	0.00513759	318	-0.0467366	-0.142882	0.0494085	0.0488672	0.33961	TRUE	FALSE
Alcoholic Beverages	thiamin (Vitamin B1)	Cofactors and Vitamins	Thiamine Metabolism	0.06348	0.0212091	0.105751	0.0215672	0.00324674	1810	0.072801	0.0272142	0.118388	0.0232434	0.00176404	318	0.0057578	-0.108044	0.11956	0.0578418	0.920775	TRUE	FALSE
Miscellaneous Animal	pheophorbide A	Xenobiotics	Food Component/Plant	-0.0626486	-0.104375	-0.0209224	0.0212893	0.0032533	1810	-0.0553606	-0.100991	-0.00973063	0.0232655	0.0174391	318	-0.100163	-0.204017	0.00368966	0.052785	0.0586822	TRUE	FALSE
Legumes	glutamyl-meso-diaminopimelate	Xenobiotics	Bacterial/Fungal	0.059241	0.0197774	0.0987045	0.0201348	0.00325877	1810	0.0650506	0.0221751	0.107926	0.021861	0.00296341	318	0.026751	-0.0749629	0.128465	0.0516977	0.605208	TRUE	FALSE
Sweetened Beverages	N6-formyllysine	Amino Acid	Lysine Metabolism	-0.064581	-0.107611	-0.0215513	0.0219543	0.00326516	1810	-0.0589068	-0.106272	-0.0115418	0.0241501	0.0148179	318	-0.0915972	-0.195275	0.0120809	0.052696	0.0831599	TRUE	FALSE
Vegetable Oil	choline	Lipid	Phospholipid Metabolism	0.0624434	0.0208355	0.104051	0.0212289	0.00326695	1810	0.0662053	0.0216818	0.110729	0.0227012	0.00358538	318	0.0362326	-0.0816623	0.154127	0.0599219	0.545843	TRUE	FALSE
Nuts & Seeds	1-palmitoyl-galactosylglycerol (16:0)*	Lipid	Galactosyl Glycerolipids	-0.0619644	-0.103279	-0.02065	0.0210792	0.00328631	1810	-0.0586335	-0.103652	-0.0136147	0.0229538	0.0107189	318	-0.0798937	-0.184671	0.0248834	0.0532545	0.134566	TRUE	FALSE
Dairy	N,N,N-trimethyl-5-aminovalerate	Amino Acid	Lysine Metabolism	-0.0625092	-0.104196	-0.0208229	0.0212689	0.00329282	1810	-0.0598342	-0.104407	-0.0152614	0.0227264	0.00854122	318	-0.0813806	-0.200143	0.037382	0.0603629	0.178573	TRUE	FALSE
Vegetable Oil	3-phenylpropionate (hydrocinnamate)	Xenobiotics	Benzoate Metabolism	0.0614527	0.0204516	0.102454	0.0209193	0.00330758	1810	0.0542661	0.00978503	0.0987471	0.0226796	0.0168262	318	0.102431	-0.00412049	0.208983	0.0541565	0.0594953	TRUE	FALSE
Potatoes	myo-inositol	Lipid	Inositol Metabolism	-0.0614086	-0.10239	-0.0204273	0.0209092	0.00331492	1810	-0.0493613	-0.0952392	-0.0034834	0.0233918	0.0349794	318	-0.109298	-0.201057	-0.0175393	0.0466379	0.0197348	TRUE	FALSE
Dairy	LAHSA (18:2/OH-18:0)*	Lipid	Fatty Acid Hydroxyl Fatty Acid	-0.0615937	-0.102702	-0.0204853	0.0209741	0.00331768	1810	-0.091061	-0.135898	-0.0462243	0.022861	7.06951e-05	318	0.0951296	-0.00859957	0.198859	0.052722	0.072143	FALSE	FALSE
Sweets & Desserts	2'-deoxyuridine	Nucleotide	Pyrimidine Metabolism, Uracil containing	-0.0595621	-0.0993172	-0.0198069	0.0202836	0.00331981	1810	-0.0557925	-0.100625	-0.0109596	0.022859	0.014754	318	-0.0735202	-0.160064	0.0130237	0.0439873	0.0956523	TRUE	FALSE
Potatoes	D-urobilin	Cofactors and Vitamins	Hemoglobin and Porphyrin Metabolism	0.0609731	0.0202639	0.101682	0.0207704	0.00332924	1810	0.0475215	0.00203097	0.0930121	0.0231944	0.040624	318	0.115426	0.0236103	0.207241	0.0466667	0.0139191	TRUE	FALSE
Sweetened Beverages	hexadecatrienoate (16:3n3)	Lipid	Long Chain Polyunsaturated Fatty Acid (n3 and n6)	-0.0660466	-0.110164	-0.0219295	0.0225092	0.00334398	1810	-0.0646066	-0.112547	-0.0166662	0.0244435	0.00828733	318	-0.07408	-0.18767	0.03951	0.0577339	0.200404	TRUE	FALSE
Margarine	hexadecadienoate (16:2n6)	Lipid	Long Chain Polyunsaturated Fatty Acid (n3 and n6)	-0.0637422	-0.106321	-0.0211634	0.0217242	0.00334464	1810	-0.0541502	-0.0999785	-0.0083219	0.0233666	0.0205927	318	-0.124872	-0.240931	-0.00881362	0.0589885	0.0350631	TRUE	FALSE
Potatoes	biotin	Cofactors and Vitamins	Biotin Metabolism	0.0610196	0.020241	0.101798	0.0208058	0.00335897	1810	0.0446567	0.000348885	0.0889644	0.0225913	0.0482256	318	0.152431	0.0473752	0.257487	0.0533963	0.00459541	TRUE	FALSE
Fruit	octadecenedioate (C18:1-DC)	Lipid	Fatty Acid, Dicarboxylate	-0.062224	-0.103821	-0.0206265	0.0212236	0.00336969	1810	-0.0773447	-0.12223	-0.0324595	0.0228857	0.000741775	318	0.0306742	-0.0809327	0.142281	0.0567259	0.589071	FALSE	FALSE
Legumes	carnitine	Lipid	Carnitine Metabolism	-0.0637472	-0.106366	-0.0211282	0.0217448	0.00337214	1810	-0.0532826	-0.101745	-0.00482003	0.0247097	0.0311896	318	-0.0996726	-0.18975	-0.00959542	0.0457831	0.0302601	TRUE	FALSE
Sweets & Desserts	choline phosphate	Lipid	Phospholipid Metabolism	-0.0612107	-0.102147	-0.0202747	0.0208861	0.00338207	1810	-0.0521574	-0.0967062	-0.00760865	0.0227142	0.021779	318	-0.11076	-0.215309	-0.00621053	0.0531387	0.0379389	TRUE	FALSE
Fruit	phenylalanylalanine	Peptide	Dipeptide	-0.059812	-0.0998243	-0.0197997	0.0204148	0.00339144	1810	-0.09396	-0.138971	-0.0489495	0.0229496	4.42405e-05	318	0.0696623	-0.0182589	0.157584	0.0446873	0.120054	FALSE	FALSE
Vegetable Oil	3,7-dimethylurate	Xenobiotics	Xanthine Metabolism	-0.0623164	-0.104009	-0.0206236	0.0212722	0.00339537	1810	-0.0682929	-0.113869	-0.0227173	0.0232377	0.00333593	318	-0.0314037	-0.135383	0.072576	0.0528493	0.552801	TRUE	FALSE
Tea & Coffee	3-hydroxyadipate	Lipid	Fatty Acid, Dicarboxylate	-0.0616425	-0.102885	-0.0204	0.0210425	0.00339584	1810	-0.0523425	-0.0970573	-0.00762773	0.0227988	0.0217995	318	-0.115122	-0.222688	-0.00755632	0.054672	0.0360292	TRUE	FALSE
Alcoholic Beverages	behenoylcarnitine (C22)*	Lipid	Fatty Acid Metabolism (Acyl Carnitine, Long Chain Saturated)	0.0614043	0.0203094	0.102499	0.0209671	0.00340496	1810	0.0516041	0.00695159	0.0962565	0.022767	0.0235361	318	0.116137	0.0102795	0.221994	0.0538035	0.0316565	TRUE	FALSE
Fruit	sphinganine	Lipid	Sphingolipid Synthesis	-0.0610519	-0.101923	-0.0201802	0.0208533	0.0034149	1810	-0.0805585	-0.124547	-0.0365703	0.0224283	0.000337263	318	0.0633774	-0.0480718	0.174827	0.0566458	0.264073	FALSE	FALSE
Fish & Seafood	phosphate	Energy	Oxidative Phosphorylation	0.0628675	0.0207645	0.10497	0.0214815	0.00342701	1810	0.0798884	0.0338627	0.125914	0.0234672	0.000678022	318	-0.0251309	-0.130113	0.0798514	0.0533589	0.637984	FALSE	FALSE
Fruit	N6-methyllysine	Amino Acid	Lysine Metabolism	-0.0594246	-0.0992412	-0.019608	0.020315	0.00344277	1810	-0.0617847	-0.10574	-0.017829	0.0224118	0.00589603	318	-0.0485525	-0.143192	0.046087	0.048102	0.313602	TRUE	FALSE
Potatoes	lignoceroylcarnitine (C24)*	Lipid	Fatty Acid Metabolism (Acyl Carnitine, Long Chain Saturated)	0.0601784	0.0198502	0.100507	0.020576	0.00344798	1810	0.0421991	-0.00160247	0.0860006	0.0223332	0.0589821	318	0.161132	0.0570121	0.265252	0.0529207	0.00252617	TRUE	FALSE
Nuts & Seeds	N6,N6-dimethyllysine	Amino Acid	Lysine Metabolism	-0.0596868	-0.099691	-0.0196826	0.0204107	0.0034524	1810	-0.0704056	-0.114172	-0.0266395	0.0223151	0.00163125	318	-0.00480788	-0.104151	0.0945353	0.0504927	0.924202	TRUE	FALSE
Sweets & Desserts	dehydrophytosphingosine*	Lipid	Sphingolipid Synthesis	-0.0603294	-0.100793	-0.0198662	0.0206449	0.00347516	1810	-0.0482292	-0.092683	-0.0037753	0.0226658	0.0334882	318	-0.119251	-0.217656	-0.0208451	0.0500162	0.0177152	TRUE	FALSE
Meat	N-methylproline	Amino Acid	Urea cycle; Arginine and Proline Metabolism	0.0634446	0.0208906	0.105999	0.0217116	0.00347623	1810	0.0607263	0.0149643	0.106488	0.0233328	0.00932759	318	0.0809925	-0.0356447	0.19763	0.0592827	0.172858	TRUE	FALSE
Alcoholic Beverages	xanthosine	Nucleotide	Purine Metabolism, (Hypo)Xanthine/Inosine containing	0.0591862	0.0194819	0.0988904	0.0202577	0.00348161	1810	0.0451897	-0.000586567	0.0909659	0.02334	0.0530083	318	0.101928	0.0216812	0.182174	0.0407865	0.013006	TRUE	FALSE
Wholegrains	oxindolylalanine	Amino Acid	Tryptophan Metabolism	-0.0573729	-0.0958771	-0.0188687	0.0196454	0.0034955	1810	-0.0788151	-0.121431	-0.0361987	0.0217289	0.000294588	318	0.0386248	-0.0518324	0.129082	0.0459762	0.401501	FALSE	FALSE
Vegetables	alpha-tocotrienol	Cofactors and Vitamins	Tocopherol Metabolism	-0.0627813	-0.104933	-0.0206295	0.0215064	0.00350943	1810	-0.0618928	-0.107936	-0.0158491	0.0234764	0.00845236	318	-0.0674187	-0.172943	0.0381055	0.0536343	0.20975	TRUE	FALSE
Alcoholic Beverages	gamma-glutamyl-alpha-lysine	Peptide	Gamma-glutamyl Amino Acid	0.0631845	0.0207531	0.105616	0.021649	0.00351631	1810	0.0629806	0.0174464	0.108515	0.0232166	0.00673815	318	0.0645428	-0.0533734	0.182459	0.0599327	0.28237	TRUE	FALSE
Alcoholic Beverages	maltotriose	Carbohydrate	Glycogen Metabolism	0.0605132	0.019865	0.101161	0.0207393	0.00352502	1810	0.0511747	0.00746925	0.0948802	0.0222842	0.02177	318	0.120942	0.00941207	0.232472	0.0566868	0.0337137	TRUE	FALSE
Vegetables	LAHSA (18:2/OH-18:0)*	Lipid	Fatty Acid Hydroxyl Fatty Acid	0.0617283	0.0202527	0.103204	0.0211614	0.00353394	1810	0.0476722	0.00230607	0.0930383	0.0231309	0.0394502	318	0.133884	0.0307731	0.236996	0.0524079	0.0111374	TRUE	FALSE
Miscellaneous Animal	behenoylcarnitine (C22)*	Lipid	Fatty Acid Metabolism (Acyl Carnitine, Long Chain Saturated)	0.0602214	0.0197184	0.100724	0.0206652	0.00356659	1810	0.056998	0.012873	0.101123	0.0224981	0.0113787	318	0.0776203	-0.0252195	0.18046	0.0522699	0.138618	TRUE	FALSE
Alcoholic Beverages	5-hydroxylysine	Amino Acid	Lysine Metabolism	0.0567864	0.0185669	0.095006	0.0195001	0.00359001	1810	0.0325692	-0.00982987	0.0749683	0.0216181	0.132098	318	0.162527	0.0736505	0.251403	0.0451727	0.000372921	TRUE	FALSE
Fruit	cholesterol	Lipid	Sterol	-0.0609572	-0.102007	-0.0199073	0.0209443	0.00360907	1810	-0.0691494	-0.114011	-0.0242875	0.0228738	0.00253803	318	-0.018455	-0.120962	0.0840522	0.0521009	0.72342	TRUE	FALSE
Sweetened Beverages	p-cresol	Xenobiotics	Benzoate Metabolism	0.0611244	0.0199364	0.102312	0.0210146	0.00362986	1810	0.0628689	0.0178872	0.107851	0.0229349	0.0061824	318	0.0519957	-0.051225	0.155216	0.0524635	0.322419	TRUE	FALSE
Eggs	maleate	Lipid	Fatty Acid, Dicarboxylate	0.063053	0.0205588	0.105547	0.0216811	0.00363519	1810	0.0407103	-0.00642496	0.0878455	0.0240329	0.0904504	318	0.160743	0.0618713	0.259615	0.0502533	0.00152602	TRUE	FALSE
Vegetable Oil	threonate	Cofactors and Vitamins	Ascorbate and Aldarate Metabolism	0.0625026	0.020379	0.104626	0.021492	0.00363543	1810	0.0582758	0.0127569	0.103795	0.0232088	0.0121285	318	0.0879433	-0.0240833	0.19997	0.0569393	0.123476	TRUE	FALSE
Sweets & Desserts	methylphosphate	Nucleotide	Purine and Pyrimidine Metabolism	-0.0618313	-0.103511	-0.0201519	0.0212654	0.00364209	1810	-0.0527987	-0.098167	-0.00743034	0.0231321	0.0225781	318	-0.111118	-0.217431	-0.00480615	0.0540348	0.0405721	TRUE	FALSE
Potatoes	2-palmitoyl-galactosylglycerol (16:0)*	Lipid	Galactosyl Glycerolipids	0.0607531	0.0197904	0.101716	0.0208997	0.00365045	1810	0.0600397	0.0154544	0.104625	0.0227328	0.00833532	318	0.0646491	-0.0398728	0.169171	0.0531249	0.224553	TRUE	FALSE
Potatoes	N2-acetyllysine	Amino Acid	Lysine Metabolism	0.060249	0.0196197	0.100878	0.0207296	0.00365591	1810	0.0522391	0.00774948	0.0967288	0.022684	0.0213979	318	0.100816	0.000377155	0.201256	0.0510498	0.0491622	TRUE	FALSE
Eggs	coprostanol	Lipid	Sterol	0.0595648	0.0193932	0.0997364	0.0204961	0.00365904	1810	0.0508478	0.00690623	0.0947894	0.0224046	0.0233541	318	0.10429	0.00444171	0.204138	0.0507493	0.0407453	TRUE	FALSE
Sweetened Beverages	adenine	Nucleotide	Purine Metabolism, Adenine containing	-0.0646899	-0.108327	-0.0210523	0.0222645	0.00366642	1810	-0.0627807	-0.109954	-0.0156078	0.0240521	0.00912685	318	-0.0761198	-0.191907	0.0396675	0.0588507	0.196821	TRUE	FALSE
Nuts & Seeds	tryptophol	Amino Acid	Tryptophan Metabolism	-0.0599107	-0.10035	-0.0194715	0.0206327	0.00368799	1810	-0.0749379	-0.120213	-0.0296624	0.0230847	0.00119114	318	-0.000234725	-0.0907446	0.0902751	0.046003	0.995932	TRUE	FALSE
Meat	5-(2-Hydroxyethyl)-4-methylthiazole	Cofactors and Vitamins	Thiamine Metabolism	0.0607518	0.0197372	0.101766	0.0209262	0.00369438	1810	0.0636304	0.0187688	0.108492	0.0228737	0.00546217	318	0.0459736	-0.0559935	0.147941	0.0518264	0.375734	TRUE	FALSE
Potatoes	1-linoleoylglycerol (18:2)	Lipid	Monoacylglycerol	-0.0640885	-0.107358	-0.0208193	0.0220765	0.0036959	1810	-0.0591724	-0.106495	-0.0118492	0.0241287	0.0142885	318	-0.0893564	-0.196982	0.0182697	0.0547026	0.103376	TRUE	FALSE
Meat	ferulate	Xenobiotics	Food Component/Plant	-0.0607984	-0.101854	-0.0197424	0.0209473	0.00370266	1810	-0.0573086	-0.103376	-0.0112412	0.0234885	0.014792	318	-0.0743594	-0.165458	0.0167388	0.0463021	0.109321	TRUE	FALSE
Nuts & Seeds	tyrosine	Amino Acid	Tyrosine Metabolism	-0.0621693	-0.104153	-0.0201858	0.0214205	0.0037041	1810	-0.0811432	-0.127623	-0.0346637	0.0236986	0.000630991	318	0.0225319	-0.0759822	0.121046	0.0500713	0.653029	FALSE	FALSE
Meat	indolin-2-one	Xenobiotics	Food Component/Plant	0.0603797	0.0196002	0.101159	0.0208063	0.00370793	1810	0.0612191	0.0163001	0.106138	0.0229029	0.00758661	318	0.0564147	-0.0415216	0.154351	0.0497776	0.257949	TRUE	FALSE
Alcoholic Beverages	inosine	Nucleotide	Purine Metabolism, (Hypo)Xanthine/Inosine containing	0.0632082	0.0205078	0.105909	0.0217863	0.00371644	1810	0.035617	-0.0115822	0.0828161	0.0240655	0.13905	318	0.188522	0.0876154	0.289428	0.0512872	0.000280183	TRUE	FALSE
Sweets & Desserts	pheophorbide A	Xenobiotics	Food Component/Plant	-0.0609375	-0.102105	-0.0197696	0.0210044	0.00371764	1810	-0.0698521	-0.114834	-0.0248703	0.0229349	0.00235603	318	-0.0145724	-0.117481	0.0883362	0.0523049	0.780735	TRUE	FALSE
Vegetable Oil	2,4,6-trihydroxybenzoate	Xenobiotics	Benzoate Metabolism	0.060662	0.0196775	0.101647	0.0209109	0.00371997	1810	0.0469857	0.0018341	0.0921374	0.0230216	0.0414016	318	0.125153	0.0267951	0.223512	0.0499921	0.0128108	TRUE	FALSE
Sweets & Desserts	5-hydroxyhexanoate	Lipid	Fatty Acid, Monohydroxy	-0.0611321	-0.102462	-0.0198019	0.0210872	0.00374343	1810	-0.0634596	-0.108806	-0.0181131	0.0231209	0.00611779	318	-0.0496204	-0.150788	0.0515476	0.0514202	0.33532	TRUE	FALSE
Margarine	cholesterol	Lipid	Sterol	0.0601799	0.0194919	0.100868	0.0207596	0.00374477	1810	0.0567609	0.0124381	0.101084	0.022599	0.0121038	318	0.0786547	-0.0247023	0.182012	0.0525328	0.135336	TRUE	FALSE
Fish & Seafood	vanillate	Xenobiotics	Food Component/Plant	0.0601256	0.0194312	0.10082	0.0207628	0.0037816	1810	0.0548426	0.0104654	0.0992198	0.0226267	0.0154575	318	0.0882871	-0.0144954	0.19107	0.0522408	0.0920612	TRUE	FALSE
Nuts & Seeds	2,6-dihydroxybenzoic acid	Xenobiotics	Drug - Topical Agents	0.0616829	0.0199331	0.103433	0.0213013	0.00378274	1810	0.0521119	0.00710077	0.0971231	0.0229499	0.0232867	318	0.12121	0.00860169	0.233819	0.0572351	0.0349858	TRUE	FALSE
Miscellaneous Animal	enterolactone	Xenobiotics	Food Component/Plant	-0.060043	-0.100705	-0.0193813	0.0207462	0.00380157	1810	-0.0611102	-0.105209	-0.017011	0.0224849	0.00663454	318	-0.0539327	-0.15979	0.0519249	0.0538038	0.316934	TRUE	FALSE
Meat	LAHSA (18:2/OH-18:0)*	Lipid	Fatty Acid Hydroxyl Fatty Acid	-0.0614453	-0.103071	-0.01982	0.0212378	0.00381333	1810	-0.0567099	-0.102037	-0.011383	0.0231109	0.0142298	318	-0.0871564	-0.193109	0.0187958	0.0538518	0.106603	TRUE	FALSE
Sweetened Beverages	5-methyluridine (ribothymidine)	Nucleotide	Pyrimidine Metabolism, Uracil containing	-0.0634235	-0.106399	-0.0204484	0.0219265	0.00382129	1810	-0.0498866	-0.0975332	-0.00223993	0.0242937	0.0401702	318	-0.122907	-0.223101	-0.0227134	0.0509252	0.016381	TRUE	FALSE
Alcoholic Beverages	anserine	Amino Acid	Histidine Metabolism	0.0598959	0.0193082	0.100484	0.0207084	0.0038237	1810	0.0618819	0.0176935	0.10607	0.0225305	0.00608328	318	0.0490859	-0.0543341	0.152506	0.0525648	0.351185	TRUE	FALSE
Meat	maltose	Carbohydrate	Glycogen Metabolism	-0.0632495	-0.106122	-0.0203771	0.021874	0.0038337	1810	-0.0633285	-0.109133	-0.0175235	0.0233547	0.00676061	318	-0.0626848	-0.185508	0.0601387	0.062427	0.316106	TRUE	FALSE
Vegetables	urate	Nucleotide	Purine Metabolism, (Hypo)Xanthine/Inosine containing	-0.0604981	-0.101521	-0.0194754	0.0209303	0.00384686	1810	-0.0575806	-0.104103	-0.011058	0.0237206	0.0153032	318	-0.0707566	-0.158269	0.0167562	0.0444797	0.112741	TRUE	FALSE
Sweetened Beverages	1-methyl-5-imidazoleacetate	Amino Acid	Histidine Metabolism	0.0629809	0.0202612	0.105701	0.0217962	0.00385806	1810	0.0600328	0.0137965	0.106269	0.0235746	0.0109634	318	0.0803385	-0.0322069	0.192884	0.057203	0.161192	TRUE	FALSE
Potatoes	citrulline	Amino Acid	Urea cycle; Arginine and Proline Metabolism	0.0629644	0.0202548	0.105674	0.0217911	0.00385902	1810	0.0619595	0.0159399	0.107979	0.0234641	0.00834729	318	0.0692668	-0.0463443	0.184878	0.0587611	0.239384	TRUE	FALSE
Refined Grains	3-hydroxy-3-methylglutarate	Lipid	Mevalonate Metabolism	-0.062456	-0.104856	-0.0200558	0.0216331	0.00388871	1810	-0.0630958	-0.110161	-0.0160302	0.0239975	0.00862986	318	-0.0596803	-0.158016	0.0386558	0.0499809	0.233362	TRUE	FALSE
Vegetables	N-methylglutamate	Amino Acid	Glutamate Metabolism	0.0613918	0.0197066	0.103077	0.0212683	0.00389509	1810	0.0551934	0.00975924	0.100628	0.0231656	0.0172977	318	0.0946499	-0.0109256	0.200225	0.0536604	0.0787465	TRUE	FALSE
Sweets & Desserts	2-hydroxypalmitate	Lipid	Fatty Acid, Monohydroxy	0.0624741	0.0200436	0.104905	0.0216486	0.00390388	1810	0.0573006	0.0110987	0.103503	0.0235571	0.0150972	318	0.0905776	-0.0174467	0.198602	0.054905	0.100027	TRUE	FALSE
Fruit	mannitol/sorbitol	Carbohydrate	Fructose, Mannose and Galactose Metabolism	0.0627344	0.0201095	0.105359	0.0217478	0.00391869	1810	0.0656345	0.0198322	0.111437	0.0233533	0.00500043	318	0.043792	-0.0736354	0.161219	0.0596843	0.463668	TRUE	FALSE
Alcoholic Beverages	2-deoxyribose	Carbohydrate	Pentose Metabolism	0.0611566	0.0195718	0.102741	0.0212171	0.00394632	1810	0.0701777	0.0245678	0.115787	0.0232552	0.00258319	318	0.0163529	-0.0856134	0.118319	0.0518259	0.752579	TRUE	FALSE
Nuts & Seeds	anserine	Amino Acid	Histidine Metabolism	-0.0591764	-0.0994174	-0.0189354	0.0205315	0.00394876	1810	-0.0431468	-0.0870651	0.000771609	0.0223927	0.0541607	318	-0.143754	-0.244954	-0.0425534	0.0514367	0.00551922	TRUE	FALSE
Meat	2'-deoxyguanosine	Nucleotide	Purine Metabolism, Guanine containing	-0.0606981	-0.102029	-0.0193673	0.0210875	0.00399708	1810	-0.059751	-0.105185	-0.0143171	0.0231654	0.0099786	318	-0.0652783	-0.165506	0.0349491	0.0509421	0.201022	TRUE	FALSE
Sweets & Desserts	3-methyladipate	Lipid	Fatty Acid, Dicarboxylate	-0.0586973	-0.0986925	-0.0187021	0.0204061	0.00402162	1810	-0.0504211	-0.0941698	-0.00667228	0.0223063	0.0239156	318	-0.10116	-0.200568	-0.00175171	0.0505257	0.0461444	TRUE	FALSE
Fruit	N-methylphenylalanine	Amino Acid	Phenylalanine Metabolism	0.0605663	0.0192822	0.10185	0.0210637	0.00403534	1810	0.0525867	0.00811343	0.0970599	0.0226757	0.0205047	318	0.110781	-0.0011352	0.222697	0.0568831	0.0523734	TRUE	FALSE
Wholegrains	phosphate	Energy	Oxidative Phosphorylation	0.062083	0.0197421	0.104424	0.0216029	0.00405533	1810	0.0708163	0.0245553	0.117077	0.0235872	0.00271653	318	0.01663	-0.089241	0.122501	0.0538106	0.757494	TRUE	FALSE
Potatoes	10-hydroxystearate	Lipid	Fatty Acid, Monohydroxy	-0.0621756	-0.104627	-0.0197247	0.021659	0.00409618	1810	-0.0435872	-0.0898881	0.00271379	0.0236076	0.0650121	318	-0.161038	-0.268154	-0.0539221	0.0544434	0.00333412	TRUE	FALSE
Vegetable Oil	linoleate (18:2n6)	Lipid	Long Chain Polyunsaturated Fatty Acid (n3 and n6)	0.0632941	0.0200627	0.106525	0.0220572	0.00411068	1810	0.0754063	0.02842	0.122393	0.023957	0.00167332	318	-0.00411634	-0.115314	0.107081	0.0565177	0.941986	FALSE	FALSE
Fish & Seafood	biliverdin	Cofactors and Vitamins	Hemoglobin and Porphyrin Metabolism	-0.0601305	-0.101213	-0.0190482	0.0209608	0.00412137	1810	-0.0627307	-0.10742	-0.0180413	0.0227859	0.005964	318	-0.0458225	-0.150985	0.0593403	0.0534506	0.391942	TRUE	FALSE
Wholegrains	oleoyl-linoleoyl-glycerol (18:1/18:2) [2]	Lipid	Diacylglycerol	0.0616257	0.0194938	0.103758	0.0214963	0.00414628	1810	0.0565084	0.0106434	0.102373	0.0233853	0.0157779	318	0.0895165	-0.0178978	0.196931	0.0545949	0.10213	TRUE	FALSE
Alcoholic Beverages	margarate (17:0)	Lipid	Long Chain Saturated Fatty Acid	-0.0655929	-0.110456	-0.0207296	0.0228898	0.00416235	1810	-0.0498412	-0.0988255	-0.000856915	0.0249757	0.0461326	318	-0.148254	-0.260822	-0.0356861	0.0572144	0.0100336	TRUE	FALSE
Alcoholic Beverages	cytidine	Nucleotide	Pyrimidine Metabolism, Cytidine containing	0.062514	0.0197488	0.105279	0.0218194	0.00416918	1810	0.0526056	0.00622491	0.0989864	0.0236482	0.0262385	318	0.119243	0.00791396	0.230573	0.0565849	0.03589	TRUE	FALSE
Wholegrains	1-methyl-5-imidazolelactate	Amino Acid	Histidine Metabolism	-0.0606243	-0.102098	-0.0191501	0.0211607	0.00417074	1810	-0.0603226	-0.105405	-0.0152398	0.0229864	0.00875843	318	-0.0623004	-0.168895	0.0442944	0.0541784	0.251072	TRUE	FALSE
Sweetened Beverages	xanthosine	Nucleotide	Purine Metabolism, (Hypo)Xanthine/Inosine containing	-0.0588127	-0.0990691	-0.0185563	0.0205394	0.00419104	1810	-0.0562533	-0.102536	-0.00997053	0.0235983	0.0172385	318	-0.0668097	-0.14888	0.0152609	0.0417136	0.110273	TRUE	FALSE
Sweets & Desserts	sitostanol	Xenobiotics	Food Component/Plant	0.0587528	0.0185351	0.0989706	0.0205196	0.00419323	1810	0.0568976	0.0130076	0.100788	0.0223783	0.0110884	318	0.06855	-0.032629	0.169729	0.0514258	0.183524	TRUE	FALSE
Sweets & Desserts	maleate	Lipid	Fatty Acid, Dicarboxylate	-0.0619023	-0.104301	-0.0195035	0.0216324	0.00421573	1810	-0.0557723	-0.10274	-0.00880449	0.0239475	0.0199733	318	-0.0890874	-0.188308	0.0101334	0.0504305	0.0782891	TRUE	FALSE
Vegetable Oil	N-formylmethionine	Amino Acid	Methionine, Cysteine, SAM and Taurine Metabolism	-0.0590428	-0.0994916	-0.0185939	0.0206376	0.0042239	1810	-0.0623194	-0.108286	-0.0163527	0.0234371	0.0079068	318	-0.0477329	-0.133403	0.0379376	0.0435433	0.273835	TRUE	FALSE
Sweets & Desserts	delta-tocopherol	Cofactors and Vitamins	Tocopherol Metabolism	-0.0573159	-0.0965957	-0.0180361	0.0200411	0.00423749	1810	-0.0615036	-0.10525	-0.0177568	0.0223053	0.00588589	318	-0.0397735	-0.129594	0.0500466	0.0456525	0.384329	TRUE	FALSE
Vegetable Oil	cholesterol sulfate	Lipid	Sterol	-0.0595303	-0.100328	-0.0187322	0.0208157	0.00423814	1810	-0.0610736	-0.105285	-0.0168627	0.0225419	0.00680576	318	-0.0505955	-0.157308	0.0561167	0.0542381	0.351624	TRUE	FALSE
Potatoes	valerate (5:0)	Lipid	Short Chain Fatty Acid	0.0594555	0.0186451	0.100266	0.020822	0.00429809	1810	0.06659	0.0218332	0.111347	0.0228202	0.00356634	318	0.0239858	-0.0761242	0.124096	0.0508825	0.637695	TRUE	FALSE
Vegetable Oil	valine	Amino Acid	Leucine, Isoleucine and Valine Metabolism	-0.056703	-0.0956307	-0.0177753	0.0198614	0.00430464	1810	-0.0517132	-0.0953664	-0.00805993	0.0222576	0.0202736	318	-0.0762066	-0.162784	0.0103704	0.0440041	0.0842954	TRUE	FALSE
Eggs	cysteinylglycine	Amino Acid	Glutathione Metabolism	0.0547971	0.0171601	0.0924341	0.0192029	0.00432291	1810	0.044816	0.00248087	0.0871511	0.0215855	0.0380161	318	0.0926696	0.00994316	0.175396	0.042047	0.0282908	TRUE	FALSE
Meat	oleoyl-linoleoyl-glycerol (18:1/18:2) [1]	Lipid	Diacylglycerol	-0.059082	-0.0996647	-0.0184994	0.0207058	0.00432539	1810	-0.0556988	-0.0998578	-0.0115398	0.0225154	0.0134618	318	-0.0776268	-0.181341	0.0260875	0.0527144	0.141869	TRUE	FALSE
Meat	carnitine	Lipid	Carnitine Metabolism	0.0626723	0.0195986	0.105746	0.0219768	0.00434791	1810	0.0636674	0.0148668	0.112468	0.024882	0.0105857	318	0.0591422	-0.0330666	0.151351	0.0468666	0.207921	TRUE	FALSE
Fish & Seafood	glycochenodeoxycholate	Lipid	Primary Bile Acid Metabolism	-0.0589245	-0.0994292	-0.0184198	0.020666	0.0043545	1810	-0.0770795	-0.121642	-0.032517	0.0227212	0.000707797	318	0.0280343	-0.0698017	0.12587	0.0497266	0.573318	FALSE	FALSE
Sweetened Beverages	pyrraline	Xenobiotics	Food Component/Plant	-0.0615544	-0.103872	-0.0192367	0.0215911	0.00435927	1810	-0.0579872	-0.104567	-0.0114076	0.0237497	0.0147178	318	-0.078545	-0.180524	0.0234336	0.0518322	0.13069	TRUE	FALSE
Vegetable Oil	argininate*	Amino Acid	Urea cycle; Arginine and Proline Metabolism	0.0605781	0.0189213	0.102235	0.0212539	0.00436897	1810	0.055097	0.00895028	0.101244	0.0235289	0.0193061	318	0.0848793	-0.0125961	0.182355	0.0495434	0.0876712	TRUE	FALSE
Alcoholic Beverages	arabitol/xylitol	Carbohydrate	Pentose Metabolism	0.0615538	0.0192248	0.103883	0.0215968	0.00437007	1810	0.0604477	0.0141562	0.106739	0.0236028	0.010518	318	0.0672433	-0.0380813	0.172568	0.0535328	0.210079	TRUE	FALSE
Vegetable Oil	alpha-tocopherol	Cofactors and Vitamins	Tocopherol Metabolism	0.0600281	0.0187387	0.101318	0.0210664	0.00437922	1810	0.0695002	0.0243792	0.114621	0.0230059	0.00255515	318	0.010851	-0.0922844	0.113986	0.0524202	0.836145	TRUE	FALSE
Vegetable Oil	nicotinamide	Cofactors and Vitamins	Nicotinate and Nicotinamide Metabolism	0.0594684	0.0185445	0.100392	0.0208799	0.00439789	1810	0.0754759	0.0298961	0.121056	0.0232399	0.00118484	318	-0.00755729	-0.10112	0.0860051	0.0475546	0.873836	FALSE	FALSE
Fruit	1-methylguanidine	Amino Acid	Guanidino and Acetamido Metabolism	-0.0583834	-0.0985735	-0.0181934	0.0205055	0.00441044	1810	-0.0565429	-0.0996175	-0.0134682	0.0219626	0.0101177	318	-0.0708903	-0.18353	0.0417493	0.0572508	0.216573	TRUE	FALSE
Sweets & Desserts	sulfate*	Xenobiotics	Chemical	-0.0611944	-0.10332	-0.0190691	0.0214929	0.00441071	1810	-0.051466	-0.0970784	-0.00585354	0.0232565	0.0270257	318	-0.118139	-0.228841	-0.0074362	0.0562662	0.0365734	TRUE	FALSE
Vegetable Oil	4-methyl-2-oxopentanoate	Amino Acid	Leucine, Isoleucine and Valine Metabolism	-0.0590867	-0.099774	-0.0183994	0.0207592	0.00442317	1810	-0.0642783	-0.108615	-0.019942	0.0226058	0.00451376	318	-0.0311484	-0.134325	0.072028	0.052441	0.552961	TRUE	FALSE
Dairy	caprate (10:0)	Lipid	Medium Chain Fatty Acid	0.0620846	0.0193052	0.104864	0.0218266	0.00444894	1810	0.0646793	0.0175542	0.111805	0.0240278	0.00717212	318	0.0498376	-0.0528678	0.152543	0.0522016	0.340481	TRUE	FALSE
Nuts & Seeds	galactonate	Carbohydrate	Fructose, Mannose and Galactose Metabolism	0.0619725	0.0192695	0.104675	0.0217876	0.00444965	1810	0.0684574	0.0230839	0.113831	0.0231347	0.00312715	318	0.0111015	-0.116383	0.138586	0.0647958	0.864076	TRUE	FALSE
Sweetened Beverages	Urolithin A	Xenobiotics	Bacterial/Fungal	-0.0593378	-0.100238	-0.018438	0.0208676	0.00446161	1810	-0.0696605	-0.114614	-0.0247065	0.0229208	0.00240718	318	-0.00933986	-0.108587	0.0899075	0.050444	0.85323	TRUE	FALSE
Alcoholic Beverages	isohyodeoxycholate	Lipid	Secondary Bile Acid Metabolism	0.0603508	0.0187414	0.10196	0.0212297	0.00447254	1810	0.0659769	0.0203448	0.111609	0.0232665	0.00462549	318	0.0323727	-0.0697082	0.134454	0.0518842	0.533162	TRUE	FALSE
Sweetened Beverages	myo-inositol	Lipid	Inositol Metabolism	-0.061372	-0.10369	-0.0190538	0.0215913	0.00447699	1810	-0.0702137	-0.117409	-0.0230181	0.0240637	0.00356846	318	-0.0248552	-0.121072	0.0713619	0.0489038	0.611641	TRUE	FALSE
Meat	galacturonate	Xenobiotics	Food Component/Plant	-0.0612286	-0.10345	-0.0190069	0.0215421	0.00447921	1810	-0.0616116	-0.106613	-0.0166103	0.0229449	0.00731512	318	-0.0583806	-0.181482	0.0647204	0.062568	0.351501	TRUE	FALSE
Nuts & Seeds	formiminoglutamate	Amino Acid	Histidine Metabolism	-0.0594891	-0.100525	-0.0184535	0.020937	0.00449235	1810	-0.063563	-0.109516	-0.01761	0.0234301	0.00673424	318	-0.0433449	-0.135113	0.0484228	0.0466424	0.353455	TRUE	FALSE
Tea & Coffee	isobutyrylglycine	Amino Acid	Leucine, Isoleucine and Valine Metabolism	0.0587791	0.0182314	0.0993268	0.020688	0.0044941	1810	0.0655193	0.0201962	0.110842	0.023109	0.00463075	318	0.0315732	-0.059772	0.122918	0.0464276	0.496983	TRUE	FALSE
Alcoholic Beverages	putrescine	Amino Acid	Polyamine Metabolism	-0.0574707	-0.0971215	-0.0178199	0.0202304	0.00449991	1810	-0.0520567	-0.0953961	-0.00871725	0.0220976	0.0185944	318	-0.0855066	-0.184442	0.0134288	0.0502855	0.0901581	TRUE	FALSE
Tea & Coffee	pheophytin A	Xenobiotics	Food Component/Plant	0.0609131	0.0188717	0.102954	0.0214501	0.00451474	1810	0.0704116	0.024579	0.116244	0.0233687	0.00262263	318	0.0100911	-0.0962602	0.116442	0.0540547	0.852034	TRUE	FALSE
Vegetables	3,7-dimethylurate	Xenobiotics	Xanthine Metabolism	-0.0613253	-0.103689	-0.0189615	0.0216146	0.00455084	1810	-0.0863441	-0.132699	-0.0399893	0.023635	0.000266403	318	0.066526	-0.0385938	0.171646	0.0534288	0.214026	FALSE	FALSE
Fish & Seafood	theanine	Xenobiotics	Food Component/Plant	-0.0578559	-0.0978259	-0.0178859	0.0203932	0.00455373	1810	-0.0624022	-0.106365	-0.018439	0.0224156	0.00542775	318	-0.036017	-0.132677	0.0606429	0.0491289	0.464045	TRUE	FALSE
Meat	2'-deoxyadenosine	Nucleotide	Purine Metabolism, Adenine containing	-0.0573992	-0.0970779	-0.0177205	0.0202446	0.00457846	1810	-0.0636386	-0.107259	-0.0200182	0.0222408	0.00426721	318	-0.0272478	-0.123441	0.0689453	0.0488916	0.57773	TRUE	FALSE
Potatoes	5-methyluridine (ribothymidine)	Nucleotide	Pyrimidine Metabolism, Uracil containing	0.0601638	0.0185534	0.101774	0.0212302	0.0045987	1810	0.0805199	0.034407	0.126633	0.0235117	0.000629338	318	-0.0297178	-0.126921	0.0674857	0.0494052	0.547937	FALSE	FALSE
Vegetable Oil	mannitol/sorbitol	Carbohydrate	Fructose, Mannose and Galactose Metabolism	0.0611145	0.0188054	0.103424	0.0215866	0.00463846	1810	0.0759851	0.0305784	0.121392	0.0231516	0.00105018	318	-0.0378595	-0.155373	0.0796536	0.0597278	0.526631	FALSE	FALSE
Tea & Coffee	hexadecasphinganine (d16:0)*	Lipid	Sphingolipid Synthesis	-0.0594079	-0.100557	-0.0182588	0.0209948	0.00465996	1810	-0.0621972	-0.106757	-0.0176373	0.0227199	0.00625123	318	-0.0431037	-0.151175	0.064968	0.0549291	0.433219	TRUE	FALSE
Vegetable Oil	proline	Amino Acid	Urea cycle; Arginine and Proline Metabolism	-0.0547374	-0.0926678	-0.016807	0.0193526	0.00467777	1810	-0.0496252	-0.0931378	-0.00611254	0.0221859	0.0254266	318	-0.0710061	-0.148874	0.00686147	0.0395774	0.0737688	TRUE	FALSE
Wholegrains	cystine	Amino Acid	Methionine, Cysteine, SAM and Taurine Metabolism	-0.057747	-0.0977723	-0.0177217	0.0204214	0.00468744	1810	-0.0606994	-0.104093	-0.0173057	0.0221252	0.00614001	318	-0.0407622	-0.145172	0.0636477	0.0530679	0.443003	TRUE	FALSE
Meat	dimethylmalonic acid	Lipid	Fatty Acid, Dicarboxylate	0.05941	0.018227	0.100593	0.0210121	0.0046925	1810	0.0695421	0.0244631	0.114621	0.0229845	0.00251708	318	0.00786157	-0.0941389	0.109862	0.0518433	0.879571	TRUE	FALSE
Alcoholic Beverages	thymidine	Nucleotide	Pyrimidine Metabolism, Thymine containing	0.058246	0.0178397	0.0986523	0.0206158	0.00472358	1810	0.0452461	-0.000615995	0.0911083	0.0233838	0.0531548	318	0.103611	0.0176668	0.189556	0.0436826	0.0183123	TRUE	FALSE
Sweets & Desserts	gentisate	Amino Acid	Tyrosine Metabolism	-0.0574315	-0.0973079	-0.017555	0.0203455	0.0047605	1810	-0.0494877	-0.0926691	-0.00630635	0.022017	0.0247154	318	-0.103871	-0.208607	0.000865378	0.0532338	0.051925	TRUE	FALSE
Nuts & Seeds	phytosphingosine	Lipid	Sphingolipid Synthesis	-0.0604326	-0.102409	-0.0184564	0.0214168	0.00477646	1810	-0.0537912	-0.0998495	-0.00773279	0.0234839	0.0221058	318	-0.0932553	-0.19597	0.00945961	0.0522064	0.0750284	TRUE	FALSE
Vegetables	2-linoleoylglycerol (18:2)	Lipid	Monoacylglycerol	0.0591296	0.0180568	0.100202	0.0209559	0.00477818	1810	0.0643071	0.0195563	0.109058	0.0228172	0.00488128	318	0.0312227	-0.073002	0.135447	0.0529738	0.556041	TRUE	FALSE
Alcoholic Beverages	dimethylmalonic acid	Lipid	Fatty Acid, Dicarboxylate	0.0597775	0.0181988	0.101356	0.021214	0.00483494	1810	0.0615773	0.0159169	0.107238	0.023281	0.0082441	318	0.0509702	-0.0503536	0.152294	0.0514994	0.323147	TRUE	FALSE
Legumes	succinylcarnitine (C4-DC)	Energy	TCA Cycle	-0.0580587	-0.098474	-0.0176434	0.0206204	0.00486876	1810	-0.0530321	-0.0980572	-0.00800699	0.022957	0.0209999	318	-0.0790492	-0.171349	0.0132502	0.0469126	0.0929803	TRUE	FALSE
Wholegrains	glutamate	Amino Acid	Glutamate Metabolism	-0.0591545	-0.100346	-0.0179625	0.0210167	0.00488313	1810	-0.0626688	-0.107487	-0.0178501	0.0228518	0.00615957	318	-0.0398726	-0.145187	0.0654416	0.0535276	0.456895	TRUE	FALSE
Alcoholic Beverages	guanosine	Nucleotide	Purine Metabolism, Guanine containing	0.06158	0.0186881	0.104472	0.021884	0.00489405	1810	0.0405709	-0.00692744	0.0880693	0.0242181	0.0940629	318	0.155083	0.0545613	0.255604	0.0510915	0.00261334	TRUE	FALSE
Eggs	5-hydroxylysine	Amino Acid	Lysine Metabolism	0.0535452	0.0162405	0.0908499	0.0190334	0.00490467	1810	0.0577733	0.0165973	0.0989494	0.0209945	0.00598576	318	0.0340331	-0.0547017	0.122768	0.0451008	0.451058	TRUE	FALSE
Alcoholic Beverages	isovalerate (i5:0)	Amino Acid	Leucine, Isoleucine and Valine Metabolism	-0.0593994	-0.100786	-0.0180128	0.021116	0.00490808	1810	-0.0499022	-0.0958508	-0.00395362	0.0234279	0.033309	318	-0.100521	-0.196434	-0.00460783	0.0487492	0.0401302	TRUE	FALSE
Miscellaneous Animal	dibutyl sulfosuccinate	Xenobiotics	Chemical	0.0621441	0.0188343	0.105454	0.0220972	0.00491884	1810	0.0647704	0.0171504	0.11239	0.0242801	0.00770753	318	0.0494767	-0.055437	0.15439	0.053324	0.354203	TRUE	FALSE
Fruit	threonylphenylalanine	Peptide	Dipeptide	-0.057913	-0.0982816	-0.0175444	0.0205966	0.00492695	1810	-0.0699259	-0.114946	-0.0249057	0.0229546	0.00235133	318	-0.00828712	-0.10008	0.0835056	0.0466551	0.859134	TRUE	FALSE
Tea & Coffee	3-ureidopropionate	Nucleotide	Pyrimidine Metabolism, Uracil containing	-0.0568573	-0.0965087	-0.017206	0.0202307	0.00494717	1810	-0.0533919	-0.0993176	-0.00746634	0.0234162	0.0227161	318	-0.0670581	-0.146102	0.0119857	0.0401753	0.0961254	TRUE	FALSE
Vegetables	undecanedioate (C11-DC)	Lipid	Fatty Acid, Dicarboxylate	0.060086	0.0181669	0.102005	0.0213877	0.0049638	1810	0.0612975	0.01621	0.106385	0.0229889	0.00773687	318	0.0522863	-0.0624736	0.167046	0.0583285	0.370739	TRUE	FALSE
Legumes	N,N-dimethyl-pro-pro	Peptide	Modified Peptides	-0.0574226	-0.09749	-0.0173552	0.0204429	0.00497081	1810	-0.0326836	-0.077061	0.0116937	0.0226268	0.148791	318	-0.167344	-0.261183	-0.0735052	0.047695	0.000516795	TRUE	FALSE
Sweets & Desserts	trigonelline (N'-methylnicotinate)	Cofactors and Vitamins	Nicotinate and Nicotinamide Metabolism	-0.0598849	-0.101699	-0.0180711	0.021334	0.00500019	1810	-0.0449258	-0.0905632	0.000711557	0.0232692	0.0536796	318	-0.138761	-0.243888	-0.033635	0.0534322	0.00985489	TRUE	FALSE
Nuts & Seeds	N-acetylglucosaminylasparagine	Carbohydrate	Aminosugar Metabolism	-0.0583555	-0.0991227	-0.0175882	0.0208	0.00502306	1810	-0.0710669	-0.117079	-0.0250547	0.0234603	0.00248687	318	-0.0116495	-0.100127	0.076828	0.04497	0.795773	TRUE	FALSE
Sweetened Beverages	fructosyllysine	Amino Acid	Lysine Metabolism	-0.0614788	-0.104442	-0.0185153	0.0219206	0.00503763	1810	-0.0511201	-0.0975091	-0.00473106	0.0236525	0.0308035	318	-0.124543	-0.239365	-0.00972151	0.0583599	0.0336166	TRUE	FALSE
Legumes	lanosterol	Lipid	Sterol	-0.0576156	-0.0979044	-0.0173269	0.0205559	0.00506483	1810	-0.0453133	-0.0900659	-0.000560711	0.0228181	0.0472014	318	-0.110593	-0.203756	-0.0174308	0.0473513	0.0201469	TRUE	FALSE
Vegetables	myristate (14:0)	Lipid	Long Chain Saturated Fatty Acid	-0.0605807	-0.102957	-0.0182047	0.0216209	0.00507933	1810	-0.0559752	-0.102755	-0.00919503	0.0238519	0.0190451	318	-0.0818015	-0.182535	0.0189319	0.0511993	0.111135	TRUE	FALSE
Dairy	piperidine	Xenobiotics	Food Component/Plant	-0.0572315	-0.0972928	-0.0171701	0.0204398	0.00511035	1810	-0.0769808	-0.121664	-0.0322972	0.0227829	0.000743597	318	0.0242406	-0.0668025	0.115284	0.046274	0.600773	FALSE	FALSE
Sweetened Beverages	2'-deoxyuridine	Nucleotide	Pyrimidine Metabolism, Uracil containing	-0.0588251	-0.100009	-0.0176409	0.0210127	0.00511816	1810	-0.052803	-0.0993797	-0.00622636	0.0237482	0.026309	318	-0.0805409	-0.169268	0.00818628	0.045097	0.0750849	TRUE	FALSE
Fish & Seafood	quinate	Xenobiotics	Food Component/Plant	0.0578602	0.0173465	0.0983739	0.0206706	0.00512373	1810	0.0521271	0.00734193	0.0969123	0.0228347	0.0225586	318	0.0838786	-0.0118299	0.179587	0.0486454	0.0856512	TRUE	FALSE
Eggs	1-methyl-5-imidazoleacetate	Amino Acid	Histidine Metabolism	0.0587429	0.0176043	0.0998815	0.0209895	0.00513112	1810	0.0478431	0.00334154	0.0923447	0.0226901	0.0351216	318	0.123387	0.0146689	0.232104	0.0552575	0.026308	TRUE	FALSE
Tea & Coffee	propionylglycine	Lipid	Fatty Acid Metabolism (also BCAA Metabolism)	-0.0569926	-0.0969178	-0.0170674	0.0203704	0.00514488	1810	-0.0506724	-0.0962602	-0.00508456	0.023244	0.0293865	318	-0.0779181	-0.161131	0.00529484	0.0422943	0.0664244	TRUE	FALSE
Margarine	pheophorbide A	Xenobiotics	Food Component/Plant	-0.0585992	-0.0996582	-0.0175403	0.0209488	0.00515381	1810	-0.0492575	-0.0941092	-0.00440569	0.0228687	0.0313785	318	-0.107333	-0.2101	-0.00456682	0.0522326	0.040724	TRUE	FALSE
Nuts & Seeds	threonine	Amino Acid	Glycine, Serine and Threonine Metabolism	-0.0582761	-0.0991244	-0.0174279	0.0208413	0.005171	1810	-0.0674084	-0.111852	-0.0229647	0.0226606	0.00297192	318	-0.00815532	-0.112603	0.0962927	0.0530873	0.878013	TRUE	FALSE
Nuts & Seeds	N-alpha-acetylornithine	Amino Acid	Urea cycle; Arginine and Proline Metabolism	0.059781	0.0178706	0.101691	0.0213833	0.00517886	1810	0.0594433	0.0137483	0.105138	0.0232986	0.0108131	318	0.0615855	-0.0443705	0.167541	0.0538538	0.253676	TRUE	FALSE
Sweetened Beverages	N-acetylmuramate	Carbohydrate	Aminosugar Metabolism	-0.0644703	-0.109684	-0.0192566	0.0230687	0.00519457	1810	-0.0558316	-0.104128	-0.00753559	0.0246248	0.0234903	318	-0.126414	-0.256148	0.00332027	0.0659395	0.056145	TRUE	FALSE
Dairy	5-aminovalerate	Amino Acid	Lysine Metabolism	-0.0554701	-0.0943777	-0.0165625	0.0198512	0.00520125	1810	-0.0689791	-0.111727	-0.0262308	0.0217962	0.00157821	318	0.0102489	-0.0843365	0.104834	0.0480745	0.831322	FALSE	FALSE
Alcoholic Beverages	palmitate (16:0)	Lipid	Long Chain Saturated Fatty Acid	-0.0639553	-0.108832	-0.0190784	0.0228968	0.00521895	1810	-0.042636	-0.0914078	0.00613575	0.0248674	0.0866067	318	-0.182703	-0.298172	-0.0672339	0.0586889	0.00203127	TRUE	FALSE
Dairy	N-formylanthranilic acid	Amino Acid	Tryptophan Metabolism	-0.0558625	-0.0950607	-0.0166642	0.0199995	0.00521898	1810	-0.0476134	-0.0908229	-0.00440397	0.0220313	0.0308135	318	-0.0944983	-0.188307	-0.000689848	0.0476796	0.0484088	TRUE	FALSE
Dairy	galactonate	Carbohydrate	Fructose, Mannose and Galactose Metabolism	-0.0602564	-0.102548	-0.017965	0.0215776	0.00522962	1810	-0.056917	-0.101848	-0.0119864	0.0229089	0.0130656	318	-0.0865097	-0.212888	0.0398687	0.0642337	0.179028	TRUE	FALSE
Animal Fat	coprostanol	Lipid	Sterol	0.057265	0.0170723	0.0974577	0.0205069	0.00523058	1810	0.0628462	0.0190357	0.106657	0.0223378	0.00495459	318	0.0273449	-0.0744123	0.129102	0.0517197	0.597397	TRUE	FALSE
Meat	4-hydroxycinnamate	Xenobiotics	Food Component/Plant	-0.0566346	-0.0963898	-0.0168793	0.0202837	0.00523625	1810	-0.0508164	-0.0958212	-0.00581165	0.0229467	0.0269187	318	-0.0774275	-0.162776	0.00792063	0.0433795	0.0752543	TRUE	FALSE
Fish & Seafood	arachidoylcarnitine (C20)*	Lipid	Fatty Acid Metabolism (Acyl Carnitine, Long Chain Saturated)	-0.0562862	-0.0958371	-0.0167353	0.0201794	0.00528235	1810	-0.0531304	-0.0960011	-0.0102597	0.0218586	0.0151694	318	-0.0744913	-0.177784	0.0288013	0.0525001	0.156932	TRUE	FALSE
Vegetables	hyocholate	Lipid	Secondary Bile Acid Metabolism	-0.0569462	-0.0969761	-0.0169163	0.0204238	0.00529973	1810	-0.0616756	-0.105287	-0.0180639	0.0222364	0.0056018	318	-0.0314338	-0.133046	0.0701784	0.051646	0.543216	TRUE	FALSE
Wholegrains	oleate/vaccenate (18:1)	Lipid	Long Chain Monounsaturated Fatty Acid	0.0626557	0.0186107	0.106701	0.0224723	0.00530144	1810	0.0536976	0.00550605	0.101889	0.0245715	0.0289932	318	0.108465	-0.000858276	0.217788	0.0555651	0.0518954	TRUE	FALSE
Fruit	N-acetylglucosaminylasparagine	Carbohydrate	Aminosugar Metabolism	-0.057352	-0.097673	-0.0170309	0.0205723	0.0053064	1810	-0.0591819	-0.104766	-0.0135976	0.0232422	0.0109696	318	-0.0507313	-0.137711	0.0362484	0.0442088	0.252077	TRUE	FALSE
Sweetened Beverages	4-guanidinobutanoate	Amino Acid	Guanidino and Acetamido Metabolism	-0.0577862	-0.098419	-0.0171535	0.0207314	0.00531361	1810	-0.0691607	-0.11498	-0.0233413	0.023362	0.00311352	318	-0.0156405	-0.104118	0.0728367	0.0449699	0.728229	TRUE	FALSE
Nuts & Seeds	2-hydroxy-3-methylvalerate	Amino Acid	Leucine, Isoleucine and Valine Metabolism	-0.0583745	-0.0994309	-0.017318	0.0209476	0.00532484	1810	-0.0611936	-0.1069	-0.0154874	0.0233043	0.00871906	318	-0.046513	-0.140562	0.0475362	0.047802	0.331289	TRUE	FALSE
Tea & Coffee	dibutyl sulfosuccinate	Xenobiotics	Chemical	0.0615259	0.018229	0.104823	0.0220907	0.00535019	1810	0.0714266	0.0238154	0.119038	0.0242756	0.00330013	318	0.0138355	-0.0909892	0.11866	0.0532788	0.795287	TRUE	FALSE
Miscellaneous Animal	N-acetylglutamine	Amino Acid	Glutamate Metabolism	0.0591886	0.0175265	0.100851	0.0212565	0.00536122	1810	0.0637117	0.0181868	0.109237	0.0232119	0.00611509	318	0.0356841	-0.0684217	0.13979	0.0529134	0.50057	TRUE	FALSE
Legumes	cholesterol	Lipid	Sterol	-0.0582239	-0.0992148	-0.017233	0.0209141	0.00537003	1810	-0.0528905	-0.0976856	-0.00809538	0.0228398	0.0206878	318	-0.0859114	-0.188297	0.0164744	0.0520392	0.0997628	TRUE	FALSE
Nuts & Seeds	val-val-ala	Peptide	Polypeptide	0.0572629	0.0169403	0.0975856	0.0205732	0.00537959	1810	0.0673254	0.0217026	0.112948	0.0232618	0.00384642	318	0.0211254	-0.0656065	0.107857	0.0440828	0.632119	TRUE	FALSE
Vegetables	val-val-ala	Peptide	Polypeptide	0.0571691	0.0168985	0.0974397	0.0205466	0.00539565	1810	0.0599846	0.0145145	0.105455	0.023184	0.00974995	318	0.0468633	-0.0404056	0.134132	0.0443558	0.291555	TRUE	FALSE
Animal Fat	25-hydroxycholesterol sulfate	Lipid	Sterol	0.0576922	0.0170168	0.0983676	0.0207531	0.00543709	1810	0.075105	0.0300171	0.120193	0.0229891	0.00110749	318	-0.0189865	-0.113901	0.0759283	0.0482419	0.694175	FALSE	FALSE
Vegetable Oil	ursocholate	Lipid	Secondary Bile Acid Metabolism	-0.0563094	-0.0960129	-0.0166059	0.0202573	0.0054407	1810	-0.0602965	-0.103496	-0.017097	0.0220262	0.00625209	318	-0.0344349	-0.135941	0.0670706	0.0515918	0.504978	TRUE	FALSE
Nuts & Seeds	1-palmitoyl-2-linoleoyl-digalactosylglycerol (16:0/18:2)*	Lipid	Galactosyl Glycerolipids	-0.0581405	-0.0991461	-0.0171349	0.0209216	0.00545319	1810	-0.0507715	-0.095325	-0.00621804	0.0227166	0.0255417	318	-0.0993188	-0.204972	0.00633482	0.0537001	0.065334	TRUE	FALSE
Miscellaneous Animal	lignoceroylcarnitine (C24)*	Lipid	Fatty Acid Metabolism (Acyl Carnitine, Long Chain Saturated)	0.0574192	0.016918	0.0979204	0.0206642	0.00545814	1810	0.0485491	0.00476624	0.092332	0.0223237	0.0297765	318	0.110515	0.00305637	0.217975	0.0546177	0.0438829	TRUE	FALSE
Sweetened Beverages	indoleacetate	Amino Acid	Tryptophan Metabolism	-0.0595253	-0.101527	-0.0175234	0.0214299	0.00547498	1810	-0.0500772	-0.0979619	-0.00219252	0.0244151	0.0404052	318	-0.0912305	-0.179226	-0.00323513	0.044725	0.0422221	TRUE	FALSE
Fruit Juice	fumarate	Energy	TCA Cycle	-0.059113	-0.100837	-0.0173888	0.0212882	0.00548985	1810	-0.0644238	-0.110945	-0.0179022	0.0237201	0.00667119	318	-0.0371234	-0.132086	0.0578392	0.0482663	0.442395	TRUE	FALSE
Potatoes	caprylate (8:0)	Lipid	Medium Chain Fatty Acid	-0.0584642	-0.0997408	-0.0171876	0.0210599	0.00550168	1810	-0.0644378	-0.111427	-0.0174491	0.0239582	0.00722058	318	-0.0381586	-0.125065	0.048748	0.0441716	0.388383	TRUE	FALSE
Margarine	maleate	Lipid	Fatty Acid, Dicarboxylate	-0.0597477	-0.101939	-0.0175567	0.0215264	0.00551083	1810	-0.0458944	-0.0925719	0.000783166	0.0237996	0.0539661	318	-0.122053	-0.221356	-0.0227497	0.0504725	0.016169	TRUE	FALSE
Nuts & Seeds	indole	Amino Acid	Tryptophan Metabolism	-0.0553627	-0.094465	-0.0162604	0.0199505	0.00552016	1810	-0.0468832	-0.0901581	-0.00360823	0.0220647	0.0337385	318	-0.0933589	-0.185254	-0.00146432	0.0467069	0.0465021	TRUE	FALSE
Potatoes	pyruvate	Carbohydrate	Glycolysis, Gluconeogenesis, and Pyruvate Metabolism	0.0542354	0.0159202	0.0925506	0.0195489	0.00553142	1810	0.0623483	0.0198156	0.104881	0.0216862	0.00408936	318	0.0190555	-0.0697933	0.107904	0.0451588	0.67342	TRUE	FALSE
Animal Fat	hexadecadienoate (16:2n6)	Lipid	Long Chain Polyunsaturated Fatty Acid (n3 and n6)	0.0605128	0.0177269	0.103299	0.02183	0.0055712	1810	0.0508651	0.00486563	0.0968645	0.0234538	0.0302349	318	0.123036	0.00556495	0.240507	0.0597065	0.0401854	TRUE	FALSE
Dairy	glycochenodeoxycholate	Lipid	Primary Bile Acid Metabolism	0.0574735	0.0168354	0.0981115	0.0207341	0.00557244	1810	0.0662141	0.021449	0.110979	0.0228245	0.0037647	318	0.016206	-0.0813699	0.113782	0.0495945	0.74406	TRUE	FALSE
Vegetable Oil	5-hydroxyhexanoate	Lipid	Fatty Acid, Monohydroxy	0.0583043	0.017078	0.0995305	0.0210342	0.00557339	1810	0.0637973	0.0185151	0.10908	0.0230882	0.00578188	318	0.0314868	-0.0688823	0.131856	0.0510142	0.537548	TRUE	FALSE
Sweets & Desserts	3-carboxyadipate	Lipid	Fatty Acid, Dicarboxylate	-0.0574712	-0.0981231	-0.0168193	0.0207412	0.00559058	1810	-0.0377858	-0.0827764	0.00720481	0.0229394	0.0996935	318	-0.145665	-0.241195	-0.0501353	0.0485546	0.00291916	TRUE	FALSE
Margarine	alpha-tocotrienol	Cofactors and Vitamins	Tocopherol Metabolism	0.0587074	0.017173	0.100242	0.0211914	0.00559982	1810	0.0549937	0.0097542	0.100233	0.0230664	0.0172215	318	0.0788049	-0.0267696	0.184379	0.0536599	0.142966	TRUE	FALSE
Fish & Seafood	lithocholate	Lipid	Secondary Bile Acid Metabolism	-0.0581363	-0.0992705	-0.0170022	0.0209872	0.00560412	1810	-0.0631945	-0.107965	-0.0184237	0.0228274	0.0056915	318	-0.030504	-0.135477	0.0744694	0.0533544	0.567922	TRUE	FALSE
Alcoholic Beverages	N-acetylvaline	Amino Acid	Leucine, Isoleucine and Valine Metabolism	-0.0557727	-0.0952355	-0.01631	0.0201344	0.00560528	1810	-0.0524918	-0.0981112	-0.00687244	0.0232601	0.0241439	318	-0.0655788	-0.144696	0.0135386	0.0402127	0.104003	TRUE	FALSE
Miscellaneous Animal	sitostanol	Xenobiotics	Food Component/Plant	0.0574239	0.0167635	0.0980844	0.0207455	0.00563983	1810	0.0726368	0.028325	0.116949	0.0225933	0.00132769	318	-0.0243316	-0.12738	0.0787172	0.0523761	0.642576	FALSE	FALSE
Wholegrains	2-oxindole-3-acetate	Xenobiotics	Food Component/Plant	-0.0584379	-0.0998289	-0.0170468	0.0211183	0.0056545	1810	-0.0758127	-0.120596	-0.0310295	0.0228337	0.000917649	318	0.0443375	-0.0649246	0.1536	0.0555342	0.425281	FALSE	FALSE
Meat	indole	Amino Acid	Tryptophan Metabolism	0.0550809	0.0160657	0.094096	0.019906	0.00565675	1810	0.0461625	0.0031582	0.0891668	0.0219267	0.0354023	318	0.0968881	0.00348419	0.190292	0.047474	0.0421281	TRUE	FALSE
Wholegrains	5-hydroxypicolinic acid	Amino Acid	Tryptophan Metabolism	-0.0618736	-0.105711	-0.0180364	0.0223663	0.00566835	1810	-0.0676217	-0.115072	-0.0201711	0.0241937	0.00524537	318	-0.0280779	-0.143498	0.087342	0.058664	0.632562	TRUE	FALSE
Alcoholic Beverages	nicotinate	Cofactors and Vitamins	Nicotinate and Nicotinamide Metabolism	0.0583577	0.0170041	0.0997114	0.0210992	0.00567703	1810	0.0521578	0.00582491	0.0984907	0.0236238	0.027381	318	0.0828025	-0.00948848	0.175094	0.0469083	0.0785161	TRUE	FALSE
Fruit	N-acetylglutamate	Amino Acid	Glutamate Metabolism	-0.057537	-0.0983309	-0.0167432	0.0208136	0.00570278	1810	-0.0569581	-0.102998	-0.0109185	0.0234743	0.0153472	318	-0.0596654	-0.148219	0.028888	0.0450087	0.185925	TRUE	FALSE
Vegetable Oil	phenylpyruvate	Amino Acid	Phenylalanine Metabolism	-0.0555084	-0.0948931	-0.0161237	0.0200946	0.00573868	1810	-0.0569169	-0.10027	-0.0135634	0.0221047	0.0101074	318	-0.0488036	-0.143691	0.046084	0.0482281	0.312352	TRUE	FALSE
Tea & Coffee	isovalerylglycine	Amino Acid	Leucine, Isoleucine and Valine Metabolism	0.0581982	0.0168922	0.0995043	0.0210749	0.00575377	1810	0.0666906	0.0203312	0.11305	0.0236374	0.004834	318	0.0252767	-0.0662891	0.116843	0.0465398	0.587436	TRUE	FALSE
Nuts & Seeds	bilirubin degradation product, C16H18N2O5 (3)**	Partially Characterized Molecules	Partially Characterized Molecules	0.0564438	0.0163767	0.096511	0.0204428	0.0057614	1810	0.0565627	0.0126152	0.10051	0.0224076	0.0116807	318	0.0558536	-0.0423683	0.154076	0.0499228	0.264089	TRUE	FALSE
Margarine	2-hydroxybehenate	Lipid	Fatty Acid, Monohydroxy	0.0598981	0.0173733	0.102423	0.0216967	0.00576777	1810	0.0476849	0.00173328	0.0936366	0.0234295	0.0419714	318	0.133425	0.0203202	0.24653	0.0574874	0.0209347	TRUE	FALSE
Nuts & Seeds	N-acetylvaline	Amino Acid	Leucine, Isoleucine and Valine Metabolism	-0.0547693	-0.0936562	-0.0158825	0.0198406	0.00577182	1810	-0.0453654	-0.0902756	-0.000455209	0.0228984	0.0477276	318	-0.0830949	-0.161284	-0.0049053	0.0397411	0.0373455	TRUE	FALSE
Vegetable Oil	12-ketolithocholate	Lipid	Secondary Bile Acid Metabolism	-0.0577387	-0.0987404	-0.0167371	0.0209196	0.00577961	1810	-0.0633432	-0.108522	-0.0181649	0.0230352	0.00602177	318	-0.0313625	-0.129682	0.0669571	0.0499725	0.530737	TRUE	FALSE
Sweets & Desserts	2-aminoheptanoate	Lipid	Fatty Acid, Amino	-0.0566366	-0.0968601	-0.0164132	0.0205225	0.00578497	1810	-0.0504214	-0.0945803	-0.00626246	0.0225154	0.025252	318	-0.0871571	-0.185322	0.0110078	0.0498938	0.0816903	TRUE	FALSE
Sweets & Desserts	3-hydroxyphenylacetate	Amino Acid	Phenylalanine Metabolism	-0.0567658	-0.0971043	-0.0164273	0.0205813	0.0058133	1810	-0.054166	-0.0976382	-0.0106938	0.0221653	0.014632	318	-0.0730293	-0.182104	0.0360451	0.0554387	0.188703	TRUE	FALSE
Legumes	1-methyl-4-imidazoleacetate	Amino Acid	Histidine Metabolism	-0.0585076	-0.100087	-0.0169281	0.0212144	0.00581715	1810	-0.0533803	-0.098291	-0.0084696	0.0228987	0.0198593	318	-0.0895661	-0.200449	0.0213166	0.0563579	0.113021	TRUE	FALSE
Vegetable Oil	gamma-tocopherol/beta-tocopherol	Cofactors and Vitamins	Tocopherol Metabolism	0.0578621	0.0167347	0.0989894	0.0209837	0.005825	1810	0.0728561	0.0279417	0.11777	0.0229006	0.00149056	318	-0.0206231	-0.123707	0.0824607	0.0523939	0.694133	FALSE	FALSE
Fish & Seafood	methylphosphate	Nucleotide	Purine and Pyrimidine Metabolism	0.0587407	0.0169872	0.100494	0.0213032	0.00582694	1810	0.0661523	0.0207237	0.111581	0.0231628	0.00433991	318	0.0180625	-0.0887015	0.124827	0.0542645	0.739462	TRUE	FALSE
Miscellaneous Animal	nicotianamine	Xenobiotics	Food Component/Plant	-0.0585368	-0.100151	-0.0169224	0.0212322	0.00583379	1810	-0.0582508	-0.104018	-0.0124837	0.0233353	0.0126404	318	-0.0599125	-0.1606	0.0407753	0.0511761	0.242606	TRUE	FALSE
Vegetable Oil	lithocholate	Lipid	Secondary Bile Acid Metabolism	-0.057408	-0.0982537	-0.0165622	0.0208401	0.00587474	1810	-0.0602378	-0.104657	-0.0158184	0.0226482	0.00789012	318	-0.041778	-0.1465	0.0629441	0.0532266	0.433105	TRUE	FALSE
Alcoholic Beverages	myo-inositol	Lipid	Inositol Metabolism	0.0589431	0.0169983	0.100888	0.0214008	0.00588276	1810	0.0576154	0.0108714	0.104359	0.0238335	0.0157304	318	0.0644692	-0.0311959	0.160134	0.0486233	0.185879	TRUE	FALSE
Refined Grains	arachidoylcarnitine (C20)*	Lipid	Fatty Acid Metabolism (Acyl Carnitine, Long Chain Saturated)	0.0562289	0.0162133	0.0962446	0.0204165	0.00588552	1810	0.0661064	0.0227385	0.109474	0.0221121	0.00283147	318	-0.000867472	-0.105465	0.10373	0.0531632	0.986992	FALSE	FALSE
Wholegrains	oleoyl-linoleoyl-glycerol (18:1/18:2) [1]	Lipid	Diacylglycerol	0.0564726	0.0162774	0.0966678	0.0205081	0.00589314	1810	0.0531186	0.00932952	0.0969076	0.0223268	0.0174601	318	0.0745805	-0.0274865	0.176648	0.0518771	0.151559	TRUE	FALSE
Refined Grains	pyruvate	Carbohydrate	Glycolysis, Gluconeogenesis, and Pyruvate Metabolism	0.0543987	0.0156792	0.0931182	0.0197552	0.00589368	1810	0.0589702	0.016128	0.101812	0.0218441	0.00700909	318	0.0338668	-0.0572143	0.124948	0.0462934	0.465119	TRUE	FALSE
Fish & Seafood	1,3-dimethylurate	Xenobiotics	Xanthine Metabolism	-0.0582403	-0.0997069	-0.0167738	0.0211568	0.00590885	1810	-0.067303	-0.112609	-0.0219965	0.0231005	0.00361821	318	-0.0110845	-0.114759	0.0925899	0.0526941	0.833528	TRUE	FALSE
Dairy	anserine	Amino Acid	Histidine Metabolism	-0.0558713	-0.0956527	-0.0160899	0.020297	0.00591081	1810	-0.0491503	-0.0924659	-0.00583473	0.0220854	0.0261736	318	-0.0924012	-0.193704	0.00890154	0.0514887	0.0736912	TRUE	FALSE
Sweets & Desserts	quinate	Xenobiotics	Food Component/Plant	-0.0568728	-0.0973825	-0.0163631	0.0206686	0.00592948	1810	-0.0592914	-0.104056	-0.0145271	0.0228241	0.00946066	318	-0.0458519	-0.141711	0.0500072	0.0487219	0.347399	TRUE	FALSE
Sweets & Desserts	glycerophosphoserine*	Lipid	Phospholipid Metabolism	-0.0548997	-0.094022	-0.0157775	0.0199607	0.0059524	1810	-0.0577482	-0.100881	-0.0146158	0.021992	0.00871603	318	-0.0415822	-0.13514	0.0519759	0.0475524	0.382549	TRUE	FALSE
Fruit	erythrose	Xenobiotics	Food Component/Plant	-0.0578259	-0.0990406	-0.0166111	0.0210283	0.00596132	1810	-0.0430622	-0.0871956	0.00107127	0.0225024	0.0558216	318	-0.159565	-0.275786	-0.0433436	0.0590711	0.00728855	TRUE	FALSE
Wholegrains	gamma-glutamyl-epsilon-lysine	Peptide	Gamma-glutamyl Amino Acid	-0.0572512	-0.0980835	-0.016419	0.0208332	0.00599452	1810	-0.0650762	-0.110115	-0.020037	0.0229642	0.00465145	318	-0.0208642	-0.118294	0.0765658	0.0495203	0.673809	TRUE	FALSE
Nuts & Seeds	1,3-propanediol	Xenobiotics	Chemical	0.0571059	0.0163711	0.0978408	0.0207835	0.00600221	1810	0.0572137	0.0127807	0.101647	0.0226551	0.0116415	318	0.0565335	-0.0462066	0.159274	0.0522192	0.279833	TRUE	FALSE
Dairy	pseudouridine	Nucleotide	Pyrimidine Metabolism, Uracil containing	-0.0591096	-0.101275	-0.0169446	0.0215132	0.0060033	1810	-0.0648158	-0.111828	-0.0178041	0.02397	0.00691451	318	-0.0354756	-0.131453	0.0605022	0.0487822	0.46764	TRUE	FALSE
Sweets & Desserts	leucylglutamine*	Peptide	Dipeptide	-0.0549941	-0.0942496	-0.0157386	0.0200287	0.00603698	1810	-0.0378257	-0.0818358	0.00618439	0.0224395	0.0920354	318	-0.122261	-0.209651	-0.0348717	0.0444171	0.00626718	TRUE	FALSE
Vegetables	citrate	Energy	TCA Cycle	0.0565665	0.016184	0.0969491	0.0206037	0.00604273	1810	0.0597789	0.0141759	0.105382	0.0232517	0.0102227	318	0.0448236	-0.0426428	0.13229	0.0444562	0.314106	TRUE	FALSE
Dairy	lyxonate	Carbohydrate	Pentose Metabolism	-0.0567343	-0.0972399	-0.0162286	0.0206665	0.00604698	1810	-0.0563414	-0.101671	-0.0110117	0.0231123	0.0148779	318	-0.0583015	-0.149121	0.0325179	0.0461603	0.207533	TRUE	FALSE
Nuts & Seeds	mannose	Carbohydrate	Fructose, Mannose and Galactose Metabolism	0.0593211	0.0169679	0.101674	0.0216092	0.00604776	1810	0.0511217	0.00540815	0.0968352	0.023308	0.0284137	318	0.109496	-0.00394424	0.222936	0.0576576	0.058476	TRUE	FALSE
Vegetables	glutamate, gamma-methyl ester	Amino Acid	Glutamate Metabolism	0.0566393	0.0161966	0.0970821	0.0206345	0.00605309	1810	0.0588259	0.0142522	0.1034	0.0227269	0.00972042	318	0.0463781	-0.0504866	0.143243	0.049233	0.34692	TRUE	FALSE
Vegetable Oil	galacturonate	Xenobiotics	Food Component/Plant	0.0579825	0.0165791	0.0993859	0.0211246	0.00605496	1810	0.0556767	0.0115034	0.0998499	0.0225227	0.0135273	318	0.074844	-0.0449853	0.194673	0.0609051	0.220047	TRUE	FALSE
Fish & Seafood	caffeate	Xenobiotics	Food Component/Plant	0.0566898	0.0161968	0.0971828	0.0206601	0.00607086	1810	0.065269	0.0209285	0.109609	0.0226079	0.00393626	318	0.0132404	-0.0868609	0.113342	0.050878	0.794853	TRUE	FALSE
Margarine	allantoin	Nucleotide	Purine Metabolism, (Hypo)Xanthine/Inosine containing	-0.0560837	-0.0961624	-0.0160051	0.0204487	0.00609437	1810	-0.051805	-0.0959275	-0.00768247	0.0224968	0.0214058	318	-0.0764244	-0.17293	0.0200816	0.0490506	0.120253	TRUE	FALSE
Fruit	glycerol 3-phosphate	Lipid	Glycerolipid Metabolism	0.0594665	0.0169518	0.101981	0.0216916	0.00611675	1810	0.0773873	0.0304308	0.124344	0.0239418	0.00125074	318	-0.0226509	-0.123484	0.0781825	0.0512502	0.658821	FALSE	FALSE
Tea & Coffee	N2,N6-diacetyllysine	Amino Acid	Lysine Metabolism	-0.0556848	-0.0955044	-0.0158653	0.0203165	0.00612767	1810	-0.0709525	-0.114276	-0.0276288	0.0220895	0.00134138	318	0.0281295	-0.0736987	0.129958	0.0517558	0.587183	FALSE	FALSE
Fish & Seafood	proline	Amino Acid	Urea cycle; Arginine and Proline Metabolism	-0.0534467	-0.0916919	-0.0152015	0.0195132	0.00616259	1810	-0.0599652	-0.103958	-0.0159721	0.0224309	0.00757929	318	-0.0331653	-0.11101	0.0446799	0.039566	0.40255	TRUE	FALSE
Sweetened Beverages	indolepropionate	Amino Acid	Tryptophan Metabolism	-0.058318	-0.100051	-0.0165855	0.0212925	0.00616446	1810	-0.0579476	-0.103257	-0.012638	0.0231021	0.0122176	318	-0.0604089	-0.168386	0.0475685	0.0548812	0.271868	TRUE	FALSE
Meat	3-hydroxyoleate*	Lipid	Fatty Acid, Monohydroxy	-0.0595898	-0.102248	-0.0169312	0.021765	0.00618378	1810	-0.0625946	-0.108936	-0.0162535	0.023628	0.00813948	318	-0.0427585	-0.152784	0.0672674	0.0559223	0.445095	TRUE	FALSE
Meat	urate	Nucleotide	Purine Metabolism, (Hypo)Xanthine/Inosine containing	0.0574523	0.0163194	0.0985852	0.0209866	0.00618942	1810	0.0577727	0.0113634	0.104182	0.0236628	0.0147223	318	0.0562715	-0.0331105	0.145653	0.0454298	0.216429	TRUE	FALSE
Wholegrains	p-cresol	Xenobiotics	Benzoate Metabolism	-0.0556677	-0.0955287	-0.0158068	0.0203376	0.00619678	1810	-0.0571683	-0.100705	-0.0136311	0.0221984	0.0100938	318	-0.0478262	-0.147667	0.0520141	0.0507454	0.3467	TRUE	FALSE
Refined Grains	glycylleucine	Peptide	Dipeptide	0.057226	0.0162291	0.0982229	0.0209172	0.00622217	1810	0.0778268	0.0322413	0.123412	0.0232428	0.000829506	318	-0.0305408	-0.12493	0.063848	0.0479746	0.524887	FALSE	FALSE
Fish & Seafood	N-propionylmethionine	Amino Acid	Methionine, Cysteine, SAM and Taurine Metabolism	-0.0534719	-0.0918071	-0.0151367	0.0195591	0.00625975	1810	-0.0570803	-0.100881	-0.01328	0.0223325	0.0106756	318	-0.0415901	-0.121321	0.0381408	0.0405245	0.305553	TRUE	FALSE
Alcoholic Beverages	3-hydroxymyristate	Lipid	Fatty Acid, Monohydroxy	-0.0600737	-0.103157	-0.0169904	0.0219817	0.00627803	1810	-0.0508109	-0.0973621	-0.00425972	0.0237351	0.0324329	318	-0.115909	-0.23056	-0.0012566	0.0582736	0.0476226	TRUE	FALSE
Sweetened Beverages	biotin	Cofactors and Vitamins	Biotin Metabolism	0.0586671	0.0165643	0.10077	0.0214814	0.00631299	1810	0.05832	0.0127116	0.103928	0.0232545	0.0122322	318	0.0606862	-0.0496679	0.17104	0.0560892	0.280111	TRUE	FALSE
Dairy	arachidoylcarnitine (C20)*	Lipid	Fatty Acid Metabolism (Acyl Carnitine, Long Chain Saturated)	-0.0551783	-0.0947811	-0.0155756	0.0202059	0.00631794	1810	-0.0521781	-0.0951658	-0.00919032	0.0219183	0.0173894	318	-0.0721601	-0.174755	0.0304351	0.0521456	0.167414	TRUE	FALSE
Sweetened Beverages	1,3,7-trimethylurate	Xenobiotics	Xanthine Metabolism	0.0584758	0.0164927	0.100459	0.0214203	0.00633494	1810	0.0549696	0.00817775	0.101761	0.0238579	0.0213336	318	0.0730518	-0.0226555	0.168759	0.0486447	0.13418	TRUE	FALSE
Legumes	phytanate	Xenobiotics	Food Component/Plant	-0.0593972	-0.102051	-0.0167432	0.0217626	0.00634649	1810	-0.057999	-0.104621	-0.0113773	0.0237711	0.0147901	318	-0.0666377	-0.173068	0.0397928	0.054095	0.218927	TRUE	FALSE
Dairy	alpha-tocopherol	Cofactors and Vitamins	Tocopherol Metabolism	-0.0578873	-0.0994628	-0.0163118	0.0212124	0.00635386	1810	-0.0491987	-0.0947446	-0.00365284	0.0232226	0.0342634	318	-0.101656	-0.204203	0.000892301	0.0521215	0.0520261	TRUE	FALSE
Sweets & Desserts	oleoyl-linoleoyl-glycerol (18:1/18:2) [1]	Lipid	Diacylglycerol	-0.0556198	-0.0955696	-0.01567	0.0203829	0.0063576	1810	-0.0462424	-0.0898042	-0.00268067	0.0222109	0.03749	318	-0.105657	-0.206601	-0.00471274	0.0513065	0.0402971	TRUE	FALSE
Vegetable Oil	3-dehydrodeoxycholate	Lipid	Secondary Bile Acid Metabolism	-0.0583993	-0.100364	-0.016435	0.0214108	0.00638027	1810	-0.063302	-0.108615	-0.017989	0.0231039	0.00620679	318	-0.0285791	-0.140686	0.083528	0.0569802	0.616332	TRUE	FALSE
Animal Fat	piperine	Xenobiotics	Food Component/Plant	0.0574476	0.016153	0.0987422	0.0210691	0.0063984	1810	0.0393964	-0.00562223	0.0844151	0.0229538	0.0862741	318	0.154025	0.0495655	0.258485	0.0530932	0.0039896	TRUE	FALSE
Vegetables	methionine	Amino Acid	Methionine, Cysteine, SAM and Taurine Metabolism	-0.057516	-0.0988725	-0.0161594	0.0211007	0.00641478	1810	-0.0692381	-0.115514	-0.0229623	0.0235947	0.0033835	318	-0.0106964	-0.103472	0.0820797	0.0471549	0.820701	TRUE	FALSE
Fruit	5-methyluridine (ribothymidine)	Nucleotide	Pyrimidine Metabolism, Uracil containing	-0.0579057	-0.0995437	-0.0162677	0.0212443	0.00641635	1810	-0.054613	-0.100671	-0.00855547	0.0234835	0.0201507	318	-0.0727435	-0.170823	0.0253364	0.0498506	0.14551	TRUE	FALSE
Legumes	2-hydroxylignocerate*	Lipid	Fatty Acid, Monohydroxy	0.0570315	0.016018	0.098045	0.0209256	0.00642161	1810	0.0634983	0.019063	0.107934	0.0226563	0.00512326	318	0.0194887	-0.0879146	0.126892	0.0545894	0.721328	TRUE	FALSE
Nuts & Seeds	1-methyl-5-imidazoleacetate	Amino Acid	Histidine Metabolism	-0.0580586	-0.099816	-0.0163012	0.0213052	0.00642839	1810	-0.0402929	-0.0855817	0.0049958	0.0230915	0.0811682	318	-0.159743	-0.268435	-0.0510509	0.0552444	0.0041044	TRUE	FALSE
Sweets & Desserts	heptanoate (7:0)	Lipid	Medium Chain Fatty Acid	-0.055134	-0.0948218	-0.0154462	0.0202492	0.00647369	1810	-0.0645029	-0.10896	-0.0200459	0.0226674	0.00448301	318	-0.0181176	-0.106764	0.0705293	0.0450561	0.687882	TRUE	FALSE
Sweetened Beverages	N6,N6,N6-trimethyllysine	Amino Acid	Lysine Metabolism	-0.0594716	-0.102312	-0.0166315	0.0218576	0.00651117	1810	-0.0514819	-0.0990969	-0.00386683	0.0242776	0.0340959	318	-0.0936621	-0.192472	0.00514761	0.0502216	0.0631259	TRUE	FALSE
Nuts & Seeds	2S,3R-dihydroxybutyrate	Lipid	Fatty Acid, Dihydroxy	-0.0574769	-0.0988942	-0.0160596	0.0211316	0.00652928	1810	-0.060542	-0.106255	-0.0148294	0.0233075	0.00946707	318	-0.0433222	-0.141868	0.0552232	0.0500872	0.387737	TRUE	FALSE
Vegetable Oil	gentisate	Amino Acid	Tyrosine Metabolism	0.0549913	0.0153563	0.0946263	0.0202223	0.00654127	1810	0.0546525	0.011769	0.097536	0.0218651	0.0125246	318	0.0569952	-0.0476265	0.161617	0.0531756	0.284627	TRUE	FALSE
Margarine	1,3-dimethylurate	Xenobiotics	Xanthine Metabolism	0.0570551	0.0159015	0.0982086	0.0209971	0.006582	1810	0.0561708	0.0113075	0.101034	0.0228746	0.014159	318	0.061788	-0.0423336	0.165909	0.0529214	0.243884	TRUE	FALSE
Fruit	cystine	Amino Acid	Methionine, Cysteine, SAM and Taurine Metabolism	-0.0552473	-0.0951345	-0.0153602	0.020351	0.00663301	1810	-0.0622805	-0.105631	-0.0189299	0.0221033	0.00488948	318	-0.0160919	-0.118701	0.086517	0.0521526	0.75787	TRUE	FALSE
Meat	bilirubin (Z,Z)	Cofactors and Vitamins	Hemoglobin and Porphyrin Metabolism	0.0556943	0.0154777	0.0959108	0.020519	0.00664206	1810	0.049104	0.00497636	0.0932317	0.0224995	0.0292049	318	0.0882621	-0.010145	0.186669	0.0500169	0.0785999	TRUE	FALSE
Sweets & Desserts	N-formylanthranilic acid	Amino Acid	Tryptophan Metabolism	-0.0543859	-0.0936618	-0.01511	0.0200391	0.00664781	1810	-0.0577065	-0.100798	-0.0146153	0.021971	0.00870044	318	-0.0379562	-0.13411	0.0581977	0.0488717	0.437952	TRUE	FALSE
Sweetened Beverages	glycerate	Carbohydrate	Glycolysis, Gluconeogenesis, and Pyruvate Metabolism	-0.0602416	-0.103747	-0.0167362	0.022197	0.00664867	1810	-0.0581604	-0.105308	-0.0110127	0.0240393	0.0156457	318	-0.0722794	-0.18603	0.0414713	0.0578156	0.212171	TRUE	FALSE
Alcoholic Beverages	2'-deoxycytidine	Nucleotide	Pyrimidine Metabolism, Cytidine containing	0.0579022	0.0160855	0.0997189	0.0213354	0.00664966	1810	0.0560052	0.0103947	0.101616	0.0232555	0.0161296	318	0.0679878	-0.0375125	0.173488	0.0536222	0.205815	TRUE	FALSE
Wholegrains	N6-acetyllysine	Amino Acid	Lysine Metabolism	-0.0567246	-0.0977209	-0.0157283	0.0209169	0.00668969	1810	-0.0693645	-0.114764	-0.0239646	0.0231482	0.00276794	318	-0.000479527	-0.0965516	0.0955925	0.0488301	0.992171	TRUE	FALSE
Dairy	glycerophosphoglycerol	Lipid	Glycerolipid Metabolism	0.0569877	0.0157872	0.0981882	0.0210211	0.00670844	1810	0.0635855	0.0183293	0.108842	0.0230749	0.00591758	318	0.0247956	-0.0754869	0.125078	0.0509701	0.626975	TRUE	FALSE
Alcoholic Beverages	N-acetylisoleucine	Amino Acid	Leucine, Isoleucine and Valine Metabolism	-0.053337	-0.0919078	-0.0147661	0.0196794	0.00672225	1810	-0.0550442	-0.100036	-0.0100527	0.0229399	0.0165209	318	-0.0485791	-0.123926	0.026768	0.0382964	0.205615	TRUE	FALSE
Miscellaneous Animal	hexadecadienoate (16:2n6)	Lipid	Long Chain Polyunsaturated Fatty Acid (n3 and n6)	-0.0598269	-0.103092	-0.0165622	0.0220742	0.00672306	1810	-0.0661215	-0.112688	-0.0195552	0.0237428	0.0054106	318	-0.0197073	-0.137641	0.0982265	0.0599417	0.742548	TRUE	FALSE
Legumes	pipecolate	Amino Acid	Lysine Metabolism	0.0577062	0.0159532	0.0994592	0.0213029	0.0067519	1810	0.0579592	0.0132317	0.102687	0.0228053	0.0111235	318	0.055974	-0.061444	0.173392	0.0596795	0.349015	TRUE	FALSE
Nuts & Seeds	hexadecasphinganine (d16:0)*	Lipid	Sphingolipid Synthesis	-0.0568513	-0.0980042	-0.0156985	0.0209968	0.00677665	1810	-0.0652895	-0.109954	-0.0206255	0.0227729	0.00419311	318	-0.00899991	-0.115696	0.0976966	0.0542302	0.868299	TRUE	FALSE
Wholegrains	N-methylalanine	Amino Acid	Alanine and Aspartate Metabolism	-0.0578648	-0.0997672	-0.0159623	0.0213792	0.00679774	1810	-0.0545334	-0.100256	-0.00881062	0.0233128	0.0194358	318	-0.0754848	-0.180971	0.0300018	0.0536152	0.160162	TRUE	FALSE
Fruit	glutamine	Amino Acid	Glutamate Metabolism	-0.0574245	-0.0990418	-0.0158072	0.0212337	0.00684279	1810	-0.0644747	-0.109721	-0.0192286	0.0230697	0.00524889	318	-0.0183451	-0.125207	0.0885172	0.0543144	0.735774	TRUE	FALSE
Dairy	3-methylhistidine	Amino Acid	Histidine Metabolism	-0.0543212	-0.093738	-0.0149045	0.020111	0.00691154	1810	-0.0518956	-0.095342	-0.00844912	0.0221521	0.0192541	318	-0.0656937	-0.160064	0.0286769	0.0479654	0.171801	TRUE	FALSE
Fruit Juice	N-acetylglucosaminylasparagine	Carbohydrate	Aminosugar Metabolism	-0.0554524	-0.0956907	-0.0152141	0.0205301	0.00691261	1810	-0.0711035	-0.116569	-0.0256383	0.0231814	0.00219246	318	0.0014683	-0.0855104	0.088447	0.0442083	0.973527	FALSE	FALSE
Vegetables	arabitol/xylitol	Carbohydrate	Pentose Metabolism	0.0575668	0.0157802	0.0993535	0.0213201	0.00693149	1810	0.0667965	0.0211144	0.112479	0.023292	0.00418184	318	0.00987704	-0.0942914	0.114045	0.0529452	0.852137	TRUE	FALSE
Tea & Coffee	4-acetamidobutanoate	Amino Acid	Polyamine Metabolism	-0.0560472	-0.0967316	-0.0153627	0.0207578	0.00693279	1810	-0.0564319	-0.100937	-0.0119273	0.0226917	0.0129774	318	-0.0540741	-0.155173	0.0470251	0.0513852	0.293461	TRUE	FALSE
Sweetened Beverages	3-hydroxyoleate*	Lipid	Fatty Acid, Monohydroxy	-0.0601335	-0.103789	-0.0164774	0.0222739	0.0069396	1810	-0.0707911	-0.11834	-0.0232423	0.0242438	0.00354415	318	-0.00243162	-0.113419	0.108556	0.0564112	0.965646	TRUE	FALSE
Miscellaneous Animal	(14 or 15)-methylpalmitate (a17:0 or i17:0)	Lipid	Fatty Acid, Branched	0.0609686	0.0167061	0.105231	0.0225833	0.00693976	1810	0.0699878	0.0215813	0.118394	0.0246812	0.00462387	318	0.0145778	-0.0955519	0.124708	0.0559751	0.794707	TRUE	FALSE
Vegetable Oil	maltose	Carbohydrate	Glycogen Metabolism	0.0582458	0.01596	0.100532	0.0215748	0.00693983	1810	0.0457053	0.000419054	0.0909916	0.0230902	0.0479202	318	0.144486	0.0253523	0.263619	0.0605514	0.0176222	TRUE	FALSE
Vegetables	pseudouridine	Nucleotide	Pyrimidine Metabolism, Uracil containing	0.0587267	0.0160871	0.101366	0.0217553	0.00694608	1810	0.0561221	0.0086587	0.103586	0.0242003	0.0205028	318	0.069698	-0.0280235	0.167419	0.0496685	0.161572	TRUE	FALSE
Tea & Coffee	levulinate (4-oxovalerate)	Xenobiotics	Food Component/Plant	0.0589685	0.0161502	0.101787	0.0218465	0.00695017	1810	0.0760467	0.0298907	0.122203	0.0235337	0.00125455	318	-0.0474893	-0.163092	0.068113	0.0587567	0.41957	FALSE	FALSE
Margarine	5-dodecenoate (12:1n7)	Lipid	Medium Chain Fatty Acid	-0.0582208	-0.1005	-0.0159421	0.0215712	0.00695466	1810	-0.0546842	-0.0999586	-0.00940985	0.0230841	0.0179466	318	-0.0825782	-0.20177	0.0366139	0.0605812	0.173832	TRUE	FALSE
Tea & Coffee	N-acetylneuraminate	Carbohydrate	Aminosugar Metabolism	0.0598366	0.0163823	0.103291	0.022171	0.00695756	1810	0.0614765	0.0149203	0.108033	0.0237377	0.00968161	318	0.0486294	-0.0734646	0.170723	0.0620561	0.433848	TRUE	FALSE
Potatoes	isohyodeoxycholate	Lipid	Secondary Bile Acid Metabolism	0.056382	0.0154102	0.0973538	0.0209044	0.00699382	1810	0.0458478	0.000796394	0.0908993	0.0229705	0.0460914	318	0.107164	0.00793599	0.206391	0.050434	0.0343846	TRUE	FALSE
Sweetened Beverages	N-acetylproline	Amino Acid	Urea cycle; Arginine and Proline Metabolism	-0.0587059	-0.101375	-0.0160371	0.0217702	0.00700475	1810	-0.0503886	-0.0968637	-0.00391353	0.0236963	0.0336057	318	-0.103717	-0.212174	0.0047407	0.0551253	0.0608579	TRUE	FALSE
Alcoholic Beverages	glucose	Carbohydrate	Glycolysis, Gluconeogenesis, and Pyruvate Metabolism	0.0587252	0.0160354	0.101415	0.0217809	0.0070141	1810	0.042167	-0.003187	0.0875211	0.0231248	0.0684024	318	0.188899	0.0613311	0.316468	0.0648385	0.0038417	TRUE	FALSE
Refined Grains	isoleucylglycine	Peptide	Dipeptide	0.0560519	0.0152752	0.0968287	0.0208049	0.00705631	1810	0.067754	0.0221244	0.113384	0.0232653	0.00363286	318	0.00933854	-0.0821162	0.100793	0.0464833	0.840912	TRUE	FALSE
Potatoes	diethyl phosphate	Xenobiotics	Chemical	-0.0569113	-0.0983251	-0.0154976	0.0211299	0.00707258	1810	-0.0632206	-0.109583	-0.0168587	0.0236386	0.00755265	318	-0.0318306	-0.124559	0.0608976	0.0471306	0.499943	TRUE	FALSE
Fruit	3-carboxy-4-methyl-5-pentyl-2-furanpropionate (3-CMPFP)**	Lipid	Fatty Acid, Dicarboxylate	-0.0581212	-0.100436	-0.0158064	0.0215896	0.00710043	1810	-0.0778989	-0.124348	-0.0314498	0.0236831	0.00102402	318	0.0391404	-0.0641907	0.142471	0.0525196	0.456685	FALSE	FALSE
Legumes	lignoceroylcarnitine (C24)*	Lipid	Fatty Acid Metabolism (Acyl Carnitine, Long Chain Saturated)	-0.055247	-0.0954964	-0.0149976	0.0205358	0.00713922	1810	-0.0421727	-0.0858039	0.00145861	0.0222464	0.0581584	318	-0.130588	-0.235658	-0.0255192	0.0534031	0.0150284	TRUE	FALSE
Vegetable Oil	isoleucine	Amino Acid	Leucine, Isoleucine and Valine Metabolism	-0.0532746	-0.0921264	-0.0144228	0.0198227	0.0071977	1810	-0.0466226	-0.0902553	-0.00298998	0.0222471	0.0362577	318	-0.0789025	-0.164816	0.00701104	0.0436669	0.0717353	TRUE	FALSE
Dairy	lignoceroylcarnitine (C24)*	Lipid	Fatty Acid Metabolism (Acyl Carnitine, Long Chain Saturated)	-0.0550749	-0.0952685	-0.0148813	0.0205073	0.00723946	1810	-0.0536891	-0.0971834	-0.0101948	0.0221765	0.0155767	318	-0.0632548	-0.169259	0.0427493	0.0538782	0.241274	TRUE	FALSE
Fruit	eicosanoylsphingosine (d20:1)*	Lipid	Sphingosines	-0.0561144	-0.0970878	-0.0151411	0.0209052	0.00726954	1810	-0.0684426	-0.112429	-0.0244565	0.0224273	0.00230907	318	0.0255704	-0.088011	0.139152	0.0577295	0.65812	FALSE	FALSE
Refined Grains	linolenate [alpha or gamma; (18:3n3 or 6)]	Lipid	Long Chain Polyunsaturated Fatty Acid (n3 and n6)	-0.0591369	-0.10233	-0.0159433	0.0220379	0.00728749	1810	-0.0670427	-0.113352	-0.0207333	0.0236118	0.00457205	318	-0.00569608	-0.126479	0.115086	0.0613896	0.926134	TRUE	FALSE
Wholegrains	cadaverine	Amino Acid	Lysine Metabolism	-0.0535449	-0.0926641	-0.0144257	0.0199592	0.00730251	1810	-0.0537096	-0.0969045	-0.0105147	0.0220239	0.0148382	318	-0.0527881	-0.14568	0.0401035	0.0472136	0.264407	TRUE	FALSE
Vegetables	threonate	Cofactors and Vitamins	Ascorbate and Aldarate Metabolism	0.058705	0.0158031	0.101607	0.0218891	0.00731998	1810	0.0491239	0.00272303	0.0955247	0.0236585	0.0380011	318	0.115667	0.00217074	0.229163	0.0576862	0.0458133	TRUE	FALSE
Alcoholic Beverages	2-hydroxypalmitate	Lipid	Fatty Acid, Monohydroxy	-0.0594633	-0.102925	-0.0160012	0.022175	0.00732814	1810	-0.0552463	-0.102609	-0.00788375	0.0241489	0.0222728	318	-0.0821411	-0.192321	0.0280394	0.0560009	0.143506	TRUE	FALSE
Wholegrains	5-dodecenoate (12:1n7)	Lipid	Medium Chain Fatty Acid	-0.0582085	-0.100767	-0.0156503	0.0217138	0.00734641	1810	-0.0690493	-0.114613	-0.023485	0.0232319	0.00299778	318	0.0166984	-0.103452	0.136849	0.0610684	0.784699	FALSE	FALSE
Refined Grains	spermidine	Amino Acid	Polyamine Metabolism	0.0572483	0.0153868	0.0991097	0.0213583	0.00735388	1810	0.0626992	0.0166405	0.108758	0.023484	0.0076568	318	0.0311629	-0.0699128	0.132239	0.0513733	0.544559	TRUE	FALSE
Fruit Juice	sitostanol	Xenobiotics	Food Component/Plant	0.0552109	0.0148371	0.0955846	0.0205992	0.00735699	1810	0.0582116	0.0141429	0.10228	0.0224694	0.00965507	318	0.0394022	-0.0620667	0.140871	0.0515732	0.445442	TRUE	FALSE
Sweetened Beverages	kynurenate	Amino Acid	Tryptophan Metabolism	-0.0604228	-0.104626	-0.0162196	0.0225531	0.00738123	1810	-0.0511667	-0.099219	-0.00311445	0.0245005	0.0369029	318	-0.111802	-0.225371	0.00176831	0.0577236	0.0536699	TRUE	FALSE
Vegetables	methionine sulfoxide	Amino Acid	Methionine, Cysteine, SAM and Taurine Metabolism	0.0572956	0.01536	0.0992312	0.0213961	0.00740957	1810	0.0610958	0.0154499	0.106742	0.0232736	0.00873527	318	0.0365516	-0.0704316	0.143535	0.0543759	0.501955	TRUE	FALSE
Fish & Seafood	fucose	Carbohydrate	Aminosugar Metabolism	-0.0560272	-0.0970512	-0.0150031	0.020931	0.00743393	1810	-0.0666505	-0.112373	-0.0209278	0.0233127	0.00429901	318	-0.0118596	-0.105384	0.0816647	0.0475351	0.803148	TRUE	FALSE
Alcoholic Beverages	1,3-dimethylurate	Xenobiotics	Xanthine Metabolism	0.0580956	0.0155544	0.100637	0.0217051	0.00743762	1810	0.0714558	0.0249878	0.117924	0.0236927	0.00259808	318	-0.0116584	-0.118171	0.0948545	0.0541369	0.829639	FALSE	FALSE
Meat	stachydrine	Xenobiotics	Food Component/Plant	0.056766	0.0151836	0.0983484	0.0212159	0.00745879	1810	0.0531065	0.00786438	0.0983485	0.0230677	0.0214382	318	0.0768531	-0.0294777	0.183184	0.0540442	0.156027	TRUE	FALSE
Wholegrains	N-methylproline	Amino Acid	Urea cycle; Arginine and Proline Metabolism	-0.0576788	-0.0999331	-0.0154244	0.0215587	0.00746347	1810	-0.0698443	-0.115322	-0.024367	0.0231876	0.00263047	318	0.0198979	-0.0953055	0.135101	0.0585539	0.73422	FALSE	FALSE
Nuts & Seeds	2-palmitoyl-galactosylglycerol (16:0)*	Lipid	Galactosyl Glycerolipids	-0.0563282	-0.097594	-0.0150624	0.0210544	0.00746472	1810	-0.0478172	-0.0927237	-0.00291077	0.0228965	0.0369032	318	-0.102926	-0.208334	0.00248162	0.0535752	0.0556237	TRUE	FALSE
Dairy	creatinine	Amino Acid	Creatine Metabolism	-0.0559619	-0.096967	-0.0149568	0.0209213	0.00747583	1810	-0.046779	-0.0925126	-0.00104531	0.0233183	0.0449949	318	-0.0938658	-0.187075	-0.000656609	0.047375	0.04844	TRUE	FALSE
Wholegrains	coprostanol	Lipid	Sterol	-0.0551221	-0.0955291	-0.0147152	0.0206162	0.00750116	1810	-0.0421407	-0.0864197	0.00213837	0.0225767	0.0621253	318	-0.120279	-0.219794	-0.0207643	0.0505799	0.0180349	TRUE	FALSE
Tea & Coffee	1-stearoyl-GPC (18:0)	Lipid	Lysophospholipid	0.0571671	0.0152337	0.0991004	0.021395	0.00754034	1810	0.0585886	0.0134385	0.103739	0.0230208	0.0110114	318	0.0481561	-0.0658777	0.16219	0.0579594	0.406687	TRUE	FALSE
Nuts & Seeds	mannitol/sorbitol	Carbohydrate	Fructose, Mannose and Galactose Metabolism	0.0587064	0.0156289	0.101784	0.0219787	0.00756125	1810	0.0533519	0.00701489	0.0996889	0.0236259	0.0240546	318	0.0931383	-0.0247358	0.211012	0.0599113	0.121051	TRUE	FALSE
Potatoes	2-hydroxyarachidate*	Lipid	Fatty Acid, Monohydroxy	0.0596514	0.01585	0.103453	0.0223481	0.00760333	1810	0.0642419	0.0168635	0.11162	0.0241569	0.00789889	318	0.032397	-0.0834114	0.148205	0.0588614	0.582442	TRUE	FALSE
Meat	guanosine	Nucleotide	Purine Metabolism, Guanine containing	-0.0577189	-0.100105	-0.0153329	0.0216259	0.00760849	1810	-0.059125	-0.105795	-0.0124555	0.0237955	0.0130557	318	-0.0510458	-0.153037	0.0509456	0.0518387	0.325537	TRUE	FALSE
Tea & Coffee	1-palmitoyl-2-linoleoyl-GPC (16:0/18:2)	Lipid	Phosphatidylcholine (PC)	0.0565065	0.0150073	0.0980057	0.0211734	0.00761358	1810	0.0585976	0.0140065	0.103189	0.0227358	0.0100384	318	0.0428406	-0.0715126	0.157194	0.0581218	0.461669	TRUE	FALSE
Vegetable Oil	tyrosine	Amino Acid	Tyrosine Metabolism	-0.0559906	-0.0971163	-0.0148648	0.0209829	0.00762157	1810	-0.0600666	-0.105513	-0.0146198	0.0231721	0.00961384	318	-0.037425	-0.134725	0.0598749	0.0494542	0.449766	TRUE	FALSE
Tea & Coffee	tryptophol	Amino Acid	Tryptophan Metabolism	-0.0550945	-0.0955665	-0.0146225	0.0206494	0.00762822	1810	-0.053976	-0.099203	-0.00874893	0.02306	0.019358	318	-0.0596209	-0.15089	0.0316478	0.0463887	0.199687	TRUE	FALSE
Vegetables	dehydrophytosphingosine*	Lipid	Sphingolipid Synthesis	0.0558286	0.0148083	0.0968489	0.0209291	0.00764159	1810	0.0532195	0.00816713	0.0982719	0.0229709	0.0206274	318	0.0685786	-0.0313286	0.168486	0.0507794	0.177844	TRUE	FALSE
Nuts & Seeds	1,3-dimethylurate	Xenobiotics	Xanthine Metabolism	-0.0571563	-0.0991658	-0.0151468	0.0214338	0.00766128	1810	-0.037564	-0.0836349	0.00850684	0.0234902	0.109967	318	-0.154586	-0.257648	-0.0515238	0.052383	0.00340663	TRUE	FALSE
Vegetables	nicotinate ribonucleoside	Cofactors and Vitamins	Nicotinate and Nicotinamide Metabolism	0.0575131	0.0152037	0.0998225	0.0215868	0.00771557	1810	0.0527133	0.00625039	0.0991761	0.0236901	0.0261973	318	0.0809998	-0.0221041	0.184104	0.0524041	0.123198	TRUE	FALSE
Vegetables	2-oxoarginine*	Amino Acid	Urea cycle; Arginine and Proline Metabolism	0.0550056	0.0145364	0.0954748	0.0206479	0.00772227	1810	0.0448796	-0.000186328	0.0899455	0.0229779	0.0509574	318	0.0974776	0.00489031	0.190065	0.0470589	0.0391526	TRUE	FALSE
Nuts & Seeds	oleoyl ethanolamide	Lipid	Endocannabinoid	0.0578499	0.0152867	0.100413	0.0217163	0.0077242	1810	0.0415654	-0.00531328	0.0884441	0.0239021	0.0822113	318	0.134866	0.0325957	0.237137	0.0519807	0.00991781	TRUE	FALSE
Nuts & Seeds	2-hydroxypalmitate	Lipid	Fatty Acid, Monohydroxy	-0.0585804	-0.101701	-0.0154602	0.0220005	0.00775196	1810	-0.0530572	-0.10009	-0.00602435	0.0239807	0.0270602	318	-0.0879406	-0.196722	0.0208409	0.0552899	0.112731	TRUE	FALSE
Potatoes	L-urobilin	Cofactors and Vitamins	Hemoglobin and Porphyrin Metabolism	0.0550179	0.0144975	0.0955383	0.0206741	0.00778614	1810	0.0448509	-0.000688151	0.0903901	0.0232191	0.0535614	318	0.0939179	0.00455983	0.183276	0.0454176	0.0394969	TRUE	FALSE
Sweets & Desserts	2,6-dihydroxybenzoic acid	Xenobiotics	Drug - Topical Agents	-0.0558352	-0.0969635	-0.0147068	0.0209842	0.0077952	1810	-0.0517114	-0.0959414	-0.00748138	0.0225516	0.0219641	318	-0.0824455	-0.195156	0.0302654	0.0572871	0.151115	TRUE	FALSE
Margarine	bilirubin degradation product, C16H18N2O5 (1)**	Partially Characterized Molecules	Partially Characterized Molecules	-0.054066	-0.0939117	-0.0142203	0.0203298	0.0078269	1810	-0.0468871	-0.0904771	-0.00329704	0.0222253	0.0350288	318	-0.0908484	-0.189828	0.00813163	0.0503081	0.0719077	TRUE	FALSE
Vegetable Oil	2-hydroxy-4-(methylthio)butanoic acid	Amino Acid	Methionine, Cysteine, SAM and Taurine Metabolism	-0.0547726	-0.0951412	-0.014404	0.0205966	0.00783028	1810	-0.0544289	-0.0997894	-0.00906842	0.0231281	0.0187168	318	-0.0560896	-0.145173	0.0329935	0.0452779	0.216354	TRUE	FALSE
Alcoholic Beverages	creatine	Amino Acid	Creatine Metabolism	0.0574138	0.0150879	0.0997397	0.0215953	0.00784591	1810	0.0590941	0.0118979	0.10629	0.024064	0.0141585	318	0.050462	-0.0458393	0.146763	0.0489466	0.30342	TRUE	FALSE
Fruit	behenoyl ethanolamide (22:0)*	Lipid	Endocannabinoid	-0.0521768	-0.0906519	-0.0137016	0.0196306	0.00786205	1810	-0.0740932	-0.115941	-0.0322458	0.0213368	0.000527835	318	0.0686478	-0.0299192	0.167215	0.0500982	0.171589	FALSE	FALSE
Fish & Seafood	oleate/vaccenate (18:1)	Lipid	Long Chain Monounsaturated Fatty Acid	0.0596286	0.0156545	0.103603	0.0224362	0.0078676	1810	0.0693715	0.021363	0.11738	0.0244782	0.00464824	318	0.00843407	-0.101962	0.118831	0.0561107	0.88062	TRUE	FALSE
Vegetables	methylurea	Amino Acid	Urea cycle; Arginine and Proline Metabolism	0.057081	0.0149509	0.0992111	0.0214953	0.00791892	1810	0.0480246	0.00185105	0.0941981	0.0235426	0.0415097	318	0.102464	-0.00122465	0.206154	0.0527016	0.0527884	TRUE	FALSE
Vegetable Oil	4-hydroxyphenylpyruvate	Amino Acid	Tyrosine Metabolism	-0.0539501	-0.0938013	-0.0140988	0.0203326	0.00796918	1810	-0.0551533	-0.0991053	-0.0112014	0.0224099	0.0139439	318	-0.0483473	-0.143489	0.0467942	0.0483571	0.318184	TRUE	FALSE
Nuts & Seeds	p-cresol sulfate	Xenobiotics	Benzoate Metabolism	-0.0557125	-0.0968716	-0.0145533	0.0209999	0.00797843	1810	-0.0578041	-0.104227	-0.0113812	0.0236697	0.0147003	318	-0.0479781	-0.13753	0.041574	0.0455162	0.292665	TRUE	FALSE
Potatoes	oleate/vaccenate (18:1)	Lipid	Long Chain Monounsaturated Fatty Acid	-0.0598141	-0.104026	-0.0156024	0.0225574	0.00801026	1810	-0.0488116	-0.0972432	-0.000380028	0.0246939	0.0482328	318	-0.115271	-0.224347	-0.00619424	0.0554397	0.038415	TRUE	FALSE
Vegetables	caffeate	Xenobiotics	Food Component/Plant	0.055301	0.0144153	0.0961867	0.0208604	0.00802534	1810	0.0513008	0.00646479	0.0961367	0.0228606	0.0249514	318	0.0752065	-0.0251255	0.175539	0.0509953	0.141328	TRUE	FALSE
Wholegrains	ferulate	Xenobiotics	Food Component/Plant	0.0549671	0.0143022	0.0956321	0.0207478	0.00806589	1810	0.0585554	0.012837	0.104274	0.0233105	0.0120967	318	0.0412867	-0.0482636	0.130837	0.0455153	0.365079	TRUE	FALSE
Dairy	2,3-dihydroxyisovalerate	Xenobiotics	Food Component/Plant	0.0543659	0.0141244	0.0946075	0.0205318	0.00809955	1810	0.0583922	0.0142815	0.102503	0.0224908	0.00950126	318	0.0342278	-0.0647351	0.133191	0.0502994	0.496714	TRUE	FALSE
Potatoes	glycerophosphoinositol*	Lipid	Phospholipid Metabolism	-0.0568673	-0.0989786	-0.014756	0.0214857	0.00812703	1810	-0.0525502	-0.0985919	-0.00650855	0.0234754	0.0253092	318	-0.0791458	-0.184068	0.0257767	0.0533285	0.138792	TRUE	FALSE
Meat	2-hydroxypalmitate	Lipid	Fatty Acid, Monohydroxy	0.0581681	0.015079	0.101257	0.0219846	0.00814857	1810	0.063803	0.0169597	0.110646	0.0238841	0.00762352	318	0.0269083	-0.0837712	0.137588	0.0562546	0.632755	TRUE	FALSE
Fruit	bilirubin degradation product, C16H18N2O5 (3)**	Partially Characterized Molecules	Partially Characterized Molecules	-0.0534937	-0.0931218	-0.0138656	0.0202188	0.00815125	1810	-0.0487291	-0.0922092	-0.0052491	0.0221693	0.0280735	318	-0.0770525	-0.174042	0.0199373	0.0492966	0.11908	TRUE	FALSE
Vegetables	2,4,6-trihydroxybenzoate	Xenobiotics	Benzoate Metabolism	0.0562596	0.0145623	0.097957	0.0212745	0.00818221	1810	0.0647335	0.0188747	0.110592	0.0233821	0.0056895	318	0.0155094	-0.0853734	0.116392	0.0512752	0.762494	TRUE	FALSE
Vegetables	choline phosphate	Lipid	Phospholipid Metabolism	0.0558789	0.014458	0.0972997	0.0211335	0.00819106	1810	0.0457429	0.000583994	0.0909018	0.0230253	0.0471177	318	0.110069	0.00532199	0.214816	0.0532393	0.0395144	TRUE	FALSE
Dairy	arachidate (20:0)	Lipid	Long Chain Saturated Fatty Acid	-0.0590055	-0.102751	-0.0152602	0.0223194	0.00820091	1810	-0.0761498	-0.123679	-0.0286211	0.0242336	0.00170344	318	0.0368383	-0.0758939	0.14957	0.0572979	0.520745	FALSE	FALSE
Eggs	myo-inositol	Lipid	Inositol Metabolism	0.0551603	0.0142573	0.0960633	0.0208692	0.00821416	1810	0.0603253	0.014862	0.105789	0.0231804	0.00933267	318	0.0330648	-0.0612649	0.127394	0.0479445	0.490938	TRUE	FALSE
Fish & Seafood	N-(2-hydroxypalmitoyl)-sphingosine (d18:1/16:0(2OH))	Lipid	Ceramides	-0.056618	-0.0986188	-0.0146172	0.0214294	0.00823995	1810	-0.056713	-0.102308	-0.0111179	0.0232477	0.014803	318	-0.0560811	-0.164829	0.0526674	0.0552731	0.311108	TRUE	FALSE
Eggs	citrate	Energy	TCA Cycle	0.0539571	0.0139249	0.0939892	0.020425	0.00824857	1810	0.0647429	0.0196727	0.109813	0.02298	0.00489517	318	0.013384	-0.0743063	0.101074	0.04457	0.764153	TRUE	FALSE
Miscellaneous Animal	2,6-dihydroxybenzoic acid	Xenobiotics	Drug - Topical Agents	-0.0561818	-0.0978711	-0.0144925	0.0212704	0.00825863	1810	-0.0584086	-0.103246	-0.0135713	0.0228613	0.0107033	318	-0.0418316	-0.156012	0.0723492	0.0580342	0.471577	TRUE	FALSE
Fish & Seafood	3,7-dimethylurate	Xenobiotics	Xanthine Metabolism	-0.0565168	-0.0984625	-0.0145711	0.0214013	0.00827071	1810	-0.0612792	-0.107168	-0.0153903	0.0233975	0.0088914	318	-0.0321252	-0.136305	0.0720542	0.0529508	0.544492	TRUE	FALSE
Fish & Seafood	3-indoleglyoxylic acid	Xenobiotics	Food Component/Plant	-0.05042	-0.0878412	-0.0129989	0.0190928	0.00827127	1810	-0.0559858	-0.0991499	-0.0128216	0.0220082	0.0110486	318	-0.0334881	-0.109012	0.0420361	0.0383863	0.383667	TRUE	FALSE
Margarine	saccharin	Xenobiotics	Food Component/Plant	0.0532886	0.013736	0.0928412	0.0201803	0.00827528	1810	0.06619	0.0231511	0.109229	0.0219443	0.00259493	318	-0.0174148	-0.118487	0.0836577	0.0513716	0.734841	FALSE	FALSE
Fruit	hexadecasphinganine (d16:0)*	Lipid	Sphingolipid Synthesis	-0.0548103	-0.0955013	-0.0141193	0.0207611	0.00828947	1810	-0.073484	-0.117665	-0.0293028	0.0225268	0.00112692	318	0.050496	-0.0547535	0.155745	0.0534947	0.345946	FALSE	FALSE
Legumes	hexadecasphingosine (d16:1)*	Lipid	Sphingosines	-0.0546054	-0.0951527	-0.0140581	0.0206878	0.00830279	1810	-0.0477472	-0.0913918	-0.00410254	0.0222532	0.0320392	318	-0.0982715	-0.208747	0.0122042	0.056151	0.0810774	TRUE	FALSE
Wholegrains	3-amino-2-piperidone	Amino Acid	Urea cycle; Arginine and Proline Metabolism	-0.055821	-0.0972788	-0.0143631	0.0211524	0.0083152	1810	-0.0563136	-0.102473	-0.0101538	0.0235356	0.0168269	318	-0.0537515	-0.148662	0.0411589	0.0482397	0.266054	TRUE	FALSE
Tea & Coffee	1-palmitoyl-2-linoleoyl-digalactosylglycerol (16:0/18:2)*	Lipid	Galactosyl Glycerolipids	0.0552429	0.0142091	0.0962767	0.020936	0.00832353	1810	0.0645959	0.0201908	0.109001	0.0226409	0.0043802	318	6.42041e-05	-0.108132	0.108261	0.0549926	0.999069	TRUE	FALSE
Fruit Juice	coprostanol	Lipid	Sterol	0.054157	0.0139215	0.0943924	0.0205287	0.00833683	1810	0.0605871	0.0165662	0.104608	0.022445	0.00701256	318	0.021252	-0.0786447	0.121149	0.0507741	0.675827	TRUE	FALSE
Nuts & Seeds	gentisate	Amino Acid	Tyrosine Metabolism	0.0544198	0.0139662	0.0948735	0.02064	0.00837364	1810	0.0466203	0.00268472	0.090556	0.0224015	0.0375637	318	0.0982431	-0.00623038	0.202717	0.0531003	0.0652537	TRUE	FALSE
Vegetable Oil	lyxonate	Carbohydrate	Pentose Metabolism	0.0539639	0.0138362	0.0940917	0.0204737	0.00839472	1810	0.0651496	0.0204257	0.109873	0.0228035	0.00432733	318	0.0074605	-0.0840187	0.0989397	0.0464957	0.872626	TRUE	FALSE
Eggs	hexadecadienoate (16:2n6)	Lipid	Long Chain Polyunsaturated Fatty Acid (n3 and n6)	0.0575915	0.0147639	0.100419	0.0218512	0.00839845	1810	0.0660115	0.0199506	0.112073	0.0234852	0.00499631	318	0.00331957	-0.11399	0.120629	0.0596246	0.955638	TRUE	FALSE
Sweetened Beverages	malate	Energy	TCA Cycle	-0.0572588	-0.0998403	-0.0146773	0.0217257	0.00840038	1810	-0.0435222	-0.089785	0.00274053	0.0235881	0.0651887	318	-0.134086	-0.24384	-0.024332	0.0557841	0.0168165	TRUE	FALSE
Vegetable Oil	bilirubin degradation product, C16H18N2O5 (3)**	Partially Characterized Molecules	Partially Characterized Molecules	0.0529458	0.0135648	0.0923267	0.0200927	0.00841184	1810	0.069746	0.0266738	0.112818	0.0219613	0.00151923	318	-0.033366	-0.131303	0.0645705	0.0497778	0.503161	FALSE	FALSE
Fish & Seafood	gamma-glutamylisoleucine*	Peptide	Gamma-glutamyl Amino Acid	-0.0531535	-0.0926894	-0.0136177	0.0201717	0.00841244	1810	-0.0576643	-0.101176	-0.014153	0.0221852	0.00941997	318	-0.0316325	-0.126973	0.0637084	0.0484585	0.514385	TRUE	FALSE
Meat	spermidine	Amino Acid	Polyamine Metabolism	0.0563105	0.0144135	0.0982074	0.0213764	0.00843264	1810	0.0602153	0.0142197	0.106211	0.0234519	0.0103206	318	0.0371326	-0.0651224	0.139388	0.0519727	0.475477	TRUE	FALSE
Meat	xylose	Carbohydrate	Pentose Metabolism	-0.0559323	-0.0975554	-0.0143092	0.0212367	0.0084445	1810	-0.0517946	-0.0972805	-0.00630865	0.023192	0.0256537	318	-0.077413	-0.181379	0.026553	0.0528424	0.143931	TRUE	FALSE
Sweets & Desserts	indolepropionate	Amino Acid	Tryptophan Metabolism	-0.0540076	-0.0941991	-0.0138162	0.0205062	0.00844555	1810	-0.0515572	-0.0951359	-0.00797843	0.0222196	0.0204333	318	-0.0680838	-0.17286	0.0366924	0.0532541	0.202036	TRUE	FALSE
Nuts & Seeds	phenylalanylalanine	Peptide	Dipeptide	-0.0544013	-0.0948967	-0.0139059	0.0206613	0.00846326	1810	-0.0523584	-0.0980028	-0.00671391	0.0232728	0.0245846	318	-0.0620025	-0.150324	0.0263192	0.0448909	0.168216	TRUE	FALSE
Meat	dihomo-linolenate (20:3n3 or n6)	Lipid	Long Chain Polyunsaturated Fatty Acid (n3 and n6)	0.0562148	0.0143589	0.0980707	0.0213554	0.00847992	1810	0.0663623	0.0206095	0.112115	0.0233281	0.0044962	318	0.00371155	-0.100689	0.108112	0.053063	0.944283	TRUE	FALSE
Dairy	anthranilate	Amino Acid	Tryptophan Metabolism	-0.0520246	-0.0907612	-0.013288	0.0197639	0.00848095	1810	-0.0567866	-0.0993498	-0.0142234	0.0217018	0.008954	318	-0.028876	-0.123016	0.065264	0.0478481	0.546627	TRUE	FALSE
Sweetened Beverages	maltose	Carbohydrate	Glycogen Metabolism	-0.0591352	-0.103173	-0.0150969	0.0224689	0.00849175	1810	-0.0551109	-0.102296	-0.00792636	0.0240581	0.0220947	318	-0.0866124	-0.210297	0.0370719	0.0628645	0.169272	TRUE	FALSE
Potatoes	N-(2-hydroxypalmitoyl)-sphingosine (d18:1/16:0(2OH))	Lipid	Ceramides	0.0567795	0.0144897	0.0990693	0.0215768	0.00850081	1810	0.0605145	0.014544	0.106485	0.0234391	0.00990773	318	0.036037	-0.0726398	0.144714	0.0552366	0.514622	TRUE	FALSE
Eggs	choline	Lipid	Phospholipid Metabolism	0.0559709	0.0142689	0.097673	0.021277	0.0085237	1810	0.0544732	0.00985535	0.0990911	0.0227494	0.016747	318	0.0664299	-0.0518501	0.18471	0.0601176	0.270053	TRUE	FALSE
Wholegrains	3-hydroxy-3-methylglutarate	Lipid	Mevalonate Metabolism	0.0564322	0.0143858	0.0984786	0.0214526	0.00852473	1810	0.0592978	0.0125805	0.106015	0.0238199	0.0128854	318	0.0441267	-0.0529899	0.141243	0.049361	0.372078	TRUE	FALSE
Fish & Seafood	val-val-ala	Peptide	Polypeptide	0.0533921	0.0136102	0.093174	0.0202973	0.00852577	1810	0.0402404	-0.00473407	0.0852148	0.0229312	0.0794583	318	0.100978	0.0151587	0.186797	0.043619	0.0212639	TRUE	FALSE
Fruit	N-acetylneuraminate	Carbohydrate	Aminosugar Metabolism	-0.0577922	-0.100853	-0.0147316	0.0219701	0.00852615	1810	-0.0470987	-0.0933944	-0.000802922	0.0236049	0.0461644	318	-0.127071	-0.24528	-0.00886197	0.0600816	0.0352382	TRUE	FALSE
Sweets & Desserts	indoleacetate	Amino Acid	Tryptophan Metabolism	-0.0542582	-0.094688	-0.0138284	0.0206278	0.00852992	1810	-0.0286647	-0.0747348	0.0174053	0.0234898	0.222512	318	-0.140507	-0.225347	-0.0556669	0.0431213	0.0012458	TRUE	FALSE
Meat	2-hydroxyarachidate*	Lipid	Fatty Acid, Monohydroxy	0.0591315	0.0150644	0.103199	0.0224836	0.00853901	1810	0.0638749	0.0164088	0.111341	0.0242017	0.00838072	318	0.0292352	-0.0903057	0.148776	0.0607586	0.630734	TRUE	FALSE
Potatoes	undecanedioate (C11-DC)	Lipid	Fatty Acid, Dicarboxylate	0.0560164	0.0142623	0.0977704	0.0213035	0.0085524	1810	0.051282	0.00624435	0.0963197	0.0229635	0.0256594	318	0.0852566	-0.0270247	0.197538	0.0570687	0.136209	TRUE	FALSE
Vegetables	2'-deoxyadenosine	Nucleotide	Purine Metabolism, Adenine containing	0.0530954	0.0135117	0.0926791	0.0201962	0.00856399	1810	0.0440437	0.000350966	0.0877365	0.0222777	0.0481905	318	0.0948551	0.000710874	0.188999	0.0478502	0.0483693	TRUE	FALSE
Tea & Coffee	2-oxindole-3-acetate	Xenobiotics	Food Component/Plant	-0.0560311	-0.0978058	-0.0142565	0.021314	0.00856764	1810	-0.0565877	-0.101764	-0.0114111	0.0230343	0.0141176	318	-0.052717	-0.163305	0.0578714	0.0562083	0.349051	TRUE	FALSE
Sweets & Desserts	N-methylpipecolate	Xenobiotics	Bacterial/Fungal	0.0570135	0.0144931	0.099534	0.0216945	0.00858842	1810	0.05831	0.0124191	0.104201	0.0233985	0.0127908	318	0.0490723	-0.0648632	0.163008	0.0579095	0.397438	TRUE	FALSE
Nuts & Seeds	3-methylhistidine	Amino Acid	Histidine Metabolism	-0.0534319	-0.0932895	-0.0135742	0.0203359	0.00860241	1810	-0.0539876	-0.0979724	-0.0100028	0.0224266	0.016172	318	-0.050861	-0.145759	0.0440373	0.0482336	0.292488	TRUE	FALSE
Sweetened Beverages	xylose	Carbohydrate	Pentose Metabolism	-0.0571679	-0.0998208	-0.014515	0.0217621	0.00861533	1810	-0.0556122	-0.102368	-0.00885614	0.0238396	0.0197715	318	-0.0649443	-0.169812	0.0399231	0.0533005	0.223968	TRUE	FALSE
Nuts & Seeds	laurate (12:0)	Lipid	Medium Chain Fatty Acid	-0.0574746	-0.100363	-0.0145859	0.0218824	0.0086262	1810	-0.0588587	-0.105909	-0.0118086	0.0239895	0.0142424	318	-0.0506176	-0.15567	0.0544342	0.0533942	0.343862	TRUE	FALSE
Potatoes	dehydrolithocholate	Lipid	Secondary Bile Acid Metabolism	0.055712	0.0141121	0.0973118	0.0212248	0.00866863	1810	0.0553557	0.0092901	0.101421	0.0234875	0.0185394	318	0.0572985	-0.0402136	0.154811	0.049562	0.248538	TRUE	FALSE
Nuts & Seeds	6-oxolithocholate	Lipid	Secondary Bile Acid Metabolism	-0.0551354	-0.0963096	-0.0139612	0.0210076	0.0086766	1810	-0.0463063	-0.0905792	-0.0020333	0.0225735	0.0403808	318	-0.112232	-0.225173	0.000709932	0.0574043	0.0514628	TRUE	FALSE
Wholegrains	N2,N6-diacetyllysine	Amino Acid	Lysine Metabolism	-0.0528553	-0.0923393	-0.0133713	0.0201453	0.00869783	1810	-0.0601944	-0.103171	-0.0172177	0.0219127	0.00607454	318	-0.0127861	-0.113522	0.0879502	0.0512008	0.802971	TRUE	FALSE
Dairy	nicotinamide	Cofactors and Vitamins	Nicotinate and Nicotinamide Metabolism	-0.0551253	-0.0963126	-0.0139381	0.0210143	0.00870994	1810	-0.0619879	-0.108039	-0.0159364	0.0234804	0.00836239	318	-0.027507	-0.120184	0.0651698	0.0471044	0.559679	TRUE	FALSE
Fruit Juice	histidine	Amino Acid	Histidine Metabolism	-0.054516	-0.0952702	-0.0137618	0.0207933	0.00874664	1810	-0.0661868	-0.110424	-0.0219491	0.0225555	0.00338431	318	0.0115403	-0.0940368	0.117117	0.0536612	0.829866	FALSE	FALSE
Sweetened Beverages	diaminopimelate	Xenobiotics	Bacterial/Fungal	-0.0552982	-0.0966519	-0.0139446	0.0210992	0.00877056	1810	-0.0497324	-0.0951967	-0.00426804	0.023181	0.0320546	318	-0.0821771	-0.182403	0.0180491	0.0509415	0.107731	TRUE	FALSE
Tea & Coffee	trimethylamine N-oxide	Lipid	Phospholipid Metabolism	-0.0528054	-0.0923124	-0.0132985	0.020157	0.00880045	1810	-0.0483149	-0.0916559	-0.00497379	0.0220984	0.0289183	318	-0.0750459	-0.171805	0.0217134	0.0491794	0.128033	TRUE	FALSE
Tea & Coffee	undecanedioate (C11-DC)	Lipid	Fatty Acid, Dicarboxylate	-0.0562371	-0.0983149	-0.0141593	0.0214687	0.00880599	1810	-0.0474337	-0.0926879	-0.00217959	0.0230738	0.0399541	318	-0.112987	-0.22825	0.00227532	0.058584	0.0546922	TRUE	FALSE
Legumes	campesterol	Lipid	Sterol	-0.055204	-0.0965189	-0.0138891	0.0210794	0.00882243	1810	-0.050496	-0.0960449	-0.00494714	0.0232241	0.0298143	318	-0.0772206	-0.176032	0.0215904	0.0502222	0.125169	TRUE	FALSE
Potatoes	12-ketolithocholate	Lipid	Secondary Bile Acid Metabolism	0.0553925	0.0139242	0.0968608	0.0211577	0.00884261	1810	0.0450579	-0.000807182	0.0909231	0.0233853	0.0541666	318	0.102016	0.00429027	0.199741	0.0496704	0.0408342	TRUE	FALSE
Sweets & Desserts	glycerate	Carbohydrate	Glycolysis, Gluconeogenesis, and Pyruvate Metabolism	-0.0560112	-0.0979436	-0.0140787	0.0213945	0.00884419	1810	-0.0497624	-0.0951638	-0.0043611	0.0231489	0.0317143	318	-0.0926114	-0.202838	0.017615	0.0560243	0.0993226	TRUE	FALSE
Meat	salicylate	Xenobiotics	Drug - Topical Agents	-0.0546565	-0.0955748	-0.0137382	0.0208771	0.00884433	1810	-0.0489128	-0.0926926	-0.00513308	0.0223221	0.0285652	318	-0.0947607	-0.21081	0.0212891	0.0589841	0.109162	TRUE	FALSE
Sweets & Desserts	oleoyl-linoleoyl-glycerol (18:1/18:2) [2]	Lipid	Diacylglycerol	-0.0559363	-0.097814	-0.0140586	0.0213666	0.00884633	1810	-0.0456237	-0.0912248	-2.26732e-05	0.0232507	0.0498937	318	-0.111941	-0.218545	-0.00533692	0.054183	0.0396713	TRUE	FALSE
Fruit	trans-urocanate	Amino Acid	Histidine Metabolism	-0.0577704	-0.101031	-0.0145099	0.0220721	0.00886153	1810	-0.0678546	-0.114291	-0.0214181	0.0236767	0.00420747	318	0.0091539	-0.110852	0.12916	0.0609947	0.880803	FALSE	FALSE
Vegetable Oil	hydroxymethylpyrimidine	Cofactors and Vitamins	Thiamine Metabolism	0.053689	0.0134729	0.0939052	0.0205188	0.0088817	1810	0.0506322	0.00675989	0.0945045	0.0223693	0.0237253	318	0.0699056	-0.0314637	0.171275	0.0515225	0.17583	TRUE	FALSE
Alcoholic Beverages	2-oxo-1-pyrrolidinepropionate	Xenobiotics	Chemical	0.0552613	0.0138671	0.0966555	0.0211199	0.00888227	1810	0.0534849	0.0082597	0.0987101	0.0230591	0.0204887	318	0.06451	-0.0390102	0.16803	0.0526157	0.221143	TRUE	FALSE
Fruit	dihomo-linolenate (20:3n3 or n6)	Lipid	Long Chain Polyunsaturated Fatty Acid (n3 and n6)	-0.0555072	-0.0970858	-0.0139285	0.021214	0.0088827	1810	-0.0654426	-0.110944	-0.0199411	0.0231999	0.0048437	318	-0.00481434	-0.107919	0.0982899	0.0524043	0.926861	TRUE	FALSE
Vegetables	succinylcarnitine (C4-DC)	Energy	TCA Cycle	-0.0545189	-0.0953903	-0.0136475	0.0208531	0.00893788	1810	-0.054718	-0.100171	-0.00926526	0.0231751	0.0183302	318	-0.0536722	-0.147712	0.0403679	0.0477973	0.262339	TRUE	FALSE
Nuts & Seeds	glycerophosphoserine*	Lipid	Phospholipid Metabolism	0.0528613	0.0131822	0.0925403	0.0202448	0.00902498	1810	0.0484281	0.00455476	0.0923015	0.0223698	0.0305274	318	0.072925	-0.0207066	0.166557	0.0475897	0.126445	TRUE	FALSE
Tea & Coffee	indole-3-carboxylate	Amino Acid	Tryptophan Metabolism	-0.051846	-0.0907755	-0.0129165	0.0198623	0.00904715	1810	-0.0308279	-0.0752243	0.0135684	0.0226365	0.17341	318	-0.122178	-0.203647	-0.0407078	0.0414083	0.00341772	TRUE	FALSE
Fruit Juice	branched chain 14:0 dicarboxylic acid**	Lipid	Fatty Acid, Dicarboxylate	0.0551051	0.0137273	0.0964829	0.0211115	0.00904912	1810	0.0653125	0.0204762	0.110149	0.0228608	0.00432626	318	-0.00404025	-0.112309	0.104229	0.0550294	0.941519	FALSE	FALSE
Fruit	sphingosine	Lipid	Sphingosines	-0.0545238	-0.0954931	-0.0135545	0.0209031	0.00909639	1810	-0.0717352	-0.116108	-0.0273621	0.0226246	0.00154689	318	0.0458357	-0.0616527	0.153324	0.0546326	0.402121	FALSE	FALSE
Sweetened Beverages	theanine	Xenobiotics	Food Component/Plant	-0.0552269	-0.0967247	-0.0137292	0.0211727	0.00909664	1810	-0.0725609	-0.118214	-0.0269081	0.0232771	0.00185428	318	0.0278465	-0.0724116	0.128105	0.0509577	0.585138	FALSE	FALSE
Alcoholic Beverages	tryptophan	Amino Acid	Tryptophan Metabolism	-0.0559572	-0.0980037	-0.0139106	0.0214527	0.00909678	1810	-0.0530347	-0.0988041	-0.00726527	0.0233366	0.0231678	318	-0.0718974	-0.179128	0.0353333	0.0545017	0.188074	TRUE	FALSE
Miscellaneous Animal	diglycerol	Xenobiotics	Chemical	0.0572259	0.0142083	0.100244	0.0219482	0.00912545	1810	0.0699099	0.0236615	0.116158	0.0235808	0.00307007	318	-0.0249767	-0.143086	0.0931322	0.0600307	0.677668	FALSE	FALSE
Potatoes	25-hydroxycholesterol sulfate	Lipid	Sterol	0.0544229	0.0135067	0.0953391	0.020876	0.00913498	1810	0.0564637	0.0107244	0.102203	0.0233212	0.0155708	318	0.0461932	-0.045948	0.138334	0.0468322	0.324732	TRUE	FALSE
Potatoes	N6-acetyllysine	Amino Acid	Lysine Metabolism	0.0543563	0.0134836	0.095229	0.0208538	0.00914617	1810	0.0491327	0.00352694	0.0947384	0.0232531	0.0347419	318	0.0758222	-0.0169205	0.168565	0.0471379	0.108769	TRUE	FALSE
Nuts & Seeds	oxindolylalanine	Amino Acid	Tryptophan Metabolism	-0.0515311	-0.0902942	-0.0127681	0.0197774	0.00917267	1810	-0.0649451	-0.108088	-0.0218022	0.0219974	0.00319433	318	0.00504662	-0.0838376	0.0939309	0.0451768	0.91113	FALSE	FALSE
Fish & Seafood	dehydrophytosphingosine*	Lipid	Sphingolipid Synthesis	0.0539963	0.0133782	0.0946144	0.0207239	0.00917381	1810	0.0458977	0.00127417	0.0905213	0.0227523	0.043816	318	0.0934373	-0.00535069	0.192225	0.0502105	0.063695	TRUE	FALSE
Sweets & Desserts	1-stearoyl-GPC (18:0)	Lipid	Lysophospholipid	-0.0548782	-0.0961799	-0.0135765	0.0210727	0.009208	1810	-0.0408592	-0.0853861	0.00366763	0.022703	0.072075	318	-0.142104	-0.253523	-0.0306854	0.0566303	0.0126008	TRUE	FALSE
Tea & Coffee	N-alpha-acetylornithine	Amino Acid	Urea cycle; Arginine and Proline Metabolism	-0.0555807	-0.0974117	-0.0137497	0.0213427	0.00920896	1810	-0.0529349	-0.0984241	-0.00744562	0.0231937	0.0225893	318	-0.0702009	-0.17747	0.0370679	0.054521	0.19885	TRUE	FALSE
Sweetened Beverages	linolenate [alpha or gamma; (18:3n3 or 6)]	Lipid	Long Chain Polyunsaturated Fatty Acid (n3 and n6)	-0.0588467	-0.103143	-0.0145506	0.0226004	0.00922007	1810	-0.0621783	-0.109744	-0.0146121	0.0242527	0.0104361	318	-0.0368641	-0.159434	0.0857059	0.0622981	0.554463	TRUE	FALSE
Fruit	glycosyl-N-palmitoyl-sphingosine (d18:1/16:0)	Lipid	Hexosylceramides (HCER)	-0.052565	-0.0921357	-0.0129944	0.0201895	0.00922546	1810	-0.0575044	-0.100826	-0.0141832	0.0220883	0.00930814	318	-0.0274849	-0.125411	0.0704412	0.0497725	0.581198	TRUE	FALSE
Vegetables	4-methyl-2-oxopentanoate	Amino Acid	Leucine, Isoleucine and Valine Metabolism	-0.0550808	-0.0965526	-0.0136091	0.0211595	0.00923766	1810	-0.0612073	-0.106466	-0.0159487	0.0230761	0.00806212	318	-0.0227284	-0.127061	0.0816043	0.0530287	0.668511	TRUE	FALSE
Nuts & Seeds	serotonin	Amino Acid	Tryptophan Metabolism	0.0564216	0.0139311	0.0989122	0.0216792	0.00925291	1810	0.0635754	0.0167081	0.110443	0.0238964	0.00787531	318	0.0231478	-0.0782491	0.124545	0.0515365	0.653633	TRUE	FALSE
Wholegrains	deoxymugineic acid	Xenobiotics	Food Component/Plant	0.0527263	0.0130105	0.092442	0.0202635	0.00926733	1810	0.0474335	0.0038863	0.0909806	0.0222035	0.0327956	318	0.0791057	-0.0184202	0.176632	0.0495691	0.111558	TRUE	FALSE
Potatoes	phenylalanylalanine	Peptide	Dipeptide	0.0534305	0.0131816	0.0936793	0.0205355	0.00927203	1810	0.0524404	0.00712489	0.097756	0.0231051	0.0233468	318	0.0571534	-0.0310005	0.145307	0.0448056	0.203059	TRUE	FALSE
Dairy	galacturonate	Xenobiotics	Food Component/Plant	-0.0553528	-0.0970724	-0.0136331	0.0212859	0.00931042	1810	-0.0633178	-0.107911	-0.0187245	0.0227369	0.0054119	318	0.00114697	-0.117996	0.12029	0.0605564	0.984901	FALSE	FALSE
Legumes	argininate*	Amino Acid	Urea cycle; Arginine and Proline Metabolism	0.0554894	0.013643	0.0973357	0.0213506	0.00935056	1810	0.0515805	0.00519349	0.0979676	0.0236515	0.0293251	318	0.0726977	-0.024939	0.170334	0.0496253	0.143951	TRUE	FALSE
Sweetened Beverages	gentisate	Amino Acid	Tyrosine Metabolism	-0.0548758	-0.0962645	-0.0134871	0.0211171	0.00935928	1810	-0.0401086	-0.0850258	0.00480869	0.0229021	0.0800628	318	-0.138685	-0.24603	-0.0313405	0.0545597	0.011509	TRUE	FALSE
Miscellaneous Animal	threonylphenylalanine	Peptide	Dipeptide	0.053948	0.0132506	0.0946453	0.0207643	0.00937391	1810	0.047266	0.00196652	0.0925655	0.023097	0.0408611	318	0.0821069	-0.0111799	0.175394	0.0474144	0.0843381	TRUE	FALSE
Meat	imidazole lactate	Amino Acid	Histidine Metabolism	-0.0533279	-0.0935807	-0.0130751	0.0205375	0.00941492	1810	-0.0576163	-0.102779	-0.0124539	0.023027	0.0124334	318	-0.03665	-0.125995	0.0526952	0.0454111	0.420248	TRUE	FALSE
Alcoholic Beverages	serotonin	Amino Acid	Tryptophan Metabolism	0.0565361	0.013861	0.0992113	0.0217734	0.00941614	1810	0.0534393	0.00631472	0.100564	0.0240275	0.0262746	318	0.0707569	-0.0305463	0.17206	0.051489	0.170358	TRUE	FALSE
Fish & Seafood	N-carbamoylglutamate	Xenobiotics	Drug - Other	0.0533081	0.0130382	0.093578	0.0205463	0.00947174	1810	0.058343	0.014882	0.101804	0.0221596	0.00853978	318	0.0224584	-0.0854618	0.130379	0.0548521	0.682501	TRUE	FALSE
Alcoholic Beverages	3,7-dimethylurate	Xenobiotics	Xanthine Metabolism	-0.0569278	-0.0999405	-0.0139151	0.0219457	0.00948573	1810	-0.053406	-0.10046	-0.00635225	0.0239914	0.0261364	318	-0.0749768	-0.181835	0.0318816	0.0543124	0.168458	TRUE	FALSE
Meat	glycerol 3-phosphate	Lipid	Glycerolipid Metabolism	-0.0567048	-0.0995502	-0.0138595	0.0218603	0.00948755	1810	-0.0577948	-0.105061	-0.0105289	0.0240996	0.0165818	318	-0.0516437	-0.153815	0.0505279	0.0519303	0.320778	TRUE	FALSE
Sweetened Beverages	biocytin	Cofactors and Vitamins	Biotin Metabolism	-0.0547982	-0.096231	-0.0133653	0.0211396	0.00953631	1810	-0.0489009	-0.0930712	-0.0047306	0.0225212	0.0300379	318	-0.0984878	-0.219092	0.0221166	0.0612991	0.109142	TRUE	FALSE
Margarine	nicotianamine	Xenobiotics	Food Component/Plant	-0.0540825	-0.0950103	-0.0131548	0.0208819	0.00959971	1810	-0.0520577	-0.0970477	-0.00706764	0.0229392	0.0233631	318	-0.0638765	-0.163136	0.0353826	0.05045	0.206418	TRUE	FALSE
Fruit	hexadecasphingosine (d16:1)*	Lipid	Sphingosines	-0.0537196	-0.0943801	-0.013059	0.0207456	0.00961295	1810	-0.0672919	-0.11104	-0.0235443	0.0223057	0.00259091	318	0.0332491	-0.0778418	0.14434	0.0564637	0.556385	FALSE	FALSE
Vegetable Oil	3-methyl-2-oxovalerate	Amino Acid	Leucine, Isoleucine and Valine Metabolism	-0.05215	-0.0916311	-0.0126688	0.0201438	0.00962886	1810	-0.0612568	-0.104707	-0.0178061	0.0221543	0.0057516	318	-0.00869554	-0.10391	0.0865186	0.048394	0.85752	TRUE	FALSE
Vegetable Oil	sphinganine	Lipid	Sphingolipid Synthesis	-0.053495	-0.0940298	-0.0129602	0.0206814	0.00969217	1810	-0.0428927	-0.0865266	0.00074107	0.0222477	0.0540165	318	-0.12094	-0.231339	-0.0105399	0.0561124	0.0319058	TRUE	FALSE
Margarine	proline	Amino Acid	Urea cycle; Arginine and Proline Metabolism	0.0499625	0.0120889	0.087836	0.0193236	0.00972197	1810	0.0528375	0.0094274	0.0962477	0.0221336	0.0170832	318	0.0407469	-0.0372176	0.118711	0.0396267	0.304627	TRUE	FALSE
Sweetened Beverages	glycerophosphoglycerol	Lipid	Glycerolipid Metabolism	-0.0562006	-0.0988397	-0.0135615	0.021755	0.00978499	1810	-0.0352348	-0.08218	0.0117103	0.023936	0.141186	318	-0.155775	-0.258406	-0.0531435	0.0521639	0.00304764	TRUE	FALSE
Tea & Coffee	2-hydroxybutyrate/2-hydroxyisobutyrate	Amino Acid	Glutathione Metabolism	-0.0542955	-0.0954969	-0.0130941	0.0210215	0.00979874	1810	-0.0479636	-0.0930183	-0.00290896	0.0229721	0.0369466	318	-0.086902	-0.189466	0.0156624	0.05213	0.0965181	TRUE	FALSE
Vegetable Oil	glutamate, gamma-methyl ester	Amino Acid	Glutamate Metabolism	0.0523589	0.0126258	0.0920921	0.0202724	0.009801	1810	0.0584818	0.0147474	0.102216	0.0222989	0.00879932	318	0.0231926	-0.0725619	0.118947	0.0486687	0.634022	TRUE	FALSE
Margarine	maleamate	Cofactors and Vitamins	Nicotinate and Nicotinamide Metabolism	-0.0536042	-0.0943079	-0.0129006	0.0207676	0.00984713	1810	-0.0398607	-0.0837999	0.00407859	0.0224034	0.0753729	318	-0.137538	-0.246467	-0.0286095	0.0553648	0.0135127	TRUE	FALSE
Potatoes	lyxonate	Carbohydrate	Pentose Metabolism	-0.0535355	-0.094193	-0.012878	0.020744	0.00985802	1810	-0.0561263	-0.101729	-0.010524	0.0232513	0.0158835	318	-0.043429	-0.133782	0.0469238	0.0459232	0.345048	TRUE	FALSE
Nuts & Seeds	inosine	Nucleotide	Purine Metabolism, (Hypo)Xanthine/Inosine containing	0.0556282	0.0133665	0.0978899	0.0215625	0.00988402	1810	0.0532941	0.00662033	0.0999679	0.0237977	0.0252471	318	0.0663319	-0.0339332	0.166597	0.0509613	0.194009	TRUE	FALSE
Potatoes	dimethylglycine	Amino Acid	Glycine, Serine and Threonine Metabolism	0.056277	0.0135193	0.0990348	0.0218156	0.00988947	1810	0.039387	-0.00677297	0.0855469	0.0235357	0.0944066	318	0.159322	0.0449462	0.273698	0.0581332	0.00648512	TRUE	FALSE
Nuts & Seeds	docosapentaenoate (n3 DPA; 22:5n3)	Lipid	Long Chain Polyunsaturated Fatty Acid (n3 and n6)	-0.0538264	-0.0947508	-0.0129021	0.0208802	0.00994104	1810	-0.0483505	-0.0929683	-0.00373274	0.0227494	0.0336955	318	-0.0831011	-0.18659	0.0203883	0.0526001	0.115152	TRUE	FALSE
Fish & Seafood	succinylcarnitine (C4-DC)	Energy	TCA Cycle	-0.0531377	-0.093558	-0.0127173	0.020623	0.00997711	1810	-0.0548118	-0.0997785	-0.00984516	0.0229273	0.0169202	318	-0.0460422	-0.138907	0.0468229	0.0472001	0.330083	TRUE	FALSE
Wholegrains	creatine	Amino Acid	Creatine Metabolism	-0.0545952	-0.0961255	-0.0130648	0.0211893	0.00997948	1810	-0.0388789	-0.0852556	0.00749775	0.0236462	0.100315	318	-0.118655	-0.212582	-0.0247284	0.0477397	0.0134899	TRUE	FALSE
Fruit Juice	threonine	Amino Acid	Glycine, Serine and Threonine Metabolism	-0.0529247	-0.0931963	-0.0126532	0.0205471	0.0100015	1810	-0.0584517	-0.102287	-0.0146162	0.0223505	0.00899112	318	-0.0227622	-0.12549	0.0799655	0.052213	0.663199	TRUE	FALSE
Animal Fat	N-acetyltyrosine	Amino Acid	Tyrosine Metabolism	-0.0500731	-0.088175	-0.0119711	0.0194401	0.010002	1810	-0.0579331	-0.102214	-0.013652	0.0225777	0.0103743	318	-0.0275412	-0.102751	0.0476687	0.0382266	0.471812	TRUE	FALSE
Potatoes	1-oleoylglycerol (18:1)	Lipid	Monoacylglycerol	-0.0538618	-0.0948661	-0.0128575	0.020921	0.0100374	1810	-0.0490541	-0.0947507	-0.00335756	0.0232994	0.0353967	318	-0.0738689	-0.167383	0.0196456	0.0475302	0.12117	TRUE	FALSE
Sweetened Beverages	piperine	Xenobiotics	Food Component/Plant	-0.0562913	-0.0991651	-0.0134175	0.0218748	0.0100722	1810	-0.0556913	-0.102565	-0.00881717	0.0238998	0.0199074	318	-0.0593886	-0.166226	0.0474485	0.0543016	0.27494	TRUE	FALSE
Fruit	creatine	Amino Acid	Creatine Metabolism	-0.0547695	-0.0964919	-0.0130472	0.0212873	0.0100858	1810	-0.0668677	-0.113251	-0.0204843	0.0236496	0.00474475	318	-0.00312524	-0.0992608	0.0930103	0.0488624	0.949043	TRUE	FALSE
Nuts & Seeds	thymine	Nucleotide	Pyrimidine Metabolism, Thymine containing	-0.0527131	-0.0929102	-0.0125161	0.0205091	0.0101629	1810	-0.0584472	-0.103654	-0.0132409	0.0230495	0.0113053	318	-0.0309169	-0.119332	0.0574986	0.0449385	0.491977	TRUE	FALSE
Vegetables	suberate (C8-DC)	Lipid	Fatty Acid, Dicarboxylate	0.05463	0.0129698	0.0962901	0.0212556	0.0101655	1810	0.0697824	0.0242738	0.115291	0.0232036	0.00267165	318	-0.0244146	-0.128685	0.0798554	0.0529968	0.645351	FALSE	FALSE
Potatoes	1-methyl-5-imidazoleacetate	Amino Acid	Histidine Metabolism	0.0543527	0.0128909	0.0958145	0.0211544	0.0101893	1810	0.0433466	-0.00160571	0.0882988	0.0229199	0.0587554	318	0.117648	0.00950677	0.225788	0.0549642	0.0330923	TRUE	FALSE
Vegetables	N,N-dimethyl-5-aminovalerate	Amino Acid	Lysine Metabolism	-0.0545399	-0.0961457	-0.0129341	0.0212278	0.0101915	1810	-0.0407674	-0.0854902	0.00395539	0.0228029	0.0739847	318	-0.144029	-0.25839	-0.0296678	0.0581257	0.013779	TRUE	FALSE
Legumes	N-acetylglutamine	Amino Acid	Glutamate Metabolism	-0.0541612	-0.0954815	-0.0128409	0.0210822	0.0101977	1810	-0.041698	-0.0869398	0.00354379	0.0230675	0.07083	318	-0.117358	-0.219556	-0.0151598	0.0519437	0.0245645	TRUE	FALSE
Refined Grains	palmitoylcarnitine (C16)	Lipid	Fatty Acid Metabolism (Acyl Carnitine, Long Chain Saturated)	0.0502745	0.0119042	0.0886448	0.0195771	0.0102278	1810	0.0627685	0.0198554	0.105681	0.0218802	0.0041692	318	0.000123045	-0.0861254	0.0863715	0.0438371	0.997762	TRUE	FALSE
Sweets & Desserts	3-hydroxy-3-methylglutarate	Lipid	Mevalonate Metabolism	-0.0547259	-0.0965052	-0.0129467	0.0213163	0.0102487	1810	-0.0455946	-0.0920133	0.00082397	0.0236676	0.0542048	318	-0.0939551	-0.190471	0.00256128	0.0490559	0.0564026	TRUE	FALSE
Vegetable Oil	suberate (C8-DC)	Lipid	Fatty Acid, Dicarboxylate	0.0537882	0.0127147	0.0948617	0.0209562	0.0102674	1810	0.0618607	0.0170473	0.106674	0.0228491	0.00684616	318	0.0110328	-0.0924266	0.114492	0.0525848	0.833954	TRUE	FALSE
Nuts & Seeds	1-methyl-5-imidazolelactate	Amino Acid	Histidine Metabolism	-0.0546851	-0.0964609	-0.0129094	0.0213146	0.0102991	1810	-0.0479933	-0.0936148	-0.00237176	0.0232611	0.0392355	318	-0.0897218	-0.194442	0.0149982	0.0532256	0.09286	TRUE	FALSE
Eggs	biliverdin	Cofactors and Vitamins	Hemoglobin and Porphyrin Metabolism	0.0538347	0.0126963	0.0949732	0.0209894	0.0103219	1810	0.0565932	0.0119338	0.101253	0.0227706	0.0130329	318	0.0382435	-0.0682656	0.144753	0.0541349	0.480442	TRUE	FALSE
Wholegrains	4-acetamidobutanoate	Amino Acid	Polyamine Metabolism	-0.0527498	-0.0930888	-0.0124108	0.0205815	0.0103781	1810	-0.0601004	-0.104207	-0.0159939	0.0224886	0.00759855	318	-0.014843	-0.115321	0.0856346	0.0510693	0.771516	TRUE	FALSE
Sweets & Desserts	arabinose	Carbohydrate	Pentose Metabolism	-0.0542495	-0.0957597	-0.0127394	0.021179	0.0104229	1810	-0.0397629	-0.0846384	0.00511251	0.0228807	0.0824106	318	-0.140916	-0.251024	-0.030807	0.0559644	0.012305	TRUE	FALSE
Wholegrains	theophylline	Xenobiotics	Xanthine Metabolism	-0.0538146	-0.0950005	-0.0126287	0.0210136	0.0104388	1810	-0.0674256	-0.113101	-0.0217505	0.0232885	0.00383517	318	0.00582138	-0.0900877	0.101731	0.0487473	0.90502	FALSE	FALSE
Nuts & Seeds	alanine	Amino Acid	Alanine and Aspartate Metabolism	-0.050109	-0.0884668	-0.0117512	0.0195707	0.0104548	1810	-0.0611287	-0.105212	-0.0170455	0.0224768	0.00660128	318	-0.0155687	-0.0938614	0.0627239	0.0397935	0.69589	TRUE	FALSE
Wholegrains	trimethylamine N-oxide	Lipid	Phospholipid Metabolism	-0.0510985	-0.0902209	-0.011976	0.0199608	0.010469	1810	-0.0508511	-0.0937681	-0.00793405	0.0218822	0.020244	318	-0.0523243	-0.148166	0.0435177	0.0487132	0.283595	TRUE	FALSE
Miscellaneous Animal	azelate (C9-DC)	Lipid	Fatty Acid, Dicarboxylate	-0.0528565	-0.0933332	-0.0123799	0.0206517	0.0104845	1810	-0.0607966	-0.105284	-0.016309	0.0226829	0.0074236	318	-0.0143848	-0.11262	0.0838507	0.0499297	0.773499	TRUE	FALSE
Potatoes	N-acetylglutamine	Amino Acid	Glutamate Metabolism	0.0540812	0.0126586	0.0955039	0.0211344	0.0104998	1810	0.036633	-0.00887946	0.0821455	0.0232055	0.114597	318	0.138945	0.038255	0.239635	0.0511773	0.00699961	TRUE	FALSE
Tea & Coffee	N-methylproline	Amino Acid	Urea cycle; Arginine and Proline Metabolism	-0.0556207	-0.0982269	-0.0130145	0.0217383	0.0105078	1810	-0.0653441	-0.111185	-0.0195035	0.0233729	0.00523344	318	0.00669153	-0.109721	0.123104	0.0591682	0.910029	FALSE	FALSE
Potatoes	choline phosphate	Lipid	Phospholipid Metabolism	-0.0540292	-0.0954322	-0.0126262	0.0211244	0.0105375	1810	-0.0520646	-0.0971618	-0.00696742	0.0229938	0.0236767	318	-0.0646588	-0.169889	0.0405715	0.0534849	0.227607	TRUE	FALSE
Wholegrains	ornithine	Amino Acid	Urea cycle; Arginine and Proline Metabolism	-0.0518779	-0.0916362	-0.0121196	0.0202852	0.0105451	1810	-0.0492842	-0.0941122	-0.00445623	0.0228565	0.0312009	318	-0.0614989	-0.14811	0.025112	0.0440213	0.163399	TRUE	FALSE
Alcoholic Beverages	glycerophosphoethanolamine	Lipid	Phospholipid Metabolism	0.0558007	0.0130222	0.0985792	0.0218262	0.0105701	1810	0.0547328	0.00712805	0.102338	0.0242723	0.0242563	318	0.0603122	-0.0378426	0.158467	0.0498887	0.227656	TRUE	FALSE
Potatoes	hexadecatrienoate (16:3n3)	Lipid	Long Chain Polyunsaturated Fatty Acid (n3 and n6)	-0.0557685	-0.0985609	-0.0129761	0.0218332	0.0106404	1810	-0.0553387	-0.1019	-0.00877781	0.0237401	0.0198635	318	-0.0581262	-0.167521	0.0512686	0.0556016	0.296643	TRUE	FALSE
Vegetable Oil	3-indoleglyoxylic acid	Xenobiotics	Food Component/Plant	-0.0482503	-0.0852881	-0.0112126	0.0188971	0.0106703	1810	-0.0549526	-0.0975833	-0.0123219	0.0217362	0.0115549	318	-0.0275032	-0.102745	0.0477388	0.0382429	0.472576	TRUE	FALSE
Tea & Coffee	methylphosphate	Nucleotide	Purine and Pyrimidine Metabolism	-0.0551492	-0.0974881	-0.0128103	0.0216019	0.0106806	1810	-0.0533872	-0.0994159	-0.00735856	0.0234687	0.0230347	318	-0.0649213	-0.173662	0.0438192	0.055269	0.241033	TRUE	FALSE
Animal Fat	lignoceroylcarnitine (C24)*	Lipid	Fatty Acid Metabolism (Acyl Carnitine, Long Chain Saturated)	0.0522102	0.0121219	0.0922984	0.0204536	0.0106916	1810	0.0673485	0.0241197	0.110577	0.0220411	0.0022792	318	-0.0416652	-0.149655	0.0663241	0.0548872	0.448386	FALSE	FALSE
Eggs	diglycerol	Xenobiotics	Chemical	-0.0554662	-0.0980848	-0.0128476	0.0217446	0.0107474	1810	-0.0663145	-0.111995	-0.0206342	0.0232911	0.0044617	318	0.0181806	-0.101217	0.137578	0.0606857	0.764693	FALSE	FALSE
Alcoholic Beverages	13-HODE + 9-HODE	Lipid	Fatty Acid, Monohydroxy	0.0559454	0.0129554	0.0989354	0.0219341	0.0107533	1810	0.0511486	0.00464054	0.0976566	0.0237131	0.0311463	318	0.0843633	-0.0291944	0.197921	0.0577175	0.14488	TRUE	FALSE
Sweetened Beverages	pseudouridine	Nucleotide	Pyrimidine Metabolism, Uracil containing	-0.056848	-0.100543	-0.0131526	0.022294	0.0107746	1810	-0.0449721	-0.0937419	0.00379775	0.0248664	0.0706876	318	-0.105504	-0.204531	-0.00647665	0.0503321	0.0368815	TRUE	FALSE
Sweets & Desserts	linoleoyl-linoleoyl-glycerol (18:2/18:2) [1]*	Lipid	Diacylglycerol	-0.0546676	-0.0966971	-0.0126382	0.021444	0.0107932	1810	-0.0496479	-0.0951092	-0.00418653	0.0231795	0.0323433	318	-0.0844742	-0.195603	0.0266546	0.056483	0.135778	TRUE	FALSE
Potatoes	indolin-2-one	Xenobiotics	Food Component/Plant	0.0525815	0.0121439	0.0930191	0.0206318	0.0108168	1810	0.0534742	0.00871377	0.0982346	0.0228221	0.0192338	318	0.0485888	-0.0463708	0.143548	0.0482647	0.31485	TRUE	FALSE
Fruit	cysteine	Amino Acid	Methionine, Cysteine, SAM and Taurine Metabolism	-0.0519906	-0.0919793	-0.012002	0.0204027	0.0108275	1810	-0.0652574	-0.109646	-0.0208685	0.0226327	0.00398164	318	0.00555701	-0.0871849	0.0982989	0.0471375	0.906233	FALSE	FALSE
Fruit	docosapentaenoate (n3 DPA; 22:5n3)	Lipid	Long Chain Polyunsaturated Fatty Acid (n3 and n6)	-0.052685	-0.0932096	-0.0121605	0.0206762	0.010831	1810	-0.0626654	-0.106798	-0.0185329	0.0225019	0.00541144	318	0.00143717	-0.101659	0.104534	0.0524004	0.978137	FALSE	FALSE
Dairy	10-hydroxystearate	Lipid	Fatty Acid, Monohydroxy	-0.0551	-0.097487	-0.0127131	0.0216264	0.01084	1810	-0.0678985	-0.113959	-0.0218375	0.0234852	0.00388544	318	0.0162836	-0.0928415	0.125409	0.0554645	0.769269	FALSE	FALSE
Nuts & Seeds	1,2-dilinoleoyl-GPC (18:2/18:2)	Lipid	Phosphatidylcholine (PC)	0.0524508	0.0120952	0.0928064	0.02059	0.010853	1810	0.0508796	0.00727327	0.094486	0.0222337	0.0222337	318	0.0619142	-0.0454413	0.16927	0.0545651	0.257384	TRUE	FALSE
Dairy	glutamate, gamma-methyl ester	Amino Acid	Glutamate Metabolism	-0.051956	-0.0919546	-0.0119573	0.0204078	0.0109002	1810	-0.0562169	-0.100361	-0.0120729	0.0225078	0.0125901	318	-0.0322647	-0.127462	0.0629328	0.0483856	0.505381	TRUE	FALSE
Eggs	3-methylhistidine	Amino Acid	Histidine Metabolism	0.0510877	0.0117542	0.0904212	0.0200685	0.0109068	1810	0.0558318	0.0125618	0.0991017	0.0220622	0.0114699	318	0.0283408	-0.0667073	0.123389	0.0483097	0.557883	TRUE	FALSE
Nuts & Seeds	N,N,N-trimethyl-5-aminovalerate	Amino Acid	Lysine Metabolism	-0.0547406	-0.0969077	-0.0125735	0.0215142	0.0109469	1810	-0.0504399	-0.0955606	-0.00531922	0.0230058	0.0284737	318	-0.0847176	-0.204219	0.0347839	0.0607385	0.164074	TRUE	FALSE
Potatoes	3-formylindole	Xenobiotics	Food Component/Plant	0.0481656	0.0110564	0.0852749	0.0189336	0.0109617	1810	0.0452939	0.00225563	0.0883321	0.021944	0.0391573	318	0.0565316	-0.0171584	0.130222	0.0374541	0.132233	TRUE	FALSE
Vegetable Oil	glycine	Amino Acid	Glycine, Serine and Threonine Metabolism	-0.0490706	-0.0868827	-0.0112584	0.0192923	0.0109737	1810	-0.0406535	-0.0842274	0.00292049	0.0222171	0.0674552	318	-0.0748739	-0.151408	0.0016601	0.0388996	0.0551667	TRUE	FALSE
Refined Grains	dimethylglycine	Amino Acid	Glycine, Serine and Threonine Metabolism	0.0557879	0.0127744	0.0988014	0.0219461	0.0110206	1810	0.0498369	0.00357338	0.0961004	0.0235885	0.0347626	318	0.0941131	-0.0236625	0.211889	0.0598612	0.116918	TRUE	FALSE
Meat	glycerophosphoinositol*	Lipid	Phospholipid Metabolism	-0.054892	-0.0972156	-0.0125684	0.0215941	0.0110222	1810	-0.0450852	-0.0912356	0.00106531	0.0235308	0.0555243	318	-0.107216	-0.214155	-0.000277728	0.0543532	0.0494694	TRUE	FALSE
Refined Grains	p-cresol sulfate	Xenobiotics	Benzoate Metabolism	0.053324	0.0122047	0.0944433	0.0209796	0.0110314	1810	0.0501983	0.00385974	0.0965368	0.0236267	0.033756	318	0.0649754	-0.0247731	0.154724	0.0456161	0.155345	TRUE	FALSE
Wholegrains	dihomo-linolenate (20:3n3 or n6)	Lipid	Long Chain Polyunsaturated Fatty Acid (n3 and n6)	-0.0537002	-0.0951207	-0.0122797	0.0211333	0.0110528	1810	-0.0619262	-0.1073	-0.016552	0.0231351	0.0075042	318	-0.0122417	-0.114428	0.0899447	0.0519378	0.813833	TRUE	FALSE
Vegetables	7-ketodeoxycholate	Lipid	Secondary Bile Acid Metabolism	-0.0506735	-0.089786	-0.011561	0.0199557	0.0111075	1810	-0.0635862	-0.106207	-0.0209655	0.0217311	0.00347668	318	0.0188056	-0.0803712	0.117982	0.0504082	0.709358	FALSE	FALSE
Tea & Coffee	arachidate (20:0)	Lipid	Long Chain Saturated Fatty Acid	-0.0573174	-0.101585	-0.01305	0.0225858	0.0111565	1810	-0.054988	-0.103063	-0.00691282	0.0245122	0.0249998	318	-0.0704143	-0.18477	0.0439412	0.058123	0.226654	TRUE	FALSE
Legumes	methylphosphate	Nucleotide	Purine and Pyrimidine Metabolism	0.0541322	0.0123115	0.095953	0.0213375	0.0111823	1810	0.0563688	0.010819	0.101919	0.0232246	0.0153182	318	0.042023	-0.0642988	0.148345	0.0540397	0.437375	TRUE	FALSE
Eggs	maleamate	Cofactors and Vitamins	Nicotinate and Nicotinamide Metabolism	0.0530654	0.0120579	0.0940729	0.0209226	0.011204	1810	0.0387071	-0.0056287	0.0830428	0.0226056	0.0870174	318	0.138865	0.0301436	0.247587	0.0552595	0.0125046	TRUE	FALSE
Tea & Coffee	acisoga	Amino Acid	Polyamine Metabolism	-0.054609	-0.0968343	-0.0123838	0.0215439	0.0112518	1810	-0.0399202	-0.0857524	0.00591193	0.0233685	0.0877563	318	-0.137804	-0.247224	-0.0283842	0.0556143	0.0137474	TRUE	FALSE
Margarine	N-propionylmethionine	Amino Acid	Methionine, Cysteine, SAM and Taurine Metabolism	0.0490963	0.0111273	0.0870653	0.0193723	0.0112655	1810	0.0481768	0.00499195	0.0913616	0.0220187	0.0288071	318	0.0522465	-0.0279395	0.132433	0.0407558	0.200817	TRUE	FALSE
Vegetable Oil	succinylcarnitine (C4-DC)	Energy	TCA Cycle	-0.0520832	-0.0923625	-0.0118039	0.020551	0.0112661	1810	-0.064117	-0.108888	-0.0193455	0.0228277	0.00502735	318	-0.000621178	-0.0934996	0.0922573	0.0472069	0.98951	TRUE	FALSE
Fish & Seafood	xanthosine	Nucleotide	Purine Metabolism, (Hypo)Xanthine/Inosine containing	0.0503556	0.0113945	0.0893167	0.0198785	0.0113036	1810	0.0492452	0.00467838	0.0938119	0.0227234	0.0303532	318	0.0539762	-0.0267509	0.134703	0.0410308	0.18932	TRUE	FALSE
Animal Fat	hexadecatrienoate (16:3n3)	Lipid	Long Chain Polyunsaturated Fatty Acid (n3 and n6)	0.0549358	0.0124174	0.0974542	0.0216935	0.0113296	1810	0.0537647	0.00774516	0.0997842	0.0234641	0.0220587	318	0.0618285	-0.0501707	0.173828	0.0569253	0.278287	TRUE	FALSE
Vegetables	argininate*	Amino Acid	Urea cycle; Arginine and Proline Metabolism	0.0546454	0.0123498	0.0969409	0.0215798	0.0113334	1810	0.0398583	-0.00697489	0.0866915	0.0238789	0.0952577	318	0.120531	0.0213611	0.2197	0.0504044	0.0174141	TRUE	FALSE
Alcoholic Beverages	arachidate (20:0)	Lipid	Long Chain Saturated Fatty Acid	-0.0576977	-0.102364	-0.0130313	0.0227894	0.0113485	1810	-0.0385565	-0.0871925	0.0100795	0.0247981	0.12017	318	-0.161692	-0.275415	-0.0479686	0.0578015	0.00549293	TRUE	FALSE
Vegetables	harmane	Xenobiotics	Food Component/Plant	0.0512718	0.0115654	0.0909782	0.0202587	0.0113786	1810	0.0519416	0.00920455	0.0946787	0.0217904	0.0172436	318	0.0470035	-0.0612194	0.155226	0.055006	0.393476	TRUE	FALSE
Sweetened Beverages	4-hydroxyphenylacetate	Amino Acid	Phenylalanine Metabolism	-0.050773	-0.0901034	-0.0114425	0.0200669	0.0114003	1810	-0.0541949	-0.100272	-0.00811761	0.0234935	0.0211803	318	-0.0415414	-0.117462	0.0343794	0.0385879	0.28254	TRUE	FALSE
Vegetable Oil	carotene diol (2)	Cofactors and Vitamins	Vitamin A Metabolism	0.0531107	0.0119603	0.0942611	0.0209955	0.0114185	1810	0.0577017	0.0126509	0.102752	0.0229701	0.0120911	318	0.0297998	-0.0720354	0.131635	0.0517593	0.565208	TRUE	FALSE
Refined Grains	cysteine	Amino Acid	Methionine, Cysteine, SAM and Taurine Metabolism	0.0520518	0.0117014	0.0924023	0.0205873	0.0114602	1810	0.0478669	0.00308951	0.0926442	0.0228307	0.0361682	318	0.0702621	-0.0234382	0.163962	0.0476247	0.141148	TRUE	FALSE
Sweets & Desserts	2,4,6-trihydroxybenzoate	Xenobiotics	Benzoate Metabolism	-0.0530917	-0.094256	-0.0119274	0.0210026	0.0114758	1810	-0.0461618	-0.0914603	-0.000863383	0.0230964	0.0457965	318	-0.0861967	-0.185517	0.0131239	0.0504812	0.088729	TRUE	FALSE
Miscellaneous Animal	ursocholate	Lipid	Secondary Bile Acid Metabolism	0.0518564	0.0116061	0.0921066	0.0205362	0.0115659	1810	0.0416281	-0.0022801	0.0855363	0.0223876	0.0631296	318	0.106137	0.00466684	0.207608	0.051574	0.0404622	TRUE	FALSE
Wholegrains	N6,N6-dimethyllysine	Amino Acid	Lysine Metabolism	-0.0511631	-0.0908753	-0.0114509	0.0202617	0.0115661	1810	-0.0560477	-0.099418	-0.0126774	0.0221133	0.0113432	318	-0.0256055	-0.125125	0.0739139	0.0505823	0.613072	TRUE	FALSE
Potatoes	protoporphyrin IX	Cofactors and Vitamins	Hemoglobin and Porphyrin Metabolism	0.051897	0.0115963	0.0921977	0.020562	0.0116051	1810	0.0464434	0.00172282	0.0911639	0.0228018	0.0418155	318	0.0756366	-0.0179629	0.169236	0.0475734	0.112882	TRUE	FALSE
Sweetened Beverages	3-phenylpropionate (hydrocinnamate)	Xenobiotics	Benzoate Metabolism	-0.0548796	-0.0975107	-0.0122485	0.021751	0.0116329	1810	-0.0573765	-0.103633	-0.01112	0.0235849	0.0150828	318	-0.0406719	-0.151362	0.0700185	0.0562601	0.470265	TRUE	FALSE
Vegetables	hydantoin-5-propionate	Amino Acid	Histidine Metabolism	-0.0507789	-0.0902257	-0.0113321	0.0201263	0.0116353	1810	-0.0384829	-0.0821258	0.00516008	0.0222523	0.0839114	318	-0.10606	-0.19889	-0.0132297	0.0471823	0.0252804	TRUE	FALSE
Fruit	1,2-dilinoleoyl-GPC (18:2/18:2)	Lipid	Phosphatidylcholine (PC)	0.0516201	0.0115194	0.0917208	0.0204599	0.0116363	1810	0.0685064	0.0252458	0.111767	0.0220574	0.00192786	318	-0.0524565	-0.160195	0.0552822	0.0547599	0.338836	FALSE	FALSE
Vegetables	inosine	Nucleotide	Purine Metabolism, (Hypo)Xanthine/Inosine containing	0.0543212	0.0121177	0.0965248	0.0215328	0.0116452	1810	0.0410169	-0.00557255	0.0876064	0.0237547	0.0843951	318	0.115627	0.0153009	0.215952	0.050992	0.0240494	TRUE	FALSE
Refined Grains	valylleucine	Peptide	Dipeptide	0.0527285	0.0117309	0.0937261	0.0209175	0.0117094	1810	0.0774433	0.0312812	0.123605	0.0235368	0.00102038	318	-0.0401442	-0.129912	0.0496239	0.045626	0.379618	FALSE	FALSE
Fruit	bilirubin degradation product, C16H18N2O5 (1)**	Partially Characterized Molecules	Partially Characterized Molecules	-0.0515931	-0.0917129	-0.0114733	0.0204697	0.0117199	1810	-0.0550272	-0.099081	-0.0109734	0.0224618	0.0143889	318	-0.0347693	-0.132587	0.0630482	0.0497172	0.48488	TRUE	FALSE
Vegetables	diethanolamine	Xenobiotics	Chemical	-0.0546192	-0.0970976	-0.0121408	0.021673	0.0117306	1810	-0.0544409	-0.101812	-0.0070703	0.024153	0.0243172	318	-0.055356	-0.151967	0.0412544	0.0491038	0.260487	TRUE	FALSE
Potatoes	suberate (C8-DC)	Lipid	Fatty Acid, Dicarboxylate	0.0532435	0.0118345	0.0946524	0.0211274	0.0117317	1810	0.0501797	0.00473351	0.0956258	0.0231717	0.0304762	318	0.0683445	-0.0328695	0.169558	0.0514436	0.184994	TRUE	FALSE
Vegetables	3-methyladipate	Lipid	Fatty Acid, Dicarboxylate	0.0521452	0.0115876	0.0927029	0.0206931	0.0117376	1810	0.0596891	0.0153235	0.104055	0.0226208	0.00839464	318	0.0134574	-0.0873304	0.114245	0.051227	0.792959	TRUE	FALSE
Vegetables	bilirubin degradation product, C16H18N2O5 (3)**	Partially Characterized Molecules	Partially Characterized Molecules	0.0514638	0.011436	0.0914917	0.0204228	0.011738	1810	0.0493775	0.00556915	0.0931858	0.0223366	0.0271902	318	0.0620974	-0.0371158	0.161311	0.0504267	0.219086	TRUE	FALSE
Potatoes	2,6-dihydroxybenzoic acid	Xenobiotics	Drug - Topical Agents	-0.0532798	-0.0947427	-0.0118168	0.021155	0.0117841	1810	-0.0435677	-0.088338	0.00120266	0.0228271	0.0564757	318	-0.112379	-0.223168	-0.00159032	0.0563101	0.0468394	TRUE	FALSE
Sweetened Beverages	cholesterol sulfate	Lipid	Sterol	0.0545501	0.0120887	0.0970115	0.0216644	0.0118036	1810	0.065022	0.0189601	0.111084	0.0234857	0.00568844	318	-0.00521987	-0.115613	0.105173	0.0561088	0.925939	FALSE	FALSE
Wholegrains	palmitoylcarnitine (C16)	Lipid	Fatty Acid Metabolism (Acyl Carnitine, Long Chain Saturated)	-0.0490339	-0.0872048	-0.0108631	0.0194753	0.0118106	1810	-0.0604198	-0.10304	-0.0178001	0.0217306	0.00548584	318	-0.00256456	-0.0889383	0.0838092	0.0439008	0.953454	TRUE	FALSE
Sweets & Desserts	guanosine	Nucleotide	Purine Metabolism, Guanine containing	-0.0536444	-0.0954085	-0.0118802	0.0213086	0.0118192	1810	-0.0462262	-0.0923706	-8.18607e-05	0.0235277	0.0495959	318	-0.0874971	-0.186384	0.0113899	0.0502609	0.0827027	TRUE	FALSE
Fruit	1-palmitoyl-GPE (16:0)	Lipid	Lysophospholipid	-0.0521009	-0.0926725	-0.0115292	0.0207002	0.0118384	1810	-0.0392913	-0.08418	0.00559748	0.0228875	0.0862042	318	-0.109673	-0.205138	-0.0142074	0.0485216	0.0245119	TRUE	FALSE
Dairy	dimethylmalonic acid	Lipid	Fatty Acid, Dicarboxylate	-0.0523825	-0.0932013	-0.0115637	0.0208263	0.0118962	1810	-0.0492208	-0.0940266	-0.0044151	0.0228452	0.0313317	318	-0.067936	-0.167628	0.0317563	0.0506701	0.180977	TRUE	FALSE
Meat	5,6-dihydrouridine	Nucleotide	Pyrimidine Metabolism, Uracil containing	-0.0546115	-0.097174	-0.0120491	0.0217159	0.0119095	1810	-0.0470008	-0.0930735	-0.000928102	0.0234912	0.0455654	318	-0.0993326	-0.211369	0.0127035	0.0569441	0.0820935	TRUE	FALSE
Potatoes	ferulate	Xenobiotics	Food Component/Plant	-0.052203	-0.0929008	-0.0115052	0.0207646	0.0119356	1810	-0.0454364	-0.091472	0.000599194	0.0234723	0.0530589	318	-0.0765604	-0.164179	0.0110579	0.0445334	0.086589	TRUE	FALSE
Fruit	carotene diol (1)	Cofactors and Vitamins	Vitamin A Metabolism	0.0534408	0.0117516	0.09513	0.0212704	0.0119897	1810	0.0529357	0.00737471	0.0984968	0.0232303	0.0228002	318	0.0560609	-0.0480369	0.160159	0.0529093	0.290162	TRUE	FALSE
Fish & Seafood	glycerophosphoglycerol	Lipid	Glycerolipid Metabolism	-0.0527557	-0.0939199	-0.0115915	0.0210025	0.0120092	1810	-0.0632346	-0.10839	-0.0180791	0.0230236	0.00608348	318	-0.00080654	-0.101665	0.100052	0.0512628	0.987457	TRUE	FALSE
Potatoes	N,N-dimethylalanine	Amino Acid	Alanine and Aspartate Metabolism	0.0540279	0.0118699	0.0961858	0.0215095	0.0120114	1810	0.0570325	0.0116189	0.102446	0.0231551	0.0138707	318	0.0351141	-0.0791861	0.149414	0.0580949	0.546	TRUE	FALSE
Vegetables	N-palmitoyl-sphinganine (d18:0/16:0)	Lipid	Dihydroceramides	-0.0535156	-0.0952774	-0.0117538	0.0213075	0.0120188	1810	-0.062569	-0.107404	-0.0177339	0.0228602	0.00626299	318	0.00641939	-0.109304	0.122143	0.0588184	0.913164	FALSE	FALSE
Tea & Coffee	3-hydroxybutyrate (BHBA)	Lipid	Ketone Bodies	-0.0496798	-0.0884507	-0.0109089	0.0197814	0.0120242	1810	-0.0405689	-0.0849195	0.00378166	0.0226131	0.0729751	318	-0.0793774	-0.159702	0.000947638	0.0408265	0.0527977	TRUE	FALSE
Vegetable Oil	N-acetylproline	Amino Acid	Urea cycle; Arginine and Proline Metabolism	0.05263	0.0115221	0.093738	0.0209738	0.0120964	1810	0.0592914	0.0146145	0.103968	0.0227795	0.0093217	318	0.0155399	-0.0902152	0.121295	0.0537517	0.772695	TRUE	FALSE
Nuts & Seeds	valerylphenylalanine	Amino Acid	Phenylalanine Metabolism	-0.0487409	-0.0868251	-0.0106566	0.0194311	0.0121282	1810	-0.0383707	-0.0821251	0.00538359	0.0223091	0.0856166	318	-0.0813346	-0.15915	-0.00351903	0.039551	0.040576	TRUE	FALSE
Wholegrains	taurine	Amino Acid	Methionine, Cysteine, SAM and Taurine Metabolism	-0.0508352	-0.0905785	-0.0110919	0.0202776	0.0121771	1810	-0.0497387	-0.0939079	-0.00556952	0.0225206	0.0273294	318	-0.0555318	-0.147232	0.0361685	0.0466081	0.234381	TRUE	FALSE
Fish & Seafood	N-acetylhistidine	Amino Acid	Histidine Metabolism	-0.0525562	-0.0936649	-0.0114474	0.0209742	0.0122193	1810	-0.0595103	-0.103759	-0.0152616	0.0225612	0.00841823	318	-0.00827509	-0.120286	0.103735	0.0569311	0.884526	TRUE	FALSE
Fish & Seafood	1-oleoylglycerol (18:1)	Lipid	Monoacylglycerol	0.0521194	0.011348	0.0928907	0.0208021	0.0122283	1810	0.0458344	0.000485183	0.0911836	0.0231223	0.0476023	318	0.0788052	-0.0149358	0.172546	0.0476453	0.0991688	TRUE	FALSE
Wholegrains	1-oleoyl-2-linoleoyl-GPC (18:1/18:2)*	Lipid	Phosphatidylcholine (PC)	0.051187	0.011137	0.091237	0.020434	0.0122457	1810	0.0487339	0.00571875	0.091749	0.0219322	0.0264107	318	0.0673245	-0.0433518	0.178001	0.056253	0.232335	TRUE	FALSE
Legumes	kynurenate	Amino Acid	Tryptophan Metabolism	0.0545948	0.0118614	0.0973282	0.0218032	0.0122803	1810	0.053979	0.0075585	0.100399	0.0236685	0.0226879	318	0.0580461	-0.0521967	0.168289	0.0560326	0.301035	TRUE	FALSE
Sweetened Beverages	cysteine sulfinic acid	Amino Acid	Methionine, Cysteine, SAM and Taurine Metabolism	-0.0539781	-0.0962326	-0.0117236	0.0215588	0.0122881	1810	-0.0510977	-0.0980447	-0.00415075	0.0239369	0.0329231	318	-0.0663515	-0.163962	0.0312595	0.0496123	0.18207	TRUE	FALSE
Margarine	6-oxolithocholate	Lipid	Secondary Bile Acid Metabolism	0.051752	0.0112251	0.092279	0.0206774	0.0123204	1810	0.0442648	0.000799766	0.0877298	0.0221616	0.0459366	318	0.1021	-0.0109682	0.215167	0.0574684	0.0766078	TRUE	FALSE
Tea & Coffee	val-val-ala	Peptide	Polypeptide	-0.0514811	-0.0918395	-0.0111227	0.0205914	0.0124149	1810	-0.0638526	-0.109346	-0.0183596	0.0231957	0.00596837	318	-0.00548008	-0.093481	0.0825209	0.0447279	0.902566	TRUE	FALSE
Meat	branched chain 14:0 dicarboxylic acid**	Lipid	Fatty Acid, Dicarboxylate	-0.0532609	-0.0950225	-0.0114993	0.0213073	0.0124316	1810	-0.065369	-0.110516	-0.0202215	0.0230194	0.00456635	318	0.0191724	-0.0916007	0.129945	0.0563022	0.733691	FALSE	FALSE
Legumes	enterolactone	Xenobiotics	Food Component/Plant	0.05135	0.0110757	0.0916244	0.0205485	0.0124556	1810	0.0517356	0.00799244	0.0954788	0.0223034	0.0204754	318	0.049185	-0.0547942	0.153164	0.052849	0.352748	TRUE	FALSE
Meat	lactate	Carbohydrate	Glycolysis, Gluconeogenesis, and Pyruvate Metabolism	-0.0540131	-0.0963958	-0.0116303	0.0216242	0.0124966	1810	-0.0511529	-0.0963004	-0.00600537	0.0230195	0.0263974	318	-0.075485	-0.199577	0.0486069	0.0630716	0.232285	TRUE	FALSE
Legumes	thiamin (Vitamin B1)	Cofactors and Vitamins	Thiamine Metabolism	0.0527251	0.0113517	0.0940985	0.0211093	0.0124993	1810	0.0597236	0.0150693	0.104378	0.022768	0.00878639	318	0.00987664	-0.100964	0.120717	0.0563364	0.860946	TRUE	FALSE
Margarine	piperine	Xenobiotics	Food Component/Plant	-0.0523824	-0.0935188	-0.011246	0.0209883	0.0125678	1810	-0.0521594	-0.0970012	-0.00731762	0.0228636	0.0226456	318	-0.0535772	-0.157691	0.0505369	0.0529176	0.312101	TRUE	FALSE
Tea & Coffee	1-stearoyl-GPE (18:0)	Lipid	Lysophospholipid	0.0524573	0.0112558	0.0936588	0.0210216	0.0125814	1810	0.0620993	0.0177297	0.106469	0.0226228	0.00611217	318	-0.00851235	-0.120438	0.103413	0.0568878	0.881156	FALSE	FALSE
Potatoes	3-methylglutarate/2-methylglutarate	Lipid	Fatty Acid, Dicarboxylate	0.0519941	0.0111366	0.0928515	0.020846	0.0126244	1810	0.0422086	-0.00267915	0.0870964	0.022887	0.0653174	318	0.099635	0.000277968	0.198992	0.0504997	0.0493839	TRUE	FALSE
Margarine	caprate (10:0)	Lipid	Medium Chain Fatty Acid	-0.054147	-0.0966972	-0.0115969	0.0217097	0.0126261	1810	-0.0547626	-0.10143	-0.00809489	0.0237945	0.0214789	318	-0.051089	-0.155434	0.0532561	0.053035	0.336137	TRUE	FALSE
Eggs	3-phenylpropionate (hydrocinnamate)	Xenobiotics	Benzoate Metabolism	0.0522755	0.0111904	0.0933605	0.0209621	0.0126383	1810	0.0626081	0.018177	0.107039	0.0226542	0.00577531	318	-0.0092446	-0.118002	0.0995133	0.0552779	0.867291	FALSE	FALSE
Sweetened Beverages	val-val-ala	Peptide	Polypeptide	-0.0525229	-0.0938134	-0.0112324	0.021067	0.0126619	1810	-0.0671993	-0.113894	-0.0205043	0.0238085	0.00481746	318	0.000422729	-0.0885478	0.0893933	0.0452207	0.992547	FALSE	FALSE
Margarine	myo-inositol	Lipid	Inositol Metabolism	-0.0515646	-0.0921072	-0.0110221	0.0206854	0.0126737	1810	-0.0504859	-0.0955146	-0.00545725	0.0229589	0.0280072	318	-0.0562162	-0.150018	0.0375855	0.0476762	0.239249	TRUE	FALSE
Fruit	butyrylglutamine/isobutyrylglutamine	Amino Acid	Glutamate Metabolism	-0.0524661	-0.093723	-0.0112092	0.0210498	0.0126857	1810	-0.0653016	-0.109854	-0.0207497	0.0227158	0.00409174	318	0.0255365	-0.084639	0.135712	0.0559984	0.648692	FALSE	FALSE
Fruit Juice	tyramine	Amino Acid	Tyrosine Metabolism	-0.0538868	-0.0962773	-0.0114963	0.0216282	0.0127204	1810	-0.0489995	-0.0950727	-0.00292637	0.0234914	0.0371327	318	-0.0810812	-0.190106	0.0279439	0.0554137	0.144418	TRUE	FALSE
Sweets & Desserts	anserine	Amino Acid	Histidine Metabolism	-0.0502534	-0.089808	-0.0106987	0.0201813	0.0127709	1810	-0.0369652	-0.0800678	0.00613747	0.0219768	0.0927424	318	-0.12175	-0.222047	-0.0214538	0.0509773	0.017542	TRUE	FALSE
Sweetened Beverages	hypoxanthine	Nucleotide	Purine Metabolism, (Hypo)Xanthine/Inosine containing	-0.0538131	-0.0962012	-0.0114251	0.0216269	0.0128376	1810	-0.0503652	-0.0966747	-0.00405581	0.0236119	0.0330583	318	-0.0717722	-0.177797	0.0342523	0.0538886	0.183874	TRUE	FALSE
Animal Fat	octadecanedioate (C18-DC)	Lipid	Fatty Acid, Dicarboxylate	-0.0521293	-0.0931923	-0.0110663	0.0209509	0.0128405	1810	-0.0502196	-0.0955961	-0.00484304	0.0231362	0.0300912	318	-0.0608298	-0.15799	0.0363309	0.0493834	0.21896	TRUE	FALSE
Fish & Seafood	erucate (22:1n9)	Lipid	Long Chain Monounsaturated Fatty Acid	0.054525	0.0115024	0.0975477	0.0219507	0.0129925	1810	0.0689752	0.0219226	0.116028	0.0239908	0.00408735	318	-0.0197624	-0.126785	0.0872603	0.054396	0.716622	FALSE	FALSE
Sweets & Desserts	2'-deoxyadenosine	Nucleotide	Purine Metabolism, Adenine containing	-0.0495535	-0.0886667	-0.0104403	0.0199561	0.0130235	1810	-0.0350289	-0.078215	0.0081572	0.0220194	0.111826	318	-0.11634	-0.209239	-0.0234417	0.0472172	0.0143012	TRUE	FALSE
Potatoes	1,3-dimethylurate	Xenobiotics	Xanthine Metabolism	0.0527433	0.0110902	0.0943964	0.021252	0.0130719	1810	0.0420015	-0.00372221	0.0877252	0.0233132	0.071773	318	0.105557	0.00385103	0.207264	0.0516938	0.0420025	TRUE	FALSE
Wholegrains	hexadecasphingosine (d16:1)*	Lipid	Sphingosines	-0.0514694	-0.0921312	-0.0108076	0.0207462	0.0131048	1810	-0.0569229	-0.100607	-0.0132385	0.0222735	0.0106832	318	-0.0157442	-0.127906	0.0964179	0.0570082	0.782602	TRUE	FALSE
Dairy	2,4-dihydroxybutyrate	Lipid	Fatty Acid, Dihydroxy	-0.0507055	-0.0907732	-0.0106378	0.0204431	0.0131262	1810	-0.0609269	-0.10567	-0.0161839	0.0228132	0.00763789	318	-0.00904021	-0.0996611	0.0815807	0.0460595	0.844528	TRUE	FALSE
Potatoes	2-aminoadipate	Amino Acid	Lysine Metabolism	0.0537796	0.0112722	0.0962869	0.0216878	0.0131489	1810	0.0438813	-0.00160066	0.0893632	0.02319	0.0586236	318	0.122844	0.00232459	0.243363	0.0612558	0.0457817	TRUE	FALSE
Nuts & Seeds	linoleoyl-linolenoyl-glycerol (18:2/18:3) [2]*	Lipid	Diacylglycerol	0.0537913	0.0112718	0.0963109	0.021694	0.013155	1810	0.051268	0.00502299	0.0975131	0.0235791	0.02982	318	0.0677065	-0.0412361	0.176649	0.0553718	0.222343	TRUE	FALSE
Alcoholic Beverages	hexadecanedioate (C16-DC)	Lipid	Fatty Acid, Dicarboxylate	0.0545454	0.0114107	0.09768	0.0220079	0.0131956	1810	0.0702677	0.0238202	0.116715	0.0236823	0.00304721	318	-0.044994	-0.162233	0.0722449	0.0595885	0.450814	FALSE	FALSE
Fruit	carotene diol (3)	Cofactors and Vitamins	Vitamin A Metabolism	0.0495601	0.0103464	0.0887738	0.0200073	0.0132456	1810	0.056054	0.0135389	0.098569	0.0216773	0.00979302	318	0.0122169	-0.0900577	0.114492	0.0519827	0.814352	TRUE	FALSE
Sweetened Beverages	xanthine	Nucleotide	Purine Metabolism, (Hypo)Xanthine/Inosine containing	-0.0531583	-0.0952253	-0.0110914	0.0214631	0.0132592	1810	-0.0371102	-0.0841724	0.00995201	0.0239957	0.122151	318	-0.117372	-0.211809	-0.0229346	0.0479992	0.0150261	TRUE	FALSE
Fruit	citrulline	Amino Acid	Urea cycle; Arginine and Proline Metabolism	-0.053859	-0.0965032	-0.0112148	0.0217577	0.0133085	1810	-0.0583458	-0.10421	-0.0124818	0.0233848	0.0126835	318	-0.0249422	-0.141744	0.0918595	0.0593663	0.674673	TRUE	FALSE
Dairy	1,3-propanediol	Xenobiotics	Chemical	-0.0507548	-0.0909432	-0.0105663	0.0205047	0.0133133	1810	-0.0572527	-0.101117	-0.0133884	0.0223652	0.010551	318	-0.0165014	-0.11753	0.0845277	0.0513496	0.748172	TRUE	FALSE
Legumes	LAHSA (18:2/OH-18:0)*	Lipid	Fatty Acid Hydroxyl Fatty Acid	0.0520586	0.0108368	0.0932804	0.0210319	0.0133154	1810	0.0485302	0.00352933	0.0935311	0.0229447	0.0345601	318	0.0706131	-0.0329074	0.174134	0.0526159	0.180576	TRUE	FALSE
Sweets & Desserts	inosine	Nucleotide	Purine Metabolism, (Hypo)Xanthine/Inosine containing	-0.0525674	-0.0941989	-0.010936	0.0212409	0.0133304	1810	-0.0450821	-0.0909699	0.000805566	0.0233969	0.0541561	318	-0.0876602	-0.187332	0.0120115	0.0506597	0.084558	TRUE	FALSE
Alcoholic Beverages	N6-methyllysine	Amino Acid	Lysine Metabolism	0.0514988	0.0106988	0.0922988	0.0208167	0.0133641	1810	0.0372208	-0.00783608	0.0822778	0.0229733	0.105368	318	0.117016	0.0201935	0.213839	0.0492116	0.0180287	TRUE	FALSE
Fruit Juice	ornithine	Amino Acid	Urea cycle; Arginine and Proline Metabolism	-0.0493602	-0.0884688	-0.0102516	0.0199537	0.0133709	1810	-0.0491141	-0.0933642	-0.00486391	0.0225619	0.0296288	318	-0.0502441	-0.134358	0.0338694	0.042752	0.240836	TRUE	FALSE
Dairy	trimethylamine N-oxide	Lipid	Phospholipid Metabolism	-0.0490053	-0.0878336	-0.010177	0.0198107	0.0133731	1810	-0.0545438	-0.0972991	-0.0117884	0.0217998	0.0124363	318	-0.0227423	-0.11614	0.0706557	0.047471	0.632237	TRUE	FALSE
Meat	N-acetylputrescine	Amino Acid	Polyamine Metabolism	-0.0517612	-0.0927755	-0.0107468	0.0209261	0.0133788	1810	-0.0319332	-0.0767485	0.0128821	0.0228501	0.162433	318	-0.154851	-0.257361	-0.0523412	0.0521022	0.00318955	TRUE	FALSE
Fish & Seafood	1-methyl-5-imidazoleacetate	Amino Acid	Histidine Metabolism	0.0519415	0.0107709	0.0931122	0.0210058	0.0134089	1810	0.0683724	0.023879	0.112866	0.022686	0.00261541	318	-0.0468212	-0.15625	0.0626078	0.055619	0.400542	FALSE	FALSE
Vegetable Oil	tridecanedioate (C13-DC)	Lipid	Fatty Acid, Dicarboxylate	0.0520284	0.0107882	0.0932686	0.0210413	0.0134104	1810	0.0439744	-0.000236566	0.0881853	0.0225419	0.051239	318	0.10655	-0.00884242	0.221943	0.0586502	0.0702241	TRUE	FALSE
Vegetable Oil	1-stearoyl-GPC (18:0)	Lipid	Lysophospholipid	0.0522193	0.0108277	0.0936109	0.0211186	0.0134107	1810	0.0562098	0.011673	0.100747	0.0227081	0.0134034	318	0.0266717	-0.0863736	0.139717	0.057457	0.642825	TRUE	FALSE
Nuts & Seeds	glycochenodeoxycholate	Lipid	Primary Bile Acid Metabolism	-0.0519062	-0.0930514	-0.010761	0.0209928	0.0134146	1810	-0.0602953	-0.105659	-0.0149319	0.0231296	0.0092134	318	-0.0126915	-0.11108	0.085697	0.0500075	0.799823	TRUE	FALSE
Alcoholic Beverages	pseudouridine	Nucleotide	Pyrimidine Metabolism, Uracil containing	0.0544557	0.0112836	0.0976278	0.022027	0.0134275	1810	0.0394319	-0.00873577	0.0875996	0.0245594	0.108545	318	0.116244	0.0182522	0.214236	0.0498059	0.0202722	TRUE	FALSE
Fruit	coprostanol	Lipid	Sterol	-0.0509264	-0.0913133	-0.0105395	0.020606	0.013457	1810	-0.0480689	-0.0922953	-0.00384253	0.0225498	0.0331682	318	-0.0653897	-0.165204	0.034425	0.0507324	0.198389	TRUE	FALSE
Fruit	dimethylarginine (SDMA + ADMA)	Amino Acid	Urea cycle; Arginine and Proline Metabolism	-0.050568	-0.0906919	-0.010444	0.0204718	0.0135065	1810	-0.0611548	-0.105486	-0.0168233	0.0226034	0.0068835	318	-0.00224598	-0.0972566	0.0927647	0.0482906	0.962934	TRUE	FALSE
Alcoholic Beverages	glutamyl-meso-diaminopimelate	Xenobiotics	Bacterial/Fungal	0.0508387	0.0104989	0.0911786	0.0205819	0.0135089	1810	0.0495255	0.00574719	0.0933039	0.0223214	0.0266324	318	0.058293	-0.04634	0.162926	0.0531813	0.273901	TRUE	FALSE
Refined Grains	phenylalanylalanine	Peptide	Dipeptide	0.0510101	0.010521	0.0914993	0.0206581	0.0135396	1810	0.0706997	0.0252465	0.116153	0.0231753	0.00231684	318	-0.0251454	-0.11482	0.0645289	0.0455783	0.581556	FALSE	FALSE
Alcoholic Beverages	1-oleoyl-2-linoleoyl-GPC (18:1/18:2)*	Lipid	Phosphatidylcholine (PC)	0.0512786	0.0105722	0.091985	0.020769	0.0135491	1810	0.0578706	0.0141553	0.101586	0.0222892	0.00950346	318	0.00784019	-0.104732	0.120413	0.0572167	0.891106	TRUE	FALSE
Nuts & Seeds	hexadecatrienoate (16:3n3)	Lipid	Long Chain Polyunsaturated Fatty Acid (n3 and n6)	0.0543113	0.0111935	0.0974292	0.0219993	0.0135577	1810	0.0565342	0.00967937	0.103389	0.02389	0.0180677	318	0.0419116	-0.0691004	0.152924	0.0564236	0.458158	TRUE	FALSE
Vegetable Oil	caprylate (8:0)	Lipid	Medium Chain Fatty Acid	0.0517519	0.0106519	0.092852	0.0209698	0.0135898	1810	0.0685195	0.022098	0.114941	0.023669	0.00383849	318	-0.0094414	-0.0984039	0.0795211	0.0452166	0.834739	FALSE	FALSE
Dairy	dimethylglycine	Amino Acid	Glycine, Serine and Threonine Metabolism	-0.0537199	-0.0963889	-0.011051	0.0217703	0.0136029	1810	-0.0537001	-0.0996288	-0.00777147	0.0234178	0.0219573	318	-0.0538459	-0.170097	0.062405	0.0590863	0.362835	TRUE	FALSE
Potatoes	3-hydroxybutyrate (BHBA)	Lipid	Ketone Bodies	-0.0483838	-0.0868174	-0.00995022	0.0196093	0.0136103	1810	-0.0407023	-0.0848856	0.00348106	0.0225278	0.070968	318	-0.0724022	-0.150777	0.00597281	0.0398353	0.0700979	TRUE	FALSE
Nuts & Seeds	1-methyl-4-imidazoleacetate	Amino Acid	Histidine Metabolism	-0.0530056	-0.0951235	-0.0108877	0.0214891	0.0136394	1810	-0.0451907	-0.090687	0.000305662	0.0231973	0.0515638	318	-0.100283	-0.212539	0.0119736	0.057056	0.0797937	TRUE	FALSE
Dairy	pyridoxal	Cofactors and Vitamins	Vitamin B6 Metabolism	-0.0526356	-0.0944636	-0.0108076	0.0213412	0.0136485	1810	-0.0541915	-0.099953	-0.00843004	0.0233325	0.0203134	318	-0.0446697	-0.148541	0.059202	0.0527944	0.398139	TRUE	FALSE
Legumes	phytosphingosine	Lipid	Sphingolipid Synthesis	0.0521873	0.0107061	0.0936685	0.0211642	0.0136699	1810	0.0308054	-0.0147502	0.076361	0.0232275	0.184929	318	0.156753	0.0556921	0.257815	0.051366	0.00247133	TRUE	FALSE
Tea & Coffee	tricarballylate	Energy	TCA Cycle	-0.0521546	-0.0936149	-0.0106943	0.0211536	0.0136814	1810	-0.0475926	-0.0930774	-0.00210777	0.0231914	0.0403023	318	-0.0747444	-0.176279	0.0267901	0.0516065	0.14855	TRUE	FALSE
Meat	glycocholate	Lipid	Primary Bile Acid Metabolism	-0.05261	-0.0944365	-0.0107836	0.0213404	0.0136907	1810	-0.0430189	-0.0885335	0.00249569	0.0232066	0.0639413	318	-0.10515	-0.212015	0.00171403	0.0543155	0.0537927	TRUE	FALSE
Eggs	cadaverine	Amino Acid	Lysine Metabolism	0.0490478	0.0100325	0.0880631	0.0199061	0.0137413	1810	0.0488313	0.00579726	0.0918653	0.0219418	0.0261732	318	0.0500552	-0.0430501	0.143161	0.0473222	0.291	TRUE	FALSE
Vegetable Oil	valylglutamine	Peptide	Dipeptide	-0.0515163	-0.0925017	-0.0105309	0.0209113	0.0137563	1810	-0.0606968	-0.1056	-0.0157937	0.0228948	0.00809299	318	-0.0053149	-0.106366	0.0957365	0.0513609	0.917648	TRUE	FALSE
Sweets & Desserts	bilirubin (Z,Z)	Cofactors and Vitamins	Hemoglobin and Porphyrin Metabolism	0.0498332	0.0101787	0.0894878	0.0202323	0.0137759	1810	0.0580413	0.0144968	0.101586	0.0222021	0.00901771	318	0.00963763	-0.087028	0.106303	0.0491318	0.844614	TRUE	FALSE
Fruit Juice	ursocholate	Lipid	Secondary Bile Acid Metabolism	-0.0501968	-0.090183	-0.0102106	0.0204015	0.0138765	1810	-0.0515575	-0.0951607	-0.00795429	0.022232	0.0205033	318	-0.0429398	-0.143954	0.0580749	0.0513423	0.403615	TRUE	FALSE
Legumes	deoxymugineic acid	Xenobiotics	Food Component/Plant	0.0497851	0.0101255	0.0894447	0.0202349	0.0138796	1810	0.0394699	-0.00412094	0.0830607	0.0222257	0.0759319	318	0.099748	0.00350934	0.195987	0.0489148	0.0422716	TRUE	FALSE
Fruit Juice	pyrraline	Xenobiotics	Food Component/Plant	-0.0512643	-0.0921069	-0.0104217	0.0208384	0.0138906	1810	-0.0511276	-0.0960721	-0.00618309	0.0229159	0.0257976	318	-0.0519173	-0.150462	0.0466271	0.0500867	0.300757	TRUE	FALSE
Vegetables	10-hydroxystearate	Lipid	Fatty Acid, Monohydroxy	0.0534883	0.0108694	0.0961072	0.0217447	0.0139004	1810	0.0555282	0.00910811	0.101948	0.0236683	0.019082	318	0.042447	-0.0658927	0.150787	0.0550653	0.44138	TRUE	FALSE
Dairy	alpha-tocotrienol	Cofactors and Vitamins	Tocopherol Metabolism	0.0525441	0.0106709	0.0944173	0.0213643	0.0139154	1810	0.0643538	0.0186822	0.110025	0.0232867	0.00577608	318	-0.010253	-0.115902	0.0953964	0.0536979	0.848699	FALSE	FALSE
Eggs	thiamin (Vitamin B1)	Cofactors and Vitamins	Thiamine Metabolism	0.0518673	0.0105281	0.0932066	0.0210918	0.0139279	1810	0.0333422	-0.0112963	0.0779807	0.0227599	0.143109	318	0.164531	0.0540998	0.274962	0.0561283	0.00363279	TRUE	FALSE
Vegetables	1-stearoyl-GPC (18:0)	Lipid	Lysophospholipid	0.0524506	0.0106418	0.0942594	0.0213314	0.0139386	1810	0.0454433	0.000333747	0.0905528	0.0230001	0.0483351	318	0.0955539	-0.0166786	0.207786	0.0570439	0.0949145	TRUE	FALSE
Tea & Coffee	carboxyethyl-GABA	Amino Acid	Glutamate Metabolism	-0.0524604	-0.0943094	-0.0106114	0.0213519	0.0140125	1810	-0.0535664	-0.0979628	-0.00916993	0.0226365	0.0180727	318	-0.0435375	-0.170041	0.0829663	0.0642975	0.498854	TRUE	FALSE
Fruit	glycylvaline	Peptide	Dipeptide	-0.0513242	-0.0922822	-0.0103662	0.0208973	0.0140487	1810	-0.0694633	-0.11465	-0.0242769	0.0230393	0.00260583	318	0.0328458	-0.064799	0.130491	0.0496295	0.508634	FALSE	FALSE
Potatoes	cis-urocanate	Amino Acid	Histidine Metabolism	-0.0537129	-0.0965844	-0.0108413	0.0218736	0.0140651	1810	-0.0392972	-0.0851483	0.00655392	0.0233782	0.0929493	318	-0.155018	-0.276951	-0.0330858	0.0619741	0.0128829	TRUE	FALSE
Dairy	N-methylproline	Amino Acid	Urea cycle; Arginine and Proline Metabolism	-0.0526604	-0.0947005	-0.0106203	0.0214494	0.0140846	1810	-0.0457289	-0.0911602	-0.000297608	0.0231642	0.0485202	318	-0.0943463	-0.206112	0.0174191	0.0568065	0.097797	TRUE	FALSE
Potatoes	1-oleoyl-2-linoleoyl-GPC (18:1/18:2)*	Lipid	Phosphatidylcholine (PC)	-0.0503506	-0.0905891	-0.0101121	0.0205302	0.0141864	1810	-0.0518012	-0.0950824	-0.00851997	0.0220679	0.0190175	318	-0.0410162	-0.151155	0.0691229	0.0559799	0.464294	TRUE	FALSE
Fish & Seafood	allantoin	Nucleotide	Purine Metabolism, (Hypo)Xanthine/Inosine containing	0.0504173	0.0101185	0.0907162	0.020561	0.0142031	1810	0.0602009	0.0157579	0.104644	0.0226602	0.00796201	318	0.00483147	-0.0914051	0.101068	0.0489137	0.921381	TRUE	FALSE
Sweets & Desserts	5-hydroxypicolinic acid	Amino Acid	Tryptophan Metabolism	-0.0544211	-0.0979238	-0.0109184	0.0221957	0.0142112	1810	-0.0286307	-0.0758348	0.0185734	0.0240681	0.234373	318	-0.201097	-0.314024	-0.0881691	0.0573972	0.000528168	TRUE	FALSE
Dairy	valylglycine	Peptide	Dipeptide	0.051697	0.0103591	0.0930348	0.0210911	0.0142411	1810	0.056307	0.0109377	0.101676	0.0231325	0.015026	318	0.0289818	-0.072046	0.13001	0.0513489	0.572891	TRUE	FALSE
Vegetables	glycocholate	Lipid	Primary Bile Acid Metabolism	-0.0522296	-0.0940229	-0.0104364	0.0213235	0.0143095	1810	-0.0508174	-0.096383	-0.0052517	0.0232327	0.0288478	318	-0.0597784	-0.165457	0.0459	0.0537127	0.266627	TRUE	FALSE
Fruit	fructosyllysine	Amino Acid	Lysine Metabolism	-0.0519575	-0.0935355	-0.0103796	0.0212136	0.0143154	1810	-0.0516267	-0.0964928	-0.00676051	0.022876	0.0241395	318	-0.0539889	-0.165514	0.0575362	0.0566843	0.341612	TRUE	FALSE
Vegetables	campesterol	Lipid	Sterol	-0.0519431	-0.0935312	-0.010355	0.0212188	0.0143662	1810	-0.0712134	-0.117046	-0.0253808	0.0233688	0.00234245	318	0.0385662	-0.0610769	0.138209	0.0506452	0.446948	FALSE	FALSE
Alcoholic Beverages	ethylmalonate	Amino Acid	Leucine, Isoleucine and Valine Metabolism	0.0538874	0.0107416	0.0970333	0.0220136	0.0143685	1810	0.0533321	0.00704806	0.0996162	0.023599	0.0239537	318	0.0576088	-0.062586	0.177804	0.0610908	0.346416	TRUE	FALSE
Vegetables	phenylpyruvate	Amino Acid	Phenylalanine Metabolism	-0.0500037	-0.0901008	-0.00990655	0.0204581	0.0145174	1810	-0.0516899	-0.0958924	-0.00748728	0.0225377	0.0219347	318	-0.0421109	-0.138048	0.0538259	0.0487614	0.388478	TRUE	FALSE
Wholegrains	2-aminoadipate	Amino Acid	Lysine Metabolism	-0.0526713	-0.0949166	-0.0104261	0.0215541	0.0145381	1810	-0.0549899	-0.100082	-0.00989731	0.0229914	0.0168759	318	-0.0358485	-0.157697	0.0859998	0.0619313	0.563137	TRUE	FALSE
Potatoes	o-Tyrosine	Amino Acid	Tyrosine Metabolism	0.0484118	0.00957858	0.0872451	0.0198133	0.0145493	1810	0.0466859	0.00364372	0.0897281	0.021946	0.0335309	318	0.0560193	-0.0346319	0.14667	0.0460749	0.224999	TRUE	FALSE
Wholegrains	gamma-glutamyl-alpha-lysine	Peptide	Gamma-glutamyl Amino Acid	-0.0519418	-0.093617	-0.0102667	0.0212632	0.0145738	1810	-0.0529761	-0.0977004	-0.00825189	0.0228036	0.0202836	318	-0.0450527	-0.160841	0.0707358	0.0588513	0.444537	TRUE	FALSE
Fish & Seafood	L-urobilin	Cofactors and Vitamins	Hemoglobin and Porphyrin Metabolism	-0.0502981	-0.0906647	-0.00993157	0.0205956	0.0145987	1810	-0.0401543	-0.0853892	0.00508068	0.023064	0.0818566	318	-0.0902228	-0.180248	-0.000197666	0.0457567	0.0495173	TRUE	FALSE
Alcoholic Beverages	gamma-glutamyl-epsilon-lysine	Peptide	Gamma-glutamyl Amino Acid	0.0519457	0.0102334	0.093658	0.0212822	0.0146545	1810	0.049209	0.00316536	0.0952526	0.0234764	0.0362149	318	0.0645674	-0.0346262	0.163761	0.0504167	0.201278	TRUE	FALSE
Fish & Seafood	docosapentaenoate (n3 DPA; 22:5n3)	Lipid	Long Chain Polyunsaturated Fatty Acid (n3 and n6)	0.0503302	0.009914	0.0907465	0.0206209	0.0146573	1810	0.0486156	0.00462868	0.0926025	0.0224277	0.0303167	318	0.0597045	-0.0434695	0.162878	0.0524398	0.255775	TRUE	FALSE
Margarine	2-hydroxydecanoate	Lipid	Fatty Acid, Monohydroxy	-0.0523264	-0.0943473	-0.0103056	0.0214396	0.0146612	1810	-0.0516056	-0.0971474	-0.00606378	0.0232205	0.0263793	318	-0.0564923	-0.166322	0.0533373	0.0558226	0.312322	TRUE	FALSE
Sweets & Desserts	3-(4-hydroxyphenyl)propionate	Xenobiotics	Benzoate Metabolism	-0.0518366	-0.0934701	-0.0102031	0.021242	0.0146754	1810	-0.0396309	-0.0854616	0.00619973	0.0233678	0.0900677	318	-0.109912	-0.210199	-0.00962554	0.0509723	0.0318248	TRUE	FALSE
Dairy	1-methylguanidine	Amino Acid	Guanidino and Acetamido Metabolism	-0.049917	-0.0900159	-0.00981809	0.020459	0.0146932	1810	-0.0356354	-0.0786728	0.00740189	0.0219435	0.10456	318	-0.144882	-0.256212	-0.0335526	0.0565849	0.0109351	TRUE	FALSE
Miscellaneous Animal	spermidine	Amino Acid	Polyamine Metabolism	0.0520025	0.0102198	0.0937851	0.0213181	0.0147132	1810	0.0482314	0.002257	0.0942057	0.023441	0.0397758	318	0.0700385	-0.030822	0.170899	0.0512639	0.172865	TRUE	FALSE
Potatoes	N,N,N-trimethyl-5-aminovalerate	Amino Acid	Lysine Metabolism	0.0521282	0.0102384	0.094018	0.0213727	0.0147278	1810	0.0527952	0.00794965	0.0976408	0.0228655	0.0210601	318	0.0475143	-0.0708047	0.165833	0.0601375	0.430071	TRUE	FALSE
Miscellaneous Animal	lanosterol	Lipid	Sterol	0.0504604	0.00989165	0.0910292	0.0206987	0.0147749	1810	0.049623	0.00468809	0.0945578	0.022911	0.0304502	318	0.0541793	-0.0408118	0.14917	0.0482807	0.262669	TRUE	FALSE
Dairy	cysteinylglycine	Amino Acid	Glutathione Metabolism	-0.0469526	-0.0847122	-0.00919308	0.0192654	0.0148038	1810	-0.0562878	-0.0987834	-0.0137923	0.0216673	0.00945802	318	-0.0117104	-0.0945396	0.0711187	0.0420992	0.781072	TRUE	FALSE
Meat	3-amino-2-piperidone	Amino Acid	Urea cycle; Arginine and Proline Metabolism	0.0519038	0.0101409	0.0936668	0.021308	0.0148555	1810	0.0614254	0.0150636	0.107787	0.0236386	0.00943922	318	0.010634	-0.0861921	0.10746	0.0492134	0.829068	TRUE	FALSE
Potatoes	ursocholate	Lipid	Secondary Bile Acid Metabolism	0.0499474	0.00975217	0.0901426	0.0205081	0.0148716	1810	0.053473	0.00960189	0.097344	0.0223686	0.0169263	318	0.0313594	-0.0696942	0.132413	0.0513621	0.541943	TRUE	FALSE
Nuts & Seeds	methylurea	Amino Acid	Urea cycle; Arginine and Proline Metabolism	-0.0524156	-0.0946265	-0.0102048	0.0215365	0.0149413	1810	-0.0455394	-0.0918413	0.000762621	0.0236081	0.0538953	318	-0.0865197	-0.189962	0.0169222	0.052576	0.100851	TRUE	FALSE
Refined Grains	4-imidazoleacetate	Amino Acid	Histidine Metabolism	0.0514985	0.0100225	0.0929745	0.0211616	0.0149503	1810	0.0354545	-0.00963962	0.0805486	0.0229922	0.123248	318	0.140386	0.0339095	0.246863	0.0541185	0.00995194	TRUE	FALSE
Meat	hexadecasphingosine (d16:1)*	Lipid	Sphingosines	0.0509289	0.00990962	0.0919483	0.0209286	0.0149553	1810	0.0393593	-0.00470392	0.0834225	0.0224666	0.0799643	318	0.126857	0.0136203	0.240095	0.0575545	0.0282451	TRUE	FALSE
Sweets & Desserts	creatinine	Amino Acid	Creatine Metabolism	-0.0506569	-0.0914579	-0.00985581	0.0208173	0.0149574	1810	-0.0457285	-0.0912137	-0.000243248	0.0231916	0.0487909	318	-0.071096	-0.164018	0.021826	0.047229	0.133247	TRUE	FALSE
Vegetable Oil	dehydrolithocholate	Lipid	Secondary Bile Acid Metabolism	-0.0511944	-0.0924309	-0.00995793	0.0210394	0.0149634	1810	-0.0662105	-0.111653	-0.0207676	0.0231701	0.0043178	318	0.019371	-0.0794512	0.118193	0.0502279	0.70001	FALSE	FALSE
Tea & Coffee	2-hydroxyarachidate*	Lipid	Fatty Acid, Monohydroxy	-0.054749	-0.0988563	-0.0106417	0.0225042	0.0149809	1810	-0.0576866	-0.105252	-0.0101217	0.024252	0.017482	318	-0.0365447	-0.155325	0.0822357	0.060372	0.54541	TRUE	FALSE
Vegetable Oil	Urolithin A	Xenobiotics	Bacterial/Fungal	0.0487544	0.00945301	0.0880557	0.0200521	0.0150411	1810	0.0389914	-0.00419616	0.0821789	0.0220201	0.0767782	318	0.0961647	0.000693127	0.191636	0.0485249	0.048387	TRUE	FALSE
Potatoes	3-ketosphinganine	Lipid	Sphingolipid Synthesis	0.0499913	0.00968385	0.0902988	0.0205654	0.0150637	1810	0.0509346	0.00693228	0.0949369	0.0224356	0.02331	318	0.0450305	-0.0561994	0.14626	0.0514517	0.382138	TRUE	FALSE
Tea & Coffee	deoxymugineic acid	Xenobiotics	Food Component/Plant	-0.0497798	-0.089929	-0.00963056	0.0204847	0.0150947	1810	-0.05288	-0.0968514	-0.00890871	0.0224198	0.0184523	318	-0.0341103	-0.133278	0.0650571	0.0504034	0.499072	TRUE	FALSE
Refined Grains	3-ketosphinganine	Lipid	Sphingolipid Synthesis	0.050261	0.00971386	0.0908082	0.0206877	0.0151192	1810	0.0598846	0.015756	0.104013	0.0224999	0.00784811	318	-0.00236358	-0.105882	0.101155	0.0526147	0.964198	FALSE	FALSE
Sweetened Beverages	dimethylarginine (SDMA + ADMA)	Amino Acid	Urea cycle; Arginine and Proline Metabolism	-0.0512339	-0.0925808	-0.00988698	0.0210957	0.0151558	1810	-0.0388297	-0.0846384	0.00697907	0.0233566	0.096593	318	-0.106161	-0.202862	-0.00946061	0.0491496	0.031542	TRUE	FALSE
Potatoes	phytanate	Xenobiotics	Food Component/Plant	0.0531476	0.0102553	0.0960398	0.0218842	0.0151581	1810	0.0588976	0.0119219	0.105873	0.0239516	0.0140262	318	0.0240865	-0.0818546	0.130028	0.0538462	0.654954	TRUE	FALSE
Vegetables	N,N,N-trimethyl-alanylproline betaine (TMAP)	Amino Acid	Urea cycle; Arginine and Proline Metabolism	0.0500759	0.00966013	0.0904917	0.0206207	0.0151643	1810	0.0391623	-0.00611019	0.0844349	0.0230832	0.0899522	318	0.0931951	0.00292217	0.183468	0.0458826	0.0430858	TRUE	FALSE
Miscellaneous Animal	12-ketolithocholate	Lipid	Secondary Bile Acid Metabolism	0.051515	0.00989135	0.0931387	0.021237	0.0152778	1810	0.0405547	-0.00534324	0.0864526	0.0234021	0.0832749	318	0.102661	0.00319882	0.202123	0.0505531	0.0431446	TRUE	FALSE
Wholegrains	pyruvate	Carbohydrate	Glycolysis, Gluconeogenesis, and Pyruvate Metabolism	-0.0481128	-0.0869877	-0.00923787	0.0198345	0.0152784	1810	-0.0470626	-0.0897221	-0.00440304	0.0217509	0.030621	318	-0.0532971	-0.148378	0.0417841	0.0483265	0.271006	TRUE	FALSE
Dairy	3-methylglutarate/2-methylglutarate	Lipid	Fatty Acid, Dicarboxylate	-0.0503542	-0.0910435	-0.00966484	0.0207602	0.0152869	1810	-0.0547761	-0.0993437	-0.0102086	0.0227237	0.0160302	318	-0.0280328	-0.128481	0.0724152	0.0510542	0.583346	TRUE	FALSE
Fish & Seafood	3-methyl-2-oxobutyrate	Amino Acid	Leucine, Isoleucine and Valine Metabolism	-0.0478157	-0.0864721	-0.00915936	0.019723	0.0153352	1810	-0.0546519	-0.0967879	-0.0125159	0.021484	0.0110477	318	-0.0111692	-0.109036	0.0866976	0.0497423	0.822483	TRUE	FALSE
[truncated: 8,878 more rows]
