# Supplementary material for: Faecal metabolites as a readout of habitual diet capture dietary interactions with the gut microbiome
Source: Nat Commun. 2025 Dec 4;16:10051. doi: 10.1038/s41467-025-66046-7 (PMC12678775; doi:10.1038/s41467-025-66046-7)
Supplement: Supplementary file 10 — Supplementary Dataset 8 [file 41467_2025_66046_MOESM10_ESM.xlsx]

## Sheet: Supplementary Data 8
Supplementary Data 8: Significant associations between faecal metabolites and food and beverage groups
				Meta-Analysis
Food and Beverage Group	Faecal Metabolite	Super Pathway	Sub Pathway	Beta	CI_Lower	CI_Higher	SE	p value	Unique or Multiple Associations
Alcoholic Beverages	vanillate	Xenobiotics	Food Component/Plant	0.277424	0.237697	0.317151	0.0202694	1.21663e-42	Multiple
Alcoholic Beverages	N-acetylproline	Amino Acid	Urea cycle; Arginine and Proline Metabolism	0.273763	0.233636	0.313889	0.0204729	8.82232e-41	Multiple
Meat	behenoylcarnitine (C22)*	Lipid	Fatty Acid Metabolism (Acyl Carnitine, Long Chain Saturated)	0.253143	0.213967	0.292319	0.0199879	9.26454e-37	Multiple
Tea & Coffee	5-acetylamino-6-amino-3-methyluracil	Xenobiotics	Xanthine Metabolism	0.24831	0.209329	0.287291	0.0198886	9.01007e-36	Unique
Meat	1-methylguanidine	Amino Acid	Guanidino and Acetamido Metabolism	0.245794	0.206525	0.285063	0.0200357	1.34832e-34	Multiple
Meat	arachidoylcarnitine (C20)*	Lipid	Fatty Acid Metabolism (Acyl Carnitine, Long Chain Saturated)	0.224675	0.185781	0.263569	0.0198441	1.0211e-29	Multiple
Meat	1-methyl-5-imidazoleacetate	Amino Acid	Histidine Metabolism	0.23091	0.190353	0.271467	0.0206927	6.47066e-29	Multiple
Tea & Coffee	theanine	Xenobiotics	Food Component/Plant	0.223246	0.183779	0.262713	0.0201367	1.45809e-28	Unique
Nuts & Seeds	10-hydroxystearate	Lipid	Fatty Acid, Monohydroxy	0.228338	0.186679	0.269997	0.0212548	6.40026e-27	Multiple
Nuts & Seeds	LAHSA (18:2/OH-18:0)*	Lipid	Fatty Acid Hydroxyl Fatty Acid	0.206544	0.16568	0.247409	0.0208495	3.90276e-23	Multiple
Fruit	beta-cryptoxanthin	Cofactors and Vitamins	Vitamin A Metabolism	0.208144	0.165879	0.250409	0.0215641	4.80552e-22	Unique
Alcoholic Beverages	piperine	Xenobiotics	Food Component/Plant	0.2028	0.161474	0.244127	0.0210854	6.70906e-22	Multiple
Alcoholic Beverages	harmane	Xenobiotics	Food Component/Plant	0.192024	0.152554	0.231494	0.0201381	1.4934e-21	Multiple
Wholegrains	alpha-tocotrienol	Cofactors and Vitamins	Tocopherol Metabolism	0.195105	0.153992	0.236218	0.0209763	1.38835e-20	Multiple
Tea & Coffee	theophylline	Xenobiotics	Xanthine Metabolism	0.189234	0.148402	0.230065	0.0208328	1.05199e-19	Multiple
Nuts & Seeds	linoleate (18:2n6)	Lipid	Long Chain Polyunsaturated Fatty Acid (n3 and n6)	0.199752	0.156524	0.24298	0.0220555	1.34337e-19	Multiple
Wholegrains	2-aminophenol	Xenobiotics	Food Component/Plant	0.179657	0.139361	0.219953	0.0205596	2.36555e-18	Unique
Meat	anserine	Amino Acid	Histidine Metabolism	0.170917	0.131417	0.210417	0.0201535	2.23749e-17	Unique
Tea & Coffee	1,3-dimethylurate	Xenobiotics	Xanthine Metabolism	0.175932	0.13457	0.217294	0.0211034	7.64265e-17	Unique
Nuts & Seeds	3-hydroxyoleate*	Lipid	Fatty Acid, Monohydroxy	0.176264	0.134108	0.218421	0.021509	2.50798e-16	Multiple
Nuts & Seeds	oleate/vaccenate (18:1)	Lipid	Long Chain Monounsaturated Fatty Acid	0.180677	0.13673	0.224624	0.0224223	7.76054e-16	Unique
Nuts & Seeds	enterolactone	Xenobiotics	Food Component/Plant	0.163161	0.123	0.203322	0.0204905	1.68231e-15	Multiple
Nuts & Seeds	glycerol	Lipid	Glycerolipid Metabolism	0.174338	0.130659	0.218016	0.0222854	5.15925e-15	Multiple
Vegetables	pheophorbide A	Xenobiotics	Food Component/Plant	0.163526	0.122416	0.204636	0.0209748	6.37301e-15	Multiple
Tea & Coffee	N-formylanthranilic acid	Amino Acid	Tryptophan Metabolism	-0.155297	-0.194658	-0.115936	0.0200827	1.05128e-14	Unique
Alcoholic Beverages	diethyl phosphate	Xenobiotics	Chemical	0.163366	0.121852	0.20488	0.0211812	1.231e-14	Multiple
Meat	1-methyl-4-imidazoleacetate	Amino Acid	Histidine Metabolism	0.161548	0.120072	0.203025	0.021162	2.27793e-14	Multiple
Nuts & Seeds	lithocholate	Lipid	Secondary Bile Acid Metabolism	-0.159035	-0.200275	-0.117795	0.0210413	4.08573e-14	Multiple
Wholegrains	25-hydroxycholesterol sulfate	Lipid	Sterol	-0.154353	-0.19477	-0.113936	0.0206215	7.15165e-14	Multiple
Alcoholic Beverages	3-carboxyadipate	Lipid	Fatty Acid, Dicarboxylate	0.156308	0.114968	0.197649	0.0210926	1.25764e-13	Multiple
Vegetables	pheophytin A	Xenobiotics	Food Component/Plant	0.156151	0.114637	0.197665	0.0211808	1.67743e-13	Multiple
Nuts & Seeds	phosphate	Energy	Oxidative Phosphorylation	0.157304	0.115059	0.19955	0.0215542	2.91914e-13	Unique
Nuts & Seeds	oleoyl-linoleoyl-glycerol (18:1/18:2) [1]	Lipid	Diacylglycerol	0.147869	0.107716	0.188022	0.0204866	5.2814e-13	Multiple
Nuts & Seeds	isovalerate (i5:0)	Amino Acid	Leucine, Isoleucine and Valine Metabolism	-0.147456	-0.188208	-0.106703	0.0207924	1.32386e-12	Multiple
Fruit	25-hydroxycholesterol sulfate	Lipid	Sterol	-0.145632	-0.186005	-0.105259	0.020599	1.55069e-12	Multiple
Alcoholic Beverages	maleamate	Cofactors and Vitamins	Nicotinate and Nicotinamide Metabolism	0.150574	0.108764	0.192384	0.0213321	1.68228e-12	Multiple
Alcoholic Beverages	maleate	Lipid	Fatty Acid, Dicarboxylate	0.154467	0.111366	0.197567	0.0219904	2.15172e-12	Multiple
Meat	3-methylhistidine	Amino Acid	Histidine Metabolism	0.140432	0.10094	0.179924	0.0201493	3.17843e-12	Unique
Wholegrains	pyridoxate	Cofactors and Vitamins	Vitamin B6 Metabolism	0.145894	0.104646	0.187141	0.0210449	4.13505e-12	Multiple
Tea & Coffee	2,4,6-trihydroxybenzoate	Xenobiotics	Benzoate Metabolism	0.145737	0.104315	0.18716	0.0211342	5.35595e-12	Multiple
Nuts & Seeds	3-carboxy-4-methyl-5-pentyl-2-furanpropionate (3-CMPFP)**	Lipid	Fatty Acid, Dicarboxylate	-0.149072	-0.191489	-0.106655	0.0216417	5.6511e-12	Multiple
Meat	creatinine	Amino Acid	Creatine Metabolism	0.143967	0.10299	0.184944	0.0209069	5.73399e-12	Unique
Vegetables	bilirubin (Z,Z)	Cofactors and Vitamins	Hemoglobin and Porphyrin Metabolism	-0.139647	-0.179452	-0.0998412	0.0203092	6.15456e-12	Multiple
Vegetables	carotene diol (1)	Cofactors and Vitamins	Vitamin A Metabolism	0.144372	0.102964	0.185781	0.021127	8.28484e-12	Unique
Meat	protoporphyrin IX	Cofactors and Vitamins	Hemoglobin and Porphyrin Metabolism	0.137718	0.0975102	0.177926	0.0205146	1.90431e-11	Unique
Nuts & Seeds	ursocholate	Lipid	Secondary Bile Acid Metabolism	-0.135585	-0.175694	-0.0954754	0.0204644	3.46318e-11	Multiple
Potatoes	solanidine	Xenobiotics	Food Component/Plant	0.140128	0.0985812	0.181674	0.0211975	3.82844e-11	Unique
Meat	lignoceroylcarnitine (C24)*	Lipid	Fatty Acid Metabolism (Acyl Carnitine, Long Chain Saturated)	0.13525	0.0949607	0.17554	0.0205562	4.71926e-11	Multiple
Alcoholic Beverages	dibutyl sulfosuccinate	Xenobiotics	Chemical	0.144988	0.101688	0.188288	0.0220924	5.28064e-11	Multiple
Nuts & Seeds	gamma-tocotrienol	Cofactors and Vitamins	Tocopherol Metabolism	-0.139401	-0.181061	-0.0977404	0.0212558	5.44396e-11	Multiple
Wholegrains	2,6-dihydroxybenzoic acid	Xenobiotics	Drug - Topical Agents	0.13683	0.0958341	0.177827	0.0209168	6.08468e-11	Multiple
Fruit	lithocholate	Lipid	Secondary Bile Acid Metabolism	-0.135865	-0.1768	-0.0949302	0.0208855	7.75739e-11	Multiple
Nuts & Seeds	cholesterol sulfate	Lipid	Sterol	-0.135342	-0.176467	-0.0942181	0.0209822	1.11592e-10	Multiple
Nuts & Seeds	bilirubin (Z,Z)	Cofactors and Vitamins	Hemoglobin and Porphyrin Metabolism	-0.131217	-0.171115	-0.0913183	0.0203566	1.14924e-10	Multiple
Wholegrains	3-hydroxyoleate*	Lipid	Fatty Acid, Monohydroxy	0.137133	0.0951464	0.179119	0.021422	1.53859e-10	Multiple
Alcoholic Beverages	adipate (C6-DC)	Lipid	Fatty Acid, Dicarboxylate	0.136084	0.0943189	0.17785	0.0213092	1.70095e-10	Unique
Fish & Seafood	eicosapentaenoate (EPA; 20:5n3)	Lipid	Long Chain Polyunsaturated Fatty Acid (n3 and n6)	0.130075	0.0898566	0.170293	0.0205199	2.31333e-10	Unique
Nuts & Seeds	13-HODE + 9-HODE	Lipid	Fatty Acid, Monohydroxy	0.134534	0.0922428	0.176826	0.0215778	4.52177e-10	Multiple
Fish & Seafood	docosahexaenoate (DHA; 22:6n3)	Lipid	Long Chain Polyunsaturated Fatty Acid (n3 and n6)	0.130644	0.0893867	0.171901	0.0210499	5.42163e-10	Unique
Nuts & Seeds	linolenate [alpha or gamma; (18:3n3 or 6)]	Lipid	Long Chain Polyunsaturated Fatty Acid (n3 and n6)	0.135661	0.0927272	0.178595	0.0219056	5.90272e-10	Multiple
Nuts & Seeds	urate	Nucleotide	Purine Metabolism, (Hypo)Xanthine/Inosine containing	-0.128703	-0.169577	-0.087828	0.0208548	6.77019e-10	Unique
Nuts & Seeds	coprostanol	Lipid	Sterol	-0.127131	-0.167755	-0.0865067	0.020727	8.59199e-10	Multiple
Vegetable Oil	piperine	Xenobiotics	Food Component/Plant	0.127862	0.0869741	0.16875	0.0208616	8.83978e-10	Multiple
Fruit	cholesterol sulfate	Lipid	Sterol	-0.126771	-0.167496	-0.0860469	0.0207781	1.05283e-09	Multiple
Tea & Coffee	quinate	Xenobiotics	Food Component/Plant	0.126113	0.0851777	0.167048	0.0208856	1.55793e-09	Unique
Meat	5-hydroxylysine	Amino Acid	Lysine Metabolism	0.113815	0.0763537	0.151276	0.0191132	2.60436e-09	Multiple
Tea & Coffee	bilirubin degradation product, C16H18N2O5 (1)**	Partially Characterized Molecules	Partially Characterized Molecules	-0.122188	-0.162501	-0.0818742	0.0205685	2.84098e-09	Unique
Vegetables	3-ketosphinganine	Lipid	Sphingolipid Synthesis	-0.121081	-0.161272	-0.0808896	0.0205061	3.53456e-09	Multiple
Sweetened Beverages	saccharin	Xenobiotics	Food Component/Plant	0.123157	0.0822091	0.164104	0.020892	3.74852e-09	Unique
Alcoholic Beverages	2,3-dimethylsuccinate	Amino Acid	Leucine, Isoleucine and Valine Metabolism	0.127453	0.0849786	0.169927	0.0216709	4.07075e-09	Multiple
Meat	N,N-dimethylalanine	Amino Acid	Alanine and Aspartate Metabolism	0.126019	0.0839216	0.168117	0.0214788	4.43351e-09	Unique
Wholegrains	biliverdin	Cofactors and Vitamins	Hemoglobin and Porphyrin Metabolism	-0.12259	-0.163607	-0.081573	0.0209276	4.68931e-09	Multiple
Nuts & Seeds	methylphosphate	Nucleotide	Purine and Pyrimidine Metabolism	0.125435	0.0834049	0.167466	0.0214444	4.93605e-09	Unique
Wholegrains	cholesterol sulfate	Lipid	Sterol	-0.121639	-0.162439	-0.0808377	0.0208172	5.12101e-09	Multiple
Meat	25-hydroxycholesterol sulfate	Lipid	Sterol	0.121912	0.0809346	0.16289	0.0209074	5.50736e-09	Multiple
Wholegrains	spermidine	Amino Acid	Polyamine Metabolism	-0.122765	-0.164073	-0.0814582	0.0210755	5.71026e-09	Multiple
Alcoholic Beverages	nicotinamide	Cofactors and Vitamins	Nicotinate and Nicotinamide Metabolism	0.124005	0.0820569	0.165953	0.0214025	6.87498e-09	Unique
Tea & Coffee	anthranilate	Amino Acid	Tryptophan Metabolism	-0.115178	-0.154162	-0.0761939	0.0198902	7.0095e-09	Unique
Meat	cholesterol sulfate	Lipid	Sterol	0.121201	0.0800076	0.162394	0.0210172	8.08279e-09	Multiple
Wholegrains	octadecanedioate (C18-DC)	Lipid	Fatty Acid, Dicarboxylate	0.120455	0.0794616	0.161449	0.0209155	8.4548e-09	Multiple
Alcoholic Beverages	25-hydroxycholesterol sulfate	Lipid	Sterol	0.121846	0.0803649	0.163327	0.0211641	8.552e-09	Multiple
Fruit	pheophorbide A	Xenobiotics	Food Component/Plant	0.120891	0.0797265	0.162056	0.0210028	8.61554e-09	Multiple
Nuts & Seeds	caffeate	Xenobiotics	Food Component/Plant	0.118749	0.0780065	0.159491	0.0207872	1.1127e-08	Multiple
Nuts & Seeds	delta-tocopherol	Cofactors and Vitamins	Tocopherol Metabolism	0.11519	0.07545	0.154931	0.0202761	1.33837e-08	Multiple
Alcoholic Beverages	caffeine	Xenobiotics	Xanthine Metabolism	0.120359	0.0786597	0.162058	0.0212755	1.53898e-08	Multiple
Wholegrains	enterolactone	Xenobiotics	Food Component/Plant	0.115075	0.0750095	0.155141	0.020442	1.80891e-08	Multiple
Nuts & Seeds	3-ketosphinganine	Lipid	Sphingolipid Synthesis	-0.115295	-0.155672	-0.0749186	0.0206006	2.18492e-08	Multiple
Animal Fat	heptenedioate (C7:1-DC)*	Lipid	Fatty Acid, Dicarboxylate	0.11621	0.0754587	0.156961	0.0207919	2.28114e-08	Unique
Meat	creatine	Amino Acid	Creatine Metabolism	0.118928	0.0772233	0.160632	0.0212781	2.28128e-08	Unique
Meat	nicotianamine	Xenobiotics	Food Component/Plant	-0.117842	-0.15919	-0.0764942	0.0210963	2.32476e-08	Multiple
Nuts & Seeds	D-urobilin	Cofactors and Vitamins	Hemoglobin and Porphyrin Metabolism	-0.116276	-0.157107	-0.0754448	0.0208326	2.38536e-08	Multiple
Nuts & Seeds	sitostanol	Xenobiotics	Food Component/Plant	-0.115443	-0.156026	-0.0748604	0.020706	2.47014e-08	Unique
Nuts & Seeds	hexadecadienoate (16:2n6)	Lipid	Long Chain Polyunsaturated Fatty Acid (n3 and n6)	0.122605	0.0794586	0.165752	0.022014	2.55577e-08	Multiple
Nuts & Seeds	6-oxopiperidine-2-carboxylate	Amino Acid	Lysine Metabolism	-0.116561	-0.157589	-0.0755334	0.0209329	2.57194e-08	Unique
Vegetables	3-carboxy-4-methyl-5-pentyl-2-furanpropionate (3-CMPFP)**	Lipid	Fatty Acid, Dicarboxylate	-0.120126	-0.162661	-0.0775906	0.0217019	3.10792e-08	Multiple
Vegetables	maleate	Lipid	Fatty Acid, Dicarboxylate	0.120054	0.0773177	0.16279	0.0218047	3.67308e-08	Multiple
Dairy	glutamyl-meso-diaminopimelate	Xenobiotics	Bacterial/Fungal	-0.110269	-0.149559	-0.0709789	0.0200463	3.78248e-08	Unique
Meat	coprostanol	Lipid	Sterol	0.113401	0.0728702	0.153933	0.0206796	4.16434e-08	Multiple
Nuts & Seeds	diglycerol	Xenobiotics	Chemical	-0.119917	-0.16279	-0.0770441	0.0218745	4.20394e-08	Multiple
Alcoholic Beverages	suberate (C8-DC)	Lipid	Fatty Acid, Dicarboxylate	0.117609	0.0755369	0.159682	0.0214659	4.27994e-08	Multiple
Nuts & Seeds	2'-deoxycytidine	Nucleotide	Pyrimidine Metabolism, Cytidine containing	0.114797	0.0737074	0.155886	0.0209642	4.35463e-08	Multiple
Nuts & Seeds	3-carboxyadipate	Lipid	Fatty Acid, Dicarboxylate	0.114809	0.0736812	0.155936	0.0209838	4.4676e-08	Multiple
Nuts & Seeds	tricarballylate	Energy	TCA Cycle	0.11457	0.0733548	0.155785	0.0210285	5.08505e-08	Multiple
Sweets & Desserts	vanillate	Xenobiotics	Food Component/Plant	-0.11165	-0.151872	-0.0714275	0.0205219	5.31287e-08	Multiple
Fruit	biliverdin	Cofactors and Vitamins	Hemoglobin and Porphyrin Metabolism	-0.113627	-0.154623	-0.0726309	0.0209167	5.56175e-08	Multiple
Fruit	isohyodeoxycholate	Lipid	Secondary Bile Acid Metabolism	-0.112801	-0.153501	-0.0721004	0.0207659	5.57215e-08	Multiple
Vegetables	linolenate [alpha or gamma; (18:3n3 or 6)]	Lipid	Long Chain Polyunsaturated Fatty Acid (n3 and n6)	0.118704	0.0758295	0.161579	0.0218751	5.74909e-08	Multiple
Meat	N,N,N-trimethyl-5-aminovalerate	Amino Acid	Lysine Metabolism	0.115672	0.0737922	0.157552	0.0213677	6.18383e-08	Multiple
Nuts & Seeds	N-acetylmethionine	Amino Acid	Methionine, Cysteine, SAM and Taurine Metabolism	-0.107576	-0.146683	-0.0684696	0.0199528	6.98526e-08	Multiple
Potatoes	LAHSA (18:2/OH-18:0)*	Lipid	Fatty Acid Hydroxyl Fatty Acid	-0.113172	-0.154337	-0.0720057	0.0210033	7.11421e-08	Multiple
Nuts & Seeds	behenoylcarnitine (C22)*	Lipid	Fatty Acid Metabolism (Acyl Carnitine, Long Chain Saturated)	-0.110863	-0.151276	-0.0704511	0.0206189	7.58263e-08	Multiple
Nuts & Seeds	lignoceroyl ethanolamide (24:0)*	Lipid	Endocannabinoid	-0.110616	-0.151013	-0.0702184	0.0206112	8.01551e-08	Multiple
Nuts & Seeds	N-propionylmethionine	Amino Acid	Methionine, Cysteine, SAM and Taurine Metabolism	-0.105908	-0.144624	-0.067191	0.0197537	8.25766e-08	Multiple
Wholegrains	nicotianamine	Xenobiotics	Food Component/Plant	0.111821	0.0707911	0.152851	0.0209341	9.21386e-08	Multiple
Alcoholic Beverages	3-methyladipate	Lipid	Fatty Acid, Dicarboxylate	0.111233	0.0703867	0.152079	0.0208403	9.4292e-08	Unique
Nuts & Seeds	biotin	Cofactors and Vitamins	Biotin Metabolism	-0.11145	-0.152392	-0.0705086	0.0208889	9.53466e-08	Unique
Wholegrains	linolenate [alpha or gamma; (18:3n3 or 6)]	Lipid	Long Chain Polyunsaturated Fatty Acid (n3 and n6)	0.115816	0.0732614	0.158371	0.021712	9.59652e-08	Multiple
Vegetables	glycerol 3-phosphate	Lipid	Glycerolipid Metabolism	0.115325	0.0729236	0.157727	0.0216338	9.77944e-08	Multiple
Tea & Coffee	bilirubin degradation product, C16H18N2O5 (3)**	Partially Characterized Molecules	Partially Characterized Molecules	-0.108507	-0.148411	-0.0686032	0.0203596	9.84623e-08	Unique
Nuts & Seeds	isohyodeoxycholate	Lipid	Secondary Bile Acid Metabolism	-0.111689	-0.152767	-0.0706101	0.0209588	9.87815e-08	Multiple
Fruit	bilirubin (Z,Z)	Cofactors and Vitamins	Hemoglobin and Porphyrin Metabolism	-0.107486	-0.147083	-0.0678884	0.0202031	1.03622e-07	Multiple
Nuts & Seeds	glycerol 3-phosphate	Lipid	Glycerolipid Metabolism	0.115568	0.0729175	0.158218	0.0217608	1.09126e-07	Multiple
Nuts & Seeds	cysteine	Amino Acid	Methionine, Cysteine, SAM and Taurine Metabolism	-0.109317	-0.149663	-0.0689702	0.0205854	1.09381e-07	Multiple
Vegetables	hexadecadienoate (16:2n6)	Lipid	Long Chain Polyunsaturated Fatty Acid (n3 and n6)	0.116613	0.0735625	0.159664	0.0219651	1.1021e-07	Multiple
Nuts & Seeds	linoleoyl-linoleoyl-glycerol (18:2/18:2) [1]*	Lipid	Diacylglycerol	0.114875	0.072394	0.157357	0.0216745	1.15795e-07	Unique
Vegetables	N-carbamoylglutamate	Xenobiotics	Drug - Other	0.109336	0.0688533	0.149818	0.0206547	1.19995e-07	Multiple
Legumes	1-methyl-5-imidazoleacetate	Amino Acid	Histidine Metabolism	-0.110933	-0.152018	-0.069847	0.0209624	1.20999e-07	Multiple
Nuts & Seeds	oleoyl-linoleoyl-glycerol (18:1/18:2) [2]	Lipid	Diacylglycerol	0.114204	0.071823	0.156585	0.0216234	1.28126e-07	Unique
Vegetables	hexadecatrienoate (16:3n3)	Lipid	Long Chain Polyunsaturated Fatty Acid (n3 and n6)	0.114898	0.0721008	0.157694	0.0218355	1.42522e-07	Multiple
Nuts & Seeds	p-cresol	Xenobiotics	Benzoate Metabolism	-0.107358	-0.147369	-0.0673474	0.020414	1.4481e-07	Multiple
Meat	adenosine	Nucleotide	Purine Metabolism, Adenine containing	-0.110823	-0.152326	-0.0693194	0.0211755	1.66302e-07	Multiple
Fish & Seafood	maleate	Lipid	Fatty Acid, Dicarboxylate	0.112749	0.07045	0.155048	0.0215815	1.7479e-07	Multiple
Fruit	spermidine	Amino Acid	Polyamine Metabolism	-0.109922	-0.151224	-0.0686198	0.0210729	1.82568e-07	Multiple
Meat	3-methylglutarate/2-methylglutarate	Lipid	Fatty Acid, Dicarboxylate	0.108762	0.0678642	0.14966	0.0208668	1.86592e-07	Multiple
Wholegrains	ursocholate	Lipid	Secondary Bile Acid Metabolism	-0.106081	-0.146055	-0.0661072	0.0203952	1.97922e-07	Multiple
Meat	isohyodeoxycholate	Lipid	Secondary Bile Acid Metabolism	0.108522	0.0674698	0.149574	0.0209453	2.20459e-07	Multiple
Nuts & Seeds	2-piperidinone	Xenobiotics	Food Component/Plant	-0.10467	-0.14428	-0.0650609	0.0202093	2.22687e-07	Unique
Fruit	deoxycholate	Lipid	Secondary Bile Acid Metabolism	-0.107403	-0.148215	-0.0665909	0.0208228	2.49672e-07	Multiple
Potatoes	13-HODE + 9-HODE	Lipid	Fatty Acid, Monohydroxy	-0.110578	-0.152722	-0.0684337	0.0215026	2.71059e-07	Multiple
Nuts & Seeds	4-methyl-2-oxopentanoate	Amino Acid	Leucine, Isoleucine and Valine Metabolism	-0.108165	-0.149556	-0.0667748	0.021118	3.02384e-07	Unique
Potatoes	enterolactone	Xenobiotics	Food Component/Plant	-0.105071	-0.145303	-0.0648389	0.020527	3.07692e-07	Multiple
Fish & Seafood	bilirubin (Z,Z)	Cofactors and Vitamins	Hemoglobin and Porphyrin Metabolism	-0.102807	-0.142305	-0.0633091	0.0201523	3.36973e-07	Multiple
Nuts & Seeds	1-methylguanidine	Amino Acid	Guanidino and Acetamido Metabolism	-0.105089	-0.145587	-0.0645908	0.0206627	3.65841e-07	Multiple
Tea & Coffee	caffeine	Xenobiotics	Xanthine Metabolism	0.106607	0.065343	0.147871	0.0210534	4.11318e-07	Multiple
Nuts & Seeds	pheophorbide A	Xenobiotics	Food Component/Plant	0.107567	0.065916	0.149218	0.0212509	4.15401e-07	Multiple
Vegetables	enterolactone	Xenobiotics	Food Component/Plant	0.104259	0.0638299	0.144689	0.0206276	4.31841e-07	Multiple
Potatoes	linoleate (18:2n6)	Lipid	Long Chain Polyunsaturated Fatty Acid (n3 and n6)	-0.11198	-0.155456	-0.0685037	0.0221822	4.46021e-07	Multiple
Alcoholic Beverages	diglycerol	Xenobiotics	Chemical	-0.111287	-0.154572	-0.0680026	0.0220844	4.67549e-07	Multiple
Dairy	pyridoxate	Cofactors and Vitamins	Vitamin B6 Metabolism	0.105906	0.0645592	0.147252	0.0210956	5.1595e-07	Multiple
Dairy	dibutyl sulfosuccinate	Xenobiotics	Chemical	-0.109344	-0.152065	-0.0666242	0.0217964	5.25881e-07	Multiple
Meat	1-methyl-5-imidazolelactate	Amino Acid	Histidine Metabolism	0.106452	0.0648021	0.148103	0.0212505	5.45995e-07	Unique
Wholegrains	lithocholate	Lipid	Secondary Bile Acid Metabolism	-0.105101	-0.146223	-0.0639783	0.0209812	5.46321e-07	Multiple
Wholegrains	dibutyl sulfosuccinate	Xenobiotics	Chemical	-0.1091	-0.151826	-0.0663745	0.0217993	5.59322e-07	Multiple
Fish & Seafood	gamma-tocopherol/beta-tocopherol	Cofactors and Vitamins	Tocopherol Metabolism	0.104921	0.0638133	0.146029	0.0209738	5.6596e-07	Multiple
Nuts & Seeds	Urolithin A	Xenobiotics	Bacterial/Fungal	0.100829	0.061213	0.140446	0.0202128	6.08859e-07	Unique
Wholegrains	behenoylcarnitine (C22)*	Lipid	Fatty Acid Metabolism (Acyl Carnitine, Long Chain Saturated)	-0.102164	-0.142306	-0.0620224	0.0204808	6.09193e-07	Multiple
Fruit	3-dehydrodeoxycholate	Lipid	Secondary Bile Acid Metabolism	-0.107362	-0.149637	-0.0650867	0.0215694	6.44086e-07	Multiple
Meat	lithocholate	Lipid	Secondary Bile Acid Metabolism	0.105131	0.063693	0.146569	0.0211422	6.60748e-07	Multiple
Wholegrains	isohyodeoxycholate	Lipid	Secondary Bile Acid Metabolism	-0.103155	-0.143835	-0.0624752	0.0207555	6.69472e-07	Multiple
Fruit	succinylcarnitine (C4-DC)	Energy	TCA Cycle	-0.10208	-0.142354	-0.0618072	0.0205479	6.76739e-07	Unique
Alcoholic Beverages	biliverdin	Cofactors and Vitamins	Hemoglobin and Porphyrin Metabolism	0.106	0.0641398	0.14786	0.0213575	6.937e-07	Multiple
Sweets & Desserts	3-ketosphinganine	Lipid	Sphingolipid Synthesis	0.100664	0.0609018	0.140427	0.0202874	6.98043e-07	Multiple
Vegetable Oil	vanillate	Xenobiotics	Food Component/Plant	0.101621	0.0613404	0.141901	0.0205515	7.62715e-07	Multiple
Meat	2'-deoxycytidine	Nucleotide	Pyrimidine Metabolism, Cytidine containing	-0.103445	-0.144473	-0.0624168	0.0209332	7.74522e-07	Multiple
Fruit	hyocholate	Lipid	Secondary Bile Acid Metabolism	-0.0994238	-0.138934	-0.0599139	0.0201585	8.13486e-07	Unique
Meat	cytidine	Nucleotide	Pyrimidine Metabolism, Cytidine containing	-0.105398	-0.147313	-0.0634819	0.0213859	8.29212e-07	Multiple
Nuts & Seeds	1-oleoylglycerol (18:1)	Lipid	Monoacylglycerol	0.103385	0.0622358	0.144534	0.0209949	8.46677e-07	Unique
Nuts & Seeds	butyrate/isobutyrate (4:0)	Lipid	Short Chain Fatty Acid	-0.103354	-0.144516	-0.062192	0.0210015	8.59807e-07	Unique
Wholegrains	lignoceroylcarnitine (C24)*	Lipid	Fatty Acid Metabolism (Acyl Carnitine, Long Chain Saturated)	-0.100729	-0.140951	-0.0605069	0.0205218	9.18286e-07	Multiple
Vegetables	3,4-dihydroxybenzoate	Xenobiotics	Benzoate Metabolism	0.101787	0.0608716	0.142702	0.0208756	1.08321e-06	Multiple
Vegetables	13-HODE + 9-HODE	Lipid	Fatty Acid, Monohydroxy	0.105064	0.0627526	0.147375	0.0215877	1.13403e-06	Multiple
Alcoholic Beverages	mannose	Carbohydrate	Fructose, Mannose and Galactose Metabolism	0.105686	0.0630761	0.148296	0.0217402	1.16604e-06	Unique
Dairy	2-methylcitrate/homocitrate	Energy	TCA Cycle	-0.102199	-0.143418	-0.0609801	0.0210305	1.17642e-06	Multiple
Nuts & Seeds	nicotianamine	Xenobiotics	Food Component/Plant	0.10271	0.0612329	0.144188	0.0211623	1.21327e-06	Multiple
Meat	adenine	Nucleotide	Purine Metabolism, Adenine containing	-0.104852	-0.147212	-0.0624927	0.0216124	1.22537e-06	Unique
Fruit	5-dodecenoate (12:1n7)	Lipid	Medium Chain Fatty Acid	-0.104828	-0.14725	-0.0624064	0.0216442	1.27733e-06	Multiple
Vegetables	gamma-tocotrienol	Cofactors and Vitamins	Tocopherol Metabolism	-0.102517	-0.144125	-0.0609098	0.0212288	1.37106e-06	Multiple
Nuts & Seeds	valine	Amino Acid	Leucine, Isoleucine and Valine Metabolism	-0.097828	-0.137573	-0.0580826	0.0202786	1.40572e-06	Unique
Nuts & Seeds	biliverdin	Cofactors and Vitamins	Hemoglobin and Porphyrin Metabolism	-0.102037	-0.143525	-0.0605486	0.021168	1.43307e-06	Multiple
Nuts & Seeds	choline phosphate	Lipid	Phospholipid Metabolism	0.101933	0.0604551	0.14341	0.0211624	1.45965e-06	Multiple
Alcoholic Beverages	5-hydroxypicolinic acid	Amino Acid	Tryptophan Metabolism	0.108949	0.0645081	0.153391	0.0226746	1.54815e-06	Multiple
Nuts & Seeds	25-hydroxycholesterol sulfate	Lipid	Sterol	-0.100551	-0.141596	-0.0595051	0.020942	1.57571e-06	Multiple
Nuts & Seeds	campesterol	Lipid	Sterol	-0.101591	-0.143116	-0.0600654	0.0211868	1.62669e-06	Multiple
Alcoholic Beverages	2,4,6-trihydroxybenzoate	Xenobiotics	Benzoate Metabolism	0.102848	0.0607494	0.144947	0.0214794	1.68263e-06	Multiple
Wholegrains	linoleoyl-linolenoyl-glycerol (18:2/18:3) [1]*	Lipid	Diacylglycerol	0.0999339	0.0589638	0.140904	0.0209035	1.7466e-06	Multiple
Tea & Coffee	o-Tyrosine	Amino Acid	Tyrosine Metabolism	-0.0952226	-0.134297	-0.0561483	0.0199362	1.78495e-06	Multiple
Sweets & Desserts	glycerol	Lipid	Glycerolipid Metabolism	-0.105549	-0.148886	-0.0622121	0.0221112	1.80987e-06	Multiple
Alcoholic Beverages	picolinate	Amino Acid	Tryptophan Metabolism	0.104619	0.061628	0.14761	0.0219345	1.84587e-06	Unique
Alcoholic Beverages	alpha-tocotrienol	Cofactors and Vitamins	Tocopherol Metabolism	-0.10328	-0.145751	-0.0608092	0.0216693	1.87735e-06	Multiple
Nuts & Seeds	myo-inositol	Lipid	Inositol Metabolism	0.100349	0.0590745	0.141623	0.0210588	1.88687e-06	Multiple
Nuts & Seeds	methionine	Amino Acid	Methionine, Cysteine, SAM and Taurine Metabolism	-0.100162	-0.14142	-0.0589037	0.0210505	1.95349e-06	Multiple
Vegetable Oil	maleate	Lipid	Fatty Acid, Dicarboxylate	0.102222	0.060077	0.144366	0.0215027	1.99532e-06	Multiple
Sweets & Desserts	13-HODE + 9-HODE	Lipid	Fatty Acid, Monohydroxy	-0.101413	-0.143232	-0.0595944	0.0213366	2.00395e-06	Multiple
Wholegrains	3-carboxy-4-methyl-5-pentyl-2-furanpropionate (3-CMPFP)**	Lipid	Fatty Acid, Dicarboxylate	-0.102652	-0.144986	-0.0603177	0.0215994	2.00888e-06	Multiple
Nuts & Seeds	3-methylglutarate/2-methylglutarate	Lipid	Fatty Acid, Dicarboxylate	-0.0993905	-0.14039	-0.0583905	0.0209187	2.02147e-06	Multiple
Vegetables	glycerophosphoinositol*	Lipid	Phospholipid Metabolism	0.101518	0.0594845	0.143552	0.0214462	2.20539e-06	Multiple
Alcoholic Beverages	4-hydroxycinnamate	Xenobiotics	Food Component/Plant	0.095967	0.0562318	0.135702	0.0202735	2.2054e-06	Unique
Wholegrains	bilirubin (Z,Z)	Cofactors and Vitamins	Hemoglobin and Porphyrin Metabolism	-0.0960806	-0.135892	-0.056269	0.0203124	2.24366e-06	Multiple
Tea & Coffee	1,3,7-trimethylurate	Xenobiotics	Xanthine Metabolism	0.0986738	0.0577809	0.139567	0.0208641	2.25236e-06	Unique
Vegetables	linoleate (18:2n6)	Lipid	Long Chain Polyunsaturated Fatty Acid (n3 and n6)	0.105104	0.0615028	0.148706	0.022246	2.30538e-06	Multiple
Nuts & Seeds	N-acetylalanine	Amino Acid	Alanine and Aspartate Metabolism	-0.0982965	-0.139155	-0.0574381	0.0208465	2.41408e-06	Unique
Potatoes	bilirubin (Z,Z)	Cofactors and Vitamins	Hemoglobin and Porphyrin Metabolism	0.0955276	0.0557835	0.135272	0.020278	2.46625e-06	Multiple
Wholegrains	D-urobilin	Cofactors and Vitamins	Hemoglobin and Porphyrin Metabolism	-0.0974361	-0.138014	-0.056858	0.0207035	2.52298e-06	Multiple
Vegetable Oil	harmane	Xenobiotics	Food Component/Plant	0.0932277	0.0543436	0.132112	0.0198392	2.61227e-06	Multiple
Nuts & Seeds	gamma-tocopherol/beta-tocopherol	Cofactors and Vitamins	Tocopherol Metabolism	0.0997221	0.0580775	0.141367	0.0212477	2.68802e-06	Multiple
Nuts & Seeds	cholesterol	Lipid	Sterol	-0.0988441	-0.140139	-0.0575491	0.0210693	2.71358e-06	Multiple
Meat	cysteine	Amino Acid	Methionine, Cysteine, SAM and Taurine Metabolism	0.0963544	0.0560786	0.13663	0.0205493	2.7462e-06	Multiple
Alcoholic Beverages	2-methylcitrate/homocitrate	Energy	TCA Cycle	0.100485	0.058435	0.142535	0.0214545	2.81837e-06	Multiple
Meat	3-dehydrodeoxycholate	Lipid	Secondary Bile Acid Metabolism	0.101812	0.0592053	0.14442	0.0217387	2.82074e-06	Multiple
Animal Fat	5-dodecenoate (12:1n7)	Lipid	Medium Chain Fatty Acid	0.100989	0.0586835	0.143295	0.0215848	2.88697e-06	Multiple
Vegetable Oil	LAHSA (18:2/OH-18:0)*	Lipid	Fatty Acid Hydroxyl Fatty Acid	0.0973231	0.0564875	0.138159	0.0208349	2.99506e-06	Multiple
Nuts & Seeds	isoleucine	Amino Acid	Leucine, Isoleucine and Valine Metabolism	-0.0945133	-0.134218	-0.0548087	0.0202578	3.07829e-06	Unique
Alcoholic Beverages	1-methyl-4-imidazoleacetate	Amino Acid	Histidine Metabolism	0.100433	0.0582416	0.142625	0.0215268	3.07865e-06	Multiple
Nuts & Seeds	isoursodeoxycholate	Lipid	Secondary Bile Acid Metabolism	-0.0985358	-0.139932	-0.0571392	0.0211211	3.08207e-06	Multiple
Vegetable Oil	3,4-dihydroxybenzoate	Xenobiotics	Benzoate Metabolism	0.096028	0.0556736	0.136382	0.0205894	3.10174e-06	Multiple
Wholegrains	1-methylguanidine	Amino Acid	Guanidino and Acetamido Metabolism	-0.0955874	-0.135761	-0.0554142	0.0204969	3.10873e-06	Multiple
Fruit	nicotinamide riboside	Cofactors and Vitamins	Nicotinate and Nicotinamide Metabolism	-0.0959645	-0.136338	-0.055591	0.0205991	3.18261e-06	Unique
Wholegrains	arachidoylcarnitine (C20)*	Lipid	Fatty Acid Metabolism (Acyl Carnitine, Long Chain Saturated)	-0.0940312	-0.133622	-0.0544406	0.0201997	3.23838e-06	Multiple
Wholegrains	linoleate (18:2n6)	Lipid	Long Chain Polyunsaturated Fatty Acid (n3 and n6)	0.10284	0.0594724	0.146208	0.0221267	3.3554e-06	Multiple
Vegetables	sphinganine	Lipid	Sphingolipid Synthesis	-0.0970418	-0.137971	-0.0561128	0.0208825	3.36735e-06	Multiple
Meat	linolenate [alpha or gamma; (18:3n3 or 6)]	Lipid	Long Chain Polyunsaturated Fatty Acid (n3 and n6)	-0.101959	-0.144973	-0.0589445	0.0219466	3.38787e-06	Multiple
Nuts & Seeds	sphinganine	Lipid	Sphingolipid Synthesis	-0.0969792	-0.138081	-0.0558772	0.0209708	3.75532e-06	Multiple
Fruit	ursocholate	Lipid	Secondary Bile Acid Metabolism	-0.0940645	-0.133967	-0.054162	0.0203588	3.83112e-06	Multiple
Vegetables	3-carboxyadipate	Lipid	Fatty Acid, Dicarboxylate	0.0967561	0.0556583	0.137854	0.0209686	3.94374e-06	Multiple
Wholegrains	cysteine	Amino Acid	Methionine, Cysteine, SAM and Taurine Metabolism	-0.0940329	-0.134024	-0.0540414	0.0204042	4.05568e-06	Multiple
Fruit	2-hydroxylignocerate*	Lipid	Fatty Acid, Monohydroxy	0.0960806	0.0551952	0.136966	0.0208603	4.10658e-06	Unique
Nuts & Seeds	cytidine	Nucleotide	Pyrimidine Metabolism, Cytidine containing	0.0986694	0.0566644	0.140674	0.0214315	4.1456e-06	Multiple
Alcoholic Beverages	gamma-tocotrienol	Cofactors and Vitamins	Tocopherol Metabolism	-0.0988505	-0.140947	-0.0567545	0.021478	4.17627e-06	Multiple
Sweetened Beverages	hexadecadienoate (16:2n6)	Lipid	Long Chain Polyunsaturated Fatty Acid (n3 and n6)	-0.104064	-0.148392	-0.0597361	0.0226168	4.20092e-06	Multiple
Vegetables	linoleoyl-linolenoyl-glycerol (18:2/18:3) [1]*	Lipid	Diacylglycerol	0.0968008	0.0555539	0.138048	0.0210447	4.22957e-06	Multiple
Meat	dibutyl sulfosuccinate	Xenobiotics	Chemical	0.101243	0.0581024	0.144384	0.0220109	4.23156e-06	Multiple
Fruit Juice	diethyl phosphate	Xenobiotics	Chemical	0.0966002	0.0554342	0.137766	0.0210034	4.23996e-06	Multiple
Sweetened Beverages	inosine	Nucleotide	Purine Metabolism, (Hypo)Xanthine/Inosine containing	-0.100773	-0.143886	-0.0576606	0.0219966	4.62095e-06	Unique
Meat	eicosanoylsphingosine (d20:1)*	Lipid	Sphingosines	0.0960963	0.0549733	0.137219	0.0209815	4.64874e-06	Multiple
Meat	12-ketolithocholate	Lipid	Secondary Bile Acid Metabolism	0.0970344	0.0553386	0.13873	0.0212738	5.0858e-06	Multiple
Alcoholic Beverages	cysteinylglycine	Amino Acid	Glutathione Metabolism	0.0894859	0.0510286	0.127943	0.0196214	5.10017e-06	Unique
Nuts & Seeds	valerate (5:0)	Lipid	Short Chain Fatty Acid	-0.0954464	-0.13647	-0.0544226	0.0209309	5.11375e-06	Unique
Vegetable Oil	gamma-tocotrienol	Cofactors and Vitamins	Tocopherol Metabolism	-0.0954539	-0.136608	-0.0543003	0.0209971	5.46631e-06	Multiple
Fruit Juice	harmane	Xenobiotics	Food Component/Plant	0.0906617	0.0515492	0.129774	0.0199557	5.54217e-06	Multiple
Vegetable Oil	diglycerol	Xenobiotics	Chemical	-0.0980977	-0.140494	-0.0557018	0.021631	5.75872e-06	Multiple
Nuts & Seeds	linoleoyl-linolenoyl-glycerol (18:2/18:3) [1]*	Lipid	Diacylglycerol	0.095679	0.0542569	0.137101	0.0211341	5.97623e-06	Multiple
Legumes	arachidoylcarnitine (C20)*	Lipid	Fatty Acid Metabolism (Acyl Carnitine, Long Chain Saturated)	-0.0909639	-0.130454	-0.0514733	0.0201486	6.34215e-06	Multiple
Potatoes	3,4-dihydroxybenzoate	Xenobiotics	Benzoate Metabolism	-0.0936183	-0.134337	-0.0528996	0.0207752	6.59857e-06	Multiple
Sweets & Desserts	gamma-tocotrienol	Cofactors and Vitamins	Tocopherol Metabolism	0.0945133	0.0533275	0.135699	0.0210136	6.86831e-06	Multiple
Margarine	beta-sitosterol	Lipid	Sterol	0.0949121	0.0535098	0.136314	0.021124	7.01944e-06	Unique
Meat	biliverdin	Cofactors and Vitamins	Hemoglobin and Porphyrin Metabolism	0.0948579	0.0533943	0.136321	0.0211553	7.32958e-06	Multiple
Meat	docosapentaenoate (n3 DPA; 22:5n3)	Lipid	Long Chain Polyunsaturated Fatty Acid (n3 and n6)	0.0931807	0.0524479	0.133914	0.0207824	7.33849e-06	Unique
Vegetables	lithocholate	Lipid	Secondary Bile Acid Metabolism	-0.0946401	-0.136091	-0.0531896	0.0211486	7.64098e-06	Multiple
Vegetables	tricarballylate	Energy	TCA Cycle	0.0938654	0.0527339	0.134997	0.0209858	7.72037e-06	Multiple
Nuts & Seeds	2-hydroxydecanoate	Lipid	Fatty Acid, Monohydroxy	0.0976854	0.0548677	0.140503	0.0218462	7.76677e-06	Unique
Alcoholic Beverages	3-methylglutarate/2-methylglutarate	Lipid	Fatty Acid, Dicarboxylate	0.0944894	0.0530509	0.135928	0.0211425	7.85243e-06	Multiple
Vegetables	gamma-tocopherol/beta-tocopherol	Cofactors and Vitamins	Tocopherol Metabolism	0.0950671	0.0533474	0.136787	0.021286	7.96256e-06	Multiple
Wholegrains	N6,N6,N6-trimethyllysine	Amino Acid	Lysine Metabolism	-0.0939873	-0.135338	-0.0526363	0.0210979	8.39621e-06	Multiple
Tea & Coffee	5-aminovalerate	Amino Acid	Lysine Metabolism	-0.0892335	-0.12862	-0.0498473	0.0200953	8.97478e-06	Unique
Sweetened Beverages	cytidine	Nucleotide	Pyrimidine Metabolism, Cytidine containing	-0.0973697	-0.140371	-0.0543688	0.0219396	9.07676e-06	Multiple
Dairy	sulfate*	Xenobiotics	Chemical	-0.0953638	-0.13749	-0.0532373	0.0214936	9.12815e-06	Unique
Vegetables	choline	Lipid	Phospholipid Metabolism	0.094883	0.0529596	0.136806	0.0213899	9.16946e-06	Multiple
Potatoes	isovalerate (i5:0)	Amino Acid	Leucine, Isoleucine and Valine Metabolism	0.0920356	0.0513277	0.132743	0.0207697	9.36919e-06	Multiple
Alcoholic Beverages	malate	Energy	TCA Cycle	0.094686	0.0527565	0.136616	0.021393	9.59841e-06	Unique
Fish & Seafood	gamma-tocotrienol	Cofactors and Vitamins	Tocopherol Metabolism	-0.0933563	-0.134701	-0.0520115	0.0210947	9.61811e-06	Multiple
Sweetened Beverages	glycerophosphoserine*	Lipid	Phospholipid Metabolism	-0.0914007	-0.131883	-0.0509186	0.0206545	9.63477e-06	Unique
Fruit	12-ketolithocholate	Lipid	Secondary Bile Acid Metabolism	-0.0932426	-0.134555	-0.0519306	0.0210779	9.70228e-06	Multiple
Meat	arginine	Amino Acid	Urea cycle; Arginine and Proline Metabolism	-0.0923878	-0.133338	-0.0514374	0.0208934	9.78539e-06	Multiple
Nuts & Seeds	leucine	Amino Acid	Leucine, Isoleucine and Valine Metabolism	-0.0912519	-0.131722	-0.0507815	0.0206485	9.90226e-06	Unique
Nuts & Seeds	4-imidazoleacetate	Amino Acid	Histidine Metabolism	-0.0934546	-0.134907	-0.052002	0.0211496	9.92825e-06	Multiple
Nuts & Seeds	glycerophosphoinositol*	Lipid	Phospholipid Metabolism	0.0949776	0.0527005	0.137255	0.0215703	1.06686e-05	Multiple
Vegetables	delta-tocopherol	Cofactors and Vitamins	Tocopherol Metabolism	0.0891424	0.0494354	0.128849	0.0202591	1.08188e-05	Multiple
Fruit	lignoceroylcarnitine (C24)*	Lipid	Fatty Acid Metabolism (Acyl Carnitine, Long Chain Saturated)	-0.0902926	-0.130557	-0.0500284	0.0205433	1.10656e-05	Multiple
Nuts & Seeds	glycodeoxycholate	Lipid	Secondary Bile Acid Metabolism	-0.0919369	-0.133068	-0.0508056	0.0209858	1.18179e-05	Multiple
Fish & Seafood	pheophorbide A	Xenobiotics	Food Component/Plant	0.0920675	0.050871	0.133264	0.021019	1.18571e-05	Multiple
Alcoholic Beverages	5-hydroxyhexanoate	Lipid	Fatty Acid, Monohydroxy	0.0942708	0.0520748	0.136467	0.021529	1.19339e-05	Unique
Vegetables	glycerol	Lipid	Glycerolipid Metabolism	0.0978584	0.0539715	0.141745	0.0223917	1.24075e-05	Multiple
Nuts & Seeds	citrate	Energy	TCA Cycle	0.0902878	0.0497717	0.130804	0.0206719	1.25585e-05	Multiple
Alcoholic Beverages	caffeate	Xenobiotics	Food Component/Plant	0.0918054	0.0505617	0.133049	0.021043	1.28443e-05	Multiple
Sweetened Beverages	adenosine	Nucleotide	Purine Metabolism, Adenine containing	-0.0943333	-0.136924	-0.051743	0.0217302	1.41756e-05	Multiple
Alcoholic Beverages	theophylline	Xenobiotics	Xanthine Metabolism	0.0928011	0.0508989	0.134703	0.0213791	1.42e-05	Multiple
Alcoholic Beverages	pheophytin A	Xenobiotics	Food Component/Plant	0.0937329	0.0513781	0.136088	0.02161	1.44128e-05	Multiple
Fruit	N-acetylglutamine	Amino Acid	Glutamate Metabolism	-0.0914518	-0.132793	-0.0501102	0.021093	1.45339e-05	Unique
Nuts & Seeds	vanillate	Xenobiotics	Food Component/Plant	0.0908701	0.0497784	0.131962	0.0209655	1.46247e-05	Multiple
Tea & Coffee	1,7-dimethylurate	Xenobiotics	Xanthine Metabolism	0.0932821	0.0510912	0.135473	0.0215264	1.46834e-05	Unique
Potatoes	4-imidazoleacetate	Amino Acid	Histidine Metabolism	0.0909431	0.0497924	0.132094	0.0209956	1.48081e-05	Multiple
Alcoholic Beverages	choline	Lipid	Phospholipid Metabolism	0.0933984	0.0510886	0.135708	0.021587	1.5143e-05	Multiple
Wholegrains	cholesterol	Lipid	Sterol	-0.0904117	-0.131416	-0.0494073	0.020921	1.54914e-05	Multiple
Vegetable Oil	methionine	Amino Acid	Methionine, Cysteine, SAM and Taurine Metabolism	-0.0890707	-0.129482	-0.0486596	0.0206183	1.56042e-05	Multiple
Fruit	D-urobilin	Cofactors and Vitamins	Hemoglobin and Porphyrin Metabolism	-0.0894544	-0.130065	-0.0488438	0.0207201	1.57963e-05	Multiple
Nuts & Seeds	N2,N6-diacetyllysine	Amino Acid	Lysine Metabolism	-0.0875576	-0.127327	-0.0477883	0.0202908	1.5951e-05	Unique
Alcoholic Beverages	arabinose	Carbohydrate	Pentose Metabolism	0.0937179	0.0511074	0.136328	0.0217404	1.62693e-05	Unique
Fruit	3-ketosphinganine	Lipid	Sphingolipid Synthesis	-0.0881704	-0.128281	-0.0480602	0.0204647	1.64437e-05	Multiple
Dairy	suberate (C8-DC)	Lipid	Fatty Acid, Dicarboxylate	-0.0902968	-0.131433	-0.0491603	0.0209884	1.69088e-05	Multiple
Vegetables	linoleoyl-linolenoyl-glycerol (18:2/18:3) [2]*	Lipid	Diacylglycerol	0.0927102	0.050473	0.134947	0.02155	1.69188e-05	Unique
Nuts & Seeds	o-Tyrosine	Amino Acid	Tyrosine Metabolism	-0.0855308	-0.124606	-0.0464558	0.0199366	1.7856e-05	Multiple
Meat	sphingosine	Lipid	Sphingosines	0.090221	0.0489349	0.131507	0.0210647	1.84356e-05	Multiple
Nuts & Seeds	dimethylglycine	Amino Acid	Glycine, Serine and Threonine Metabolism	-0.0937593	-0.1367	-0.050819	0.0219087	1.8728e-05	Multiple
Meat	dehydrolithocholate	Lipid	Secondary Bile Acid Metabolism	0.0909811	0.0491818	0.13278	0.0213265	1.98922e-05	Unique
Vegetable Oil	glycerol 3-phosphate	Lipid	Glycerolipid Metabolism	0.0916981	0.0495392	0.133857	0.0215101	2.01671e-05	Multiple
Meat	argininate*	Amino Acid	Urea cycle; Arginine and Proline Metabolism	-0.0917562	-0.133944	-0.0495687	0.0215246	2.0184e-05	Unique
Vegetables	arginine	Amino Acid	Urea cycle; Arginine and Proline Metabolism	0.0888638	0.0479686	0.129759	0.0208653	2.05413e-05	Multiple
Nuts & Seeds	pyruvate	Carbohydrate	Glycolysis, Gluconeogenesis, and Pyruvate Metabolism	-0.084274	-0.123061	-0.0454874	0.0197894	2.05774e-05	Unique
Fish & Seafood	3-carboxyadipate	Lipid	Fatty Acid, Dicarboxylate	0.0882737	0.0476053	0.128942	0.0207495	2.09753e-05	Multiple
Vegetable Oil	3-carboxyadipate	Lipid	Fatty Acid, Dicarboxylate	0.0879461	0.0474045	0.128488	0.0206848	2.12139e-05	Multiple
Nuts & Seeds	5-(2-Hydroxyethyl)-4-methylthiazole	Cofactors and Vitamins	Thiamine Metabolism	-0.0888111	-0.129786	-0.0478364	0.0209058	2.15545e-05	Unique
Meat	dimethylglycine	Amino Acid	Glycine, Serine and Threonine Metabolism	0.0929533	0.0500632	0.135843	0.0218831	2.15957e-05	Multiple
Wholegrains	pheophorbide A	Xenobiotics	Food Component/Plant	0.0893306	0.0479711	0.13069	0.0211022	2.3035e-05	Multiple
Alcoholic Beverages	glycerophosphoinositol*	Lipid	Phospholipid Metabolism	0.0918999	0.0493223	0.134477	0.0217236	2.33266e-05	Multiple
Sweetened Beverages	benzoate	Xenobiotics	Benzoate Metabolism	-0.095255	-0.139409	-0.051101	0.022528	2.35463e-05	Unique
Alcoholic Beverages	spermidine	Amino Acid	Polyamine Metabolism	0.0910904	0.0488238	0.133357	0.021565	2.40009e-05	Multiple
Miscellaneous Animal	campesterol	Lipid	Sterol	0.0895658	0.0479961	0.131136	0.0212095	2.41159e-05	Multiple
Meat	linoleoyl-linolenoyl-glycerol (18:2/18:3) [1]*	Lipid	Diacylglycerol	-0.0892339	-0.130665	-0.0478029	0.0211386	2.42827e-05	Multiple
Legumes	behenoylcarnitine (C22)*	Lipid	Fatty Acid Metabolism (Acyl Carnitine, Long Chain Saturated)	-0.08617	-0.126188	-0.0461521	0.0204177	2.43911e-05	Multiple
Nuts & Seeds	proline	Amino Acid	Urea cycle; Arginine and Proline Metabolism	-0.0831382	-0.121754	-0.044522	0.0197025	2.44657e-05	Unique
Wholegrains	lignoceroyl ethanolamide (24:0)*	Lipid	Endocannabinoid	-0.0864846	-0.126657	-0.0463126	0.0204963	2.44814e-05	Multiple
Alcoholic Beverages	cysteine	Amino Acid	Methionine, Cysteine, SAM and Taurine Metabolism	0.0879279	0.0470176	0.128838	0.020873	2.52537e-05	Multiple
Alcoholic Beverages	glycerophosphorylcholine (GPC)	Lipid	Phospholipid Metabolism	0.0867168	0.0463124	0.127121	0.0206148	2.59331e-05	Unique
Nuts & Seeds	N6-acetyllysine	Amino Acid	Lysine Metabolism	-0.0883085	-0.129486	-0.0471312	0.0210092	2.63024e-05	Unique
Dairy	3-hydroxyadipate	Lipid	Fatty Acid, Dicarboxylate	-0.0870891	-0.1277	-0.0464783	0.0207202	2.63275e-05	Unique
Alcoholic Beverages	glucuronate	Carbohydrate	Aminosugar Metabolism	0.0902753	0.048159	0.132392	0.0214883	2.65583e-05	Unique
Fish & Seafood	hexadecadienoate (16:2n6)	Lipid	Long Chain Polyunsaturated Fatty Acid (n3 and n6)	0.0914095	0.0487291	0.13409	0.0217761	2.69647e-05	Multiple
Fish & Seafood	choline phosphate	Lipid	Phospholipid Metabolism	0.0878254	0.0467992	0.128852	0.0209321	2.72e-05	Multiple
Margarine	campesterol	Lipid	Sterol	0.0874985	0.0465695	0.128427	0.0208825	2.78909e-05	Multiple
Fish & Seafood	hexadecatrienoate (16:3n3)	Lipid	Long Chain Polyunsaturated Fatty Acid (n3 and n6)	0.0907082	0.0482279	0.133189	0.021674	2.8503e-05	Multiple
Vegetables	12-ketolithocholate	Lipid	Secondary Bile Acid Metabolism	-0.0884092	-0.129932	-0.0468861	0.0211856	3.00514e-05	Multiple
Alcoholic Beverages	N-acetylglucosamine/N-acetylgalactosamine	Carbohydrate	Aminosugar Metabolism	0.09308	0.0493223	0.136838	0.0223258	3.05707e-05	Unique
Tea & Coffee	5-hydroxypicolinic acid	Amino Acid	Tryptophan Metabolism	0.0936272	0.0495483	0.137706	0.0224896	3.13921e-05	Multiple
Vegetables	piperine	Xenobiotics	Food Component/Plant	0.0884118	0.0467593	0.130064	0.0212516	3.17923e-05	Multiple
Nuts & Seeds	hydantoin-5-propionate	Amino Acid	Histidine Metabolism	-0.0834007	-0.122692	-0.044109	0.0200472	3.17937e-05	Unique
Fruit	arachidoylcarnitine (C20)*	Lipid	Fatty Acid Metabolism (Acyl Carnitine, Long Chain Saturated)	-0.0840235	-0.123648	-0.0443992	0.0202169	3.23713e-05	Multiple
Sweetened Beverages	2,6-dihydroxybenzoic acid	Xenobiotics	Drug - Topical Agents	-0.0905144	-0.13321	-0.0478186	0.021784	3.25159e-05	Multiple
Potatoes	hexadecadienoate (16:2n6)	Lipid	Long Chain Polyunsaturated Fatty Acid (n3 and n6)	-0.090875	-0.133814	-0.0479359	0.0219081	3.35379e-05	Multiple
Wholegrains	eicosanoylsphingosine (d20:1)*	Lipid	Sphingosines	-0.0863035	-0.127173	-0.0454344	0.020852	3.49024e-05	Multiple
Tea & Coffee	methylurea	Amino Acid	Urea cycle; Arginine and Proline Metabolism	0.0890745	0.0468616	0.131287	0.0215376	3.53769e-05	Unique
Vegetables	maleamate	Cofactors and Vitamins	Nicotinate and Nicotinamide Metabolism	0.0873834	0.0459449	0.128822	0.0211425	3.57944e-05	Multiple
Alcoholic Beverages	L-urobilin	Cofactors and Vitamins	Hemoglobin and Porphyrin Metabolism	0.087067	0.045775	0.128359	0.0210677	3.58489e-05	Multiple
Alcoholic Beverages	N-acetylneuraminate	Carbohydrate	Aminosugar Metabolism	0.0922982	0.0485033	0.136093	0.0223448	3.61753e-05	Unique
Dairy	acisoga	Amino Acid	Polyamine Metabolism	-0.0876299	-0.129216	-0.0460441	0.0212177	3.62688e-05	Unique
Meat	deoxycholate	Lipid	Secondary Bile Acid Metabolism	0.0869156	0.0456498	0.128181	0.0210544	3.65697e-05	Multiple
Fish & Seafood	3-carboxy-4-methyl-5-pentyl-2-furanpropionate (3-CMPFP)**	Lipid	Fatty Acid, Dicarboxylate	-0.0886064	-0.130749	-0.0464637	0.0215018	3.77415e-05	Multiple
Fish & Seafood	delta-tocopherol	Cofactors and Vitamins	Tocopherol Metabolism	0.0824031	0.0431905	0.121616	0.0200068	3.80925e-05	Multiple
Tea & Coffee	maleamate	Cofactors and Vitamins	Nicotinate and Nicotinamide Metabolism	0.0872092	0.0456534	0.128765	0.0212023	3.9023e-05	Multiple
Wholegrains	behenoyl ethanolamide (22:0)*	Lipid	Endocannabinoid	-0.0804536	-0.118873	-0.0420339	0.0196023	4.05538e-05	Unique
Sweetened Beverages	prolylglycine	Peptide	Dipeptide	-0.0877838	-0.129706	-0.0458611	0.0213895	4.05967e-05	Unique
Wholegrains	N,N,N-trimethyl-5-aminovalerate	Amino Acid	Lysine Metabolism	-0.0871084	-0.128741	-0.0454761	0.0212413	4.11562e-05	Multiple
Dairy	aspartate	Amino Acid	Alanine and Aspartate Metabolism	-0.0877478	-0.129699	-0.0457969	0.021404	4.1385e-05	Unique
Fruit	octadecanedioate (C18-DC)	Lipid	Fatty Acid, Dicarboxylate	0.08523	0.044418	0.126042	0.0208228	4.25636e-05	Multiple
Fruit	carnitine	Lipid	Carnitine Metabolism	-0.089076	-0.131763	-0.046389	0.0217795	4.31563e-05	Unique
Sweets & Desserts	N-carbamoylglutamate	Xenobiotics	Drug - Other	-0.0834768	-0.12357	-0.0433839	0.020456	4.48793e-05	Multiple
Potatoes	glycerol	Lipid	Glycerolipid Metabolism	-0.0908585	-0.134671	-0.047046	0.0223537	4.81186e-05	Multiple
Vegetables	hexadecasphinganine (d16:0)*	Lipid	Sphingolipid Synthesis	-0.0849966	-0.125985	-0.0440078	0.020913	4.81797e-05	Unique
Alcoholic Beverages	stachydrine	Xenobiotics	Food Component/Plant	0.0870304	0.0450123	0.129049	0.0214382	4.91587e-05	Unique
Alcoholic Beverages	branched chain 14:0 dicarboxylic acid**	Lipid	Fatty Acid, Dicarboxylate	0.0872427	0.0451158	0.12937	0.0214937	4.92861e-05	Multiple
Alcoholic Beverages	N,N-dimethyl-pro-pro	Peptide	Modified Peptides	0.0843901	0.0436163	0.125164	0.0208033	4.97987e-05	Unique
Fruit	p-cresol	Xenobiotics	Benzoate Metabolism	-0.0821682	-0.121876	-0.0424601	0.0202596	4.99703e-05	Multiple
Vegetables	N-formylphenylalanine	Amino Acid	Tyrosine Metabolism	0.088221	0.0455838	0.130858	0.0217541	5.00539e-05	Unique
Dairy	N-acetylproline	Amino Acid	Urea cycle; Arginine and Proline Metabolism	-0.0852008	-0.126413	-0.0439885	0.0210271	5.07907e-05	Multiple
Dairy	piperine	Xenobiotics	Food Component/Plant	-0.0853176	-0.126602	-0.0440328	0.0210641	5.11332e-05	Multiple
Margarine	diglycerol	Xenobiotics	Chemical	0.0873871	0.0450838	0.12969	0.0215837	5.14918e-05	Multiple
Nuts & Seeds	sphingosine	Lipid	Sphingosines	-0.085264	-0.126541	-0.0439867	0.0210602	5.153e-05	Multiple
Fruit	L-urobilin	Cofactors and Vitamins	Hemoglobin and Porphyrin Metabolism	-0.0834391	-0.123844	-0.0430338	0.0206153	5.17832e-05	Multiple
Potatoes	linolenate [alpha or gamma; (18:3n3 or 6)]	Lipid	Long Chain Polyunsaturated Fatty Acid (n3 and n6)	-0.0884253	-0.131285	-0.0455661	0.0218674	5.26114e-05	Multiple
Wholegrains	LAHSA (18:2/OH-18:0)*	Lipid	Fatty Acid Hydroxyl Fatty Acid	0.0849638	0.0437774	0.12615	0.0210139	5.27213e-05	Multiple
Tea & Coffee	3-formylindole	Xenobiotics	Food Component/Plant	-0.0775279	-0.115115	-0.0399411	0.0191773	5.28409e-05	Unique
Miscellaneous Animal	gamma-tocotrienol	Cofactors and Vitamins	Tocopherol Metabolism	0.0863149	0.0444637	0.128166	0.021353	5.29346e-05	Multiple
Nuts & Seeds	isocaproate (i6:0)	Lipid	Fatty Acid, Branched	-0.0784468	-0.11649	-0.040404	0.01941	5.30936e-05	Unique
Vegetables	glycodeoxycholate	Lipid	Secondary Bile Acid Metabolism	-0.0846248	-0.125669	-0.0435803	0.0209415	5.32199e-05	Multiple
Sweets & Desserts	diglycerol	Xenobiotics	Chemical	0.0873318	0.0449726	0.129691	0.0216123	5.32585e-05	Multiple
Alcoholic Beverages	3-hydroxy-3-methylglutarate	Lipid	Mevalonate Metabolism	0.0880379	0.0453142	0.130761	0.0217982	5.37313e-05	Multiple
Nuts & Seeds	3-hydroxy-3-methylglutarate	Lipid	Mevalonate Metabolism	0.0871997	0.0448758	0.129524	0.0215942	5.38854e-05	Multiple
Vegetables	ursocholate	Lipid	Secondary Bile Acid Metabolism	-0.0829598	-0.123314	-0.0426056	0.0205892	5.59477e-05	Multiple
Tea & Coffee	3-methylglutaconate	Amino Acid	Leucine, Isoleucine and Valine Metabolism	-0.0832477	-0.123782	-0.0427134	0.0206812	5.69047e-05	Unique
Fish & Seafood	pheophytin A	Xenobiotics	Food Component/Plant	0.0849984	0.0435227	0.126474	0.0211615	5.90288e-05	Multiple
Alcoholic Beverages	maltose	Carbohydrate	Glycogen Metabolism	0.0885072	0.0453055	0.131709	0.0220421	5.93513e-05	Unique
Potatoes	pheophorbide A	Xenobiotics	Food Component/Plant	-0.0848214	-0.126266	-0.0433768	0.0211456	6.03854e-05	Multiple
Eggs	vanillate	Xenobiotics	Food Component/Plant	0.0829212	0.042386	0.123456	0.0206816	6.08697e-05	Multiple
Wholegrains	isoursodeoxycholate	Lipid	Secondary Bile Acid Metabolism	-0.0839877	-0.125073	-0.0429021	0.0209624	6.16019e-05	Multiple
Wholegrains	L-urobilin	Cofactors and Vitamins	Hemoglobin and Porphyrin Metabolism	-0.0828063	-0.123315	-0.0422975	0.0206681	6.16315e-05	Multiple
Vegetable Oil	N-acetylmethionine	Amino Acid	Methionine, Cysteine, SAM and Taurine Metabolism	-0.0780527	-0.11624	-0.0398654	0.0194837	6.17414e-05	Multiple
Tea & Coffee	2,3-dimethylsuccinate	Amino Acid	Leucine, Isoleucine and Valine Metabolism	0.0863831	0.0440676	0.128699	0.0215899	6.3054e-05	Multiple
Nuts & Seeds	citrulline	Amino Acid	Urea cycle; Arginine and Proline Metabolism	-0.087843	-0.130885	-0.0448014	0.0219604	6.33261e-05	Unique
Vegetables	3-dehydrodeoxycholate	Lipid	Secondary Bile Acid Metabolism	-0.0869301	-0.129533	-0.0443275	0.0217364	6.35343e-05	Multiple
Alcoholic Beverages	tricarballylate	Energy	TCA Cycle	0.0848515	0.0432003	0.126503	0.021251	6.52912e-05	Multiple
Vegetable Oil	bilirubin (Z,Z)	Cofactors and Vitamins	Hemoglobin and Porphyrin Metabolism	-0.0801508	-0.119531	-0.0407708	0.0200922	6.63114e-05	Multiple
Sweetened Beverages	pheophorbide A	Xenobiotics	Food Component/Plant	-0.0867763	-0.129494	-0.0440587	0.0217951	6.84942e-05	Multiple
Nuts & Seeds	2-hydroxy-4-(methylthio)butanoic acid	Amino Acid	Methionine, Cysteine, SAM and Taurine Metabolism	-0.0838504	-0.125159	-0.0425416	0.0210763	6.93743e-05	Unique
Alcoholic Beverages	1-methyl-beta-carboline-3-carboxylic acid	Xenobiotics	Food Component/Plant	0.0834244	0.0422944	0.124554	0.0209851	7.0258e-05	Multiple
Vegetable Oil	pheophorbide A	Xenobiotics	Food Component/Plant	0.0832785	0.042209	0.124348	0.0209542	7.05841e-05	Multiple
Nuts & Seeds	palmitoleate (16:1n7)	Lipid	Long Chain Monounsaturated Fatty Acid	0.08656	0.0438462	0.129274	0.0217932	7.13059e-05	Unique
Nuts & Seeds	3-methyl-2-oxovalerate	Amino Acid	Leucine, Isoleucine and Valine Metabolism	-0.081826	-0.122207	-0.0414452	0.0206029	7.13958e-05	Unique
Tea & Coffee	formiminoglutamate	Amino Acid	Histidine Metabolism	-0.0828334	-0.123732	-0.0419347	0.0208671	7.20007e-05	Unique
Nuts & Seeds	N2-acetyllysine	Amino Acid	Lysine Metabolism	-0.0829344	-0.123909	-0.0419596	0.0209059	7.27724e-05	Unique
Alcoholic Beverages	citrate	Energy	TCA Cycle	0.0826167	0.0417934	0.12344	0.0208286	7.29361e-05	Multiple
Vegetable Oil	pheophytin A	Xenobiotics	Food Component/Plant	0.0836039	0.0422821	0.124926	0.021083	7.32511e-05	Multiple
Eggs	3-carboxyadipate	Lipid	Fatty Acid, Dicarboxylate	0.0824643	0.0417009	0.123228	0.0207981	7.33961e-05	Multiple
Tea & Coffee	cystine	Amino Acid	Methionine, Cysteine, SAM and Taurine Metabolism	-0.081447	-0.121708	-0.0411864	0.0205415	7.33982e-05	Unique
Potatoes	lithocholate	Lipid	Secondary Bile Acid Metabolism	0.0833896	0.0421603	0.124619	0.0210357	7.3647e-05	Multiple
Fruit	1-palmitoyl-GPC (16:0)	Lipid	Lysophospholipid	-0.0842366	-0.125924	-0.0425495	0.0212693	7.47999e-05	Unique
Alcoholic Beverages	myristate (14:0)	Lipid	Long Chain Saturated Fatty Acid	-0.0864206	-0.129197	-0.0436447	0.0218248	7.50327e-05	Unique
Fruit	N6,N6,N6-trimethyllysine	Amino Acid	Lysine Metabolism	-0.0834536	-0.124778	-0.0421295	0.0210841	7.55389e-05	Multiple
Potatoes	oleoyl-linoleoyl-glycerol (18:1/18:2) [1]	Lipid	Diacylglycerol	-0.0810834	-0.121255	-0.0409114	0.0204963	7.62151e-05	Multiple
Vegetables	myo-inositol	Lipid	Inositol Metabolism	0.0830303	0.0418859	0.124175	0.0209924	7.64543e-05	Multiple
Nuts & Seeds	gamma-glutamylmethionine	Peptide	Gamma-glutamyl Amino Acid	-0.0812897	-0.121573	-0.0410067	0.020553	7.64915e-05	Unique
Vegetable Oil	10-hydroxystearate	Lipid	Fatty Acid, Monohydroxy	0.084588	0.042545	0.126631	0.0214509	8.03583e-05	Multiple
Nuts & Seeds	glycerophosphoglycerol	Lipid	Glycerolipid Metabolism	-0.0836594	-0.125265	-0.0420543	0.0212275	8.11127e-05	Unique
Dairy	25-hydroxycholesterol sulfate	Lipid	Sterol	-0.0815959	-0.12221	-0.0409819	0.0207218	8.22722e-05	Multiple
Vegetables	eicosanoylsphingosine (d20:1)*	Lipid	Sphingosines	-0.082582	-0.123699	-0.041465	0.0209785	8.26736e-05	Multiple
Vegetable Oil	N-propionylmethionine	Amino Acid	Methionine, Cysteine, SAM and Taurine Metabolism	-0.0761241	-0.114042	-0.0382061	0.0193463	8.32613e-05	Multiple
Dairy	1-methyl-beta-carboline-3-carboxylic acid	Xenobiotics	Food Component/Plant	0.0796001	0.0398344	0.119366	0.020289	8.73407e-05	Multiple
Alcoholic Beverages	ribulose/xylulose	Carbohydrate	Pentose Metabolism	0.083502	0.0417759	0.125228	0.0212892	8.77204e-05	Unique
Sweets & Desserts	hexadecadienoate (16:2n6)	Lipid	Long Chain Polyunsaturated Fatty Acid (n3 and n6)	-0.0852892	-0.127958	-0.0426208	0.02177	8.9382e-05	Multiple
Alcoholic Beverages	adenosine	Nucleotide	Purine Metabolism, Adenine containing	0.0842933	0.0421231	0.126463	0.0215158	8.93821e-05	Multiple
Alcoholic Beverages	lyxonate	Carbohydrate	Pentose Metabolism	0.0833415	0.0416287	0.125054	0.0212824	9.00402e-05	Unique
Sweetened Beverages	glycerophosphoinositol*	Lipid	Phospholipid Metabolism	-0.0863404	-0.129647	-0.0430334	0.0220958	9.32364e-05	Multiple
Sweetened Beverages	branched chain 14:0 dicarboxylic acid**	Lipid	Fatty Acid, Dicarboxylate	-0.0851356	-0.127852	-0.042419	0.0217946	9.3732e-05	Multiple
Wholegrains	5-hydroxylysine	Amino Acid	Lysine Metabolism	-0.0745438	-0.111949	-0.0371382	0.0190848	9.38664e-05	Multiple
Fruit	campesterol	Lipid	Sterol	-0.0821497	-0.123399	-0.0409001	0.0210461	9.48793e-05	Multiple
Alcoholic Beverages	2'-deoxyinosine	Nucleotide	Purine Metabolism, (Hypo)Xanthine/Inosine containing	0.0823295	0.040975	0.123684	0.0210996	9.5424e-05	Unique
