# Supplementary material for: Faecal metabolites as a readout of habitual diet capture dietary interactions with the gut microbiome
Source: Nat Commun. 2025 Dec 4;16:10051. doi: 10.1038/s41467-025-66046-7 (PMC12678775; doi:10.1038/s41467-025-66046-7)
Supplement: Supplementary file 11 — Supplementary Dataset 9 [file 41467_2025_66046_MOESM11_ESM.xlsx]

## Sheet: Supplementary Data 9
Supplementary Data 9: Associations between dietary associated faecal metabolites and microbiome alpha diversity
				Meta-Analysis					TwinsUK						PREDICT1
Diversity Metric	Faecal Metabolite	Super Pathway	Sub Pathway	Beta	CI_Lower	CI_Higher	SE	p value	N	Beta	CI_Lower	CI_Higher	SE	p value	N	Beta	CI_Lower	CI_Higher	SE	p value	Beta Same Direction	Significant
Shannon Index	ursocholate	Lipid	Secondary Bile Acid Metabolism	-0.285234	-0.341431	-0.229037	0.0286725	2.57281e-23	726	-0.243644	-0.311671	-0.175618	0.0346499	4.96726e-12	318	-0.375566	-0.476036	-0.275095	0.0510659	1.9356e-12	TRUE	TRUE
Shannon Index	3-methyladipate	Lipid	Fatty Acid, Dicarboxylate	0.286566	0.229595	0.343537	0.0290672	6.2834e-23	726	0.26464	0.195839	0.333441	0.0350446	1.32866e-13	318	0.334908	0.232529	0.437286	0.0520356	4.94714e-10	TRUE	TRUE
Shannon Index	hyocholate	Lipid	Secondary Bile Acid Metabolism	-0.286004	-0.344182	-0.227826	0.0296832	5.67813e-22	726	-0.260343	-0.330353	-0.190333	0.0356606	7.64538e-13	318	-0.343889	-0.449267	-0.238511	0.0535601	5.43611e-10	TRUE	TRUE
Shannon Index	octadecanedioate (C18-DC)	Lipid	Fatty Acid, Dicarboxylate	0.27711	0.220095	0.334126	0.0290902	1.63629e-21	726	0.276545	0.208091	0.344999	0.0348679	8.55565e-15	318	0.278405	0.174591	0.382219	0.0527651	2.46943e-07	TRUE	TRUE
Shannon Index	suberate (C8-DC)	Lipid	Fatty Acid, Dicarboxylate	0.270313	0.21281	0.327816	0.0293388	3.15638e-20	726	0.245057	0.17627	0.313843	0.0350373	6.18897e-12	318	0.329574	0.223981	0.435168	0.0536697	2.54128e-09	TRUE	TRUE
Shannon Index	isoursodeoxycholate	Lipid	Secondary Bile Acid Metabolism	-0.261177	-0.318841	-0.203513	0.029421	6.85342e-19	726	-0.248179	-0.317212	-0.179147	0.0351625	4.04822e-12	318	-0.291519	-0.397219	-0.18582	0.0537234	1.18594e-07	TRUE	TRUE
Shannon Index	sphinganine	Lipid	Sphingolipid Synthesis	-0.235635	-0.293605	-0.177665	0.029577	1.628e-15	726	-0.189153	-0.259169	-0.119138	0.0356633	1.52383e-07	318	-0.338041	-0.44219	-0.233893	0.052935	7.33051e-10	TRUE	TRUE
Shannon Index	cystine	Amino Acid	Methionine, Cysteine, SAM and Taurine Metabolism	-0.22132	-0.277831	-0.164808	0.028833	1.6423e-14	726	-0.203099	-0.270433	-0.135765	0.0342972	5.1118e-09	318	-0.265231	-0.369985	-0.160476	0.0532432	1.05692e-06	TRUE	TRUE
Shannon Index	methionine	Amino Acid	Methionine, Cysteine, SAM and Taurine Metabolism	-0.204825	-0.261402	-0.148248	0.0288664	1.28766e-12	726	-0.174215	-0.241025	-0.107406	0.0340303	4.06146e-07	318	-0.283357	-0.390599	-0.176114	0.0545076	3.65355e-07	TRUE	TRUE
Shannon Index	D-urobilin	Cofactors and Vitamins	Hemoglobin and Porphyrin Metabolism	-0.204947	-0.264116	-0.145777	0.0301892	1.13109e-11	726	-0.182499	-0.253131	-0.111866	0.0359774	5.00364e-07	318	-0.258365	-0.367559	-0.149172	0.0554993	4.84417e-06	TRUE	TRUE
Shannon Index	N-propionylmethionine	Amino Acid	Methionine, Cysteine, SAM and Taurine Metabolism	-0.18604	-0.2416	-0.13048	0.0283473	5.27778e-11	726	-0.141226	-0.206549	-0.0759032	0.033273	2.54294e-05	318	-0.304686	-0.411203	-0.198169	0.054139	4.10434e-08	TRUE	TRUE
Shannon Index	3-hydroxyoleate*	Lipid	Fatty Acid, Monohydroxy	0.196323	0.137692	0.254954	0.0299143	5.27872e-11	726	0.168863	0.0987481	0.238979	0.035714	2.74001e-06	318	0.260881	0.153141	0.368621	0.0547604	3.01358e-06	TRUE	TRUE
Shannon Index	hexadecasphinganine (d16:0)*	Lipid	Sphingolipid Synthesis	-0.194603	-0.253521	-0.135685	0.0300608	9.56566e-11	726	-0.170803	-0.241271	-0.100335	0.0358937	2.3622e-06	318	-0.250508	-0.358742	-0.142274	0.0550116	7.63155e-06	TRUE	TRUE
Shannon Index	3-methylglutaconate	Amino Acid	Leucine, Isoleucine and Valine Metabolism	-0.190761	-0.249649	-0.131873	0.0300453	2.16557e-10	726	-0.156274	-0.227181	-0.0853671	0.0361173	1.73099e-05	318	-0.268255	-0.374775	-0.161735	0.0541403	1.19941e-06	TRUE	TRUE
Shannon Index	bilirubin (Z,Z)	Cofactors and Vitamins	Hemoglobin and Porphyrin Metabolism	-0.184922	-0.243084	-0.126761	0.0296749	4.6164e-10	726	-0.143181	-0.212685	-0.0736762	0.0354029	5.83234e-05	318	-0.28353	-0.390587	-0.176472	0.0544137	3.47756e-07	TRUE	TRUE
Shannon Index	1-methyl-beta-carboline-3-carboxylic acid	Xenobiotics	Food Component/Plant	0.182672	0.124588	0.240756	0.0296351	7.09148e-10	726	0.166775	0.0964364	0.237113	0.0358275	3.88859e-06	318	0.217114	0.11336	0.320869	0.0527348	4.921e-05	TRUE	TRUE
Shannon Index	5-hydroxyhexanoate	Lipid	Fatty Acid, Monohydroxy	0.186118	0.126092	0.246145	0.0306265	1.22421e-09	726	0.141897	0.0695255	0.214268	0.0368632	0.000129023	318	0.284664	0.176395	0.392933	0.0550293	4.19446e-07	TRUE	TRUE
Shannon Index	1,3,7-trimethylurate	Xenobiotics	Xanthine Metabolism	0.180997	0.122003	0.239991	0.0300997	1.81845e-09	726	0.10655	0.0343289	0.178772	0.0367869	0.00389083	318	0.331792	0.228784	0.434801	0.0523558	8.61828e-10	TRUE	TRUE
Shannon Index	cholesterol sulfate	Lipid	Sterol	-0.181828	-0.241342	-0.122315	0.0303646	2.1222e-09	726	-0.16733	-0.238404	-0.0962547	0.0362028	4.50514e-06	318	-0.216225	-0.325936	-0.106515	0.0557621	0.000128923	TRUE	TRUE
Shannon Index	bilirubin degradation product, C16H18N2O5 (1)**	Partially Characterized Molecules	Partially Characterized Molecules	-0.175287	-0.233706	-0.116868	0.0298062	4.08066e-09	726	-0.171914	-0.241781	-0.102046	0.0355878	1.67088e-06	318	-0.183213	-0.290543	-0.0758828	0.0545523	0.000881156	TRUE	TRUE
Shannon Index	dehydrolithocholate	Lipid	Secondary Bile Acid Metabolism	0.177455	0.118147	0.236763	0.0302597	4.50821e-09	726	0.145027	0.0738174	0.216236	0.0362713	7.07302e-05	318	0.251694	0.143717	0.359671	0.054881	6.5933e-06	TRUE	TRUE
Shannon Index	5-hydroxylysine	Amino Acid	Lysine Metabolism	-0.167599	-0.223859	-0.111339	0.0287045	5.25871e-09	726	-0.160376	-0.227363	-0.0933882	0.0341209	3.15571e-06	318	-0.185089	-0.289551	-0.0806274	0.0530942	0.000560615	TRUE	TRUE
Shannon Index	1,7-dimethylurate	Xenobiotics	Xanthine Metabolism	-0.174874	-0.234067	-0.115681	0.0302011	7.02543e-09	726	-0.11747	-0.189297	-0.0456428	0.036586	0.00138329	318	-0.297659	-0.402935	-0.192384	0.0535077	5.93239e-08	TRUE	TRUE
Shannon Index	1-methyl-5-imidazolelactate	Amino Acid	Histidine Metabolism	-0.171261	-0.229887	-0.112635	0.0299117	1.031e-08	726	-0.112488	-0.183483	-0.0414935	0.0361619	0.0019409	318	-0.298591	-0.403314	-0.193869	0.0532268	4.55504e-08	TRUE	TRUE
Shannon Index	aspartate	Amino Acid	Alanine and Aspartate Metabolism	-0.170677	-0.229584	-0.11177	0.0300549	1.35616e-08	726	-0.110122	-0.181438	-0.0388058	0.0363257	0.00252193	318	-0.302083	-0.407365	-0.1968	0.0535115	3.80247e-08	TRUE	TRUE
Shannon Index	cysteinylglycine	Amino Acid	Glutathione Metabolism	-0.166737	-0.22434	-0.109133	0.02939	1.40124e-08	726	-0.121747	-0.19083	-0.0526629	0.0351886	0.000574086	318	-0.270516	-0.375666	-0.165366	0.0534439	7.44566e-07	TRUE	TRUE
Shannon Index	enterolactone	Xenobiotics	Food Component/Plant	0.168787	0.11006	0.227514	0.0299633	1.76977e-08	726	0.120676	0.0500672	0.191284	0.0359652	0.000834404	318	0.277946	0.17136	0.384532	0.0541739	5.31256e-07	TRUE	TRUE
Shannon Index	sitostanol	Xenobiotics	Food Component/Plant	0.168042	0.109184	0.226899	0.0300297	2.19547e-08	726	0.127477	0.0568192	0.198136	0.0359906	0.000424133	318	0.260993	0.153803	0.368184	0.0544811	2.67153e-06	TRUE	TRUE
Shannon Index	sphingosine	Lipid	Sphingosines	-0.168744	-0.227902	-0.109587	0.030183	2.26147e-08	726	-0.15628	-0.226929	-0.0856306	0.0359859	1.6126e-05	318	-0.198319	-0.307376	-0.0892612	0.0554302	0.000406396	TRUE	TRUE
Shannon Index	deoxycholate	Lipid	Secondary Bile Acid Metabolism	-0.164131	-0.222085	-0.106177	0.0295687	2.84314e-08	726	-0.12994	-0.199079	-0.0608008	0.0352168	0.000242653	318	-0.245827	-0.352931	-0.138724	0.054437	9.24888e-06	TRUE	TRUE
Shannon Index	leucine	Amino Acid	Leucine, Isoleucine and Valine Metabolism	-0.15975	-0.216549	-0.102952	0.0289794	3.53676e-08	726	-0.126756	-0.193833	-0.0596784	0.0341667	0.000225588	318	-0.244344	-0.351981	-0.136708	0.0547079	1.11441e-05	TRUE	TRUE
Shannon Index	25-hydroxycholesterol sulfate	Lipid	Sterol	-0.16226	-0.221578	-0.102943	0.0302645	8.25745e-08	726	-0.1261	-0.197168	-0.0550326	0.036199	0.000525033	318	-0.246231	-0.354762	-0.1377	0.0551626	1.13653e-05	TRUE	TRUE
Shannon Index	3-ketosphinganine	Lipid	Sphingolipid Synthesis	-0.158549	-0.217306	-0.0997928	0.0299784	1.23128e-07	726	-0.126352	-0.196616	-0.0560871	0.0357901	0.000441767	318	-0.234253	-0.342227	-0.126279	0.0548795	2.6537e-05	TRUE	TRUE
Shannon Index	glycerol 3-phosphate	Lipid	Glycerolipid Metabolism	0.161731	0.101506	0.221956	0.0307277	1.41453e-07	726	0.143882	0.0716782	0.216085	0.0367777	0.000100143	318	0.202997	0.092975	0.313019	0.0559204	0.000333991	TRUE	TRUE
Shannon Index	2-hydroxylignocerate*	Lipid	Fatty Acid, Monohydroxy	0.161442	0.100954	0.22193	0.0308619	1.68497e-07	726	0.178606	0.106534	0.250678	0.0367107	1.40531e-06	318	0.120077	0.00795082	0.232203	0.0569899	0.0359324	TRUE	TRUE
Shannon Index	valine	Amino Acid	Leucine, Isoleucine and Valine Metabolism	-0.145249	-0.201351	-0.0891467	0.028624	3.88785e-07	726	-0.128057	-0.193552	-0.0625617	0.0333608	0.000136613	318	-0.193224	-0.302869	-0.0835779	0.0557292	0.000600294	TRUE	TRUE
Shannon Index	L-urobilin	Cofactors and Vitamins	Hemoglobin and Porphyrin Metabolism	0.152758	0.0934763	0.212041	0.0302466	4.40798e-07	726	0.13658	0.0658517	0.207308	0.0360262	0.000162605	318	0.1914	0.0818568	0.300944	0.0556772	0.000666621	TRUE	TRUE
Shannon Index	bilirubin degradation product, C16H18N2O5 (3)**	Partially Characterized Molecules	Partially Characterized Molecules	-0.150498	-0.209055	-0.091941	0.0298765	4.72058e-07	726	-0.14155	-0.211611	-0.0714884	0.0356865	8.03847e-05	318	-0.171465	-0.278944	-0.0639864	0.0546277	0.00186026	TRUE	TRUE
Shannon Index	docosapentaenoate (n3 DPA; 22:5n3)	Lipid	Long Chain Polyunsaturated Fatty Acid (n3 and n6)	-0.149057	-0.208537	-0.0895773	0.0303474	9.02923e-07	726	-0.1315	-0.2027	-0.0603012	0.0362662	0.000308136	318	-0.190067	-0.299119	-0.0810148	0.0554275	0.0006909	TRUE	TRUE
Shannon Index	N-formylanthranilic acid	Amino Acid	Tryptophan Metabolism	-0.144334	-0.202688	-0.0859794	0.0297731	1.24848e-06	726	-0.141058	-0.210897	-0.0712187	0.0355734	8.10473e-05	318	-0.151995	-0.25903	-0.0449604	0.054402	0.00553032	TRUE	TRUE
Shannon Index	biliverdin	Cofactors and Vitamins	Hemoglobin and Porphyrin Metabolism	-0.145098	-0.203994	-0.0862023	0.0300495	1.37467e-06	726	-0.119473	-0.189703	-0.0492423	0.0357726	0.000881872	318	-0.206523	-0.31549	-0.0975562	0.0553841	0.000229375	TRUE	TRUE
Shannon Index	cholesterol	Lipid	Sterol	-0.140774	-0.199474	-0.0820751	0.0299492	2.59596e-06	726	-0.074847	-0.145059	-0.00463463	0.0357635	0.0367228	318	-0.295546	-0.403356	-0.187735	0.0547963	1.38332e-07	TRUE	TRUE
Shannon Index	prolylglycine	Peptide	Dipeptide	-0.143828	-0.203957	-0.083699	0.0306787	2.75604e-06	726	-0.131616	-0.203393	-0.0598383	0.0365607	0.000340588	318	-0.17289	-0.283855	-0.061925	0.0563997	0.00236647	TRUE	TRUE
Shannon Index	N-acetylmethionine	Amino Acid	Methionine, Cysteine, SAM and Taurine Metabolism	-0.126655	-0.181299	-0.0720117	0.0278799	5.54878e-06	726	-0.100706	-0.163989	-0.0374225	0.0322341	0.00187517	318	-0.203714	-0.313001	-0.0944258	0.0555472	0.000289576	TRUE	TRUE
Shannon Index	2-piperidinone	Xenobiotics	Food Component/Plant	-0.13461	-0.193261	-0.0759591	0.0299245	6.84922e-06	726	-0.132175	-0.201626	-0.0627247	0.0353754	0.000202641	318	-0.140735	-0.25113	-0.0303412	0.0561096	0.0126417	TRUE	TRUE
Shannon Index	behenoyl ethanolamide (22:0)*	Lipid	Endocannabinoid	-0.132982	-0.193145	-0.0728192	0.030696	1.47604e-05	726	-0.122864	-0.194683	-0.0510457	0.0365816	0.000824534	318	-0.157059	-0.268084	-0.0460332	0.0564304	0.00572904	TRUE	TRUE
Shannon Index	sulfate*	Xenobiotics	Chemical	-0.128321	-0.188086	-0.068556	0.030493	2.57387e-05	726	-0.103286	-0.17478	-0.0317929	0.0364161	0.00469711	318	-0.187058	-0.296802	-0.0773125	0.0557796	0.000900901	TRUE	TRUE
Shannon Index	adipate (C6-DC)	Lipid	Fatty Acid, Dicarboxylate	0.130077	0.0692394	0.190914	0.0310399	2.78194e-05	726	0.107377	0.0341518	0.180601	0.0372979	0.00410939	318	0.181218	0.0710721	0.291363	0.0559832	0.00134178	TRUE	TRUE
Shannon Index	1-methyl-5-imidazoleacetate	Amino Acid	Histidine Metabolism	0.123172	0.063765	0.182579	0.0303102	4.8298e-05	726	0.113709	0.0429892	0.184428	0.0360219	0.00166726	318	0.146118	0.0357563	0.25648	0.0560931	0.00966305	TRUE	TRUE
Shannon Index	3-methylhistidine	Amino Acid	Histidine Metabolism	-0.115596	-0.173724	-0.0574677	0.0296577	9.71241e-05	726	-0.0561254	-0.126103	0.0138523	0.035644	0.115813	318	-0.249407	-0.354601	-0.144213	0.0534665	4.65249e-06	TRUE	TRUE
Shannon Index	5-aminovalerate	Amino Acid	Lysine Metabolism	-0.116286	-0.174987	-0.0575861	0.0299497	0.000103292	726	-0.134988	-0.204205	-0.0657698	0.0352569	0.00014104	318	-0.0678139	-0.179492	0.0438643	0.0567622	0.233116	TRUE	TRUE
Shannon Index	N,N,N-trimethyl-5-aminovalerate	Amino Acid	Lysine Metabolism	-0.115297	-0.175068	-0.0555254	0.0304961	0.000156388	726	-0.0805846	-0.152294	-0.00887572	0.0365258	0.0276854	318	-0.195181	-0.304199	-0.0861626	0.0554101	0.000495476	TRUE	TRUE
Shannon Index	eicosanoylsphingosine (d20:1)*	Lipid	Sphingosines	-0.115008	-0.17493	-0.0550863	0.0305731	0.000168724	726	-0.0988526	-0.170341	-0.0273647	0.0364132	0.00679184	318	-0.153609	-0.264348	-0.0428697	0.056285	0.00672869	TRUE	TRUE
Shannon Index	4-imidazoleacetate	Amino Acid	Histidine Metabolism	-0.11509	-0.175295	-0.0548844	0.0307176	0.000179171	726	-0.120679	-0.192773	-0.0485849	0.0367219	0.00106478	318	-0.102066	-0.212354	0.00822289	0.0560559	0.0695958	TRUE	TRUE
Shannon Index	coprostanol	Lipid	Sterol	0.10944	0.0510645	0.167815	0.0297839	0.000238348	726	0.08163	0.0124518	0.150808	0.0352367	0.020827	318	0.17902	0.0693598	0.28868	0.0557364	0.0014671	TRUE	TRUE
Shannon Index	N-acetylglutamine	Amino Acid	Glutamate Metabolism	-0.112002	-0.171987	-0.0520158	0.0306056	0.000252691	726	-0.13088	-0.202697	-0.0590626	0.036581	0.000369716	318	-0.0679547	-0.177891	0.0419814	0.0558768	0.224865	TRUE	FALSE
Shannon Index	solanidine	Xenobiotics	Food Component/Plant	-0.111128	-0.171491	-0.0507652	0.0307979	0.00030821	726	-0.101144	-0.173078	-0.0292104	0.0366402	0.00591986	318	-0.135163	-0.247015	-0.0233118	0.0568503	0.0180679	TRUE	FALSE
Shannon Index	eicosapentaenoate (EPA; 20:5n3)	Lipid	Long Chain Polyunsaturated Fatty Acid (n3 and n6)	-0.107868	-0.167866	-0.04787	0.0306118	0.000425496	726	-0.058198	-0.130533	0.0141367	0.0368445	0.114648	318	-0.218573	-0.326796	-0.11035	0.055006	8.89364e-05	TRUE	FALSE
Shannon Index	N-acetylalanine	Amino Acid	Alanine and Aspartate Metabolism	-0.10317	-0.160635	-0.0457054	0.0293193	0.000433424	726	-0.105558	-0.172852	-0.038264	0.0342771	0.00216201	318	-0.0966593	-0.208013	0.0146949	0.0565975	0.0886603	TRUE	FALSE
Shannon Index	anthranilate	Amino Acid	Tryptophan Metabolism	-0.107545	-0.167529	-0.0475612	0.0306045	0.000441376	726	-0.0862691	-0.158445	-0.0140932	0.0367637	0.0192165	318	-0.155571	-0.264245	-0.0468973	0.0552351	0.00516963	TRUE	FALSE
Shannon Index	isoleucine	Amino Acid	Leucine, Isoleucine and Valine Metabolism	-0.100424	-0.156651	-0.0441973	0.0286877	0.000464209	726	-0.0819351	-0.147283	-0.0165875	0.0332855	0.0141109	318	-0.153824	-0.26512	-0.0425281	0.0565678	0.0069143	TRUE	FALSE
Shannon Index	oleate/vaccenate (18:1)	Lipid	Long Chain Monounsaturated Fatty Acid	0.107369	0.0470397	0.167697	0.0307805	0.000486295	726	0.0962022	0.0239273	0.168477	0.0368141	0.00915879	318	0.133309	0.0229119	0.243706	0.056111	0.0181123	TRUE	FALSE
Shannon Index	acisoga	Amino Acid	Polyamine Metabolism	-0.106463	-0.166344	-0.0465826	0.0305518	0.00049274	726	-0.088349	-0.160028	-0.0166704	0.0365104	0.0157794	318	-0.148776	-0.258563	-0.0389882	0.0558013	0.00807628	TRUE	FALSE
Shannon Index	4-methyl-2-oxopentanoate	Amino Acid	Leucine, Isoleucine and Valine Metabolism	-0.104369	-0.163617	-0.0451207	0.0302293	0.000555253	726	-0.158035	-0.227902	-0.0881679	0.0355876	1.04609e-05	318	0.034686	-0.0780213	0.147393	0.0572852	0.545298	FALSE	FALSE
Shannon Index	carotene diol (1)	Cofactors and Vitamins	Vitamin A Metabolism	0.105247	0.0452834	0.165211	0.0305944	0.000581533	726	0.0994095	0.0276736	0.171145	0.0365395	0.00667425	318	0.118939	0.00884457	0.229033	0.055957	0.0343636	TRUE	FALSE
Shannon Index	caffeine	Xenobiotics	Xanthine Metabolism	-0.105705	-0.166015	-0.0453944	0.0307711	0.00059213	726	-0.0631114	-0.135466	0.00924281	0.0368545	0.0872522	318	-0.203737	-0.313743	-0.0937318	0.055912	0.000315688	TRUE	FALSE
Shannon Index	3-carboxy-4-methyl-5-pentyl-2-furanpropionate (3-CMPFP)**	Lipid	Fatty Acid, Dicarboxylate	-0.102942	-0.162897	-0.0429872	0.0305897	0.000764752	726	-0.0893544	-0.160896	-0.0178125	0.0364407	0.0144416	318	-0.135361	-0.246105	-0.0246162	0.0562875	0.0167801	TRUE	FALSE
Shannon Index	lyxonate	Carbohydrate	Pentose Metabolism	-0.099466	-0.157964	-0.0409682	0.0298464	0.000860381	726	-0.0697199	-0.139033	-0.000406423	0.0353056	0.0487106	318	-0.173965	-0.283895	-0.064036	0.0558734	0.00202533	TRUE	FALSE
Shannon Index	2-hydroxydecanoate	Lipid	Fatty Acid, Monohydroxy	-0.100402	-0.160414	-0.0403892	0.0306191	0.00104157	726	-0.106206	-0.177554	-0.0348569	0.0363422	0.00358727	318	-0.0862028	-0.198039	0.0256336	0.0568426	0.130417	TRUE	FALSE
Shannon Index	nicotinamide riboside	Cofactors and Vitamins	Nicotinate and Nicotinamide Metabolism	-0.100137	-0.160051	-0.0402227	0.030569	0.00105377	726	-0.0771752	-0.148783	-0.00556723	0.0364744	0.0347029	318	-0.154333	-0.264583	-0.044083	0.0560364	0.00624862	TRUE	FALSE
Shannon Index	methylurea	Amino Acid	Urea cycle; Arginine and Proline Metabolism	-0.100103	-0.160699	-0.0395066	0.0309169	0.00120458	726	-0.0644582	-0.137549	0.00863263	0.0372297	0.0838143	318	-0.179302	-0.288488	-0.070117	0.0554951	0.00137096	TRUE	FALSE
Shannon Index	harmane	Xenobiotics	Food Component/Plant	0.0986051	0.0382504	0.15896	0.0307937	0.00136423	726	0.100215	0.0278496	0.17258	0.03686	0.00671047	318	0.0948859	-0.0153493	0.205121	0.0560288	0.0913538	TRUE	FALSE
Shannon Index	pyruvate	Carbohydrate	Glycolysis, Gluconeogenesis, and Pyruvate Metabolism	-0.0907467	-0.146332	-0.0351618	0.0283601	0.00137524	726	-0.119233	-0.185274	-0.0531915	0.0336388	0.000423234	318	-0.0207399	-0.124494	0.0830141	0.0527346	0.69439	TRUE	FALSE
Shannon Index	2'-deoxycytidine	Nucleotide	Pyrimidine Metabolism, Cytidine containing	0.0968293	0.0374947	0.156164	0.0302733	0.00138142	726	0.108146	0.0377164	0.178576	0.0358743	0.00266943	318	0.0688348	-0.0421754	0.179845	0.0564226	0.223406	TRUE	FALSE
Shannon Index	diethyl phosphate	Xenobiotics	Chemical	0.097983	0.0378159	0.15815	0.0306981	0.00141375	726	0.0965973	0.0244614	0.168733	0.0367432	0.00874827	318	0.101186	-0.00872227	0.211094	0.0558626	0.071047	TRUE	FALSE
Shannon Index	methylphosphate	Nucleotide	Purine and Pyrimidine Metabolism	-0.0954643	-0.154467	-0.0364621	0.0301038	0.00151823	726	-0.0620911	-0.132758	0.00857578	0.035995	0.084975	318	-0.173131	-0.281168	-0.0650947	0.0549114	0.00177634	TRUE	FALSE
Shannon Index	hexadecatrienoate (16:3n3)	Lipid	Long Chain Polyunsaturated Fatty Acid (n3 and n6)	-0.0978778	-0.158793	-0.0369628	0.0310797	0.00163688	726	-0.104672	-0.177533	-0.0318105	0.0371127	0.00492901	318	-0.0819264	-0.193812	0.0299587	0.0568674	0.150723	TRUE	FALSE
Shannon Index	N6,N6,N6-trimethyllysine	Amino Acid	Lysine Metabolism	-0.0929767	-0.151964	-0.0339896	0.030096	0.00200605	726	-0.0735259	-0.143939	-0.00311303	0.0358656	0.0407422	318	-0.13927	-0.248132	-0.0304075	0.055331	0.0123508	TRUE	FALSE
Shannon Index	3-hydroxyadipate	Lipid	Fatty Acid, Dicarboxylate	-0.0914809	-0.151434	-0.0315274	0.0305891	0.00278394	726	-0.0302192	-0.102176	0.0417374	0.0366519	0.409937	318	-0.23209	-0.341339	-0.122841	0.0555275	3.81701e-05	TRUE	FALSE
Shannon Index	dibutyl sulfosuccinate	Xenobiotics	Chemical	0.0923679	0.031624	0.153112	0.0309923	0.00287922	726	0.091507	0.0190374	0.163977	0.0369132	0.0134042	318	0.0944244	-0.0178286	0.206677	0.0570543	0.0989886	TRUE	FALSE
Shannon Index	myristate (14:0)	Lipid	Long Chain Saturated Fatty Acid	0.0905815	0.03061	0.150553	0.0305982	0.0030729	726	0.0957544	0.024107	0.167402	0.0364944	0.00888219	318	0.0783386	-0.0321225	0.1888	0.0561436	0.163923	TRUE	FALSE
Shannon Index	cysteine	Amino Acid	Methionine, Cysteine, SAM and Taurine Metabolism	-0.0862031	-0.143487	-0.0289193	0.029227	0.00318356	726	-0.0425331	-0.11049	0.025424	0.0346147	0.219588	318	-0.194657	-0.301981	-0.0873318	0.0545495	0.000416586	TRUE	FALSE
Shannon Index	2,3-dimethylsuccinate	Amino Acid	Leucine, Isoleucine and Valine Metabolism	0.0911483	0.0304105	0.151886	0.0309892	0.0032685	726	0.0831645	0.0104471	0.155882	0.0370395	0.0250535	318	0.109776	-0.00153852	0.221091	0.0565776	0.0532554	TRUE	FALSE
Shannon Index	docosahexaenoate (DHA; 22:6n3)	Lipid	Long Chain Polyunsaturated Fatty Acid (n3 and n6)	-0.0906202	-0.151026	-0.0302147	0.0308197	0.00327859	726	-0.0599009	-0.132368	0.0125667	0.0369122	0.105072	318	-0.16133	-0.271513	-0.0511475	0.0560021	0.00425446	TRUE	FALSE
Shannon Index	o-Tyrosine	Amino Acid	Tyrosine Metabolism	-0.0876682	-0.146651	-0.0286849	0.0300941	0.00357817	726	-0.0685883	-0.138822	0.00164485	0.0357741	0.0556145	318	-0.133854	-0.243362	-0.0243461	0.0556592	0.0167669	TRUE	FALSE
Shannon Index	glycodeoxycholate	Lipid	Secondary Bile Acid Metabolism	-0.0884288	-0.148152	-0.0287061	0.0304713	0.0037075	726	-0.0722945	-0.143684	-0.000904723	0.0363632	0.0471878	318	-0.126472	-0.236331	-0.016613	0.0558375	0.0242188	TRUE	FALSE
Shannon Index	phosphate	Energy	Oxidative Phosphorylation	0.0891282	0.0286816	0.149575	0.0308407	0.00385296	726	0.111148	0.0390991	0.183197	0.036699	0.00254512	318	0.0361946	-0.0757546	0.148144	0.0568999	0.525181	TRUE	FALSE
Shannon Index	N6-acetyllysine	Amino Acid	Lysine Metabolism	-0.0872917	-0.146541	-0.0280427	0.0302296	0.00388169	726	-0.0991632	-0.169355	-0.0289716	0.0357529	0.00569597	318	-0.0575238	-0.168913	0.0538649	0.0566151	0.310395	TRUE	FALSE
Shannon Index	3-carboxyadipate	Lipid	Fatty Acid, Dicarboxylate	0.088734	0.0284178	0.14905	0.0307741	0.00393411	726	0.094799	0.0231029	0.166495	0.0365193	0.00963437	318	0.073877	-0.0385783	0.186332	0.0571571	0.197158	TRUE	FALSE
Shannon Index	ribulose/xylulose	Carbohydrate	Pentose Metabolism	-0.084549	-0.143107	-0.0259912	0.029877	0.00465618	726	-0.0471863	-0.116944	0.0225709	0.0355317	0.18461	318	-0.17472	-0.283322	-0.0661175	0.0551988	0.00170647	TRUE	FALSE
Shannon Index	stachydrine	Xenobiotics	Food Component/Plant	-0.0844974	-0.144945	-0.0240501	0.030841	0.00614814	726	-0.0723739	-0.144769	2.11767e-05	0.0368753	0.0500812	318	-0.112718	-0.22341	-0.00202664	0.0562608	0.0460194	TRUE	FALSE
Shannon Index	pheophytin A	Xenobiotics	Food Component/Plant	0.0842358	0.0238274	0.144644	0.0308212	0.00627512	726	0.0823926	0.0103827	0.154402	0.0366791	0.0249879	318	0.0886641	-0.0231907	0.200519	0.0568519	0.119917	TRUE	FALSE
Shannon Index	Urolithin A	Xenobiotics	Bacterial/Fungal	0.0817448	0.0215216	0.141968	0.0307267	0.00780518	726	0.0579097	-0.0140981	0.129918	0.036678	0.114808	318	0.137842	0.0271342	0.24855	0.0562689	0.0148681	TRUE	FALSE
Shannon Index	adenosine	Nucleotide	Purine Metabolism, Adenine containing	0.0813871	0.0212443	0.14153	0.0306857	0.00799496	726	0.111297	0.0396204	0.182974	0.0365094	0.00238531	318	0.00941753	-0.102007	0.120842	0.0566331	0.868038	TRUE	FALSE
Shannon Index	glycerophosphoglycerol	Lipid	Glycerolipid Metabolism	0.0813053	0.020839	0.141772	0.0308508	0.00840282	726	0.0665791	-0.00567323	0.138831	0.0368026	0.0708589	318	0.116114	0.00479093	0.227436	0.0565815	0.0410144	TRUE	FALSE
Shannon Index	campesterol	Lipid	Sterol	-0.0786247	-0.138323	-0.0189266	0.0304588	0.00984157	726	-0.0326348	-0.103654	0.0383843	0.0361744	0.367283	318	-0.190654	-0.301736	-0.0795713	0.0564594	0.000828772	TRUE	FALSE
Shannon Index	3-methyl-2-oxovalerate	Amino Acid	Leucine, Isoleucine and Valine Metabolism	-0.0770033	-0.135575	-0.0184317	0.029884	0.00997378	726	-0.130756	-0.199619	-0.0618937	0.0350759	0.000209657	318	0.0653312	-0.0469669	0.177629	0.0570772	0.253279	FALSE	FALSE
Shannon Index	adenine	Nucleotide	Purine Metabolism, Adenine containing	0.0786111	0.0183821	0.13884	0.0307297	0.010523	726	0.0850144	0.0131965	0.156832	0.0365813	0.0204036	318	0.0632595	-0.0481817	0.174701	0.0566417	0.264963	TRUE	FALSE
Shannon Index	1-methylguanidine	Amino Acid	Guanidino and Acetamido Metabolism	0.077207	0.0175405	0.136874	0.0304427	0.0112081	726	0.066986	-0.00378657	0.137759	0.0360489	0.063573	318	0.102618	-0.00921406	0.21445	0.0568404	0.07199	TRUE	FALSE
Shannon Index	glucuronate	Carbohydrate	Aminosugar Metabolism	-0.073252	-0.129972	-0.016532	0.0289393	0.0113663	726	-0.0443247	-0.111385	0.0227355	0.0341579	0.194868	318	-0.146826	-0.254004	-0.0396474	0.0544751	0.00741791	TRUE	FALSE
Shannon Index	oleoyl-linoleoyl-glycerol (18:1/18:2) [2]	Lipid	Diacylglycerol	-0.076936	-0.137777	-0.0160945	0.0310421	0.013196	726	-0.0728472	-0.14588	0.000186047	0.0372003	0.0505876	318	-0.0863112	-0.19714	0.0245178	0.0563306	0.126523	TRUE	FALSE
Shannon Index	arachidoylcarnitine (C20)*	Lipid	Fatty Acid Metabolism (Acyl Carnitine, Long Chain Saturated)	-0.074602	-0.13363	-0.0155745	0.0301166	0.0132454	726	-0.0903882	-0.160132	-0.0206448	0.0355246	0.0111586	318	-0.0342674	-0.14599	0.0774547	0.0567845	0.546646	TRUE	FALSE
Shannon Index	1-oleoylglycerol (18:1)	Lipid	Monoacylglycerol	-0.0754414	-0.136078	-0.014805	0.0309375	0.0147479	726	-0.06779	-0.140833	0.00525306	0.0372053	0.0688621	318	-0.0925875	-0.202167	0.016992	0.0556954	0.0975324	TRUE	FALSE
Shannon Index	lithocholate	Lipid	Secondary Bile Acid Metabolism	-0.0733002	-0.132358	-0.0142424	0.030132	0.0149896	726	-0.0660689	-0.13609	0.00395178	0.0356659	0.0643983	318	-0.0913317	-0.20214	0.0194766	0.05632	0.105935	TRUE	FALSE
Shannon Index	beta-sitosterol	Lipid	Sterol	-0.07391	-0.134134	-0.0136856	0.0307273	0.0161568	726	-0.0402348	-0.11206	0.0315906	0.0365851	0.271808	318	-0.154545	-0.265929	-0.0431616	0.0566125	0.0067128	TRUE	FALSE
Shannon Index	citrulline	Amino Acid	Urea cycle; Arginine and Proline Metabolism	-0.072796	-0.132114	-0.0134783	0.0302647	0.0161587	726	-0.0705016	-0.140542	-0.000461303	0.0356758	0.0485477	318	-0.0786859	-0.191146	0.0337745	0.0571597	0.169648	TRUE	FALSE
Shannon Index	spermidine	Amino Acid	Polyamine Metabolism	-0.0720081	-0.13109	-0.0129266	0.0301442	0.016904	726	-0.0456823	-0.116574	0.0252096	0.0361096	0.206252	318	-0.132533	-0.240255	-0.0248097	0.0547518	0.0160889	TRUE	FALSE
Shannon Index	anserine	Amino Acid	Histidine Metabolism	-0.0704804	-0.130105	-0.0108554	0.0304215	0.0205147	726	-0.0515516	-0.122987	0.0198837	0.0363864	0.156992	318	-0.11444	-0.223536	-0.00534293	0.0554501	0.0399123	TRUE	FALSE
Shannon Index	N2,N6-diacetyllysine	Amino Acid	Lysine Metabolism	-0.070139	-0.129706	-0.0105718	0.030392	0.0210097	726	-0.0595418	-0.130127	0.0110429	0.0359532	0.0981678	318	-0.0966689	-0.208592	0.015254	0.0568866	0.0903154	TRUE	FALSE
Shannon Index	hydantoin-5-propionate	Amino Acid	Histidine Metabolism	-0.0682789	-0.126272	-0.0102858	0.0295888	0.021022	726	-0.0378084	-0.106113	0.0304959	0.0347916	0.277567	318	-0.147921	-0.258588	-0.0372546	0.0562481	0.00896571	TRUE	FALSE
Shannon Index	arginine	Amino Acid	Urea cycle; Arginine and Proline Metabolism	-0.0707786	-0.131009	-0.0105485	0.0307302	0.0212661	726	-0.0551881	-0.126841	0.0164643	0.036497	0.130941	318	-0.108755	-0.220825	0.00331596	0.0569616	0.0571682	TRUE	FALSE
Shannon Index	quinate	Xenobiotics	Food Component/Plant	-0.0691347	-0.129219	-0.00905042	0.0306558	0.0241213	726	-0.0743285	-0.146091	-0.00256601	0.0365531	0.0423921	318	-0.0568197	-0.16756	0.053921	0.0562857	0.313562	TRUE	FALSE
Shannon Index	N-carbamoylglutamate	Xenobiotics	Drug - Other	0.0684451	0.00784059	0.12905	0.0309213	0.0268611	726	0.0841604	0.0118714	0.156449	0.0368212	0.0225676	318	0.0308508	-0.0811984	0.1429	0.0569507	0.588415	TRUE	FALSE
Shannon Index	5-hydroxypicolinic acid	Amino Acid	Tryptophan Metabolism	-0.0671949	-0.127502	-0.00688795	0.0307694	0.0289754	726	-0.0510656	-0.123237	0.021106	0.0367615	0.165237	318	-0.104933	-0.215565	0.00569987	0.0562306	0.0630394	TRUE	FALSE
Shannon Index	linolenate [alpha or gamma; (18:3n3 or 6)]	Lipid	Long Chain Polyunsaturated Fatty Acid (n3 and n6)	0.0673442	0.0068326	0.127856	0.0308738	0.0291634	726	0.0182213	-0.0543745	0.0908171	0.0369775	0.622329	318	0.180405	0.0700326	0.290778	0.0560986	0.00144626	TRUE	FALSE
Shannon Index	linoleate (18:2n6)	Lipid	Long Chain Polyunsaturated Fatty Acid (n3 and n6)	0.066986	0.00645781	0.127514	0.0308823	0.030077	726	0.0399483	-0.0324924	0.112389	0.0368985	0.279327	318	0.130221	0.0191983	0.241244	0.0564292	0.0217149	TRUE	FALSE
Shannon Index	arabinose	Carbohydrate	Pentose Metabolism	-0.0638218	-0.12194	-0.00570317	0.0296529	0.0313741	726	-0.0322189	-0.101277	0.0368389	0.0351754	0.360024	318	-0.14144	-0.249899	-0.0329809	0.0551261	0.0107747	TRUE	FALSE
Shannon Index	oleoyl-linoleoyl-glycerol (18:1/18:2) [1]	Lipid	Diacylglycerol	-0.0659123	-0.12695	-0.00487436	0.0311424	0.0343038	726	-0.0594118	-0.132559	0.0137356	0.0372585	0.111245	318	-0.0809822	-0.192596	0.0306315	0.0567294	0.154449	TRUE	FALSE
Shannon Index	lignoceroylcarnitine (C24)*	Lipid	Fatty Acid Metabolism (Acyl Carnitine, Long Chain Saturated)	-0.0632118	-0.122728	-0.00369545	0.0303661	0.0373735	726	-0.0399808	-0.110556	0.0305946	0.0359484	0.266446	318	-0.121077	-0.232703	-0.00945136	0.0567355	0.033655	TRUE	FALSE
Shannon Index	delta-tocopherol	Cofactors and Vitamins	Tocopherol Metabolism	0.0629713	0.00301175	0.122931	0.0305922	0.0395505	726	0.0575709	-0.0136592	0.128801	0.0362819	0.113023	318	0.0762544	-0.0356985	0.188207	0.0569018	0.181265	TRUE	FALSE
Shannon Index	glutamyl-meso-diaminopimelate	Xenobiotics	Bacterial/Fungal	-0.0614715	-0.120032	-0.00291113	0.0298783	0.0396481	726	0.00839634	-0.0623563	0.079149	0.0360387	0.815843	318	-0.215069	-0.320201	-0.109938	0.0534346	7.21327e-05	FALSE	FALSE
Shannon Index	biotin	Cofactors and Vitamins	Biotin Metabolism	0.0614249	0.0028043	0.120046	0.029909	0.0400023	726	0.0251909	-0.0448025	0.0951843	0.035652	0.480071	318	0.147513	0.0393931	0.255633	0.0549537	0.00767552	TRUE	FALSE
Shannon Index	maleamate	Cofactors and Vitamins	Nicotinate and Nicotinamide Metabolism	0.0617847	0.00166818	0.121901	0.0306723	0.0439727	726	0.0556159	-0.0158022	0.127034	0.0363777	0.126757	318	0.0769555	-0.0352847	0.189196	0.0570478	0.178386	TRUE	FALSE
Shannon Index	urate	Nucleotide	Purine Metabolism, (Hypo)Xanthine/Inosine containing	0.0613134	0.00148967	0.121137	0.0305229	0.0445616	726	0.0402055	-0.0315506	0.111962	0.0365498	0.271706	318	0.10996	0.000791108	0.219128	0.0554866	0.0484398	TRUE	FALSE
Shannon Index	2-methylcitrate/homocitrate	Energy	TCA Cycle	-0.061917	-0.122554	-0.00127965	0.030938	0.0453573	726	-0.0897812	-0.161971	-0.0175919	0.0367705	0.01486	318	0.00561881	-0.107011	0.118248	0.0572457	0.921878	FALSE	FALSE
Shannon Index	diglycerol	Xenobiotics	Chemical	-0.0614432	-0.1221	-0.000785979	0.0309481	0.0471044	726	-0.0249387	-0.097587	0.0477096	0.0370043	0.500566	318	-0.146403	-0.257473	-0.0353335	0.0564529	0.00995367	TRUE	FALSE
Shannon Index	theophylline	Xenobiotics	Xanthine Metabolism	-0.0582441	-0.117743	0.00125487	0.0303572	0.0550315	726	-0.0542657	-0.125219	0.0166872	0.0361407	0.133687	318	-0.0677773	-0.177847	0.0422926	0.0559447	0.226619	TRUE	FALSE
Shannon Index	creatinine	Amino Acid	Creatine Metabolism	-0.055854	-0.115592	0.00388383	0.030479	0.0668713	726	-0.0245841	-0.0962816	0.0471135	0.03652	0.501058	318	-0.127626	-0.236483	-0.0187696	0.055328	0.0217887	TRUE	FALSE
Shannon Index	tricarballylate	Energy	TCA Cycle	0.055592	-0.00499188	0.116176	0.0309107	0.0721025	726	0.0808079	0.00854691	0.153069	0.036807	0.0284494	318	-0.00474909	-0.116772	0.107274	0.0569376	0.933582	FALSE	FALSE
Shannon Index	dimethylglycine	Amino Acid	Glycine, Serine and Threonine Metabolism	-0.0550213	-0.116082	0.00603891	0.0311537	0.0773754	726	-0.0643378	-0.137166	0.00849049	0.037096	0.0832818	318	-0.0327254	-0.145633	0.0801818	0.0573869	0.568927	TRUE	FALSE
Shannon Index	lignoceroyl ethanolamide (24:0)*	Lipid	Endocannabinoid	-0.0535759	-0.113748	0.00659595	0.0307005	0.0809647	726	-0.0500992	-0.121631	0.0214321	0.0364353	0.169557	318	-0.0620871	-0.174248	0.0500738	0.0570075	0.276953	TRUE	FALSE
Shannon Index	isovalerate (i5:0)	Amino Acid	Leucine, Isoleucine and Valine Metabolism	0.0535447	-0.00671332	0.113803	0.0307444	0.0815775	726	0.0666259	-0.00571798	0.13897	0.0368492	0.0710131	318	0.0235802	-0.0861478	0.133308	0.0557709	0.672747	TRUE	FALSE
Shannon Index	pheophorbide A	Xenobiotics	Food Component/Plant	0.0534243	-0.00729189	0.114141	0.0309782	0.0846038	726	0.0227199	-0.0499872	0.0954269	0.0370342	0.53975	318	0.124964	0.0137434	0.236184	0.0565294	0.0278163	TRUE	FALSE
Shannon Index	1-palmitoyl-GPC (16:0)	Lipid	Lysophospholipid	-0.0526935	-0.113218	0.00783075	0.0308803	0.0879374	726	-0.0681659	-0.140843	0.00451169	0.0370192	0.0659785	318	-0.0172967	-0.127461	0.0928673	0.0559926	0.757613	TRUE	FALSE
Shannon Index	4-hydroxycinnamate	Xenobiotics	Food Component/Plant	0.0519563	-0.00842559	0.112338	0.0308077	0.0917045	726	0.000526003	-0.0720178	0.0730698	0.036951	0.988646	318	0.16922	0.0594439	0.278996	0.0557955	0.00262514	TRUE	FALSE
Shannon Index	1,3-dimethylurate	Xenobiotics	Xanthine Metabolism	0.0506364	-0.00835228	0.109625	0.0300968	0.0924816	726	0.061358	-0.00957415	0.13229	0.0361301	0.089913	318	0.0263305	-0.0806989	0.13336	0.0543994	0.628715	TRUE	FALSE
Shannon Index	gamma-tocopherol/beta-tocopherol	Cofactors and Vitamins	Tocopherol Metabolism	0.0508016	-0.00984589	0.111449	0.0309432	0.100637	726	0.0344461	-0.0378672	0.106759	0.0368336	0.350016	318	0.0900264	-0.022202	0.202255	0.0570418	0.11553	TRUE	FALSE
Shannon Index	N-acetylglucosamine/N-acetylgalactosamine	Carbohydrate	Aminosugar Metabolism	-0.0502148	-0.110163	0.00973367	0.0305865	0.100646	726	-0.0181233	-0.0897771	0.0535306	0.0364977	0.619655	318	-0.125925	-0.23622	-0.0156296	0.0560593	0.0253999	TRUE	FALSE
Shannon Index	2-aminophenol	Xenobiotics	Food Component/Plant	0.0492117	-0.0102176	0.108641	0.0303216	0.104592	726	0.0727639	0.00235062	0.143177	0.0358658	0.042868	318	-0.00979765	-0.121493	0.101898	0.0567708	0.863093	FALSE	FALSE
Shannon Index	N-formylphenylalanine	Amino Acid	Tyrosine Metabolism	0.0497443	-0.0109329	0.110421	0.0309583	0.108095	726	0.0706192	-0.00185915	0.143098	0.0369177	0.0561649	318	0.000283724	-0.111521	0.112089	0.0568266	0.99602	TRUE	FALSE
Shannon Index	piperine	Xenobiotics	Food Component/Plant	-0.0482538	-0.108538	0.0120309	0.0307581	0.116691	726	-0.0487076	-0.120936	0.0235212	0.0367906	0.185951	318	-0.0472002	-0.157493	0.0630927	0.056058	0.400446	TRUE	FALSE
Shannon Index	5-acetylamino-6-amino-3-methyluracil	Xenobiotics	Xanthine Metabolism	0.0445535	-0.011152	0.100259	0.0284217	0.116978	726	0.0273572	-0.0387601	0.0934746	0.0336777	0.416937	318	0.0871126	-0.0171266	0.191352	0.0529812	0.101151	TRUE	FALSE
Shannon Index	3-dehydrodeoxycholate	Lipid	Secondary Bile Acid Metabolism	-0.0468202	-0.10572	0.0120792	0.0300513	0.11923	726	-0.0286224	-0.0984389	0.0411941	0.0355618	0.421191	318	-0.0922729	-0.202849	0.0183037	0.0562023	0.10173	TRUE	FALSE
Shannon Index	3-hydroxy-3-methylglutarate	Lipid	Mevalonate Metabolism	-0.0470173	-0.106562	0.0125272	0.0303804	0.121714	726	-0.0801769	-0.151082	-0.00927191	0.0361163	0.0267422	318	0.0332236	-0.0773129	0.14376	0.0561819	0.554745	FALSE	FALSE
Shannon Index	5-(2-Hydroxyethyl)-4-methylthiazole	Cofactors and Vitamins	Thiamine Metabolism	0.047403	-0.0126985	0.107505	0.0306646	0.122139	726	0.0110755	-0.06049	0.082641	0.0364527	0.761348	318	0.135333	0.0237523	0.246914	0.0567128	0.0176336	TRUE	FALSE
Shannon Index	1-methyl-4-imidazoleacetate	Amino Acid	Histidine Metabolism	0.0462941	-0.0149128	0.107501	0.0312286	0.138227	726	0.0437895	-0.0294918	0.117071	0.0373267	0.241127	318	0.0521369	-0.0600298	0.164304	0.0570105	0.361174	TRUE	FALSE
Shannon Index	nicotinamide	Cofactors and Vitamins	Nicotinate and Nicotinamide Metabolism	0.0452483	-0.0148291	0.105326	0.0306523	0.139896	726	0.0330803	-0.0382061	0.104367	0.0363106	0.362592	318	0.0754218	-0.0370765	0.18792	0.057179	0.188135	TRUE	FALSE
Shannon Index	beta-cryptoxanthin	Cofactors and Vitamins	Vitamin A Metabolism	0.0453354	-0.0151955	0.105866	0.0308837	0.14212	726	0.0272631	-0.0452989	0.0998252	0.0369603	0.460979	318	0.0871464	-0.0234612	0.197754	0.056218	0.122116	TRUE	FALSE
Shannon Index	choline	Lipid	Phospholipid Metabolism	0.0444553	-0.0162469	0.105158	0.0309711	0.151179	726	0.0338488	-0.039002	0.1067	0.0371074	0.361978	318	0.0688091	-0.0418195	0.179438	0.0562287	0.22202	TRUE	FALSE
Shannon Index	2'-deoxyinosine	Nucleotide	Purine Metabolism, (Hypo)Xanthine/Inosine containing	-0.0431831	-0.102311	0.0159453	0.0301681	0.152311	726	-0.00977438	-0.0799751	0.0604263	0.0357575	0.784667	318	-0.125697	-0.236261	-0.0151339	0.0561956	0.0260318	TRUE	FALSE
Shannon Index	linoleoyl-linoleoyl-glycerol (18:2/18:2) [1]*	Lipid	Diacylglycerol	-0.044151	-0.104993	0.0166912	0.0310425	0.154946	726	-0.0482269	-0.121247	0.0247932	0.0371936	0.19517	318	-0.0347933	-0.145672	0.0760859	0.0563561	0.537438	TRUE	FALSE
Shannon Index	argininate*	Amino Acid	Urea cycle; Arginine and Proline Metabolism	-0.0424497	-0.102205	0.0173051	0.0304877	0.163815	726	-0.0353834	-0.106764	0.0359974	0.0363587	0.330796	318	-0.0591859	-0.169276	0.0509045	0.0559551	0.291038	TRUE	FALSE
Shannon Index	mannose	Carbohydrate	Fructose, Mannose and Galactose Metabolism	-0.0415639	-0.100532	0.0174042	0.0300863	0.167129	726	0.000721209	-0.0696379	0.0710803	0.0358382	0.98395	318	-0.142504	-0.251446	-0.0335625	0.0553714	0.0105421	FALSE	FALSE
Shannon Index	succinylcarnitine (C4-DC)	Energy	TCA Cycle	0.0428316	-0.0179612	0.103624	0.0310173	0.167312	726	0.0441148	-0.0284697	0.116699	0.0369717	0.233183	318	0.0397822	-0.0723533	0.151918	0.0569946	0.4857	TRUE	FALSE
Shannon Index	2-hydroxy-4-(methylthio)butanoic acid	Amino Acid	Methionine, Cysteine, SAM and Taurine Metabolism	-0.0391506	-0.0947214	0.0164202	0.028353	0.167332	726	-0.0462781	-0.110435	0.0178787	0.032679	0.157288	318	-0.0174491	-0.129639	0.0947409	0.0570223	0.759806	TRUE	FALSE
Shannon Index	isocaproate (i6:0)	Lipid	Fatty Acid, Branched	-0.0410958	-0.101396	0.0192044	0.030766	0.181629	726	-0.0235104	-0.0954493	0.0484284	0.0366429	0.521334	318	-0.0831129	-0.194552	0.0283259	0.0566405	0.143302	TRUE	FALSE
Shannon Index	nicotianamine	Xenobiotics	Food Component/Plant	0.0409284	-0.0196821	0.101539	0.0309243	0.185668	726	0.0504968	-0.0217242	0.122718	0.0367866	0.170282	318	0.0178765	-0.0944633	0.130216	0.0570984	0.754438	TRUE	FALSE
Shannon Index	hexadecadienoate (16:2n6)	Lipid	Long Chain Polyunsaturated Fatty Acid (n3 and n6)	-0.0408432	-0.101861	0.0201745	0.031132	0.189542	726	-0.0627358	-0.135483	0.0100114	0.0370546	0.090878	318	0.0116981	-0.101243	0.12464	0.0574043	0.838659	FALSE	FALSE
Shannon Index	saccharin	Xenobiotics	Food Component/Plant	-0.0401239	-0.100508	0.0202605	0.0308089	0.192798	726	-0.0309571	-0.10283	0.0409161	0.0366095	0.398057	318	-0.0623737	-0.17459	0.0498428	0.0570358	0.274991	TRUE	FALSE
Shannon Index	maleate	Lipid	Fatty Acid, Dicarboxylate	0.0394682	-0.0211047	0.100041	0.0309052	0.201575	726	0.0553967	-0.016636	0.127429	0.0366907	0.131531	318	0.000566248	-0.112248	0.11338	0.0573396	0.992127	TRUE	FALSE
Shannon Index	benzoate	Xenobiotics	Benzoate Metabolism	-0.0388499	-0.0997568	0.022057	0.0310755	0.211235	726	-0.0475735	-0.120337	0.0251897	0.0370628	0.199698	318	-0.0182004	-0.130391	0.0939898	0.0570224	0.749807	TRUE	FALSE
Shannon Index	proline	Amino Acid	Urea cycle; Arginine and Proline Metabolism	-0.0363771	-0.0937574	0.0210031	0.0292762	0.214034	726	-0.0206549	-0.0875395	0.0462297	0.0340685	0.544555	318	-0.0807678	-0.193397	0.0318613	0.0572455	0.159305	TRUE	FALSE
Shannon Index	N-acetylproline	Amino Acid	Urea cycle; Arginine and Proline Metabolism	0.0375304	-0.0234398	0.0985006	0.0311078	0.22764	726	0.0474125	-0.0255692	0.120394	0.0371741	0.202574	318	0.0144436	-0.0973472	0.126235	0.0568194	0.799522	TRUE	FALSE
Shannon Index	branched chain 14:0 dicarboxylic acid**	Lipid	Fatty Acid, Dicarboxylate	0.033277	-0.0275671	0.0941211	0.0310435	0.283744	726	0.010355	-0.062232	0.082942	0.036973	0.779507	318	0.088049	-0.0243978	0.200496	0.0571528	0.124473	TRUE	FALSE
Shannon Index	LAHSA (18:2/OH-18:0)*	Lipid	Fatty Acid Hydroxyl Fatty Acid	-0.0326472	-0.0927207	0.0274263	0.0306503	0.286807	726	-0.0740967	-0.145907	-0.00228638	0.0365774	0.0431684	318	0.0650752	-0.0454242	0.175575	0.056163	0.247526	FALSE	FALSE
Shannon Index	2,6-dihydroxybenzoic acid	Xenobiotics	Drug - Topical Agents	-0.0310336	-0.0918621	0.0297949	0.0310355	0.317341	726	-0.0173497	-0.0898631	0.0551637	0.0369356	0.638693	318	-0.0638998	-0.176522	0.0487224	0.057242	0.265175	TRUE	FALSE
Shannon Index	caffeate	Xenobiotics	Food Component/Plant	0.0301386	-0.0303964	0.0906735	0.0308857	0.329159	726	-0.00774062	-0.0800454	0.0645641	0.0368293	0.833591	318	0.11992	0.0083635	0.231477	0.0567004	0.0352695	FALSE	FALSE
Shannon Index	valerate (5:0)	Lipid	Short Chain Fatty Acid	0.0289152	-0.0313156	0.0891459	0.0307306	0.346743	726	0.0663285	-0.00568498	0.138342	0.0366809	0.0709872	318	-0.0591675	-0.169902	0.0515666	0.0562823	0.294003	FALSE	FALSE
Shannon Index	glycerol	Lipid	Glycerolipid Metabolism	0.0289985	-0.0316411	0.0896381	0.0309391	0.348617	726	0.00622452	-0.0664216	0.0788706	0.0370031	0.866461	318	0.0819106	-0.0290595	0.192881	0.0564023	0.147517	TRUE	FALSE
Shannon Index	carnitine	Lipid	Carnitine Metabolism	-0.0279742	-0.0869549	0.0310064	0.0300927	0.352578	726	-0.0361927	-0.106319	0.0339337	0.0357197	0.311312	318	-0.0078773	-0.117775	0.10202	0.055857	0.88794	TRUE	FALSE
Shannon Index	behenoylcarnitine (C22)*	Lipid	Fatty Acid Metabolism (Acyl Carnitine, Long Chain Saturated)	-0.0279477	-0.0875217	0.0316264	0.0303955	0.357851	726	-0.045321	-0.115926	0.0252843	0.0359636	0.208019	318	0.0154924	-0.0963939	0.127379	0.0568679	0.785474	FALSE	FALSE
Shannon Index	13-HODE + 9-HODE	Lipid	Fatty Acid, Monohydroxy	-0.0280745	-0.0889891	0.0328402	0.0310795	0.36636	726	-0.0593014	-0.132293	0.0136903	0.0371792	0.111148	318	0.0443704	-0.0670458	0.155787	0.056629	0.433927	FALSE	FALSE
Shannon Index	gamma-glutamylmethionine	Peptide	Gamma-glutamyl Amino Acid	-0.0266508	-0.0853271	0.0320255	0.0299375	0.37335	726	-0.0436371	-0.11293	0.0256554	0.0352949	0.216762	318	0.0169108	-0.0942943	0.128116	0.0565217	0.765003	FALSE	FALSE
Shannon Index	3,4-dihydroxybenzoate	Xenobiotics	Benzoate Metabolism	0.0266756	-0.0337614	0.0871126	0.0308358	0.386992	726	0.0126872	-0.0592033	0.0845778	0.0366183	0.72909	318	0.0607756	-0.051711	0.173262	0.0571731	0.288644	TRUE	FALSE
Shannon Index	glycerophosphorylcholine (GPC)	Lipid	Phospholipid Metabolism	0.0259702	-0.0345021	0.0864426	0.0308538	0.399946	726	0.00751818	-0.065089	0.0801253	0.0369833	0.838969	318	0.0682147	-0.0418829	0.178312	0.0559588	0.223756	TRUE	FALSE
Shannon Index	alpha-tocotrienol	Cofactors and Vitamins	Tocopherol Metabolism	0.0258626	-0.0346035	0.0863286	0.0308506	0.401853	726	0.0576985	-0.0144853	0.129882	0.0367677	0.11703	318	-0.0498684	-0.16144	0.0617031	0.0567079	0.379908	FALSE	FALSE
Shannon Index	formiminoglutamate	Amino Acid	Histidine Metabolism	0.0254937	-0.0347631	0.0857505	0.0307438	0.406975	726	0.0354555	-0.0362099	0.107121	0.0365036	0.331748	318	0.00118425	-0.111008	0.113376	0.0570234	0.983444	TRUE	FALSE
Shannon Index	12-ketolithocholate	Lipid	Secondary Bile Acid Metabolism	0.0248753	-0.0343916	0.0841423	0.0302388	0.410718	726	0.0145512	-0.0555765	0.0846789	0.0357204	0.683872	318	0.0509849	-0.0607782	0.162748	0.0568053	0.370168	TRUE	FALSE
Shannon Index	pyridoxate	Cofactors and Vitamins	Vitamin B6 Metabolism	-0.0234432	-0.0841931	0.0373067	0.0309954	0.449443	726	-0.00382693	-0.0761703	0.0685165	0.036849	0.917314	318	-0.0708976	-0.18366	0.0418649	0.0573133	0.217033	TRUE	FALSE
Shannon Index	maltose	Carbohydrate	Glycogen Metabolism	0.0231161	-0.0370858	0.0833179	0.0307158	0.451703	726	0.0323854	-0.0391664	0.103937	0.0364458	0.374523	318	0.000391372	-0.111883	0.112666	0.0570652	0.994532	TRUE	FALSE
Shannon Index	myo-inositol	Lipid	Inositol Metabolism	-0.0209944	-0.0795063	0.0375174	0.0298535	0.481901	726	-0.00496978	-0.0738002	0.0638606	0.0350596	0.88732	318	-0.0632555	-0.175274	0.0487634	0.0569354	0.267447	TRUE	FALSE
Shannon Index	3-methylglutarate/2-methylglutarate	Lipid	Fatty Acid, Dicarboxylate	0.0218655	-0.0393289	0.0830599	0.0312222	0.483728	726	0.030644	-0.0425268	0.103815	0.0372704	0.411233	318	0.00120799	-0.111279	0.113695	0.0571731	0.983157	TRUE	FALSE
Shannon Index	palmitoleate (16:1n7)	Lipid	Long Chain Monounsaturated Fatty Acid	0.0216478	-0.0393968	0.0826923	0.0311457	0.487026	726	0.00635217	-0.067035	0.0797394	0.0373806	0.865111	318	0.0563757	-0.0544427	0.167194	0.0563252	0.31765	TRUE	FALSE
Shannon Index	5-dodecenoate (12:1n7)	Lipid	Medium Chain Fatty Acid	0.0210623	-0.0392621	0.0813867	0.0307783	0.493771	726	-0.00558818	-0.0775582	0.0663818	0.0366587	0.878884	318	0.0847256	-0.0267497	0.196201	0.0566591	0.135845	FALSE	FALSE
Shannon Index	picolinate	Amino Acid	Tryptophan Metabolism	-0.0208427	-0.0811424	0.039457	0.0307657	0.498111	726	-0.0272917	-0.0989228	0.0443395	0.0364862	0.454712	318	-0.00497586	-0.117576	0.107624	0.0572307	0.930775	TRUE	FALSE
Shannon Index	theanine	Xenobiotics	Food Component/Plant	0.0205203	-0.0393739	0.0804145	0.0305588	0.501902	726	0.0390899	-0.032342	0.110522	0.0363847	0.283037	318	-0.0239438	-0.134716	0.0868285	0.0563018	0.670928	FALSE	FALSE
Shannon Index	choline phosphate	Lipid	Phospholipid Metabolism	-0.0200855	-0.080831	0.04066	0.0309932	0.516944	726	-0.0194272	-0.0924736	0.0536193	0.0372071	0.601736	318	-0.0215777	-0.131789	0.0886334	0.0560165	0.700349	TRUE	FALSE
Shannon Index	protoporphyrin IX	Cofactors and Vitamins	Hemoglobin and Porphyrin Metabolism	0.0192818	-0.041229	0.0797926	0.0308734	0.532271	726	0.0397213	-0.0325448	0.111988	0.0368096	0.280904	318	-0.0292083	-0.140756	0.0823396	0.056696	0.606801	FALSE	FALSE
Shannon Index	isohyodeoxycholate	Lipid	Secondary Bile Acid Metabolism	-0.0176579	-0.0786679	0.0433521	0.0311281	0.570534	726	-0.022165	-0.095158	0.0508279	0.0371798	0.551257	318	-0.00709315	-0.119087	0.104901	0.0569228	0.900918	TRUE	FALSE
Shannon Index	gamma-tocotrienol	Cofactors and Vitamins	Tocopherol Metabolism	0.0151464	-0.0454324	0.0757252	0.0309081	0.624101	726	0.0382169	-0.0341711	0.110605	0.0368717	0.300324	318	-0.0393785	-0.150903	0.0721463	0.0566842	0.487759	FALSE	FALSE
Shannon Index	10-hydroxystearate	Lipid	Fatty Acid, Monohydroxy	0.0143888	-0.0463582	0.0751357	0.0309939	0.642473	726	-0.017804	-0.0906601	0.0550522	0.0371101	0.631544	318	0.0886319	-0.0222475	0.199511	0.0563562	0.116796	FALSE	FALSE
Shannon Index	vanillate	Xenobiotics	Food Component/Plant	0.0139506	-0.0466421	0.0745433	0.0309152	0.651806	726	0.0162888	-0.056156	0.0887337	0.0369006	0.65904	318	0.00844503	-0.102959	0.119849	0.056623	0.881545	TRUE	FALSE
Shannon Index	linoleoyl-linolenoyl-glycerol (18:2/18:3) [1]*	Lipid	Diacylglycerol	-0.0137741	-0.0749402	0.047392	0.0312078	0.658947	726	-0.0337611	-0.106863	0.0393411	0.0372355	0.364873	318	0.0334095	-0.0791515	0.145971	0.0572109	0.559688	FALSE	FALSE
Shannon Index	citrate	Energy	TCA Cycle	0.0136208	-0.0470384	0.0742799	0.0309491	0.659863	726	0.0261043	-0.0467146	0.0989232	0.0370912	0.481796	318	-0.0149916	-0.125473	0.0954897	0.0561538	0.789665	FALSE	FALSE
Shannon Index	creatine	Amino Acid	Creatine Metabolism	-0.0115542	-0.0722054	0.049097	0.030945	0.708867	726	-0.00179913	-0.0741624	0.0705642	0.0368591	0.961084	318	-0.0348497	-0.146916	0.0772165	0.0569594	0.541115	TRUE	FALSE
Shannon Index	linoleoyl-linolenoyl-glycerol (18:2/18:3) [2]*	Lipid	Diacylglycerol	-0.0102563	-0.0714415	0.0509289	0.0312175	0.742502	726	-0.0352561	-0.10836	0.0378475	0.0372362	0.344047	318	0.0488778	-0.0637964	0.161552	0.0572684	0.39408	FALSE	FALSE
Shannon Index	N,N-dimethyl-pro-pro	Peptide	Modified Peptides	0.00886794	-0.0519682	0.0697041	0.0310394	0.775108	726	-0.00197489	-0.0744948	0.070545	0.0369389	0.957377	318	0.0349169	-0.0777293	0.147563	0.0572542	0.542415	FALSE	FALSE
Shannon Index	N,N-dimethylalanine	Amino Acid	Alanine and Aspartate Metabolism	0.00843832	-0.0527401	0.0696167	0.031214	0.786901	726	0.0177276	-0.0554865	0.0909416	0.0372924	0.634671	318	-0.0132967	-0.125529	0.0989361	0.057044	0.815844	FALSE	FALSE
Shannon Index	glycerophosphoinositol*	Lipid	Phospholipid Metabolism	0.00753708	-0.0530664	0.0681406	0.0309207	0.80742	726	0.0224244	-0.050428	0.0952769	0.0371083	0.545837	318	-0.0262775	-0.136311	0.0837556	0.055926	0.638818	FALSE	FALSE
Shannon Index	3-formylindole	Xenobiotics	Food Component/Plant	-0.00630198	-0.0635029	0.0508989	0.0291847	0.829039	726	-0.0412831	-0.108059	0.0254927	0.034013	0.225308	318	0.0913412	-0.0204632	0.203146	0.0568264	0.108998	FALSE	FALSE
Shannon Index	inosine	Nucleotide	Purine Metabolism, (Hypo)Xanthine/Inosine containing	-0.00600753	-0.0659027	0.0538876	0.0305593	0.844152	726	0.00778609	-0.0634164	0.0789886	0.0362678	0.830077	318	-0.0397744	-0.151419	0.07187	0.056745	0.48388	FALSE	FALSE
Shannon Index	malate	Energy	TCA Cycle	0.00465637	-0.055043	0.0643558	0.0304594	0.8785	726	0.0289337	-0.0423974	0.100265	0.0363333	0.426103	318	-0.052754	-0.162682	0.0571743	0.0558728	0.345816	FALSE	FALSE
Shannon Index	6-oxopiperidine-2-carboxylate	Amino Acid	Lysine Metabolism	-0.00393093	-0.0642323	0.0563704	0.0307666	0.898334	726	0.0176576	-0.0541113	0.0894264	0.0365563	0.629231	318	-0.0563584	-0.168441	0.0557246	0.0569679	0.323321	FALSE	FALSE
Shannon Index	2,4,6-trihydroxybenzoate	Xenobiotics	Benzoate Metabolism	0.00268613	-0.0574178	0.06279	0.0306658	0.9302	726	-0.0012135	-0.0725269	0.0700999	0.0363243	0.973359	318	0.0123605	-0.100205	0.124926	0.0572132	0.829097	FALSE	FALSE
Shannon Index	p-cresol	Xenobiotics	Benzoate Metabolism	-0.00242769	-0.0633181	0.0584628	0.0310671	0.937714	726	0.0117933	-0.0606872	0.0842739	0.0369188	0.749487	318	-0.0369287	-0.150067	0.0762091	0.057504	0.521234	FALSE	FALSE
Shannon Index	heptenedioate (C7:1-DC)*	Lipid	Fatty Acid, Dicarboxylate	0.00175062	-0.0595029	0.0630042	0.0312524	0.955329	726	0.0500233	-0.0232937	0.12334	0.0373449	0.180833	318	-0.111064	-0.223388	0.00125997	0.0570904	0.0526527	FALSE	FALSE
Shannon Index	butyrate/isobutyrate (4:0)	Lipid	Short Chain Fatty Acid	0.00166547	-0.0589968	0.0623278	0.0309507	0.957086	726	0.0172555	-0.0553585	0.0898694	0.0369868	0.640979	318	-0.0347533	-0.145976	0.0764699	0.0565309	0.53917	FALSE	FALSE
Shannon Index	glycerophosphoserine*	Lipid	Phospholipid Metabolism	0.00109927	-0.0583998	0.0605984	0.0303572	0.971114	726	0.0324366	-0.0379968	0.10287	0.0358761	0.366255	318	-0.0779071	-0.189984	0.0341694	0.0569646	0.172445	FALSE	FALSE
Shannon Index	N-acetylneuraminate	Carbohydrate	Aminosugar Metabolism	-0.00057617	-0.0618256	0.0606733	0.0312503	0.98529	726	0.0150828	-0.0581059	0.0882714	0.0372795	0.685902	318	-0.0375871	-0.150349	0.0751751	0.0573131	0.512428	FALSE	FALSE
Shannon Index	cytidine	Nucleotide	Pyrimidine Metabolism, Cytidine containing	-0.000303122	-0.0591736	0.0585674	0.0300365	0.991948	726	0.0151735	-0.0546966	0.0850436	0.0355892	0.669987	318	-0.0386211	-0.148798	0.0715557	0.0559991	0.490913	FALSE	FALSE
Shannon Index	N2-acetyllysine	Amino Acid	Lysine Metabolism	0.000250344	-0.0594428	0.0599434	0.0304562	0.993442	726	-0.0252007	-0.0960113	0.0456099	0.0360682	0.484976	318	0.0634858	-0.0483707	0.175342	0.0568528	0.26503	FALSE	FALSE
