# Supplementary material for: Faecal metabolites as a readout of habitual diet capture dietary interactions with the gut microbiome
Source: Nat Commun. 2025 Dec 4;16:10051. doi: 10.1038/s41467-025-66046-7 (PMC12678775; doi:10.1038/s41467-025-66046-7)
Supplement: Supplementary file 12 — Supplementary Dataset 10 [file 41467_2025_66046_MOESM12_ESM.xlsx]

## Sheet: Supplementary Data 10
Supplementary Data 10: Multivariate PERMANOVA analysis of dietary associated faecal metabolites and microbiome beta diversity
					TwinsUK					PREDICT1
Dissimilarity Metric	Faecal Metabolite	Super Pathway	Sub Pathway	Weighted Combined R2	N	R2	F Stat	p value	Significant	N	R2	F Stat	p value	Significant
Bray-Curtis	biotin	Cofactors and Vitamins	Biotin Metabolism	0.0217778	474	0.017559	8.47716	9.999e-05	TRUE	219	0.0309088	6.9551	9.999e-05	TRUE
Bray-Curtis	cytidine	Nucleotide	Pyrimidine Metabolism, Cytidine containing	0.0198029	474	0.0167294	8.06971	9.999e-05	TRUE	219	0.0264553	5.92523	9.999e-05	TRUE
Bray-Curtis	3-methyladipate	Lipid	Fatty Acid, Dicarboxylate	0.01752	474	0.0155433	7.48848	9.999e-05	TRUE	219	0.0217982	4.85848	9.999e-05	TRUE
Bray-Curtis	octadecanedioate (C18-DC)	Lipid	Fatty Acid, Dicarboxylate	0.017453	474	0.0140497	6.75852	9.999e-05	TRUE	219	0.0248191	5.54926	9.999e-05	TRUE
Bray-Curtis	cholesterol sulfate	Lipid	Sterol	0.0173481	474	0.0118453	5.68525	9.999e-05	TRUE	219	0.0292582	6.57227	9.999e-05	TRUE
Bray-Curtis	ursocholate	Lipid	Secondary Bile Acid Metabolism	0.0171697	474	0.014754	7.10244	9.999e-05	TRUE	219	0.0223982	4.99534	9.999e-05	TRUE
Bray-Curtis	glucuronate	Carbohydrate	Aminosugar Metabolism	0.0168478	474	0.0118342	5.67982	9.999e-05	TRUE	219	0.0276994	6.21195	9.999e-05	TRUE
Bray-Curtis	suberate (C8-DC)	Lipid	Fatty Acid, Dicarboxylate	0.0166158	474	0.012702	6.10176	9.999e-05	TRUE	219	0.0250867	5.61065	9.999e-05	TRUE
Bray-Curtis	isoursodeoxycholate	Lipid	Secondary Bile Acid Metabolism	0.0157622	474	0.0128452	6.17145	9.999e-05	TRUE	219	0.0220757	4.92176	9.999e-05	TRUE
Bray-Curtis	stachydrine	Xenobiotics	Food Component/Plant	0.0149638	474	0.00914177	4.37555	9.999e-05	TRUE	219	0.027565	6.18095	9.999e-05	TRUE
Bray-Curtis	N6,N6,N6-trimethyllysine	Amino Acid	Lysine Metabolism	0.0149629	474	0.0109112	5.2319	9.999e-05	TRUE	219	0.0237325	5.3003	9.999e-05	TRUE
Bray-Curtis	5-hydroxylysine	Amino Acid	Lysine Metabolism	0.0149205	474	0.0123214	5.91662	9.999e-05	TRUE	219	0.0205461	4.57344	9.999e-05	TRUE
Bray-Curtis	docosapentaenoate (n3 DPA; 22:5n3)	Lipid	Long Chain Polyunsaturated Fatty Acid (n3 and n6)	0.0147011	474	0.00982864	4.70761	9.999e-05	TRUE	219	0.025247	5.64745	9.999e-05	TRUE
Bray-Curtis	1,7-dimethylurate	Xenobiotics	Xanthine Metabolism	0.0146819	474	0.0122784	5.89572	9.999e-05	TRUE	219	0.0198839	4.423	9.999e-05	TRUE
Bray-Curtis	cystine	Amino Acid	Methionine, Cysteine, SAM and Taurine Metabolism	0.0142697	474	0.0106337	5.09739	9.999e-05	TRUE	219	0.0221394	4.93628	9.999e-05	TRUE
Bray-Curtis	25-hydroxycholesterol sulfate	Lipid	Sterol	0.0137864	474	0.010782	5.16926	9.999e-05	TRUE	219	0.0202892	4.51505	9.999e-05	TRUE
Bray-Curtis	spermidine	Amino Acid	Polyamine Metabolism	0.0136301	474	0.0108105	5.18311	9.999e-05	TRUE	219	0.0197326	4.38866	9.999e-05	TRUE
Bray-Curtis	deoxycholate	Lipid	Secondary Bile Acid Metabolism	0.0134654	474	0.011816	5.67102	9.999e-05	TRUE	219	0.0170354	3.77819	9.999e-05	TRUE
Bray-Curtis	hyocholate	Lipid	Secondary Bile Acid Metabolism	0.0134267	474	0.0114337	5.48539	9.999e-05	TRUE	219	0.0177401	3.93736	9.999e-05	TRUE
Bray-Curtis	cysteinylglycine	Amino Acid	Glutathione Metabolism	0.01326	474	0.0103063	4.9388	9.999e-05	TRUE	219	0.0196529	4.37056	9.999e-05	TRUE
Bray-Curtis	cholesterol	Lipid	Sterol	0.0131395	474	0.00874175	4.18238	9.999e-05	TRUE	219	0.022658	5.05465	9.999e-05	TRUE
Bray-Curtis	ribulose/xylulose	Carbohydrate	Pentose Metabolism	0.0130752	474	0.0102163	4.89521	9.999e-05	TRUE	219	0.0192629	4.28211	9.999e-05	TRUE
Bray-Curtis	sphingosine	Lipid	Sphingosines	0.0129508	474	0.00873729	4.18023	9.999e-05	TRUE	219	0.0220706	4.92059	9.999e-05	TRUE
Bray-Curtis	3-methylglutaconate	Amino Acid	Leucine, Isoleucine and Valine Metabolism	0.0129493	474	0.0116109	5.57142	9.999e-05	TRUE	219	0.0158461	3.51009	9.999e-05	TRUE
Bray-Curtis	N-formylanthranilic acid	Amino Acid	Tryptophan Metabolism	0.0126926	474	0.00724625	3.4616	9.999e-05	TRUE	219	0.0244807	5.47165	9.999e-05	TRUE
Bray-Curtis	methionine	Amino Acid	Methionine, Cysteine, SAM and Taurine Metabolism	0.0126894	474	0.00743131	3.55067	9.999e-05	TRUE	219	0.0240699	5.37753	9.999e-05	TRUE
Bray-Curtis	2,6-dihydroxybenzoic acid	Xenobiotics	Drug - Topical Agents	0.0126133	474	0.0105696	5.06633	9.999e-05	TRUE	219	0.0170367	3.77847	9.999e-05	TRUE
Bray-Curtis	2'-deoxycytidine	Nucleotide	Pyrimidine Metabolism, Cytidine containing	0.0125961	474	0.0107564	5.15687	9.999e-05	TRUE	219	0.0165778	3.67496	9.999e-05	TRUE
Bray-Curtis	sphinganine	Lipid	Sphingolipid Synthesis	0.0124237	474	0.00810961	3.87744	9.999e-05	TRUE	219	0.021761	4.85	9.999e-05	TRUE
Bray-Curtis	maltose	Carbohydrate	Glycogen Metabolism	0.0122525	474	0.0106458	5.10325	9.999e-05	TRUE	219	0.01573	3.48396	9.999e-05	TRUE
Bray-Curtis	adenosine	Nucleotide	Purine Metabolism, Adenine containing	0.0121046	474	0.00994274	4.76282	9.999e-05	TRUE	219	0.0167837	3.7214	9.999e-05	TRUE
Bray-Curtis	aspartate	Amino Acid	Alanine and Aspartate Metabolism	0.0120024	474	0.00786649	3.76027	9.999e-05	TRUE	219	0.020954	4.66621	9.999e-05	TRUE
Bray-Curtis	methylphosphate	Nucleotide	Purine and Pyrimidine Metabolism	0.0118436	474	0.00999357	4.78741	9.999e-05	TRUE	219	0.0158478	3.51047	9.999e-05	TRUE
Bray-Curtis	2-hydroxydecanoate	Lipid	Fatty Acid, Monohydroxy	0.011829	474	0.00978649	4.68722	9.999e-05	TRUE	219	0.0162497	3.601	9.999e-05	TRUE
Bray-Curtis	glycerophosphoinositol*	Lipid	Phospholipid Metabolism	0.011785	474	0.0107385	5.14819	9.999e-05	TRUE	219	0.0140501	3.10649	9.999e-05	TRUE
Bray-Curtis	inosine	Nucleotide	Purine Metabolism, (Hypo)Xanthine/Inosine containing	0.011703	474	0.00801482	3.83175	9.999e-05	TRUE	219	0.0196855	4.37797	9.999e-05	TRUE
Bray-Curtis	3-methylhistidine	Amino Acid	Histidine Metabolism	0.0116327	474	0.00868846	4.15666	9.999e-05	TRUE	219	0.0180052	3.9973	9.999e-05	TRUE
Bray-Curtis	leucine	Amino Acid	Leucine, Isoleucine and Valine Metabolism	0.0115788	474	0.00577107	2.75276	9.999e-05	TRUE	219	0.0241489	5.39564	9.999e-05	TRUE
Bray-Curtis	arabinose	Carbohydrate	Pentose Metabolism	0.0115564	474	0.00954922	4.57247	9.999e-05	TRUE	219	0.0159007	3.52239	9.999e-05	TRUE
Bray-Curtis	1,3,7-trimethylurate	Xenobiotics	Xanthine Metabolism	0.0113435	474	0.00727038	3.47321	9.999e-05	TRUE	219	0.0201593	4.48555	9.999e-05	TRUE
Bray-Curtis	N,N,N-trimethyl-5-aminovalerate	Amino Acid	Lysine Metabolism	0.0112827	474	0.00805061	3.849	9.999e-05	TRUE	219	0.0182781	4.05904	9.999e-05	TRUE
Bray-Curtis	hexadecatrienoate (16:3n3)	Lipid	Long Chain Polyunsaturated Fatty Acid (n3 and n6)	0.0112696	474	0.00852994	4.08016	9.999e-05	TRUE	219	0.0171992	3.81516	9.999e-05	TRUE
Bray-Curtis	1-methyl-beta-carboline-3-carboxylic acid	Xenobiotics	Food Component/Plant	0.0110806	474	0.00845775	4.04533	9.999e-05	TRUE	219	0.0167573	3.71545	9.999e-05	TRUE
Bray-Curtis	1-methyl-5-imidazolelactate	Amino Acid	Histidine Metabolism	0.0110579	474	0.00734964	3.51136	9.999e-05	TRUE	219	0.0190841	4.24157	9.999e-05	TRUE
Bray-Curtis	3-hydroxyoleate*	Lipid	Fatty Acid, Monohydroxy	0.0110523	474	0.00620215	2.95967	9.999e-05	TRUE	219	0.0215498	4.80189	9.999e-05	TRUE
Bray-Curtis	valine	Amino Acid	Leucine, Isoleucine and Valine Metabolism	0.0110476	474	0.00494592	2.35719	9.999e-05	TRUE	219	0.0242541	5.41972	9.999e-05	TRUE
Bray-Curtis	mannose	Carbohydrate	Fructose, Mannose and Galactose Metabolism	0.0110156	474	0.00933884	4.47078	9.999e-05	TRUE	219	0.0146448	3.23996	9.999e-05	TRUE
Bray-Curtis	5-hydroxypicolinic acid	Amino Acid	Tryptophan Metabolism	0.0109963	474	0.00807791	3.86216	9.999e-05	TRUE	219	0.0173127	3.84079	9.999e-05	TRUE
Bray-Curtis	dehydrolithocholate	Lipid	Secondary Bile Acid Metabolism	0.0109716	474	0.0110604	5.30425	9.999e-05	TRUE	219	0.0107793	2.37528	0.00019998	TRUE
Bray-Curtis	eicosapentaenoate (EPA; 20:5n3)	Lipid	Long Chain Polyunsaturated Fatty Acid (n3 and n6)	0.0108049	474	0.00614017	2.92992	9.999e-05	TRUE	219	0.0209012	4.6542	9.999e-05	TRUE
Bray-Curtis	benzoate	Xenobiotics	Benzoate Metabolism	0.0106634	474	0.00832066	3.97921	9.999e-05	TRUE	219	0.015734	3.48486	9.999e-05	TRUE
Bray-Curtis	bilirubin degradation product, C16H18N2O5 (1)**	Partially Characterized Molecules	Partially Characterized Molecules	0.0106608	474	0.00910973	4.36008	9.999e-05	TRUE	219	0.0140179	3.09925	9.999e-05	TRUE
Bray-Curtis	malate	Energy	TCA Cycle	0.0106095	474	0.00573282	2.73441	9.999e-05	TRUE	219	0.0211644	4.7141	9.999e-05	TRUE
Bray-Curtis	sitostanol	Xenobiotics	Food Component/Plant	0.010551	474	0.00856199	4.09563	9.999e-05	TRUE	219	0.014856	3.2874	9.999e-05	TRUE
Bray-Curtis	N6-acetyllysine	Amino Acid	Lysine Metabolism	0.0104991	474	0.00706335	3.3736	9.999e-05	TRUE	219	0.0179355	3.98153	9.999e-05	TRUE
Bray-Curtis	sulfate*	Xenobiotics	Chemical	0.0101738	474	0.00863243	4.12962	9.999e-05	TRUE	219	0.0135099	2.98537	9.999e-05	TRUE
Bray-Curtis	coprostanol	Lipid	Sterol	0.0101573	474	0.00854599	4.08791	9.999e-05	TRUE	219	0.0136449	3.01563	9.999e-05	TRUE
Bray-Curtis	argininate*	Amino Acid	Urea cycle; Arginine and Proline Metabolism	0.0101217	474	0.00759397	3.62899	9.999e-05	TRUE	219	0.0155927	3.45306	9.999e-05	TRUE
Bray-Curtis	D-urobilin	Cofactors and Vitamins	Hemoglobin and Porphyrin Metabolism	0.010047	474	0.0087166	4.17024	9.999e-05	TRUE	219	0.0129265	2.85473	9.999e-05	TRUE
Bray-Curtis	glycerol	Lipid	Glycerolipid Metabolism	0.00962471	474	0.00892474	4.27073	9.999e-05	TRUE	219	0.0111397	2.45561	9.999e-05	TRUE
Bray-Curtis	hexadecadienoate (16:2n6)	Lipid	Long Chain Polyunsaturated Fatty Acid (n3 and n6)	0.00948606	474	0.00709482	3.38874	9.999e-05	TRUE	219	0.0146616	3.24374	9.999e-05	TRUE
Bray-Curtis	enterolactone	Xenobiotics	Food Component/Plant	0.0092388	474	0.00621759	2.96709	9.999e-05	TRUE	219	0.0157779	3.49474	9.999e-05	TRUE
Bray-Curtis	2-hydroxylignocerate*	Lipid	Fatty Acid, Monohydroxy	0.00920277	474	0.00599452	2.85999	9.999e-05	TRUE	219	0.0161466	3.57778	9.999e-05	TRUE
Bray-Curtis	N-acetylalanine	Amino Acid	Alanine and Aspartate Metabolism	0.00917595	474	0.00590522	2.81713	9.999e-05	TRUE	219	0.0162551	3.60221	9.999e-05	TRUE
Bray-Curtis	cysteine	Amino Acid	Methionine, Cysteine, SAM and Taurine Metabolism	0.00916378	474	0.00585082	2.79102	9.999e-05	TRUE	219	0.0163343	3.62007	9.999e-05	TRUE
Bray-Curtis	methylurea	Amino Acid	Urea cycle; Arginine and Proline Metabolism	0.00916322	474	0.00557438	2.6584	9.999e-05	TRUE	219	0.0169309	3.7546	9.999e-05	TRUE
Bray-Curtis	citrulline	Amino Acid	Urea cycle; Arginine and Proline Metabolism	0.00909799	474	0.00534186	2.54691	9.999e-05	TRUE	219	0.0172277	3.8216	9.999e-05	TRUE
Bray-Curtis	bilirubin (Z,Z)	Cofactors and Vitamins	Hemoglobin and Porphyrin Metabolism	0.00905342	474	0.00686895	3.2801	9.999e-05	TRUE	219	0.0137815	3.04624	9.999e-05	TRUE
Bray-Curtis	3-methylglutarate/2-methylglutarate	Lipid	Fatty Acid, Dicarboxylate	0.00904457	474	0.00694481	3.31658	9.999e-05	TRUE	219	0.0135893	3.00316	0.00019998	TRUE
Bray-Curtis	bilirubin degradation product, C16H18N2O5 (3)**	Partially Characterized Molecules	Partially Characterized Molecules	0.00896958	474	0.00735041	3.51173	9.999e-05	TRUE	219	0.0124741	2.75354	0.00029997	FALSE
Bray-Curtis	13-HODE + 9-HODE	Lipid	Fatty Acid, Monohydroxy	0.00895861	474	0.00638413	3.04708	9.999e-05	TRUE	219	0.0145308	3.21436	9.999e-05	TRUE
Bray-Curtis	3-dehydrodeoxycholate	Lipid	Secondary Bile Acid Metabolism	0.00894043	474	0.00740107	3.53612	9.999e-05	TRUE	219	0.0122722	2.70841	9.999e-05	TRUE
Bray-Curtis	biliverdin	Cofactors and Vitamins	Hemoglobin and Porphyrin Metabolism	0.00879212	474	0.00746593	3.56734	9.999e-05	TRUE	219	0.0116625	2.57224	0.00019998	TRUE
Bray-Curtis	arginine	Amino Acid	Urea cycle; Arginine and Proline Metabolism	0.00870416	474	0.0065647	3.13384	9.999e-05	TRUE	219	0.0133348	2.94615	9.999e-05	TRUE
Bray-Curtis	docosahexaenoate (DHA; 22:6n3)	Lipid	Long Chain Polyunsaturated Fatty Acid (n3 and n6)	0.00852171	474	0.00610261	2.91188	9.999e-05	TRUE	219	0.0137576	3.04089	9.999e-05	TRUE
Bray-Curtis	acisoga	Amino Acid	Polyamine Metabolism	0.00850324	474	0.00576068	2.74777	9.999e-05	TRUE	219	0.0144392	3.1938	9.999e-05	TRUE
Bray-Curtis	glycodeoxycholate	Lipid	Secondary Bile Acid Metabolism	0.008416	474	0.00699197	3.33926	9.999e-05	TRUE	219	0.0114982	2.53556	0.00029997	FALSE
Bray-Curtis	N-acetylglutamine	Amino Acid	Glutamate Metabolism	0.00835558	474	0.00656552	3.13423	9.999e-05	TRUE	219	0.0122299	2.69897	9.999e-05	TRUE
Bray-Curtis	hexadecasphinganine (d16:0)*	Lipid	Sphingolipid Synthesis	0.00832412	474	0.00651696	3.1109	9.999e-05	TRUE	219	0.0122355	2.70021	0.00019998	TRUE
Bray-Curtis	campesterol	Lipid	Sterol	0.00829425	474	0.00604386	2.88368	9.999e-05	TRUE	219	0.013165	2.90812	9.999e-05	TRUE
Bray-Curtis	beta-sitosterol	Lipid	Sterol	0.00806809	474	0.00635891	3.03497	9.999e-05	TRUE	219	0.0117674	2.59566	0.00019998	TRUE
Bray-Curtis	branched chain 14:0 dicarboxylic acid**	Lipid	Fatty Acid, Dicarboxylate	0.00790845	474	0.00522476	2.49079	9.999e-05	TRUE	219	0.013717	3.03179	9.999e-05	TRUE
Bray-Curtis	12-ketolithocholate	Lipid	Secondary Bile Acid Metabolism	0.00789354	474	0.00821602	3.92875	9.999e-05	TRUE	219	0.00719556	1.57975	0.019798	FALSE
Bray-Curtis	choline	Lipid	Phospholipid Metabolism	0.00786463	474	0.00700803	3.34698	9.999e-05	TRUE	219	0.00971865	2.13923	0.00079992	FALSE
Bray-Curtis	caffeine	Xenobiotics	Xanthine Metabolism	0.00783124	474	0.00697084	3.3291	9.999e-05	TRUE	219	0.00969347	2.13363	0.00049995	FALSE
Bray-Curtis	3-ketosphinganine	Lipid	Sphingolipid Synthesis	0.0077125	474	0.00699706	3.34171	9.999e-05	TRUE	219	0.009261	2.03753	0.00169983	FALSE
Bray-Curtis	5-hydroxyhexanoate	Lipid	Fatty Acid, Monohydroxy	0.00763963	474	0.00528443	2.51938	9.999e-05	TRUE	219	0.0127372	2.81239	9.999e-05	TRUE
Bray-Curtis	o-Tyrosine	Amino Acid	Tyrosine Metabolism	0.00759569	474	0.00527142	2.51315	9.999e-05	TRUE	219	0.0126263	2.78759	9.999e-05	TRUE
Bray-Curtis	3-carboxy-4-methyl-5-pentyl-2-furanpropionate (3-CMPFP)**	Lipid	Fatty Acid, Dicarboxylate	0.00750085	474	0.00627014	2.99233	9.999e-05	TRUE	219	0.0101646	2.23841	0.00039996	FALSE
Bray-Curtis	glycerol 3-phosphate	Lipid	Glycerolipid Metabolism	0.0071906	474	0.0059671	2.84683	9.999e-05	TRUE	219	0.00983874	2.16593	0.00069993	FALSE
Bray-Curtis	lyxonate	Carbohydrate	Pentose Metabolism	0.00713236	474	0.00588202	2.806	9.999e-05	TRUE	219	0.00983857	2.16589	0.0009999	FALSE
Bray-Curtis	2-aminophenol	Xenobiotics	Food Component/Plant	0.00711526	474	0.00680675	3.25019	9.999e-05	TRUE	219	0.007783	1.70975	0.00889911	FALSE
Bray-Curtis	lithocholate	Lipid	Secondary Bile Acid Metabolism	0.0070264	474	0.00721166	3.44495	9.999e-05	TRUE	219	0.00662544	1.45374	0.0448955	FALSE
Bray-Curtis	2-piperidinone	Xenobiotics	Food Component/Plant	0.0067536	474	0.00539057	2.57027	9.999e-05	TRUE	219	0.00970372	2.13591	0.0009999	FALSE
Bray-Curtis	N-formylphenylalanine	Amino Acid	Tyrosine Metabolism	0.0065735	474	0.00543098	2.58964	9.999e-05	TRUE	219	0.00904635	1.98987	0.00129987	FALSE
Bray-Curtis	N2-acetyllysine	Amino Acid	Lysine Metabolism	0.00655698	474	0.00525098	2.50335	9.999e-05	TRUE	219	0.00938366	2.06478	0.00149985	FALSE
Bray-Curtis	anserine	Amino Acid	Histidine Metabolism	0.00648828	474	0.00571735	2.72698	9.999e-05	TRUE	219	0.00815688	1.79258	0.00769923	FALSE
Bray-Curtis	4-imidazoleacetate	Amino Acid	Histidine Metabolism	0.00625329	474	0.0059847	2.85527	9.999e-05	TRUE	219	0.00683463	1.49996	0.0308969	FALSE
Bray-Curtis	3-hydroxy-3-methylglutarate	Lipid	Mevalonate Metabolism	0.00605314	474	0.00535676	2.55405	9.999e-05	TRUE	219	0.00756038	1.66047	0.0109989	FALSE
Bray-Curtis	glycerophosphorylcholine (GPC)	Lipid	Phospholipid Metabolism	0.00552546	474	0.00636509	3.03793	9.999e-05	TRUE	219	0.0037082	0.811217	0.79992	FALSE
Bray-Curtis	4-methyl-2-oxopentanoate	Amino Acid	Leucine, Isoleucine and Valine Metabolism	0.00551607	474	0.00533166	2.54202	9.999e-05	TRUE	219	0.00591521	1.29695	0.0973903	FALSE
Bray-Curtis	1-palmitoyl-GPC (16:0)	Lipid	Lysophospholipid	0.00530938	474	0.00530582	2.52964	9.999e-05	TRUE	219	0.00531707	1.1651	0.20208	FALSE
Bray-Curtis	nicotinamide	Cofactors and Vitamins	Nicotinate and Nicotinamide Metabolism	0.0051854	474	0.00494837	2.35836	9.999e-05	TRUE	219	0.00569843	1.24915	0.126287	FALSE
Bray-Curtis	arachidoylcarnitine (C20)*	Lipid	Fatty Acid Metabolism (Acyl Carnitine, Long Chain Saturated)	0.00503868	474	0.00521666	2.48691	9.999e-05	TRUE	219	0.00465344	1.01899	0.407459	FALSE
Bray-Curtis	behenoyl ethanolamide (22:0)*	Lipid	Endocannabinoid	0.0114652	474	0.00508803	2.42526	0.00019998	TRUE	219	0.0252678	5.65223	9.999e-05	TRUE
Bray-Curtis	myo-inositol	Lipid	Inositol Metabolism	0.0113037	474	0.00565692	2.698	0.00019998	TRUE	219	0.0235256	5.25294	9.999e-05	TRUE
Bray-Curtis	N-propionylmethionine	Amino Acid	Methionine, Cysteine, SAM and Taurine Metabolism	0.0103363	474	0.00491576	2.34274	0.00019998	TRUE	219	0.0220685	4.92011	9.999e-05	TRUE
Bray-Curtis	pyruvate	Carbohydrate	Glycolysis, Gluconeogenesis, and Pyruvate Metabolism	0.00765108	474	0.00537387	2.56226	0.00019998	TRUE	219	0.0125798	2.77719	9.999e-05	TRUE
Bray-Curtis	glycerophosphoserine*	Lipid	Phospholipid Metabolism	0.00739127	474	0.00552178	2.63318	0.00019998	TRUE	219	0.0114375	2.52204	9.999e-05	TRUE
Bray-Curtis	nicotinamide riboside	Cofactors and Vitamins	Nicotinate and Nicotinamide Metabolism	0.00691028	474	0.00549705	2.62132	0.00019998	TRUE	219	0.00996906	2.19491	0.00049995	FALSE
Bray-Curtis	glycerophosphoglycerol	Lipid	Glycerolipid Metabolism	0.00663565	474	0.00490813	2.33909	0.00019998	TRUE	219	0.0103747	2.28517	0.00049995	FALSE
Bray-Curtis	linoleate (18:2n6)	Lipid	Long Chain Polyunsaturated Fatty Acid (n3 and n6)	0.00599517	474	0.00511642	2.43887	0.00019998	TRUE	219	0.00789712	1.73503	0.00819918	FALSE
Bray-Curtis	pyridoxate	Cofactors and Vitamins	Vitamin B6 Metabolism	0.00553197	474	0.00502925	2.3971	0.00019998	TRUE	219	0.00662004	1.45254	0.0361964	FALSE
Bray-Curtis	hydantoin-5-propionate	Amino Acid	Histidine Metabolism	0.00627075	474	0.00488058	2.32589	0.00029997	FALSE	219	0.00927961	2.04166	0.00109989	FALSE
Bray-Curtis	oleoyl-linoleoyl-glycerol (18:1/18:2) [2]	Lipid	Diacylglycerol	0.00519489	474	0.00480153	2.28804	0.00029997	FALSE	219	0.00604629	1.32587	0.0818918	FALSE
Bray-Curtis	quinate	Xenobiotics	Food Component/Plant	0.00503309	474	0.00485059	2.31153	0.00029997	FALSE	219	0.0054281	1.18956	0.177682	FALSE
Bray-Curtis	3-methyl-2-oxovalerate	Amino Acid	Leucine, Isoleucine and Valine Metabolism	0.00475878	474	0.00490712	2.3386	0.00029997	FALSE	219	0.00443771	0.971532	0.490451	FALSE
Bray-Curtis	adenine	Nucleotide	Purine Metabolism, Adenine containing	0.00714652	474	0.00454784	2.16659	0.00039996	FALSE	219	0.0127711	2.81996	9.999e-05	TRUE
Bray-Curtis	eicosanoylsphingosine (d20:1)*	Lipid	Sphingosines	0.00629587	474	0.00463693	2.20923	0.00039996	FALSE	219	0.00988647	2.17654	0.00049995	FALSE
Bray-Curtis	protoporphyrin IX	Cofactors and Vitamins	Hemoglobin and Porphyrin Metabolism	0.00612343	474	0.00538899	2.56951	0.00039996	FALSE	219	0.00771304	1.69426	0.0117988	FALSE
Bray-Curtis	2-methylcitrate/homocitrate	Energy	TCA Cycle	0.00554912	474	0.00464978	2.21538	0.00039996	FALSE	219	0.00749563	1.64614	0.0127987	FALSE
Bray-Curtis	oleoyl-linoleoyl-glycerol (18:1/18:2) [1]	Lipid	Diacylglycerol	0.00530529	474	0.00466801	2.22411	0.00039996	FALSE	219	0.00668462	1.46681	0.0382962	FALSE
Bray-Curtis	N-carbamoylglutamate	Xenobiotics	Drug - Other	0.00548648	474	0.00434013	2.0672	0.00049995	FALSE	219	0.00796764	1.75065	0.00649935	FALSE
Bray-Curtis	N-acetylmethionine	Amino Acid	Methionine, Cysteine, SAM and Taurine Metabolism	0.00840454	474	0.00456555	2.17507	0.00059994	FALSE	219	0.0167136	3.70558	9.999e-05	TRUE
Bray-Curtis	gamma-tocotrienol	Cofactors and Vitamins	Tocopherol Metabolism	0.00602374	474	0.00457445	2.17933	0.00059994	FALSE	219	0.00916057	2.01523	0.00179982	FALSE
Bray-Curtis	saccharin	Xenobiotics	Food Component/Plant	0.00578923	474	0.00470294	2.24083	0.00059994	FALSE	219	0.00814036	1.78892	0.00639936	FALSE
Bray-Curtis	theophylline	Xenobiotics	Xanthine Metabolism	0.00527708	474	0.00476063	2.26845	0.00059994	FALSE	219	0.00639486	1.40281	0.0575942	FALSE
Bray-Curtis	formiminoglutamate	Amino Acid	Histidine Metabolism	0.00500202	474	0.00439622	2.09403	0.00059994	FALSE	219	0.0063132	1.38478	0.0618938	FALSE
Bray-Curtis	butyrate/isobutyrate (4:0)	Lipid	Short Chain Fatty Acid	0.00712231	474	0.0045551	2.17007	0.00069993	FALSE	219	0.0126787	2.79931	9.999e-05	TRUE
Bray-Curtis	linoleoyl-linoleoyl-glycerol (18:2/18:2) [1]*	Lipid	Diacylglycerol	0.00482636	474	0.0044244	2.10752	0.00069993	FALSE	219	0.00569637	1.24869	0.122388	FALSE
Bray-Curtis	LAHSA (18:2/OH-18:0)*	Lipid	Fatty Acid Hydroxyl Fatty Acid	0.00601133	474	0.0045566	2.17078	0.00079992	FALSE	219	0.00915992	2.01508	0.00179982	FALSE
Bray-Curtis	isocaproate (i6:0)	Lipid	Fatty Acid, Branched	0.00787321	474	0.00432448	2.05971	0.00089991	FALSE	219	0.015554	3.44436	9.999e-05	TRUE
Bray-Curtis	3-hydroxyadipate	Lipid	Fatty Acid, Dicarboxylate	0.00567669	474	0.00430096	2.04846	0.00089991	FALSE	219	0.00865431	1.90286	0.00339966	FALSE
Bray-Curtis	picolinate	Amino Acid	Tryptophan Metabolism	0.0058579	474	0.00431675	2.05601	0.0009999	FALSE	219	0.00919356	2.02255	0.00159984	FALSE
Bray-Curtis	alpha-tocotrienol	Cofactors and Vitamins	Tocopherol Metabolism	0.00531217	474	0.00432507	2.06	0.0009999	FALSE	219	0.00744864	1.63574	0.0154985	FALSE
Bray-Curtis	tricarballylate	Energy	TCA Cycle	0.00523526	474	0.00426493	2.03123	0.00119988	FALSE	219	0.00733543	1.61069	0.0178982	FALSE
Bray-Curtis	choline phosphate	Lipid	Phospholipid Metabolism	0.00457515	474	0.00466292	2.22167	0.00119988	FALSE	219	0.00438516	0.959976	0.516248	FALSE
Bray-Curtis	linolenate [alpha or gamma; (18:3n3 or 6)]	Lipid	Long Chain Polyunsaturated Fatty Acid (n3 and n6)	0.00489306	474	0.0041445	1.97363	0.00129987	FALSE	219	0.00651323	1.42895	0.0463954	FALSE
Bray-Curtis	phosphate	Energy	Oxidative Phosphorylation	0.00610185	474	0.00410912	1.95671	0.00179982	FALSE	219	0.0104149	2.29412	0.00029997	FALSE
Bray-Curtis	creatinine	Amino Acid	Creatine Metabolism	0.00492832	474	0.00396997	1.89018	0.00209979	FALSE	219	0.00700255	1.53708	0.0249975	FALSE
Bray-Curtis	vanillate	Xenobiotics	Food Component/Plant	0.00552839	474	0.00416992	1.98579	0.00239976	FALSE	219	0.00846862	1.86168	0.00439956	FALSE
Bray-Curtis	myristate (14:0)	Lipid	Long Chain Saturated Fatty Acid	0.00517397	474	0.00399309	1.90123	0.00259974	FALSE	219	0.00772986	1.69799	0.0112989	FALSE
Bray-Curtis	N2,N6-diacetyllysine	Amino Acid	Lysine Metabolism	0.00649384	474	0.00393258	1.87231	0.00279972	FALSE	219	0.0120374	2.65595	9.999e-05	TRUE
Bray-Curtis	harmane	Xenobiotics	Food Component/Plant	0.00477026	474	0.00393856	1.87517	0.00289971	FALSE	219	0.00657037	1.44157	0.0458954	FALSE
Bray-Curtis	nicotianamine	Xenobiotics	Food Component/Plant	0.00644861	474	0.00386531	1.84015	0.00309969	FALSE	219	0.0120399	2.65651	9.999e-05	TRUE
Bray-Curtis	pheophorbide A	Xenobiotics	Food Component/Plant	0.0049132	474	0.00383465	1.8255	0.00319968	FALSE	219	0.00724759	1.59126	0.0185981	FALSE
Bray-Curtis	L-urobilin	Cofactors and Vitamins	Hemoglobin and Porphyrin Metabolism	0.00585577	474	0.00392627	1.86929	0.00329967	FALSE	219	0.010032	2.2089	0.00049995	FALSE
Bray-Curtis	1-oleoylglycerol (18:1)	Lipid	Monoacylglycerol	0.00509476	474	0.00386771	1.8413	0.00329967	FALSE	219	0.00775059	1.70258	0.0105989	FALSE
Bray-Curtis	dimethylglycine	Amino Acid	Glycine, Serine and Threonine Metabolism	0.0052491	474	0.00392783	1.87004	0.0039996	FALSE	219	0.00810885	1.78193	0.00679932	FALSE
Bray-Curtis	lignoceroylcarnitine (C24)*	Lipid	Fatty Acid Metabolism (Acyl Carnitine, Long Chain Saturated)	0.00507778	474	0.0038388	1.82749	0.00449955	FALSE	219	0.00775941	1.70453	0.00919908	FALSE
Bray-Curtis	beta-cryptoxanthin	Cofactors and Vitamins	Vitamin A Metabolism	0.00507007	474	0.00382348	1.82017	0.00469953	FALSE	219	0.00776818	1.70647	0.009999	FALSE
Bray-Curtis	prolylglycine	Peptide	Dipeptide	0.00593867	474	0.00381578	1.81648	0.00479952	FALSE	219	0.0105334	2.32051	0.00049995	FALSE
Bray-Curtis	gamma-glutamylmethionine	Peptide	Gamma-glutamyl Amino Acid	0.00687325	474	0.00373849	1.77955	0.00519948	FALSE	219	0.0136581	3.01859	9.999e-05	TRUE
Bray-Curtis	citrate	Energy	TCA Cycle	0.00476057	474	0.00368074	1.75196	0.00579942	FALSE	219	0.00709772	1.55812	0.0231977	FALSE
Bray-Curtis	N-acetylglucosamine/N-acetylgalactosamine	Carbohydrate	Aminosugar Metabolism	0.00623546	474	0.00373795	1.77929	0.0059994	FALSE	219	0.011641	2.56745	0.00019998	TRUE
Bray-Curtis	p-cresol	Xenobiotics	Benzoate Metabolism	0.00515392	474	0.00368591	1.75443	0.00639936	FALSE	219	0.00833126	1.83123	0.00489951	FALSE
Bray-Curtis	1-methylguanidine	Amino Acid	Guanidino and Acetamido Metabolism	0.00430441	474	0.00368926	1.75603	0.00649935	FALSE	219	0.00563584	1.23535	0.140186	FALSE
Bray-Curtis	2-hydroxy-4-(methylthio)butanoic acid	Amino Acid	Methionine, Cysteine, SAM and Taurine Metabolism	0.00519664	474	0.00370355	1.76286	0.00739926	FALSE	219	0.00842827	1.85273	0.0039996	FALSE
Bray-Curtis	3-carboxyadipate	Lipid	Fatty Acid, Dicarboxylate	0.00494954	474	0.00361027	1.7183	0.00739926	FALSE	219	0.00784823	1.7242	0.00809919	FALSE
Bray-Curtis	3-formylindole	Xenobiotics	Food Component/Plant	0.00475995	474	0.0036919	1.75729	0.00759924	FALSE	219	0.00707161	1.55235	0.0241976	FALSE
Bray-Curtis	N,N-dimethylalanine	Amino Acid	Alanine and Aspartate Metabolism	0.00465901	474	0.00360133	1.71403	0.00839916	FALSE	219	0.00694822	1.52506	0.0293971	FALSE
Bray-Curtis	4-hydroxycinnamate	Xenobiotics	Food Component/Plant	0.00567833	474	0.0035873	1.70732	0.00909909	FALSE	219	0.0102041	2.24721	0.00069993	FALSE
Bray-Curtis	urate	Nucleotide	Purine Metabolism, (Hypo)Xanthine/Inosine containing	0.00419565	474	0.00364692	1.7358	0.00919908	FALSE	219	0.00538331	1.17969	0.189681	FALSE
Bray-Curtis	2'-deoxyinosine	Nucleotide	Purine Metabolism, (Hypo)Xanthine/Inosine containing	0.00725449	474	0.00354753	1.68833	0.0106989	FALSE	219	0.0152778	3.38221	9.999e-05	TRUE
Bray-Curtis	valerate (5:0)	Lipid	Short Chain Fatty Acid	0.00565318	474	0.00350003	1.66564	0.0115988	FALSE	219	0.0103134	2.27153	0.00049995	FALSE
Bray-Curtis	caffeate	Xenobiotics	Food Component/Plant	0.00499993	474	0.0034719	1.65221	0.0128987	FALSE	219	0.00830717	1.82589	0.00439956	FALSE
Bray-Curtis	2,3-dimethylsuccinate	Amino Acid	Leucine, Isoleucine and Valine Metabolism	0.00471945	474	0.00339628	1.6161	0.0143986	FALSE	219	0.00758329	1.66554	0.0115988	FALSE
Bray-Curtis	isovalerate (i5:0)	Amino Acid	Leucine, Isoleucine and Valine Metabolism	0.00408046	474	0.00336096	1.59923	0.0155984	FALSE	219	0.00563773	1.23577	0.145885	FALSE
Bray-Curtis	1-methyl-5-imidazoleacetate	Amino Acid	Histidine Metabolism	0.0041278	474	0.0033549	1.59634	0.0164984	FALSE	219	0.00580064	1.27169	0.111889	FALSE
Bray-Curtis	oleate/vaccenate (18:1)	Lipid	Long Chain Monounsaturated Fatty Acid	0.00436444	474	0.00329187	1.56625	0.0205979	FALSE	219	0.0066859	1.46709	0.0376962	FALSE
Bray-Curtis	behenoylcarnitine (C22)*	Lipid	Fatty Acid Metabolism (Acyl Carnitine, Long Chain Saturated)	0.00403327	474	0.00334358	1.59094	0.0207979	FALSE	219	0.00552601	1.21114	0.159684	FALSE
Bray-Curtis	isoleucine	Amino Acid	Leucine, Isoleucine and Valine Metabolism	0.00775655	474	0.00327592	1.55863	0.0236976	FALSE	219	0.0174544	3.87279	9.999e-05	TRUE
Bray-Curtis	proline	Amino Acid	Urea cycle; Arginine and Proline Metabolism	0.00498563	474	0.00319114	1.51817	0.0271973	FALSE	219	0.00886959	1.95063	0.00229977	FALSE
Bray-Curtis	isohyodeoxycholate	Lipid	Secondary Bile Acid Metabolism	0.00321923	474	0.00317592	1.5109	0.0288971	FALSE	219	0.00331295	0.724458	0.924408	FALSE
Bray-Curtis	3,4-dihydroxybenzoate	Xenobiotics	Benzoate Metabolism	0.00350272	474	0.003131	1.48947	0.0320968	FALSE	219	0.00430727	0.942849	0.551445	FALSE
Bray-Curtis	maleamate	Cofactors and Vitamins	Nicotinate and Nicotinamide Metabolism	0.00354009	474	0.00313121	1.48956	0.0324968	FALSE	219	0.00442507	0.968752	0.490551	FALSE
Bray-Curtis	anthranilate	Amino Acid	Tryptophan Metabolism	0.00710729	474	0.00305861	1.45492	0.0406959	FALSE	219	0.0158702	3.51552	9.999e-05	TRUE
Bray-Curtis	heptenedioate (C7:1-DC)*	Lipid	Fatty Acid, Dicarboxylate	0.00515511	474	0.00303432	1.44333	0.0418958	FALSE	219	0.00974531	2.14515	0.00079992	FALSE
Bray-Curtis	1,3-dimethylurate	Xenobiotics	Xanthine Metabolism	0.00360591	474	0.00301077	1.4321	0.0455954	FALSE	219	0.00489402	1.07193	0.321268	FALSE
Bray-Curtis	creatine	Amino Acid	Creatine Metabolism	0.00347191	474	0.00301855	1.43581	0.0464954	FALSE	219	0.00445314	0.974926	0.486851	FALSE
Bray-Curtis	diglycerol	Xenobiotics	Chemical	0.00474331	474	0.00297966	1.41725	0.0536946	FALSE	219	0.00856051	1.88206	0.00349965	FALSE
Bray-Curtis	10-hydroxystearate	Lipid	Fatty Acid, Monohydroxy	0.0037034	474	0.00294879	1.40252	0.0540946	FALSE	219	0.00533667	1.16941	0.19738	FALSE
Bray-Curtis	adipate (C6-DC)	Lipid	Fatty Acid, Dicarboxylate	0.00416851	474	0.00295761	1.40673	0.0559944	FALSE	219	0.00678936	1.48995	0.0321968	FALSE
Bray-Curtis	pheophytin A	Xenobiotics	Food Component/Plant	0.00353113	474	0.00291954	1.38857	0.059894	FALSE	219	0.00485485	1.06331	0.339266	FALSE
Bray-Curtis	palmitoleate (16:1n7)	Lipid	Long Chain Monounsaturated Fatty Acid	0.00491776	474	0.00294764	1.40198	0.060094	FALSE	219	0.00918185	2.01995	0.00169983	FALSE
Bray-Curtis	5-acetylamino-6-amino-3-methyluracil	Xenobiotics	Xanthine Metabolism	0.00425587	474	0.00291223	1.38508	0.0615938	FALSE	219	0.00716403	1.57278	0.0224978	FALSE
Bray-Curtis	gamma-tocopherol/beta-tocopherol	Cofactors and Vitamins	Tocopherol Metabolism	0.00616419	474	0.00291451	1.38617	0.0621938	FALSE	219	0.0131978	2.91546	9.999e-05	TRUE
Bray-Curtis	2,4,6-trihydroxybenzoate	Xenobiotics	Benzoate Metabolism	0.00376007	474	0.00289232	1.37559	0.0641936	FALSE	219	0.0056382	1.23587	0.135886	FALSE
Bray-Curtis	lignoceroyl ethanolamide (24:0)*	Lipid	Endocannabinoid	0.00445286	474	0.00284489	1.35297	0.0772923	FALSE	219	0.00793312	1.743	0.00779922	FALSE
Bray-Curtis	Urolithin A	Xenobiotics	Bacterial/Fungal	0.00410406	474	0.00280327	1.33312	0.0816918	FALSE	219	0.00691946	1.51871	0.029697	FALSE
Bray-Curtis	5-dodecenoate (12:1n7)	Lipid	Medium Chain Fatty Acid	0.00414561	474	0.00275707	1.31108	0.0954905	FALSE	219	0.00715093	1.56988	0.0207979	FALSE
Bray-Curtis	piperine	Xenobiotics	Food Component/Plant	0.00352211	474	0.00275118	1.30827	0.0958904	FALSE	219	0.00519069	1.13725	0.233377	FALSE
Bray-Curtis	carnitine	Lipid	Carnitine Metabolism	0.00421853	474	0.00269978	1.28376	0.10359	FALSE	219	0.00750568	1.64836	0.0139986	FALSE
Bray-Curtis	N-acetylneuraminate	Carbohydrate	Aminosugar Metabolism	0.00322915	474	0.00261321	1.24249	0.142886	FALSE	219	0.00456227	0.998929	0.439456	FALSE
Bray-Curtis	6-oxopiperidine-2-carboxylate	Amino Acid	Lysine Metabolism	0.00429104	474	0.00257643	1.22496	0.153185	FALSE	219	0.00800212	1.75829	0.00729927	FALSE
Bray-Curtis	N-acetylproline	Amino Acid	Urea cycle; Arginine and Proline Metabolism	0.00330823	474	0.00256294	1.21853	0.156084	FALSE	219	0.00492132	1.07794	0.311269	FALSE
Bray-Curtis	5-aminovalerate	Amino Acid	Lysine Metabolism	0.00363893	474	0.00255699	1.21569	0.164384	FALSE	219	0.00598066	1.31139	0.0881912	FALSE
Bray-Curtis	linoleoyl-linolenoyl-glycerol (18:2/18:3) [1]*	Lipid	Diacylglycerol	0.0031043	474	0.00253752	1.20641	0.168983	FALSE	219	0.00433103	0.948072	0.537746	FALSE
Bray-Curtis	maleate	Lipid	Fatty Acid, Dicarboxylate	0.00336293	474	0.00249111	1.18429	0.185581	FALSE	219	0.00524989	1.15029	0.216578	FALSE
Bray-Curtis	carotene diol (1)	Cofactors and Vitamins	Vitamin A Metabolism	0.00320854	474	0.00249153	1.18449	0.194481	FALSE	219	0.00476042	1.04253	0.367563	FALSE
Bray-Curtis	dibutyl sulfosuccinate	Xenobiotics	Chemical	0.00388341	474	0.00238735	1.13484	0.242876	FALSE	219	0.00712146	1.56337	0.0208979	FALSE
Bray-Curtis	linoleoyl-linolenoyl-glycerol (18:2/18:3) [2]*	Lipid	Diacylglycerol	0.00298564	474	0.00235216	1.11807	0.263974	FALSE	219	0.00435675	0.953728	0.524448	FALSE
Bray-Curtis	glutamyl-meso-diaminopimelate	Xenobiotics	Bacterial/Fungal	0.00694299	474	0.0023234	1.10437	0.276472	FALSE	219	0.0169416	3.75701	9.999e-05	TRUE
Bray-Curtis	theanine	Xenobiotics	Food Component/Plant	0.00295081	474	0.00233757	1.11112	0.276672	FALSE	219	0.00427811	0.936437	0.557644	FALSE
Bray-Curtis	solanidine	Xenobiotics	Food Component/Plant	0.00333321	474	0.00233051	1.10776	0.278172	FALSE	219	0.00550346	1.20617	0.161084	FALSE
Bray-Curtis	1-methyl-4-imidazoleacetate	Amino Acid	Histidine Metabolism	0.00291145	474	0.00228571	1.08642	0.306469	FALSE	219	0.0042658	0.933732	0.574043	FALSE
Bray-Curtis	N,N-dimethyl-pro-pro	Peptide	Modified Peptides	0.00321624	474	0.00221769	1.05401	0.348565	FALSE	219	0.00537748	1.1784	0.194081	FALSE
Bray-Curtis	diethyl phosphate	Xenobiotics	Chemical	0.00322601	474	0.00218316	1.03756	0.383962	FALSE	219	0.00548313	1.20169	0.162584	FALSE
Bray-Curtis	succinylcarnitine (C4-DC)	Energy	TCA Cycle	0.00328923	474	0.00216628	1.02953	0.387061	FALSE	219	0.00571972	1.25384	0.124288	FALSE
Bray-Curtis	delta-tocopherol	Cofactors and Vitamins	Tocopherol Metabolism	0.00322705	474	0.00208066	0.988747	0.463454	FALSE	219	0.00570828	1.25132	0.129887	FALSE
Bray-Curtis	5-(2-Hydroxyethyl)-4-methylthiazole	Cofactors and Vitamins	Thiamine Metabolism	0.00319716	474	0.00198748	0.94438	0.546845	FALSE	219	0.00581537	1.27493	0.10349	FALSE
