# Supplementary material for: Faecal metabolites as a readout of habitual diet capture dietary interactions with the gut microbiome
Source: Nat Commun. 2025 Dec 4;16:10051. doi: 10.1038/s41467-025-66046-7 (PMC12678775; doi:10.1038/s41467-025-66046-7)
Supplement: Supplementary file 13 — Supplementary Dataset 11 [file 41467_2025_66046_MOESM13_ESM.xlsx]

## Sheet: Supplementary Data 11
Supplementary Data 11: Gut microbial species associations with reported habitual intakes of food and beverage groups
		Meta-Analysis						TwinsUK						PREDICT1
Gut Microbial Species	Food and Beverage Group	Beta	CI_Lower	CI_Higher	SE	p value	FDR	N	Beta	CI_Lower	CI_Higher	SE	p value	N	Beta	CI_Lower	CI_Higher	SE	p value	Beta Same Direction
Clostridium_phoceensis	Alcoholic Beverages	0.0988636	0.0627589	0.134968	0.0184211	8.01165e-08	0.000294442	667	0.0574363	0.00630361	0.108569	0.0260412	0.0277656	808	0.140356	0.0891996	0.191513	0.0260616	9.53015e-08	TRUE
Streptococcus_thermophilus	Dairy	0.0826311	0.0519226	0.11334	0.0156679	1.33538e-07	0.000294442	597	0.0607468	0.0220278	0.0994658	0.0197148	0.0021586	534	0.120148	0.0694402	0.170856	0.0258132	4.11196e-06	TRUE
Blautia_massiliensis	Nuts & Seeds	-0.0891057	-0.122545	-0.0556664	0.0170612	1.76313e-07	0.000294442	669	-0.0505637	-0.0954701	-0.00565726	0.0228703	0.0273842	801	-0.137469	-0.187758	-0.0871806	0.0256192	1.07368e-07	TRUE
Lachnospiraceae_bacterium	Nuts & Seeds	0.163648	0.100743	0.226554	0.0320953	3.41755e-07	0.000315193	726	0.0354269	-0.0495467	0.120401	0.0432823	0.413341	837	0.320283	0.226386	0.414179	0.047838	3.97613e-11	TRUE
Blautia_glucerasea	Nuts & Seeds	0.0843442	0.0519122	0.116776	0.0165472	3.44757e-07	0.000315193	450	0.0234517	-0.0268843	0.0737876	0.0256129	0.36037	609	0.127967	0.0853929	0.170541	0.0216787	5.96047e-09	TRUE
Ruminococcus_torques	Nuts & Seeds	-0.106412	-0.147469	-0.0653563	0.0209474	3.77476e-07	0.000315193	711	-0.0979279	-0.150823	-0.0450332	0.0269416	0.000298869	828	-0.119382	-0.184763	-0.0540004	0.0333097	0.000358922	TRUE
GGB9615_SGB15051	Nuts & Seeds	0.127559	0.0767803	0.178337	0.0259079	8.49886e-07	0.000608276	199	0.0994171	0.0285703	0.170264	0.0359261	0.00632049	380	0.158052	0.0845207	0.231583	0.0373968	2.98876e-05	TRUE
GGB35068_SGB47850	Tea & Coffee	0.132766	0.0785709	0.186961	0.027651	1.57489e-06	0.000986275	281	0.0892484	0.0108678	0.167629	0.039818	0.0258418	300	0.173297	0.0976743	0.248921	0.0384278	9.40559e-06	TRUE
Ruminococcus_torques	Meat	0.0985726	0.0575392	0.139606	0.0209358	2.49755e-06	0.0013903	711	0.102479	0.0492166	0.155742	0.0271291	0.000172099	828	0.0928202	0.0282051	0.157435	0.0329192	0.0049303	TRUE
Bacteroides_uniformis	Potatoes	0.0891729	0.0507956	0.12755	0.0195806	5.25989e-06	0.00255579	692	0.0911989	0.0412412	0.141157	0.0254445	0.00036216	814	0.0862307	0.0260448	0.146417	0.0306619	0.00504072	TRUE
GGB3570_SGB4777	Tea & Coffee	0.111592	0.0634219	0.159761	0.0245768	5.61152e-06	0.00255579	464	0.0429359	-0.0243089	0.110181	0.0342195	0.210399	533	0.184736	0.115351	0.254121	0.0353204	2.44394e-07	TRUE
Blautia_sp_AF19_10LB	Nuts & Seeds	0.0712977	0.0395217	0.103074	0.0162126	1.09412e-05	0.0043694	357	0.0657385	0.0203138	0.111163	0.0230975	0.00468896	447	0.0766967	0.0319622	0.121431	0.0227622	0.000819862	TRUE
Ruthenibacterium_lactatiformans	Potatoes	0.0807643	0.0447058	0.116823	0.0183976	1.13378e-05	0.0043694	717	0.0424059	-0.0107502	0.0955619	0.0270751	0.11775	815	0.113667	0.0644462	0.162888	0.0250759	6.69495e-06	TRUE
Ruminococcus_bromii	Nuts & Seeds	-0.080347	-0.116464	-0.0442305	0.0184271	1.29908e-05	0.00464886	501	-0.0688159	-0.116113	-0.021519	0.0240731	0.0044355	574	-0.0966647	-0.152911	-0.0404188	0.0286368	0.000789488	TRUE
GGB9512_SGB14909	Meat	0.117285	0.0639763	0.170594	0.0271989	1.61689e-05	0.00540042	247	0.0714994	0.00128016	0.141719	0.0356505	0.0460164	210	0.181052	0.098111	0.263992	0.0420723	2.60771e-05	TRUE
Dorea_formicigenerans	Meat	0.115333	0.0624592	0.168206	0.0269768	1.90913e-05	0.00543158	688	0.123058	0.0603881	0.185728	0.0319188	0.000126529	821	0.0960167	-0.00305075	0.195084	0.0504709	0.0574922	TRUE
Clostridium_leptum	Nuts & Seeds	-0.0716984	-0.104594	-0.0388028	0.0167838	1.93823e-05	0.00543158	687	-0.085404	-0.13503	-0.0357784	0.025275	0.000769522	695	-0.0608878	-0.104961	-0.0168147	0.0224475	0.00684628	TRUE
Eggerthellaceae_unclassified_SGB14322	Tea & Coffee	0.142531	0.0771137	0.207948	0.0333766	1.95147e-05	0.00543158	237	0.0411488	-0.0504297	0.132727	0.046485	0.377011	303	0.250415	0.156052	0.344779	0.0479526	3.4154e-07	TRUE
Blautia_massiliensis	Fruit	-0.0736661	-0.107737	-0.0395953	0.0173834	2.25791e-05	0.00595374	669	-0.0914617	-0.136625	-0.0462985	0.0230011	7.76527e-05	801	-0.0499629	-0.102071	0.0021448	0.0265458	0.0601911	TRUE
GGB9677_SGB15180	Nuts & Seeds	0.0798509	0.0426725	0.117029	0.0189689	2.55861e-05	0.00640932	342	0.0672806	0.0134927	0.121068	0.0273459	0.0143964	389	0.0915089	0.039732	0.143286	0.0263348	0.000575171	TRUE
Dysosmobacter_welbionis	Potatoes	0.0718157	0.038071	0.10556	0.017217	3.02995e-05	0.0072286	644	0.0356472	-0.0100361	0.0813305	0.0232644	0.125952	825	0.115611	0.0653622	0.16586	0.0256	7.23142e-06	TRUE
Bacteroides_nordii	Wholegrains	0.0969221	0.0507263	0.143118	0.0235697	3.92004e-05	0.00892699	191	0.0710684	-0.00326632	0.145403	0.037685	0.0608733	279	0.113533	0.0540697	0.172997	0.0302071	0.000210099	TRUE
Agathobaculum_butyriciproducens	Alcoholic Beverages	0.0764459	0.0396735	0.113218	0.0187618	4.61031e-05	0.00995768	688	0.07707	0.0298257	0.124314	0.0240622	0.00142594	820	0.0754781	0.0166612	0.134295	0.0299648	0.0119776	TRUE
GGB9730_SGB15291	Nuts & Seeds	0.101069	0.0523575	0.149781	0.0248534	4.77015e-05	0.00995768	555	0.12748	0.0616127	0.193347	0.0335329	0.00015983	666	0.0688775	-0.00381585	0.141571	0.0370216	0.0632653	TRUE
Coprococcus_comes	Fruit	-0.104603	-0.155607	-0.0535998	0.0260227	5.82727e-05	0.0116779	649	-0.103436	-0.166169	-0.0407028	0.0319475	0.00126787	779	-0.106905	-0.194964	-0.0188461	0.044859	0.0174098	TRUE
GGB9615_SGB15052	Meat	-0.147561	-0.220296	-0.0748252	0.0371106	7.00129e-05	0.0133682	94	-0.10459	-0.223175	0.0139946	0.0597164	0.0833133	220	-0.174597	-0.267952	-0.0812418	0.0473678	0.000288867	TRUE
GGB9667_SGB15164	Alcoholic Beverages	0.078014	0.0394935	0.116535	0.0196537	7.20444e-05	0.0133682	516	0.0789815	0.0234005	0.134563	0.0282915	0.00544794	655	0.0771117	0.0234606	0.130763	0.0273229	0.00493382	TRUE
GGB9615_SGB15052	Potatoes	-0.143149	-0.214597	-0.0717004	0.036454	8.60698e-05	0.0154004	94	-0.0892662	-0.197867	0.0193348	0.0546887	0.106188	220	-0.186233	-0.282613	-0.0898531	0.0489026	0.000182606	TRUE
Clostridium_phoceensis	Tea & Coffee	0.0719684	0.0357597	0.108177	0.0184742	9.79454e-05	0.0161808	667	0.0107708	-0.0418349	0.0633765	0.0267914	0.6878	808	0.127446	0.0773751	0.177517	0.0255086	7.17944e-07	TRUE
Faecalibacterium_SGB15346	Nuts & Seeds	0.0745688	0.0370416	0.112096	0.0191469	9.83772e-05	0.0161808	603	0.0764772	0.0321658	0.120789	0.0225628	0.000746645	734	0.0696584	-0.00139563	0.140713	0.0361929	0.0546628	TRUE
Anaerotruncus_rubiinfantis	Potatoes	0.102147	0.0506843	0.153609	0.0262567	0.000100121	0.0161808	385	0.101352	0.0210508	0.181653	0.0408417	0.013512	558	0.102706	0.0353732	0.170039	0.0342796	0.00285941	TRUE
Lacrimispora_celerecrescens	Fruit	-0.0805293	-0.121291	-0.0397675	0.0207972	0.000107894	0.0162512	563	-0.102451	-0.153409	-0.0514932	0.0259435	8.85403e-05	697	-0.0411105	-0.109414	0.0271931	0.0347888	0.237724	TRUE
Dorea_sp_AF36_15AT	Meat	0.101049	0.0497724	0.152326	0.0261621	0.000112269	0.0162512	684	0.13693	0.0712094	0.202651	0.0334722	4.82575e-05	799	0.0447126	-0.0376169	0.127042	0.0419419	0.286734	TRUE
Romboutsia_timonensis	Alcoholic Beverages	-0.0632983	-0.0954899	-0.0311067	0.0164246	0.000116263	0.0162512	584	-0.0614511	-0.109672	-0.0132306	0.0245517	0.0125988	774	-0.0647947	-0.108173	-0.0214165	0.0220975	0.00346726	TRUE
Blautia_SGB4805	Nuts & Seeds	-0.0767356	-0.115777	-0.0376939	0.0199196	0.000117028	0.0162512	614	-0.0734345	-0.127348	-0.019521	0.0274531	0.00767649	741	-0.0804058	-0.137234	-0.0235771	0.0289473	0.0056146	TRUE
Dorea_sp_AF36_15AT	Nuts & Seeds	-0.100192	-0.151269	-0.0491153	0.0260602	0.000120725	0.0162512	684	-0.0981766	-0.163429	-0.0329241	0.0332337	0.00324554	799	-0.103411	-0.185842	-0.0209793	0.0419939	0.0140108	TRUE
GGB4456_SGB6141	Dairy	0.0807393	0.0395445	0.121934	0.0210182	0.000122329	0.0162512	308	0.0656435	0.0044127	0.126874	0.0311176	0.0357751	399	0.0934046	0.0373702	0.149439	0.0285026	0.00114199	TRUE
Phascolarctobacterium_succinatutens	Tea & Coffee	-0.168491	-0.2545	-0.082481	0.0438832	0.000123275	0.0162512	108	-0.148529	-0.252766	-0.0442926	0.0525815	0.00568688	115	-0.214303	-0.372105	-0.0565005	0.0796581	0.00843403	TRUE
Candidatus_Borkfalkia_ceftriaxoniphila	Vegetable Oil	-0.0873906	-0.132075	-0.0427063	0.0227986	0.000126506	0.0162512	90	-0.0512277	-0.13707	0.0346141	0.0432022	0.243888	558	-0.101349	-0.154069	-0.0486283	0.0268402	0.000176923	TRUE
Faecalibacterium_prausnitzii	Alcoholic Beverages	0.0835798	0.0406328	0.126527	0.0219121	0.000136562	0.0171044	716	0.0697144	0.0201509	0.119278	0.0252451	0.00590906	831	0.125936	0.0393293	0.212543	0.0441236	0.00442887	TRUE
Lacrimispora_celerecrescens	Wholegrains	-0.0779725	-0.118438	-0.0375071	0.020646	0.00015896	0.0191097	563	-0.0924834	-0.143071	-0.0418958	0.0257549	0.0003588	697	-0.05188	-0.119687	0.0159271	0.0345359	0.133509	TRUE
Barnesiella_intestinihominis	Sweetened Beverages	0.074219	0.0356817	0.112756	0.0196622	0.000160201	0.0191097	609	0.052642	0.00104847	0.104235	0.0262713	0.0455415	731	0.101697	0.0434938	0.159901	0.0296469	0.000637128	TRUE
Streptococcus_salivarius	Vegetables	-0.0580202	-0.0882826	-0.0277578	0.0154403	0.000171474	0.0193621	698	-0.060987	-0.10156	-0.0204144	0.0206647	0.00327206	744	-0.0542705	-0.0998782	-0.00866289	0.0232317	0.0197624	TRUE
Ruminococcaceae_bacterium_D5	Vegetable Oil	-0.0863124	-0.131367	-0.0412575	0.0229876	0.000173525	0.0193621	278	-0.0367757	-0.106588	0.0330369	0.0354637	0.300709	365	-0.122208	-0.181574	-0.0628423	0.0301885	6.3768e-05	TRUE
Bilophila_wadsworthia	Meat	0.0788819	0.0376098	0.120154	0.0210576	0.000179668	0.0193621	630	0.0601904	0.00120653	0.119174	0.0300365	0.0455121	757	0.096948	0.0389779	0.154918	0.0295298	0.00107611	TRUE
Butyricicoccus_sp_AM29_23AC	Nuts & Seeds	0.092933	0.0442885	0.141578	0.0248191	0.000180816	0.0193621	347	0.08656	0.0250162	0.148104	0.0312907	0.00598514	470	0.103744	0.0236597	0.183829	0.0407547	0.0112486	TRUE
Lachnospiraceae_bacterium	Eggs	0.120693	0.0574984	0.183887	0.0322426	0.00018164	0.0193621	726	0.0696624	-0.0152203	0.154545	0.043236	0.107589	837	0.184627	0.0896374	0.279616	0.0483946	0.000146869	TRUE
Blautia_sp_AF19_10LB	Potatoes	-0.0600233	-0.091623	-0.0284236	0.0161226	0.000196921	0.0205536	357	-0.0436897	-0.0908129	0.00343356	0.0239612	0.0691046	447	-0.0735362	-0.116368	-0.0307042	0.0217941	0.000807398	TRUE
Bifidobacterium_longum	Eggs	-0.0617387	-0.0945371	-0.0289403	0.0167342	0.000224803	0.022985	618	-0.0520787	-0.0958391	-0.00831833	0.0222833	0.0197542	728	-0.0742327	-0.123985	-0.0244804	0.0253421	0.00351478	TRUE
Lachnospiraceae_bacterium	Potatoes	-0.119414	-0.182952	-0.0558757	0.0324181	0.000230002	0.0230462	726	-0.0352529	-0.119929	0.0494236	0.0431309	0.414006	837	-0.228698	-0.325167	-0.132229	0.0491485	3.80243e-06	TRUE
Ruminococcaceae_unclassified_SGB15265	Nuts & Seeds	0.0683723	0.0319027	0.104842	0.0186073	0.000238326	0.0232561	487	0.0449223	-0.00537288	0.0952175	0.0255974	0.0799059	603	0.0946482	0.0414342	0.147862	0.0270959	0.000514042	TRUE
Bifidobacterium_bifidum	Wholegrains	-0.0927886	-0.142326	-0.0432515	0.0252745	0.000241381	0.0232561	199	-0.0910882	-0.151583	-0.0305932	0.0306767	0.00336895	219	-0.0963823	-0.184278	-0.00848667	0.0445965	0.0318006	TRUE
Clostridium_sp_AF20_17LB	Meat	-0.0820394	-0.125983	-0.038096	0.0224205	0.000253078	0.023923	300	-0.0235151	-0.0909618	0.0439316	0.0342729	0.493181	683	-0.12582	-0.184024	-0.0676174	0.0296433	2.52151e-05	TRUE
Clostridia_unclassified_SGB6371	Potatoes	0.141593	0.0654781	0.217708	0.0388348	0.00026632	0.0247086	88	0.123342	0.00147443	0.24521	0.0613139	0.0475007	115	0.153819	0.0544044	0.253234	0.0501842	0.00277514	TRUE
Blautia_SGB4831	Fruit	-0.0812357	-0.125264	-0.0372069	0.0224641	0.000298904	0.0270252	553	-0.079505	-0.139979	-0.0190313	0.0307868	0.010069	686	-0.0832064	-0.147708	-0.0187044	0.0328516	0.0115423	TRUE
Lachnospira_eligens	Vegetables	0.0661017	0.0302253	0.101978	0.0183046	0.00030478	0.0270252	625	0.078589	0.0297252	0.127453	0.0248826	0.00166385	773	0.0513738	-0.00167322	0.104421	0.0270229	0.0576728	TRUE
Parabacteroides_johnsonii	Vegetables	-0.109495	-0.168961	-0.0500296	0.0303401	0.000307472	0.0270252	96	-0.0933851	-0.196927	0.0101567	0.0521555	0.0768924	134	-0.117735	-0.191515	-0.0439554	0.037301	0.00198923	TRUE
Candidatus_Borkfalkia_ceftriaxoniphila	Fish & Seafood	-0.0802674	-0.123954	-0.0365812	0.0222893	0.00031679	0.0273641	90	-0.058058	-0.142431	0.0263154	0.0424631	0.183144	558	-0.088714	-0.140151	-0.0372767	0.026187	0.000755053	TRUE
Collinsella_aerofaciens	Meat	0.0896858	0.040687	0.138685	0.0249999	0.000333925	0.0280715	620	0.0995752	0.0412029	0.157947	0.0297241	0.000857632	729	0.0657781	-0.0249545	0.156511	0.046216	0.155138	TRUE
Clostridium_leptum	Sweets & Desserts	0.0606671	0.0274404	0.0938938	0.0169527	0.000345427	0.0280715	687	0.0377964	-0.0123532	0.087946	0.0255419	0.139419	695	0.0786754	0.0341759	0.123175	0.0226647	0.000551203	TRUE
Phocaeicola_vulgatus	Potatoes	0.0647417	0.0292724	0.100211	0.0180969	0.000346895	0.0280715	606	0.0409607	-0.00454269	0.086464	0.02317	0.0775965	693	0.101944	0.0450451	0.158842	0.0289797	0.000463867	TRUE
Lachnospiraceae_bacterium_BX3	Vegetables	0.10938	0.0493677	0.169392	0.0306189	0.000353872	0.0280715	199	0.077545	-0.00457618	0.159666	0.0416433	0.0641182	222	0.146844	0.0578141	0.235874	0.0451755	0.00134149	TRUE
GGB9631_SGB15087	Refined Grains	0.118228	0.0533368	0.18312	0.0331085	0.00035571	0.0280715	169	0.153449	0.0569946	0.249903	0.0488578	0.00199995	186	0.0883209	-0.000501804	0.177144	0.0450221	0.0513742	TRUE
GGB3571_SGB4778	Vegetable Oil	0.110926	0.0500065	0.171846	0.0310821	0.000358598	0.0280715	561	0.101854	0.0250136	0.178694	0.0391202	0.00947364	699	0.126459	0.02596	0.226958	0.051187	0.0137366	TRUE
GGB4599_SGB6362	Potatoes	0.090044	0.0404715	0.139616	0.0252926	0.000370716	0.0285737	148	0.0959495	0.031115	0.160784	0.0328071	0.00406362	215	0.081391	0.00311399	0.159668	0.0397121	0.0416537	TRUE
Parabacteroides_distasonis	Alcoholic Beverages	0.0780466	0.0348354	0.121258	0.022047	0.000400101	0.0303713	635	0.048481	-0.00833112	0.105293	0.028931	0.0942899	773	0.118997	0.0521582	0.185836	0.0340486	0.000503514	TRUE
Ruminococcus_torques	Vegetable Oil	-0.0748349	-0.11651	-0.0331602	0.021263	0.000432373	0.0318959	711	-0.0848138	-0.138162	-0.0314654	0.0271726	0.00187454	828	-0.0590732	-0.126104	0.00795778	0.0341501	0.084053	TRUE
Bifidobacterium_adolescentis	Sweets & Desserts	0.0575467	0.0254446	0.0896488	0.0163789	0.000442305	0.0318959	508	0.0362412	-0.00457712	0.0770595	0.0207763	0.0817338	628	0.0925287	0.0402491	0.144808	0.0266222	0.000545427	TRUE
GGB34228_SGB72916	Eggs	-0.124101	-0.193346	-0.0548553	0.0353299	0.000443711	0.0318959	186	-0.100964	-0.20071	-0.00121796	0.0505587	0.0475794	323	-0.14618	-0.243348	-0.0490125	0.0493899	0.00331111	TRUE
Faecalitalea_cylindroides	Alcoholic Beverages	-0.0932043	-0.145234	-0.0411743	0.0265464	0.000446428	0.0318959	179	-0.125797	-0.188169	-0.0634247	0.0316067	0.000101851	140	-0.0151537	-0.11186	0.0815524	0.0489112	0.757179	TRUE
GGB9557_SGB14966	Alcoholic Beverages	0.09316	0.0411057	0.145214	0.0265588	0.000452018	0.0318959	413	0.068737	-0.004336	0.14181	0.0371733	0.0651947	501	0.118626	0.0440477	0.193204	0.0379587	0.00188233	TRUE
GGB3892_SGB5290	Tea & Coffee	-0.127156	-0.198626	-0.055686	0.0364649	0.000488335	0.03376	98	-0.0148358	-0.148378	0.118706	0.067285	0.825971	92	-0.173863	-0.260051	-0.0876758	0.0433893	0.00363989	TRUE
Dorea_sp_AF24_7LB	Wholegrains	-0.0746018	-0.116556	-0.0326472	0.0214058	0.000491913	0.03376	564	-0.0956041	-0.151903	-0.0393056	0.0286625	0.00090847	643	-0.0481151	-0.111322	0.0150914	0.032188	0.135486	TRUE
Collinsella_aerofaciens	Vegetables	-0.0891409	-0.139494	-0.0387874	0.025691	0.000520984	0.0350094	620	-0.0569665	-0.117169	0.00323568	0.0306559	0.0636103	729	-0.165049	-0.257493	-0.0726061	0.0470874	0.0004855	TRUE
Eggerthella_lenta	Nuts & Seeds	-0.0545311	-0.0853618	-0.0237004	0.0157302	0.000527008	0.0350094	631	-0.0450288	-0.0814807	-0.00857682	0.0185625	0.0155749	391	-0.0787391	-0.13699	-0.0204886	0.029628	0.00820596	TRUE
Alistipes_onderdonkii	Potatoes	0.0517733	0.0224442	0.0811024	0.0149641	0.000540519	0.0350094	599	0.0400149	-0.00161897	0.0816487	0.0211992	0.0595768	723	0.0634507	0.021975	0.104926	0.021126	0.00276226	TRUE
Intestinibacter_bartlettii	Nuts & Seeds	-0.0680263	-0.106619	-0.029434	0.0196903	0.000550674	0.0350094	452	-0.0481539	-0.106567	0.0102595	0.0297233	0.105923	564	-0.0835672	-0.135196	-0.0319383	0.0262851	0.00156184	TRUE
Ruminococcus_torques	Sweets & Desserts	0.0732384	0.0316591	0.114818	0.0212143	0.000555804	0.0350094	711	0.0712966	0.0175737	0.12502	0.0273634	0.00937367	828	0.076164	0.0102378	0.14209	0.0335872	0.0236176	TRUE
Blautia_sp_OF03_15BH	Fish & Seafood	-0.0878324	-0.137717	-0.0379474	0.025452	0.00055871	0.0350094	421	-0.0770266	-0.141184	-0.0128692	0.0326397	0.0187565	523	-0.104597	-0.184465	-0.0247293	0.0406553	0.0103731	TRUE
Clostridiales_bacterium_KLE1615	Alcoholic Beverages	0.0597571	0.0258132	0.0937011	0.0173187	0.000559661	0.0350094	617	0.0715734	0.0294195	0.113727	0.0214652	0.000907369	800	0.0377192	-0.0198231	0.0952615	0.0293144	0.198635	TRUE
Blautia_wexlerae	Wholegrains	-0.0801505	-0.125719	-0.0345821	0.0232496	0.000566021	0.0350094	725	-0.0634762	-0.121572	-0.00538075	0.0295915	0.0322805	835	-0.107046	-0.180813	-0.0332788	0.0375824	0.00451178	TRUE
GGB6649_SGB9391	Potatoes	-0.123763	-0.1945	-0.0530269	0.0360907	0.000605297	0.0368214	183	-0.127958	-0.225869	-0.0300479	0.049623	0.0107289	231	-0.119053	-0.222664	-0.0154413	0.0525857	0.0245306	TRUE
Prevotella_copri_clade_A	Meat	-0.0644522	-0.101312	-0.0275921	0.0188065	0.000610015	0.0368214	169	-0.0404541	-0.107664	0.0267558	0.0340444	0.236571	271	-0.0749916	-0.11941	-0.030573	0.0225613	0.00101358	TRUE
Collinsella_aerofaciens	Sweets & Desserts	0.0868573	0.037112	0.136603	0.0253807	0.000621221	0.0370514	620	0.0538625	-0.00577313	0.113498	0.0303674	0.0766091	729	0.163313	0.0725602	0.254066	0.0462265	0.000438463	TRUE
Lachnospiraceae_bacterium_BX3	Nuts & Seeds	0.101428	0.0432126	0.159644	0.0297024	0.000638244	0.0376189	199	0.0611377	-0.0201459	0.142421	0.0412185	0.139628	222	0.14495	0.0605238	0.229376	0.0428393	0.000858652	TRUE
Ruthenibacterium_lactatiformans	Nuts & Seeds	-0.0621214	-0.0979075	-0.0263353	0.0182585	0.000668167	0.038368	717	-0.0108908	-0.0640668	0.0422851	0.0270852	0.687737	815	-0.104794	-0.153315	-0.0562721	0.0247196	2.50113e-05	TRUE
GGB51960_SGB72480	Alcoholic Beverages	-0.134176	-0.211492	-0.05686	0.0394477	0.000670498	0.038368	93	-0.146548	-0.235391	-0.0577047	0.0447328	0.00154734	87	-0.0909037	-0.257213	0.0754059	0.0836595	0.281923	TRUE
Clostridium_leptum	Refined Grains	0.0575476	0.0243492	0.090746	0.0169383	0.000680075	0.038368	687	0.0628431	0.0123847	0.113302	0.0256992	0.0147282	695	0.0534803	0.00925964	0.0977009	0.0225226	0.0178459	TRUE
Firmicutes_bacterium	Sweets & Desserts	0.081312	0.03436	0.128264	0.0239555	0.000688073	0.038368	404	0.0351983	-0.02829	0.0986866	0.0322953	0.276435	470	0.137722	0.0675326	0.207912	0.0357194	0.000131661	TRUE
Eggerthellaceae_unclassified_SGB14341	Meat	0.0623062	0.0263238	0.0982886	0.0183587	0.000689245	0.038368	421	0.0714496	0.0230563	0.119843	0.0246198	0.00390647	341	0.0508539	-0.00334293	0.105051	0.0275535	0.0658541	TRUE
Streptococcus_salivarius	Alcoholic Beverages	-0.0495083	-0.0781281	-0.0208886	0.0146022	0.00069772	0.038413	698	-0.0541272	-0.0932404	-0.015014	0.0199214	0.0067545	744	-0.0441453	-0.086287	-0.00200365	0.0214662	0.04013	TRUE
GGB9615_SGB15053	Nuts & Seeds	0.0672685	0.028187	0.10635	0.0199399	0.000742017	0.0404077	532	0.0617261	0.00893926	0.114513	0.0268712	0.0220035	712	0.0740602	0.0156598	0.132461	0.029746	0.0130278	TRUE
GGB3491_SGB4665	Potatoes	-0.129084	-0.204203	-0.0539649	0.0383267	0.000757188	0.0404161	135	-0.103105	-0.221077	0.0148677	0.0596474	0.0863363	166	-0.147353	-0.246113	-0.0485928	0.0500191	0.00369856	TRUE
Lacrimispora_amygdalina	Nuts & Seeds	0.0707921	0.0295904	0.111994	0.0210216	0.000758305	0.0404161	420	0.0508215	-0.0066926	0.108336	0.0292597	0.0831801	780	0.0920976	0.0327717	0.151423	0.0302218	0.00238761	TRUE
Agathobaculum_butyriciproducens	Nuts & Seeds	0.0654699	0.027239	0.103701	0.019506	0.000789624	0.0416423	688	0.0347849	-0.0142742	0.0838441	0.0249865	0.164333	820	0.113349	0.0520849	0.174613	0.0312117	0.000299438	TRUE
Clostridiaceae_bacterium	Fruit	-0.0716008	-0.113473	-0.0297285	0.0213638	0.000803757	0.0419461	720	-0.115868	-0.172085	-0.0596514	0.0286344	5.77549e-05	832	-0.0160204	-0.0789981	0.0469573	0.0320853	0.617696	TRUE
Mediterraneibacter_massiliensis	Wholegrains	-0.0923381	-0.146757	-0.0379188	0.0277655	0.000882143	0.0447542	373	-0.0998214	-0.164256	-0.0353864	0.0327686	0.00249859	213	-0.0732897	-0.176346	0.0297669	0.0522807	0.16248	TRUE
Candidatus_Geddesella_stercoravicola	Meat	0.111758	0.0458807	0.177636	0.0336116	0.000884222	0.0447542	129	0.117431	0.000987468	0.233874	0.0588492	0.0481881	240	0.109012	0.0283479	0.189676	0.0409475	0.00829833	TRUE
Lachnospira_sp_NSJ_43	Nuts & Seeds	0.0648189	0.0266099	0.103028	0.0194947	0.000884364	0.0447542	360	0.0756298	0.0171077	0.134152	0.0297581	0.011463	591	0.0566911	0.00601504	0.107367	0.0258026	0.0284077	TRUE
Blautia_SGB4805	Sweets & Desserts	0.0661242	0.0270975	0.105151	0.0199119	0.000897498	0.0449647	614	0.0647695	0.0114099	0.118129	0.027171	0.0174677	741	0.0676958	0.0102436	0.125148	0.0292649	0.0209862	TRUE
GGB58485_SGB80143	Sweetened Beverages	-0.122322	-0.194711	-0.0499332	0.0369338	0.000926546	0.0459604	118	-0.11039	-0.209584	-0.0111962	0.0500866	0.0295528	152	-0.136543	-0.244579	-0.0285069	0.0546796	0.0151329	TRUE
Anaerofilum_sp_BX8	Tea & Coffee	0.0981164	0.0397631	0.15647	0.0297727	0.000982396	0.0480882	181	0.113732	0.043728	0.183737	0.035477	0.00162522	122	0.0609271	-0.0474618	0.169316	0.0547484	0.268051	TRUE
Coprobacter_fastidiosus	Fruit	-0.0668346	-0.106605	-0.0270642	0.0202914	0.000988639	0.0480882	347	-0.0933444	-0.155971	-0.0307183	0.0318409	0.00361203	550	-0.0487061	-0.100427	0.00301506	0.0263307	0.0648854	TRUE
GGB9614_SGB15049	Dairy	-0.0799886	-0.127764	-0.0322136	0.0243755	0.00103249	0.0489121	328	-0.0857119	-0.156968	-0.0144555	0.0362214	0.0185993	677	-0.0752513	-0.139956	-0.0105467	0.0329541	0.0227146	TRUE
GGB9699_SGB15216	Sweetened Beverages	0.0583356	0.0234674	0.0932038	0.0177902	0.00104145	0.0489121	635	0.0203324	-0.0278363	0.0685011	0.0245294	0.407482	762	0.100509	0.0497823	0.151235	0.0258401	0.000109258	TRUE
GGB9640_SGB15115	Tea & Coffee	0.115704	0.0464849	0.184924	0.0353168	0.00105217	0.0489121	265	0.100262	0.00743898	0.193085	0.0471425	0.0347202	305	0.135456	0.0305407	0.240372	0.0533163	0.0115725	TRUE
Sutterella_wadsworthensis	Dairy	-0.0767838	-0.122744	-0.0308234	0.0234496	0.00105879	0.0489121	353	-0.10172	-0.157589	-0.0458511	0.028407	0.000393467	556	-0.0234455	-0.105052	0.0581615	0.0415462	0.572764	TRUE
GGB3892_SGB5290	Vegetable Oil	-0.0797103	-0.127425	-0.0319956	0.0243447	0.00105947	0.0489121	98	-0.042977	-0.161819	0.0758648	0.0598783	0.478819	92	-0.0869848	-0.139915	-0.034055	0.0266464	0.0901877	TRUE
GGB9615_SGB15053	Wholegrains	0.0655972	0.0263157	0.104879	0.020042	0.00106416	0.0489121	532	0.0730335	0.0197665	0.126301	0.0271156	0.00729796	712	0.0566427	-0.00177588	0.115061	0.0297552	0.0573939	TRUE
Clostridia_bacterium	Dairy	0.0783082	0.0311498	0.125467	0.0240609	0.00113557	0.0516689	722	0.0773896	0.00166353	0.153116	0.0385716	0.0451948	831	0.0788933	0.0184684	0.139318	0.0307847	0.0105664	TRUE
GGB9707_SGB15229	Vegetable Oil	0.081525	0.0323948	0.130655	0.0250669	0.00114476	0.0516689	464	0.0893374	0.0263099	0.152365	0.0320734	0.00556824	620	0.0692637	-0.00964453	0.148172	0.0401813	0.0852674	TRUE
Lawsonibacter_sp_NSJ_51	Sweetened Beverages	0.0600281	0.0238079	0.0962483	0.0184801	0.00116111	0.051939	438	0.0819207	0.0298931	0.133948	0.0264717	0.00210027	515	0.0392157	-0.011491	0.0899224	0.0258103	0.129302	TRUE
Blautia_sp_OF03_15BH	Sweets & Desserts	0.0829778	0.0328566	0.133099	0.0255725	0.00117531	0.0521087	421	0.118201	0.0513335	0.185069	0.0340185	0.000569215	523	0.0372115	-0.0389664	0.113389	0.0387769	0.337706	TRUE
Coprobacter_fastidiosus	Miscellaneous Animal	0.0642817	0.0253566	0.103207	0.0198601	0.00120909	0.0531361	347	0.0226111	-0.0397906	0.0850127	0.0317268	0.47653	550	0.0911303	0.0411062	0.141154	0.0254667	0.000376769	TRUE
Bifidobacterium_animalis	Fruit	0.0598991	0.0234444	0.0963538	0.0185997	0.00127995	0.0557611	269	0.0771342	0.0304806	0.123788	0.0236958	0.00128244	290	0.0322366	-0.0268489	0.0913221	0.03002	0.283804	TRUE
Coprococcus_comes	Vegetables	-0.0831142	-0.134111	-0.0321176	0.0260192	0.00140149	0.06053	649	-0.0851959	-0.148294	-0.0220978	0.0321334	0.00821783	779	-0.0791507	-0.166191	0.0078898	0.0443401	0.074658	TRUE
Clostridia_unclassified_SGB66170	Nuts & Seeds	-0.0736382	-0.118874	-0.0284028	0.0230797	0.00141976	0.0607569	393	-0.0705956	-0.125797	-0.0153937	0.0280778	0.0123327	296	-0.079977	-0.159735	-0.000219392	0.0405264	0.049438	TRUE
Candidatus_Allobutyricicoccus_pentlandensis	Miscellaneous Animal	0.116531	0.0448957	0.188166	0.0365493	0.001431	0.0607569	148	0.094548	-0.0041933	0.193289	0.0499644	0.0604713	168	0.141834	0.036004	0.247663	0.0536043	0.00900607	TRUE
Merdimonas_faecis	Alcoholic Beverages	-0.104433	-0.168856	-0.04001	0.0328694	0.00148701	0.0626046	150	-0.117179	-0.195424	-0.0389343	0.0395973	0.00363678	99	-0.0761875	-0.193163	0.0407876	0.0589453	0.199379	TRUE
Bacilli_unclassified_SGB6478	Refined Grains	0.0737974	0.0282005	0.119394	0.0232642	0.00151314	0.0631737	202	0.0555092	-0.0163597	0.127378	0.0364477	0.129427	268	0.0863708	0.0268687	0.145873	0.0302211	0.00460489	TRUE
Adlercreutzia_equolifaciens	Meat	0.0600691	0.0228145	0.0973237	0.0190078	0.00157642	0.0645466	670	0.052023	0.000591376	0.103455	0.0261936	0.0474569	734	0.069019	0.0147842	0.123254	0.0276257	0.0126998	TRUE
Mediterraneibacter_massiliensis	Fruit	-0.0903804	-0.146469	-0.0342922	0.028617	0.00158703	0.0645466	373	-0.0824809	-0.149884	-0.0150779	0.034278	0.0166247	213	-0.10855	-0.211025	-0.00607466	0.0519857	0.0380222	TRUE
Paraprevotella_clara	Alcoholic Beverages	0.115955	0.0439082	0.188001	0.0367591	0.001608	0.0645466	176	0.0725465	-0.0200501	0.165143	0.0469173	0.123913	224	0.184959	0.0683863	0.301532	0.0591543	0.00203326	TRUE
Collinsella_aerofaciens	Nuts & Seeds	-0.0801752	-0.129997	-0.0303536	0.0254197	0.00161015	0.0645466	620	-0.0842207	-0.143572	-0.0248695	0.0302226	0.00548956	729	-0.0703937	-0.162654	0.0218671	0.0469944	0.134605	TRUE
Alistipes_indistinctus	Nuts & Seeds	-0.058547	-0.0949352	-0.0221588	0.0185657	0.00161328	0.0645466	441	-0.0471671	-0.101274	0.00693967	0.0275301	0.087372	539	-0.0680395	-0.117431	-0.0186475	0.0251437	0.00703552	TRUE
Lawsonibacter_sp_NSJ_51	Potatoes	0.0589987	0.0223087	0.0956888	0.0187198	0.00162333	0.0645466	438	0.0401245	-0.0145647	0.0948136	0.0278258	0.150033	515	0.0746036	0.0248969	0.12431	0.0253013	0.00334093	TRUE
Ruminococcus_bromii	Vegetables	-0.0603166	-0.0978935	-0.0227397	0.0191722	0.00165499	0.0647528	501	-0.0574486	-0.10693	-0.00796707	0.025185	0.0229814	574	-0.0642692	-0.122341	-0.0061979	0.0295662	0.030151	TRUE
Clostridia_unclassified_SGB6276	Nuts & Seeds	-0.0739353	-0.120032	-0.0278391	0.0235189	0.00166854	0.0647528	287	-0.0285803	-0.106123	0.0489622	0.0393958	0.468776	438	-0.0990508	-0.156669	-0.0414324	0.0293163	0.00079486	TRUE
Bacteroidaceae_bacterium	Sweets & Desserts	-0.130824	-0.212473	-0.0491747	0.0416584	0.00168723	0.0647528	87	-0.0711386	-0.21418	0.0719026	0.0719547	0.325739	129	-0.160916	-0.26201	-0.0598216	0.0510921	0.00206496	TRUE
Lacrimispora_celerecrescens	Vegetables	-0.0657132	-0.106744	-0.0246824	0.0209345	0.00169528	0.0647528	563	-0.0667542	-0.118192	-0.0153168	0.0261875	0.0110726	697	-0.0638702	-0.132284	0.00454341	0.0348448	0.0672361	TRUE
Blautia_glucerasea	Refined Grains	-0.0520045	-0.0844781	-0.019531	0.0165684	0.00169657	0.0647528	450	-0.0224433	-0.0714542	0.0265676	0.0249386	0.368644	609	-0.0753621	-0.118897	-0.0318271	0.0221679	0.000719571	TRUE
Dysosmobacter_sp_NSJ_60	Potatoes	0.0636651	0.0238896	0.103441	0.020294	0.00170606	0.0647528	485	0.0269821	-0.0295421	0.0835062	0.0287673	0.348746	772	0.100007	0.0437989	0.156216	0.0286333	0.00050575	TRUE
Clostridium_sp_AF34_13	Legumes	0.074104	0.0277593	0.120449	0.0236457	0.00172482	0.0649724	239	0.0981598	0.0226192	0.1737	0.0383458	0.01116	390	0.0593445	0.000291061	0.118398	0.0300361	0.0488944	TRUE
GGB9730_SGB15291	Vegetable Oil	0.0770841	0.028759	0.125409	0.0246561	0.0017698	0.0661694	555	0.0510068	-0.0143952	0.116409	0.0332961	0.126119	666	0.108746	0.0367069	0.180784	0.0366883	0.00314753	TRUE
GGB9667_SGB15164	Fruit	-0.0631147	-0.102864	-0.0233655	0.0202806	0.00185776	0.0689436	516	-0.00180673	-0.0581788	0.0545653	0.0286942	0.94982	655	-0.124311	-0.180603	-0.0680185	0.028668	1.68262e-05	TRUE
Coprococcus_comes	Nuts & Seeds	-0.079326	-0.129456	-0.0291955	0.0255772	0.00192589	0.0709466	649	-0.0885355	-0.15071	-0.0263608	0.0316631	0.00532679	779	-0.062031	-0.147208	0.0231455	0.0433906	0.15326	TRUE
Candidatus_Heteroscilispira_lomanii	Margarine	-0.15268	-0.249496	-0.0558634	0.049397	0.0019957	0.0725629	114	-0.211505	-0.345381	-0.0776293	0.0675739	0.00224371	195	-0.0851694	-0.227943	0.0576038	0.0723904	0.240879	TRUE
Parabacteroides_distasonis	Potatoes	0.070161	0.025658	0.114664	0.022706	0.00200176	0.0725629	635	0.0568473	-0.000278372	0.113973	0.0290906	0.0511275	773	0.0909171	0.0196143	0.16222	0.0363226	0.0125226	TRUE
GGB9615_SGB15051	Vegetables	0.0838665	0.0306409	0.137092	0.0271564	0.00201322	0.0725629	199	0.0722211	-0.00336453	0.147807	0.0383291	0.061031	380	0.0956045	0.0199409	0.171268	0.0384813	0.0134115	TRUE
Blautia_wexlerae	Fruit	-0.0721753	-0.118029	-0.0263215	0.0233952	0.00203521	0.0726672	725	-0.0811054	-0.138922	-0.0232883	0.0294497	0.00603519	835	-0.0568986	-0.132503	0.0187055	0.0385182	0.140013	TRUE
GGB1662_SGB2276	Margarine	0.11444	0.0417009	0.187179	0.0371125	0.00204513	0.0726672	136	0.114477	0.0282214	0.200733	0.0436144	0.0105605	148	0.114342	-0.0252809	0.253966	0.0706512	0.107818	TRUE
Acidaminococcaceae_unclassified_SGB5785	Alcoholic Beverages	0.120914	0.0439478	0.197879	0.0392689	0.00207617	0.0729631	88	0.0874532	-0.0444273	0.219334	0.0663513	0.191119	92	0.138952	0.0421812	0.235722	0.0487171	0.00542447	TRUE
Ruminococcaceae_bacterium_D5	Nuts & Seeds	-0.0699631	-0.114555	-0.0253714	0.0227513	0.00210414	0.0729631	278	-0.0882093	-0.156175	-0.0202438	0.0345254	0.0111858	365	-0.0559582	-0.11544	0.00352387	0.0302477	0.0651379	TRUE
Ruminococcaceae_unclassified_SGB15265	Potatoes	-0.0568901	-0.0931506	-0.0206296	0.0185006	0.00210473	0.0729631	487	-0.0639036	-0.112677	-0.0151301	0.0248229	0.0103428	603	-0.0481261	-0.102622	0.00636939	0.0277484	0.0833693	TRUE
Clostridiales_bacterium	Potatoes	0.0610708	0.0221331	0.100009	0.0198665	0.00211171	0.0729631	510	0.0503054	-0.00523383	0.105845	0.0282695	0.0757604	781	0.0715753	0.0167587	0.126392	0.0279248	0.0105602	TRUE
Lachnospiraceae_bacterium	Wholegrains	0.100294	0.0362101	0.164377	0.0326962	0.00215906	0.0740883	726	0.103464	0.0174973	0.189431	0.0437881	0.0184042	837	0.0962984	-0.000182833	0.19278	0.0491548	0.0504407	TRUE
Candidatus_Gastranaerophilales_bacterium	Fruit	0.0711825	0.025637	0.116728	0.0232379	0.0021898	0.0741363	202	0.045886	-0.0315135	0.123285	0.0392525	0.244359	363	0.0848323	0.0281298	0.141535	0.0288337	0.00347295	TRUE
Eubacteriaceae_bacterium	Sweets & Desserts	0.0524431	0.0188875	0.0859987	0.0171205	0.00219005	0.0741363	655	0.0650629	0.00682834	0.123298	0.0296571	0.0286145	739	0.0461354	0.0049732	0.0872976	0.0209671	0.0281136	TRUE
Massilioclostridium_coli	Miscellaneous Animal	0.0920191	0.0330551	0.150983	0.0300842	0.00222286	0.074412	311	0.0712126	-0.0109805	0.153406	0.0417723	0.0892508	345	0.114441	0.0291501	0.199731	0.0433632	0.0087022	TRUE
GGB6613_SGB9347	Eggs	-0.0833372	-0.136778	-0.029896	0.0272664	0.00224008	0.074412	146	-0.0100921	-0.0854247	0.0652405	0.0381149	0.79162	214	-0.160111	-0.23703	-0.0831917	0.0390222	5.92178e-05	TRUE
Eubacterium_sp_AF34_35BH	Alcoholic Beverages	-0.0893011	-0.146573	-0.0320288	0.0292211	0.00224276	0.074412	206	-0.122546	-0.201561	-0.0435313	0.0400765	0.00253299	253	-0.0515649	-0.135655	0.032525	0.0426977	0.228399	TRUE
Coprococcus_comes	Meat	0.0788115	0.0282251	0.129398	0.0258099	0.00226157	0.0745425	649	0.0545301	-0.00876658	0.117827	0.0322345	0.0912005	779	0.122186	0.0376141	0.206758	0.0430826	0.00469523	TRUE
GGB9186_SGB14125	Sweets & Desserts	0.110702	0.0395174	0.181886	0.0363193	0.00230354	0.0754298	183	0.102583	0.00633784	0.198829	0.0487792	0.0368709	244	0.120802	0.0136327	0.227971	0.0544068	0.027334	TRUE
GGB9632_SGB15089	Dairy	-0.0523958	-0.0861341	-0.0186574	0.0172138	0.00233588	0.0755374	589	-0.0549053	-0.104173	-0.00563736	0.0250854	0.0290246	725	-0.0501624	-0.0966217	-0.00370312	0.0236645	0.0343704	TRUE
Oscillospiraceae_bacterium_NSJ_64	Vegetables	-0.0874929	-0.143833	-0.0311524	0.0287457	0.00233698	0.0755374	204	-0.0740011	-0.173779	0.0257768	0.0506045	0.145237	401	-0.0939204	-0.162586	-0.0252548	0.0349281	0.00747067	TRUE
Blautia_obeum	Fruit	-0.0571152	-0.0939504	-0.0202801	0.0187938	0.00237326	0.0758505	700	-0.0300144	-0.0784629	0.0184341	0.0246763	0.224278	818	-0.0945487	-0.151475	-0.0376227	0.0290013	0.0011602	TRUE
Blautia_massiliensis	Vegetables	-0.0523679	-0.0861465	-0.0185892	0.0172343	0.00237695	0.0758505	669	-0.0307927	-0.0756493	0.0140639	0.022845	0.178155	801	-0.0808655	-0.132403	-0.029328	0.0262554	0.00214457	TRUE
GGB9730_SGB15291	Alcoholic Beverages	0.0729788	0.0258506	0.120107	0.0240455	0.00240508	0.0762623	555	0.0610164	-0.00352413	0.125557	0.0328575	0.0638608	666	0.0867721	0.0174933	0.156051	0.0352827	0.0142078	TRUE
Holdemania_sp_Marseille_P2844	Legumes	-0.0991718	-0.163341	-0.0350024	0.0327401	0.00245314	0.0772971	290	-0.0836682	-0.17514	0.00780315	0.0464745	0.0728701	322	-0.114447	-0.205203	-0.0236906	0.0461304	0.0137075	TRUE
GGB9342_SGB14306	Nuts & Seeds	-0.055319	-0.0911714	-0.0194665	0.0182924	0.00249335	0.0780731	398	-0.0161063	-0.0718458	0.0396332	0.0283523	0.570316	485	-0.0832811	-0.130324	-0.0362379	0.023942	0.000550247	TRUE
GGB9644_SGB15121	Meat	0.103904	0.0364992	0.171308	0.0343906	0.0025171	0.0782416	179	0.0936949	0.0160379	0.171352	0.0393523	0.0183908	168	0.136902	-0.00278008	0.276585	0.0707514	0.0547499	TRUE
GGB9494_SGB14891	Fruit	-0.07822	-0.128994	-0.0274465	0.0259053	0.0025323	0.0782416	391	-0.0495587	-0.116435	0.0173173	0.0340151	0.145943	354	-0.117801	-0.196417	-0.0391857	0.0399732	0.0034256	TRUE
Enterocloster_clostridioformis	Sweetened Beverages	0.126571	0.0443692	0.208774	0.0419406	0.00254559	0.0782416	94	0.183451	0.0690209	0.297882	0.0576243	0.00258858	90	0.0624983	-0.0590242	0.184021	0.0611595	0.31154	TRUE
Holdemania_sp_Marseille_P2844	Potatoes	0.0969334	0.0338538	0.160013	0.0321841	0.00259666	0.0791425	290	0.0807868	-0.0063547	0.167928	0.0442746	0.0691127	322	0.115026	0.0228219	0.207229	0.0468662	0.0146678	TRUE
Phocea_massiliensis	Nuts & Seeds	-0.0829757	-0.13704	-0.028911	0.0275845	0.00262929	0.0791425	330	-0.00562867	-0.0916243	0.080367	0.0437147	0.897635	507	-0.13415	-0.204008	-0.0642913	0.0355575	0.000181263	TRUE
GGB9633_SGB15090	Nuts & Seeds	-0.0856914	-0.141528	-0.0298551	0.0284884	0.00263029	0.0791425	218	-0.0251852	-0.108155	0.0577847	0.0420963	0.550311	261	-0.136817	-0.213014	-0.06062	0.0386957	0.000482626	TRUE
Blautia_SGB4831	Sweets & Desserts	0.0675692	0.0235281	0.11161	0.0224704	0.00263808	0.0791425	553	0.0618966	0.000360953	0.123432	0.0313275	0.0486903	686	0.0735803	0.0102628	0.136898	0.0322484	0.0228428	TRUE
Clostridium_saccharogumia	Miscellaneous Animal	0.108516	0.0377192	0.179312	0.0361213	0.00266279	0.0794082	138	0.0928741	-0.0196233	0.205372	0.0568907	0.104946	201	0.11908	0.026885	0.211274	0.0467544	0.0117424	TRUE
Intestinimonas_butyriciproducens	Potatoes	0.0561795	0.0194792	0.0928798	0.018725	0.00269766	0.079972	410	0.0302361	-0.023367	0.0838392	0.0272681	0.268161	578	0.07933	0.028738	0.129922	0.0257586	0.00217189	TRUE
Blautia_obeum	Meat	0.0550169	0.0190423	0.0909914	0.0183547	0.00272267	0.0802387	700	0.0943186	0.0466247	0.142012	0.0242919	0.000113177	818	0.00272456	-0.0522759	0.0577251	0.0280204	0.922566	TRUE
Dorea_sp_AF24_7LB	Nuts & Seeds	-0.0643297	-0.106439	-0.0222207	0.0214846	0.00275141	0.0806114	564	-0.065456	-0.122155	-0.00875738	0.0288662	0.0237405	643	-0.062931	-0.1261	0.000238184	0.032169	0.050902	TRUE
GGB3478_SGB4643	Nuts & Seeds	0.0753396	0.0259201	0.124759	0.0252145	0.00280857	0.0813867	224	0.0472787	-0.0271307	0.121688	0.0377587	0.211941	328	0.0979237	0.031285	0.164562	0.0338741	0.00410572	TRUE
Streptococcus_parasanguinis	Alcoholic Beverages	-0.0469465	-0.0777433	-0.0161496	0.015713	0.00281036	0.0813867	654	-0.0448963	-0.0849528	-0.00483974	0.0203995	0.0281115	556	-0.0499374	-0.0983345	-0.00154028	0.024639	0.0432066	TRUE
GGB9627_SGB15081	Vegetable Oil	0.0718968	0.0246723	0.119121	0.0240946	0.00284562	0.0819343	316	0.0554816	-0.0161027	0.127066	0.036383	0.128293	512	0.08472	0.0215442	0.147896	0.0321568	0.00868842	TRUE
Clostridia_unclassified_SGB4367	Dairy	-0.0687735	-0.11398	-0.0235668	0.023065	0.00286634	0.0820593	238	-0.0136198	-0.0856782	0.0584387	0.0365775	0.709976	323	-0.105181	-0.163648	-0.0467148	0.0297183	0.000461466	TRUE
Ruminococcus_sp_NSJ_71	Dairy	-0.0663673	-0.11004	-0.0226949	0.0222822	0.00289675	0.0822721	173	-0.00302486	-0.0672262	0.0611765	0.0325259	0.926017	189	-0.122383	-0.182721	-0.0620451	0.030587	0.000118367	TRUE
Streptococcus_salivarius	Sweets & Desserts	0.0460279	0.0157291	0.0763267	0.0154588	0.00290662	0.0822721	698	0.0420753	0.000953971	0.0831967	0.0209442	0.0449342	744	0.0507581	0.00577756	0.0957387	0.0229123	0.0270519	TRUE
GGB3571_SGB4778	Tea & Coffee	0.0878609	0.0297913	0.145931	0.0296279	0.00302214	0.0850614	561	0.082923	0.00872225	0.157124	0.0377764	0.0286127	699	0.0957528	0.00198767	0.189518	0.0477573	0.0453588	TRUE
Blautia_massiliensis	Meat	0.050697	0.017153	0.0842411	0.0171146	0.00305446	0.0850725	669	0.0517344	0.00679272	0.096676	0.0228883	0.0241287	801	0.0493815	-0.00121445	0.0999774	0.0257757	0.0557882	TRUE
Intestinibacter_SGB6139	Dairy	0.059812	0.0202342	0.0993897	0.0201931	0.0030565	0.0850725	352	0.0432426	-0.0114191	0.0979042	0.027793	0.120648	347	0.0783385	0.0205358	0.136141	0.0293885	0.00805377	TRUE
GGB38171_SGB72433	Meat	0.179538	0.0604237	0.298652	0.0607738	0.00313476	0.0853991	124	0.17142	0.0339717	0.308868	0.0694378	0.0156672	151	0.206117	-0.0421349	0.454369	0.12564	0.104015	TRUE
GGB9621_SGB15073	Tea & Coffee	0.064018	0.0215365	0.106499	0.0216746	0.00314099	0.0853991	329	0.0482529	-0.0194582	0.115964	0.0344197	0.161933	520	0.0743774	0.0195636	0.129191	0.0279015	0.00793032	TRUE
Dorea_longicatena	Vegetables	-0.07615	-0.126687	-0.0256127	0.0257848	0.00314406	0.0853991	688	-0.0505771	-0.108667	0.00751231	0.0295858	0.0878224	803	-0.156935	-0.260155	-0.0537154	0.0525847	0.00292914	TRUE
Alistipes_senegalensis	Margarine	0.0866163	0.0291307	0.144102	0.0293299	0.00314529	0.0853991	236	0.150735	0.0688004	0.23267	0.0415889	0.000356219	329	0.0231721	-0.058211	0.104555	0.0413695	0.575784	TRUE
Sellimonas_intestinalis	Sweetened Beverages	-0.0726541	-0.120886	-0.0244219	0.0246088	0.00315346	0.0853991	225	-0.089737	-0.150129	-0.0293446	0.0306465	0.00377225	117	-0.0416451	-0.123425	0.0401352	0.0412901	0.315406	TRUE
Lachnospiraceae_bacterium_OM04_12BH	Nuts & Seeds	0.0694843	0.0231835	0.115785	0.0236233	0.00326786	0.0878118	176	0.00741657	-0.0845263	0.0993595	0.0465861	0.873706	425	0.0909689	0.0370953	0.144842	0.0274086	0.00098237	TRUE
Clostridium_sp_AF34_13	Nuts & Seeds	0.069808	0.0232769	0.116339	0.0237408	0.00327761	0.0878118	239	0.0899666	0.0104506	0.169483	0.0403638	0.0267716	390	0.0591457	0.0014307	0.116861	0.0293554	0.0446308	TRUE
Ruminococcus_torques	Fruit	-0.0624808	-0.104234	-0.0207272	0.0213033	0.00335786	0.0894835	711	-0.049208	-0.102634	0.0042181	0.0272123	0.070997	828	-0.0834924	-0.150697	-0.0162881	0.0342384	0.0149571	TRUE
Clostridiaceae_bacterium_NSJ_31	Vegetables	-0.0800987	-0.133688	-0.0265093	0.027342	0.00339498	0.0894963	226	-0.0222858	-0.105139	0.0605678	0.0420456	0.59662	289	-0.122461	-0.193301	-0.0516216	0.0359914	0.000764401	TRUE
Lachnospira_eligens	Fruit	0.0542887	0.0179373	0.0906402	0.018547	0.00342152	0.0894963	625	0.063048	0.01298	0.113116	0.0254958	0.0136703	773	0.0444434	-0.00861822	0.097505	0.0270303	0.100549	TRUE
Bifidobacterium_longum	Tea & Coffee	0.0482607	0.0159446	0.0805768	0.0164881	0.00342247	0.0894963	618	0.0385656	-0.00543787	0.0825691	0.0224071	0.085732	728	0.0597092	0.0119062	0.107512	0.0243492	0.0144396	TRUE
Alistipes_timonensis	Animal Fat	0.131292	0.0433568	0.219226	0.0448655	0.0034298	0.0894963	107	0.140055	0.0140721	0.266037	0.0635442	0.0297688	122	0.12258	-0.00284744	0.248008	0.063355	0.0555213	TRUE
Lachnospiraceae_bacterium	Vegetables	0.0952344	0.031358	0.159111	0.0325906	0.0034763	0.0902397	726	0.0604997	-0.0246406	0.14564	0.0433672	0.163439	837	0.140305	0.0433426	0.237267	0.0493999	0.00461953	TRUE
Cloacibacillus_evryensis	Dairy	0.131644	0.0432287	0.220059	0.0451107	0.0035201	0.0909056	111	0.164223	0.0570832	0.271363	0.0540629	0.00300219	85	0.0569694	-0.105797	0.219736	0.0818495	0.48843	TRUE
Candidatus_Pararuminococcus_gallinarum	Sweets & Desserts	0.0733665	0.0239469	0.122786	0.0252145	0.00361788	0.0929517	453	0.0746591	0.00388907	0.145429	0.0360112	0.0387266	435	0.0721232	0.00271061	0.141536	0.0353165	0.0417444	TRUE
Blautia_SGB4805	Potatoes	0.0580129	0.0188529	0.0971729	0.01998	0.00368952	0.0943086	614	0.0522179	-0.00135174	0.105788	0.027278	0.0560708	741	0.0647205	0.00710678	0.122334	0.0293472	0.0277392	TRUE
Neobittarella_massiliensis	Alcoholic Beverages	0.100488	0.0322739	0.168701	0.0348036	0.00388587	0.0977054	262	0.10434	0.0266246	0.182056	0.0394678	0.00870509	128	0.0870161	-0.0590239	0.233056	0.0738016	0.241521	TRUE
Bacteroides_thetaiotaomicron	Potatoes	0.050077	0.0160776	0.0840763	0.0173469	0.0038919	0.0977054	552	0.037501	-0.0101724	0.0851744	0.0242702	0.122901	693	0.0632112	0.014513	0.111909	0.024803	0.0110425	TRUE
GGB9522_SGB14921	Sweets & Desserts	0.081814	0.0262663	0.137362	0.0283412	0.00389237	0.0977054	558	0.0630993	-0.0077354	0.133934	0.0360623	0.0807423	618	0.112043	0.0220362	0.20205	0.0458328	0.0147845	TRUE
Enterocloster_bolteae	Vegetables	-0.0668927	-0.11232	-0.0214657	0.0231775	0.00390042	0.0977054	274	-0.0364211	-0.105976	0.033134	0.0353307	0.303555	351	-0.0899137	-0.150311	-0.0295163	0.030709	0.00363829	TRUE
Clostridium_leptum	Potatoes	0.0489276	0.0156458	0.0822093	0.0169808	0.0039598	0.0985997	687	0.0251742	-0.0244537	0.0748021	0.0252762	0.319629	695	0.0684668	0.0234569	0.113477	0.0229246	0.00292192	TRUE
Dorea_sp_AF24_7LB	Meat	0.061743	0.0197257	0.10376	0.0214378	0.00397548	0.0985997	564	0.0587638	0.00194573	0.115582	0.028927	0.0426821	643	0.0653728	0.00267268	0.128073	0.0319301	0.0410533	TRUE
Dorea_sp_AF36_15AT	Legumes	-0.0756083	-0.127098	-0.024119	0.0262705	0.00400124	0.0987497	684	-0.0454886	-0.110792	0.0198145	0.0332595	0.171887	799	-0.12557	-0.209655	-0.0414854	0.0428361	0.00347118	TRUE
Bifidobacterium_catenulatum	Vegetables	-0.0796362	-0.133986	-0.025287	0.0277297	0.00408048	0.0998308	155	-0.128185	-0.19966	-0.0567092	0.0361812	0.00053067	198	-0.0105232	-0.0956565	0.0746101	0.0431693	0.807674	TRUE
Dorea_sp_AF36_15AT	Potatoes	0.075998	0.0241255	0.12787	0.026466	0.00408489	0.0998308	684	0.0663349	9.59489e-05	0.132574	0.0337361	0.049679	799	0.0914626	0.00768754	0.175238	0.0426783	0.0324115	TRUE
GGB9699_SGB15216	Miscellaneous Animal	0.0524799	0.0166085	0.0883513	0.0183021	0.00413825	0.100102	635	0.0220481	-0.0287863	0.0728825	0.0258869	0.394702	762	0.0828936	0.0320905	0.133697	0.0258792	0.00141668	TRUE
GGB3537_SGB4727	Refined Grains	0.0701427	0.022182	0.118103	0.0244702	0.00415097	0.100102	354	0.0978374	0.0327368	0.162938	0.0331013	0.00333687	322	0.0367696	-0.0347186	0.108258	0.0363367	0.312353	TRUE
GGB4569_SGB6310	Nuts & Seeds	-0.0954137	-0.160662	-0.0301651	0.0332907	0.00415595	0.100102	106	-0.0562682	-0.155009	0.0424727	0.0497984	0.261186	141	-0.127044	-0.215543	-0.0385439	0.0447635	0.00523393	TRUE
Blautia_faecis	Fruit	-0.064303	-0.108355	-0.0202511	0.0224759	0.00422333	0.100728	718	-0.0892532	-0.145664	-0.0328426	0.0287329	0.00197137	832	-0.0249666	-0.0957809	0.0458478	0.0360778	0.48912	TRUE
Candidatus_Avimicrobium_caecorum	Nuts & Seeds	-0.0812745	-0.136972	-0.0255766	0.0284178	0.00423661	0.100728	421	-0.0428244	-0.123837	0.0381882	0.0412146	0.299382	556	-0.116122	-0.193191	-0.0390523	0.0392361	0.00322705	TRUE
Ruthenibacterium_lactatiformans	Vegetables	-0.0526625	-0.0887775	-0.0165475	0.0184264	0.00426324	0.100728	717	-0.0445608	-0.0977185	0.00859691	0.0270759	0.10027	815	-0.0596517	-0.109015	-0.0102885	0.0251483	0.017927	TRUE
GGB9615_SGB15051	Meat	-0.0801264	-0.135093	-0.0251595	0.0280449	0.00427561	0.100728	199	-0.0934698	-0.173797	-0.0131425	0.0407336	0.0228227	380	-0.0681009	-0.144135	0.0079333	0.0386698	0.0790839	TRUE
Clostridium_phoceensis	Legumes	-0.0544534	-0.0918299	-0.0170769	0.01907	0.00429759	0.100728	667	-0.0541875	-0.106631	-0.00174395	0.0267088	0.0428829	808	-0.05473	-0.108194	-0.00126609	0.0272371	0.0448298	TRUE
Bifidobacterium_longum	Animal Fat	-0.0487081	-0.0821503	-0.0152659	0.0170627	0.00430829	0.100728	618	-0.0582604	-0.103436	-0.0130847	0.0230041	0.0115701	728	-0.0370257	-0.08697	0.0129186	0.0254398	0.146011	TRUE
GGB3570_SGB4777	Nuts & Seeds	0.0769975	0.0241127	0.129882	0.0269826	0.00432265	0.100728	464	0.0582461	-0.0157952	0.132287	0.0376781	0.12289	533	0.096738	0.020795	0.172681	0.038659	0.0126397	TRUE
Catenibacterium_sp_AM22_15	Fruit Juice	0.137608	0.0429387	0.232278	0.0483018	0.00438665	0.101746	81	0.112835	-0.0244756	0.250145	0.0689979	0.107037	98	0.161417	0.0271695	0.295664	0.0676404	0.0196287	TRUE
Blautia_sp_AF19_10LB	Vegetables	0.0471563	0.0146925	0.07962	0.0165634	0.00441319	0.10189	357	0.0206803	-0.0254344	0.066795	0.0234484	0.378409	447	0.0735236	0.0275353	0.119512	0.0234002	0.00179088	TRUE
GGB3537_SGB4727	Fruit Juice	0.0706677	0.0218997	0.119436	0.0248821	0.0045099	0.103645	354	0.0924254	0.0239381	0.160913	0.0348233	0.00831608	322	0.0479726	-0.0219986	0.117944	0.0355656	0.17835	TRUE
Desulfovibrionaceae_bacterium	Nuts & Seeds	-0.109357	-0.18493	-0.0337837	0.0385584	0.00456633	0.104463	86	-0.121741	-0.24342	-6.12868e-05	0.0611987	0.0500469	111	-0.101205	-0.199606	-0.00280349	0.0496533	0.0440197	TRUE
GGB9633_SGB15091	Legumes	-0.0681694	-0.115306	-0.0210325	0.0240499	0.00458973	0.104521	287	-0.039284	-0.109715	0.0311471	0.0357828	0.273232	379	-0.0919682	-0.155832	-0.0281044	0.0324799	0.00488279	TRUE
Ruthenibacterium_lactatiformans	Meat	0.0514049	0.0157748	0.0870351	0.018179	0.00468818	0.10628	717	0.00313434	-0.050488	0.0567567	0.0273126	0.90867	815	0.0897975	0.0419852	0.13761	0.0243582	0.00024295	TRUE
GGB9677_SGB15180	Wholegrains	0.0553592	0.0169651	0.0937533	0.0195892	0.00471316	0.106365	342	0.0568392	-0.000436999	0.114115	0.0291194	0.0517849	389	0.0541357	0.00208234	0.106189	0.0264755	0.0415683	TRUE
Desulfovibrio_piger	Miscellaneous Animal	0.106424	0.0324858	0.180363	0.0377245	0.00478596	0.106931	170	0.155929	0.0498282	0.26203	0.0537464	0.00422482	207	0.0583522	-0.0460672	0.162772	0.0529632	0.271886	TRUE
Bacilli_unclassified_SGB6571	Potatoes	0.0703107	0.0214419	0.119179	0.0249335	0.00480345	0.106931	150	0.073802	-0.0184882	0.166092	0.0467052	0.116334	271	0.0689191	0.0108657	0.126973	0.0294869	0.0201832	TRUE
Clostridium_saccharogumia	Eggs	0.105984	0.032287	0.17968	0.037601	0.00482279	0.106931	138	0.0311139	-0.0822473	0.144475	0.0573275	0.588255	201	0.162511	0.0642857	0.260736	0.0498126	0.00130778	TRUE
Clostridium_sp_AF20_17LB	Nuts & Seeds	0.0626184	0.0190545	0.106182	0.0222269	0.0048439	0.106931	300	0.0525119	-0.0115788	0.116603	0.0325676	0.107946	683	0.0714303	0.0117212	0.131139	0.0304103	0.0191223	TRUE
Enterocloster_bolteae	Vegetable Oil	-0.0655701	-0.111189	-0.0199515	0.0232752	0.00484498	0.106931	274	-0.117805	-0.187447	-0.0481634	0.0353747	0.000989192	351	-0.0256936	-0.0864822	0.035095	0.0309079	0.406385	TRUE
Slackia_isoflavoniconvertens	Eggs	0.110467	0.0335267	0.187408	0.0392561	0.00489272	0.107511	197	0.0848736	-0.0189102	0.188657	0.0526249	0.109387	261	0.142576	0.026508	0.258645	0.058944	0.0163356	TRUE
Faecalibacterium_SGB15346	Tea & Coffee	0.0532	0.0161178	0.0902822	0.0189198	0.00492554	0.107629	603	0.00826822	-0.0362882	0.0528246	0.0226876	0.715666	734	0.155797	0.0884927	0.223102	0.0342831	6.45164e-06	TRUE
GGB9730_SGB15291	Refined Grains	-0.0713239	-0.121071	-0.0215764	0.0253818	0.00495361	0.107629	555	-0.0475153	-0.115144	0.0201133	0.0344296	0.168126	666	-0.0996673	-0.173429	-0.0259056	0.0375657	0.00816636	TRUE
Holdemania_sp_Marseille_P2844	Wholegrains	-0.0876468	-0.148792	-0.0265017	0.0311971	0.00496253	0.107629	290	-0.0794939	-0.171394	0.0124061	0.0466922	0.0897511	322	-0.0942213	-0.176713	-0.0117297	0.0419296	0.0257102	TRUE
Lachnospiraceae_bacterium_NSJ_29	Refined Grains	0.0633409	0.0191091	0.107573	0.0225676	0.00500496	0.108081	643	0.0914327	0.0290158	0.15385	0.0317859	0.00415613	634	0.0347864	-0.028144	0.0977168	0.0320465	0.278129	TRUE
GGB9712_SGB15244	Fruit	0.0777843	0.023427	0.132142	0.0277339	0.0050368	0.108287	332	0.0976249	0.0196938	0.175556	0.0396161	0.0142435	379	0.0587149	-0.0176519	0.135082	0.0388386	0.131438	TRUE
GGB9618_SGB15064	Potatoes	0.144602	0.0435028	0.245701	0.0515822	0.00505773	0.108287	76	0.254822	0.106097	0.403546	0.0746569	0.00106428	109	0.0439259	-0.0975055	0.185357	0.0713517	0.539487	TRUE
GGB9347_SGB14313	Sweetened Beverages	0.055525	0.0166743	0.0943757	0.0198221	0.00509192	0.108518	265	0.0473855	-0.0108695	0.10564	0.0295862	0.11046	335	0.0621543	0.00963138	0.114677	0.0267008	0.0205302	TRUE
Phocaeicola_vulgatus	Animal Fat	0.0504947	0.0151478	0.0858416	0.0180345	0.00511183	0.108518	606	0.0566756	0.0109639	0.102387	0.0232761	0.0151903	693	0.0412108	-0.0147983	0.0972199	0.0285266	0.14902	TRUE
Ruminococcaceae_bacterium	Fruit	0.0452427	0.0135131	0.0769723	0.0161889	0.00519516	0.109802	700	0.0735639	0.0274525	0.119675	0.0234859	0.00180777	804	0.0196046	-0.0242582	0.0634675	0.0223457	0.380569	TRUE
GGB3118_SGB4130	Fruit	0.179392	0.0534852	0.305299	0.0642395	0.00522936	0.109802	88	0.193387	0.0346677	0.352105	0.0798542	0.0176449	112	0.153725	-0.0605732	0.368023	0.108146	0.158091	TRUE
Parabacteroides_merdae	Animal Fat	0.0650497	0.0193687	0.110731	0.0233071	0.00525476	0.109802	499	0.0699225	0.0092085	0.130636	0.0309018	0.0240976	616	0.0586204	-0.0110878	0.128329	0.0354961	0.0991678	TRUE
Mediterraneibacter_massiliensis	Alcoholic Beverages	0.0816296	0.0242988	0.13896	0.0292509	0.00525997	0.109802	373	0.0736221	0.0072114	0.140033	0.0337734	0.0299555	213	0.105667	-0.00968003	0.221015	0.0585158	0.0723978	TRUE
Dorea_formicigenerans	Fruit	-0.076662	-0.130689	-0.0226351	0.0275652	0.00541736	0.112618	688	-0.0810553	-0.144617	-0.0174935	0.032373	0.0125195	821	-0.0650774	-0.168261	0.0381064	0.0525681	0.216086	TRUE
Oscillibacter_sp_ER4	Vegetable Oil	0.0557139	0.0164304	0.0949974	0.020043	0.00544051	0.112632	584	0.0605462	0.0105899	0.110503	0.0254355	0.0176202	739	0.0477984	-0.0161109	0.111708	0.0325539	0.142468	TRUE
GGB9361_SGB14336	Sweetened Beverages	-0.119813	-0.204375	-0.0352516	0.0431444	0.0054859	0.113072	90	-0.176367	-0.293437	-0.0592973	0.0589185	0.00361166	84	-0.0544247	-0.180432	0.0715826	0.0633534	0.392903	TRUE
Neobittarella_massiliensis	Dairy	0.09332	0.0274273	0.159213	0.0336193	0.00550691	0.113072	262	0.061757	-0.0130205	0.136535	0.0379756	0.105127	128	0.207703	0.0646483	0.350758	0.0722931	0.00479169	TRUE
Clostridium_phoceensis	Meat	0.0524825	0.0153815	0.0895834	0.0189294	0.00556211	0.11374	667	0.0406458	-0.0119578	0.0932494	0.0267903	0.129698	808	0.0642836	0.0117755	0.116792	0.0267502	0.0164848	TRUE
Bacteroides_caccae	Nuts & Seeds	-0.058919	-0.100676	-0.017162	0.021305	0.0056835	0.115749	518	-0.0052396	-0.0628294	0.0523502	0.0293143	0.858213	630	-0.119017	-0.179927	-0.0581067	0.0310174	0.00013719	TRUE
Clostridiales_bacterium_BX7	Eggs	0.111716	0.0322968	0.191136	0.040521	0.00583337	0.118321	156	0.137129	0.00798902	0.266269	0.0653744	0.0376072	266	0.0958624	-0.00580741	0.197532	0.0516364	0.0645107	TRUE
Akkermansia_muciniphila	Sweets & Desserts	0.037969	0.0109595	0.0649786	0.0137806	0.00586483	0.118479	550	0.026115	-0.0113869	0.0636169	0.0190918	0.171936	579	0.0508629	0.0117551	0.0899707	0.0199116	0.0108946	TRUE
Blautia_sp_OF03_15BH	Vegetables	-0.0712845	-0.122038	-0.0205308	0.0258952	0.00590868	0.118885	421	-0.0709673	-0.138093	-0.00384132	0.0341499	0.0383147	523	-0.0717135	-0.149746	0.00631894	0.0397209	0.0715982	TRUE
Bacteroidaceae_bacterium	Margarine	0.118105	0.0337122	0.202498	0.0430583	0.00608977	0.121742	87	0.200068	0.0587019	0.341434	0.071112	0.00613352	129	0.0706603	-0.0363934	0.177714	0.0541038	0.193977	TRUE
Alistipes_dispar	Fruit	-0.0750972	-0.128768	-0.021426	0.0273838	0.00609924	0.121742	306	-0.0380372	-0.108725	0.0326503	0.0359226	0.290514	301	-0.126507	-0.209769	-0.0432462	0.0423096	0.00302369	TRUE
Dysosmobacter_welbionis	Sweetened Beverages	0.0465983	0.0132329	0.0799638	0.0170235	0.00619463	0.122858	644	0.00339807	-0.0421648	0.048961	0.023203	0.883613	825	0.0969616	0.0477865	0.146137	0.0250529	0.000117356	TRUE
Oscillospiraceae_bacterium_NSJ_64	Legumes	-0.0791859	-0.13591	-0.0224614	0.0289416	0.00621802	0.122858	204	-0.0838682	-0.190532	0.0227957	0.0540969	0.122674	401	-0.0773084	-0.144653	-0.00996343	0.0342563	0.0245719	TRUE
Paraprevotella_clara	Vegetables	0.102898	0.0291722	0.176624	0.037616	0.00622873	0.122858	176	0.100826	0.00725846	0.194394	0.0474093	0.0348795	224	0.10642	-0.0153698	0.228209	0.0618013	0.0865088	TRUE
Clostridia_unclassified_SGB14844	Wholegrains	-0.0548437	-0.0941964	-0.0154909	0.0200783	0.00630485	0.12376	408	-0.00776413	-0.0582065	0.0426782	0.0256598	0.762376	349	-0.129189	-0.192609	-0.0657691	0.0322452	7.55788e-05	TRUE
GGB9699_SGB15216	Nuts & Seeds	-0.0500061	-0.0859006	-0.0141115	0.0183139	0.00632384	0.12376	635	-0.0138585	-0.0644629	0.036746	0.0257698	0.590922	762	-0.0868923	-0.137995	-0.0357898	0.0260317	0.000885281	TRUE
Clostridium_sp_AF34_10BH	Vegetable Oil	0.0383287	0.0107969	0.0658604	0.0140471	0.00636059	0.123994	645	0.0306477	-0.00847649	0.069772	0.0199242	0.124498	808	0.0459199	0.00703969	0.0848	0.0198074	0.0206999	TRUE
Bacteroides_thetaiotaomicron	Miscellaneous Animal	0.0476236	0.0133927	0.0818545	0.0174651	0.00639528	0.124187	552	0.0233575	-0.0255792	0.0722943	0.0249134	0.348889	693	0.0710733	0.0229883	0.119158	0.0244907	0.00382786	TRUE
Clostridiales_bacterium_KLE1615	Nuts & Seeds	0.0487767	0.0136754	0.083878	0.0179092	0.00645822	0.124925	617	0.0327572	-0.0103839	0.0758983	0.0219679	0.136441	800	0.0805223	0.019819	0.141226	0.0309247	0.00939762	TRUE
Turicibacter_sanguinis	Potatoes	0.048063	0.0134518	0.0826742	0.0176591	0.00649443	0.125143	436	0.042818	-0.00349334	0.0891292	0.0235629	0.0698958	448	0.054784	0.00236446	0.107203	0.0266727	0.0405686	TRUE
Ruminococcus_torques	Wholegrains	-0.0576075	-0.0991905	-0.0160244	0.0212162	0.00662245	0.126388	711	-0.0651912	-0.118754	-0.0116284	0.0272818	0.0171383	828	-0.0460032	-0.112244	0.0202376	0.0337475	0.173215	TRUE
Blautia_SGB4805	Vegetable Oil	-0.0552518	-0.095152	-0.0153516	0.0203576	0.00664647	0.126388	614	-0.0473625	-0.102018	0.00729342	0.0278311	0.08931	741	-0.0643305	-0.122942	-0.00571905	0.0298555	0.0315077	TRUE
Lawsonibacter_sp_NSJ_51	Meat	0.0512958	0.0142369	0.0883548	0.018908	0.00666929	0.126388	438	0.0265719	-0.0311423	0.0842861	0.029365	0.366034	515	0.0688062	0.020256	0.117356	0.0247126	0.00557768	TRUE
GGB45432_SGB63101	Fruit Juice	0.0581098	0.0161195	0.1001	0.021424	0.00668044	0.126388	639	0.032015	-0.0211946	0.0852246	0.0270968	0.237849	442	0.101624	0.0328543	0.170394	0.0349911	0.00386756	TRUE
Ruminococcus_lactaris	Potatoes	-0.0573136	-0.0987403	-0.0158868	0.0211365	0.00669606	0.126388	419	-0.0821521	-0.137959	-0.0263454	0.0283909	0.0040141	517	-0.0264287	-0.0886238	0.0357665	0.0316584	0.404222	TRUE
Adlercreutzia_equolifaciens	Animal Fat	-0.0520414	-0.0896804	-0.0144024	0.0192039	0.00672968	0.126388	670	-0.0518702	-0.103307	-0.000433041	0.0261965	0.0481521	734	-0.0522402	-0.107671	0.00319066	0.0282349	0.0646985	TRUE
Agathobaculum_butyriciproducens	Vegetable Oil	0.0531624	0.0147001	0.0916247	0.019624	0.00674753	0.126388	688	0.0234649	-0.0254897	0.0724195	0.0249333	0.346983	820	0.101506	0.0390637	0.163948	0.0318118	0.00147424	TRUE
Candidatus_Pararuminococcus_gallinarum	Nuts & Seeds	-0.0635529	-0.109544	-0.0175621	0.0234651	0.00676085	0.126388	453	-0.0731287	-0.14073	-0.00552723	0.0343988	0.034058	435	-0.0552191	-0.118291	0.00785331	0.0320906	0.0860363	TRUE
Slackia_isoflavoniconvertens	Tea & Coffee	0.0963319	0.0264853	0.166179	0.0356367	0.00686824	0.127918	197	0.0643258	-0.0285803	0.157232	0.0471093	0.174162	261	0.139149	0.0318556	0.246443	0.0544879	0.0113859	TRUE
Lachnospiraceae_bacterium_NSJ_46	Nuts & Seeds	0.074251	0.020313	0.128189	0.0275199	0.00697396	0.129086	278	0.0499481	-0.0276549	0.127551	0.0394211	0.206226	321	0.097354	0.0217356	0.172972	0.0384356	0.0118182	TRUE
Lachnospiraceae_bacterium_OM04_12BH	Vegetables	0.0650431	0.017765	0.112321	0.0241219	0.00700867	0.129086	176	0.00106896	-0.0946694	0.0968073	0.0485092	0.982445	425	0.0860588	0.0314097	0.140708	0.0278031	0.00209829	TRUE
Ruminococcaceae_unclassified_SGB15265	Wholegrains	0.0500761	0.0136495	0.0865026	0.0185853	0.00705179	0.129086	487	0.0351153	-0.0148314	0.0850621	0.02542	0.167797	603	0.0672579	0.0137577	0.120758	0.0272416	0.0138381	TRUE
Faecalitalea_cylindroides	Legumes	-0.0736972	-0.127311	-0.0200831	0.0273547	0.00705709	0.129086	179	-0.0478527	-0.113315	0.0176096	0.0331727	0.151132	140	-0.128614	-0.224222	-0.0330059	0.0483558	0.00876683	TRUE
Dorea_sp_AF24_7LB	Fruit	-0.0581008	-0.100371	-0.0158309	0.0215666	0.00705979	0.129086	564	-0.0551401	-0.112171	0.00189054	0.0290353	0.0580738	643	-0.0617445	-0.124996	0.00150723	0.032211	0.0557068	TRUE
GGB9730_SGB15291	Fish & Seafood	0.068076	0.0184945	0.117658	0.0252972	0.00712268	0.129212	555	0.0590491	-0.00750375	0.125602	0.033882	0.0819358	666	0.0794468	0.00477942	0.154114	0.0380269	0.0370701	TRUE
GGB9532_SGB14933	Dairy	-0.0875285	-0.151293	-0.0237639	0.0325335	0.00713646	0.129212	82	-0.0205226	-0.13592	0.0948744	0.0579976	0.724417	137	-0.118293	-0.196009	-0.0405774	0.0392987	0.0112587	TRUE
GGB9608_SGB15041	Potatoes	0.0884069	0.0239923	0.152822	0.0328652	0.00714553	0.129212	312	0.0334011	-0.0554769	0.122279	0.0451703	0.460207	385	0.150281	0.0560872	0.244474	0.0479073	0.00185017	TRUE
Blautia_faecicola	Nuts & Seeds	-0.101356	-0.175299	-0.0274132	0.0377267	0.00721853	0.129212	103	-0.0720977	-0.166367	0.0221713	0.0475267	0.132494	117	-0.1512	-0.274063	-0.0283374	0.0620323	0.0163741	TRUE
Clostridia_unclassified_SGB15402	Vegetable Oil	-0.0636695	-0.110131	-0.0172078	0.0237054	0.00723415	0.129212	448	-0.0585727	-0.118021	0.000875616	0.0302492	0.0534641	346	-0.0717815	-0.146841	0.00327778	0.0381619	0.0608275	TRUE
Oscillospiraceae_bacterium_NSJ_64	Sweets & Desserts	0.0765981	0.0206974	0.132499	0.0285213	0.007239	0.129212	204	0.0801185	-0.0196646	0.179902	0.0506072	0.114996	401	0.0749595	0.00708254	0.142836	0.0345269	0.0305268	TRUE
GGB9633_SGB15091	Vegetables	-0.0651343	-0.112677	-0.0175919	0.0242568	0.00724858	0.129212	287	-0.0252143	-0.0972882	0.0468596	0.0366174	0.491694	379	-0.0963506	-0.160019	-0.0326822	0.0323805	0.00311737	TRUE
Clostridium_sp_AM49_4BH	Alcoholic Beverages	0.0467153	0.0125907	0.08084	0.0174109	0.00729401	0.129212	439	0.0931601	0.043968	0.142352	0.0250291	0.000223951	585	0.00316957	-0.0444296	0.0507687	0.0242354	0.895998	TRUE
Anaeromassilibacillus_sp_An250	Fruit	-0.0555145	-0.0960794	-0.0149496	0.0206968	0.00731225	0.129212	540	-0.0132788	-0.0702539	0.0436963	0.0290042	0.647266	584	-0.0993326	-0.157355	-0.0413098	0.0295425	0.000823964	TRUE
GGB9568_SGB14980	Alcoholic Beverages	0.117906	0.0317328	0.204078	0.0439665	0.00732462	0.129212	124	0.18476	0.0587708	0.31075	0.0636491	0.00441614	119	0.0568931	-0.0635163	0.177302	0.0608045	0.352458	TRUE
Butyricicoccus_sp_AM29_23AC	Fish & Seafood	-0.0669973	-0.116009	-0.0179859	0.0250063	0.00737937	0.129238	347	-0.0524056	-0.112592	0.00778077	0.0306005	0.0879215	470	-0.0963292	-0.181583	-0.0110752	0.0433855	0.026886	TRUE
GGB9237_SGB14179	Meat	0.0696531	0.0186894	0.120617	0.0260024	0.00739041	0.129238	315	0.0943914	0.0162318	0.172551	0.0397244	0.0181339	410	0.0511077	-0.0165046	0.11872	0.0343946	0.138107	TRUE
Blautia_massiliensis	Sweets & Desserts	0.0463124	0.0124191	0.0802057	0.0172928	0.00740343	0.129238	669	0.0365843	-0.00862292	0.0817915	0.0230235	0.112546	801	0.0589035	0.00748767	0.110319	0.0261934	0.0248157	TRUE
Anaerotruncus_rubiinfantis	Sweetened Beverages	0.0695266	0.01851	0.120543	0.0260294	0.00756068	0.131524	385	0.0730708	-0.0035614	0.149703	0.0389756	0.061598	558	0.0666732	-0.0020185	0.135365	0.0349713	0.0571175	TRUE
Enterocloster_asparagiformis	Sweets & Desserts	0.12458	0.0330218	0.216138	0.0467142	0.00765651	0.132116	89	0.0968318	-0.0691929	0.262857	0.0835433	0.249745	141	0.137202	0.025803	0.248601	0.0563461	0.016305	TRUE
Coprococcus_comes	Sweets & Desserts	0.0689878	0.018273	0.119703	0.0258754	0.00767238	0.132116	649	0.0897039	0.0267667	0.152641	0.0320514	0.00528824	779	0.0302183	-0.0558539	0.116291	0.0438469	0.490928	TRUE
GGB51441_SGB71759	Vegetables	0.0692506	0.0183414	0.12016	0.0259745	0.00767378	0.132116	503	0.0293354	-0.0381616	0.0968324	0.0343548	0.393604	656	0.122516	0.0445881	0.200444	0.0396864	0.00210704	TRUE
Bacteroides_uniformis	Alcoholic Beverages	0.0506034	0.013372	0.0878348	0.018996	0.00772393	0.132524	692	0.0656336	0.0164364	0.114831	0.0250571	0.00901122	814	0.0302914	-0.0268857	0.0874684	0.0291291	0.298724	TRUE
Dialister_invisus	Miscellaneous Animal	0.0585647	0.0154392	0.10169	0.0220032	0.00777606	0.132963	305	0.0464718	-0.00907943	0.102023	0.0282301	0.100775	326	0.0772817	0.0081886	0.146375	0.035121	0.0284877	TRUE
Parabacteroides_goldsteinii	Vegetable Oil	-0.0763114	-0.13253	-0.0200932	0.0286833	0.00780288	0.132967	177	-0.0572786	-0.140751	0.0261941	0.0422961	0.177456	201	-0.0925177	-0.169479	-0.0155561	0.0390292	0.0189182	TRUE
Lachnospiraceae_bacterium	Fruit	0.0872788	0.0228693	0.151688	0.0328626	0.00791043	0.134088	726	0.0564216	-0.0293549	0.142198	0.0436913	0.196998	837	0.127478	0.0295961	0.22536	0.0498685	0.0107561	TRUE
Dialister_invisus	Nuts & Seeds	0.0582757	0.0152521	0.101299	0.0219512	0.00793599	0.134088	305	0.0875438	0.0315845	0.143503	0.0284375	0.00227316	326	0.0151255	-0.0528034	0.0830544	0.0345292	0.66165	TRUE
Lachnospiraceae_unclassified_SGB4882	Nuts & Seeds	0.0507083	0.0132503	0.0881664	0.0191116	0.0079715	0.134088	241	0.0564369	-0.00236084	0.115235	0.0298481	0.0599894	386	0.0467278	-0.00219128	0.095647	0.0248807	0.061203	TRUE
Candidatus_Saccharibacteria_unclassified_SGB19850	Refined Grains	-0.0819927	-0.142565	-0.0214209	0.0309045	0.00797571	0.134088	313	-0.0922905	-0.169118	-0.015463	0.0390464	0.018739	206	-0.0647235	-0.164417	0.0349695	0.0505644	0.202174	TRUE
Ruminococcaceae_unclassified_SGB14835	Fruit Juice	0.098503	0.025697	0.171309	0.0371466	0.00800792	0.13418	84	0.117029	-0.0310086	0.265066	0.0744295	0.119942	148	0.0923578	0.00764248	0.177073	0.0428671	0.0328748	TRUE
Intestinibacter_bartlettii	Sweetened Beverages	-0.0502905	-0.0875346	-0.0130464	0.0190025	0.00813235	0.135554	452	-0.0693093	-0.125213	-0.0134052	0.0284465	0.0152472	564	-0.0349648	-0.0851216	0.0151919	0.0255356	0.171511	TRUE
Blautia_massiliensis	Potatoes	0.0457689	0.0118671	0.0796706	0.0172971	0.00814404	0.135554	669	0.0244246	-0.0204824	0.0693315	0.0228706	0.285935	801	0.0742938	0.0223953	0.126192	0.0264392	0.00507902	TRUE
GGB3433_SGB4573	Wholegrains	-0.0702087	-0.122317	-0.0181007	0.0265862	0.00827126	0.136141	232	-0.0666866	-0.12899	-0.00438276	0.0316217	0.0360658	122	-0.0787024	-0.17592	0.0185151	0.0491056	0.111775	TRUE
Blautia_sp_AF19_10LB	Legumes	0.0442585	0.011403	0.077114	0.0167633	0.00828579	0.136141	357	0.0098877	-0.0365909	0.0563663	0.0236334	0.675931	447	0.0790603	0.0323233	0.125797	0.0237811	0.000959629	TRUE
Clostridium_leptum	Vegetable Oil	-0.04531	-0.0789542	-0.0116658	0.0171657	0.00830127	0.136141	687	-0.0743528	-0.124421	-0.0242849	0.0255002	0.00366543	695	-0.0212443	-0.0668197	0.0243312	0.0232127	0.360412	TRUE
Candidatus_Pararuminococcus_gallinarum	Vegetables	-0.0660656	-0.115141	-0.0169903	0.0250389	0.00832684	0.136141	453	-0.0737145	-0.14576	-0.00166903	0.0366601	0.0449521	435	-0.0593776	-0.126753	0.0079982	0.0342802	0.0839768	TRUE
Phocaeicola_massiliensis	Wholegrains	-0.066661	-0.116187	-0.0171352	0.0252687	0.00833763	0.136141	236	-0.0683641	-0.143981	0.00725268	0.038382	0.0763997	323	-0.0653582	-0.131403	0.000686462	0.0335702	0.0524523	TRUE
Enterocloster_lavalensis	Wholegrains	-0.0959599	-0.167263	-0.0246572	0.0363796	0.00834604	0.136141	180	-0.0313861	-0.145926	0.0831533	0.0580444	0.589396	268	-0.137737	-0.229659	-0.0458144	0.0466874	0.00346196	TRUE
Dysosmobacter_welbionis	Alcoholic Beverages	0.0439768	0.0112756	0.0766779	0.0166846	0.0083945	0.136141	644	0.0118806	-0.0323229	0.0560841	0.0225108	0.597847	825	0.0831025	0.0343181	0.131887	0.0248539	0.000864612	TRUE
Clostridiales_bacterium_NSJ_40	Vegetable Oil	-0.0732739	-0.127762	-0.0187855	0.0278007	0.00839673	0.136141	443	-0.0671273	-0.139954	0.00569963	0.0370555	0.0707523	347	-0.0811884	-0.163891	0.00151399	0.0420482	0.0543299	TRUE
GGB9694_SGB15204	Nuts & Seeds	-0.0781783	-0.136393	-0.0199635	0.029702	0.00848608	0.137146	177	-0.0860191	-0.15944	-0.0125983	0.0372027	0.0219548	125	-0.0643945	-0.162025	0.0332362	0.0493263	0.194227	TRUE
Butyricimonas_paravirosa	Sweets & Desserts	-0.0816257	-0.142451	-0.0208009	0.0310336	0.00853265	0.137455	224	-0.114187	-0.196532	-0.0318417	0.0417856	0.00679504	345	-0.0415731	-0.132726	0.0495799	0.0463438	0.370324	TRUE
GGB9623_SGB15075	Nuts & Seeds	-0.0898695	-0.156945	-0.0227944	0.0342226	0.00863881	0.138719	116	-0.118276	-0.215832	-0.0207199	0.0492505	0.0179895	125	-0.0633482	-0.157539	0.0308426	0.0475884	0.185657	TRUE
GGB9621_SGB15073	Refined Grains	-0.0583773	-0.102006	-0.014749	0.0222597	0.00872744	0.139444	329	-0.0575413	-0.121458	0.00637531	0.0324908	0.0775214	520	-0.0591167	-0.119149	0.000915988	0.0305581	0.0535904	TRUE
GGB3490_SGB4664	Refined Grains	-0.106257	-0.185743	-0.0267717	0.0405545	0.00879026	0.139444	75	-0.0987423	-0.233743	0.0362583	0.0677529	0.149481	130	-0.110453	-0.210616	-0.0102896	0.0506252	0.0309966	TRUE
Candidatus_Neoruminococcus_faecicola	Alcoholic Beverages	0.113332	0.0285526	0.198111	0.0432555	0.00879154	0.139444	156	0.10982	-0.0211626	0.240803	0.0663074	0.0997603	237	0.115933	0.00349893	0.228368	0.0570714	0.0434747	TRUE
GGB9705_SGB15224	Legumes	-0.0625688	-0.109377	-0.0157609	0.023882	0.00879528	0.139444	418	-0.034151	-0.100096	0.0317942	0.0335485	0.309298	524	-0.0917647	-0.158567	-0.0249621	0.0340047	0.00719034	TRUE
Clostridium_sp_AT4	Wholegrains	-0.0902664	-0.157847	-0.0226857	0.0344806	0.00884754	0.13983	100	-0.0861582	-0.177749	0.00543253	0.0461596	0.0650942	126	-0.0954526	-0.198096	0.00719083	0.051863	0.0681563	TRUE
Lachnospiraceae_bacterium_OM04_12BH	Wholegrains	0.0626108	0.0156671	0.109554	0.0239513	0.00894659	0.140951	176	0.026474	-0.0686315	0.121579	0.0481885	0.583491	425	0.0744671	0.0202129	0.128721	0.0276022	0.00726122	TRUE
GGB9705_SGB15225	Miscellaneous Animal	-0.0625403	-0.109495	-0.0155858	0.0239568	0.0090399	0.141035	409	-0.0868395	-0.15577	-0.017909	0.0350649	0.0136751	621	-0.0412688	-0.105697	0.023159	0.0328078	0.208908	TRUE
Tyzzerella_nexilis	Sweetened Beverages	0.0655246	0.0163153	0.114734	0.0251073	0.00905987	0.141035	168	0.0498815	-0.0133468	0.11311	0.0320261	0.121297	111	0.0904705	0.0103223	0.170619	0.0404428	0.0273937	TRUE
Akkermansia_muciniphila	Vegetables	-0.036717	-0.0642964	-0.00913765	0.0140714	0.00907163	0.141035	550	-0.0471896	-0.0851215	-0.00925771	0.0193107	0.0148572	579	-0.024861	-0.0652162	0.0154941	0.0205466	0.22679	TRUE
Clostridium_sp_AF20_17LB	Wholegrains	0.0592998	0.0147518	0.103848	0.022729	0.0090809	0.141035	300	0.0539934	-0.0130711	0.121058	0.0340787	0.114193	683	0.0635515	0.00365707	0.123446	0.0305047	0.0376052	TRUE
Holdemania_filiformis	Nuts & Seeds	-0.0721734	-0.126402	-0.0179451	0.027668	0.00909266	0.141035	362	-0.0555872	-0.133847	0.0226729	0.0397955	0.163365	445	-0.0876923	-0.163345	-0.0120394	0.0384939	0.0232328	TRUE
Lachnospira_SGB5076	Dairy	-0.0712526	-0.124825	-0.01768	0.0273335	0.00913957	0.141325	91	-0.143768	-0.234179	-0.0533557	0.0455092	0.00219049	172	-0.0303321	-0.0978141	0.0371498	0.0341865	0.376547	TRUE
GGB45620_SGB63333	Refined Grains	-0.093181	-0.163347	-0.0230146	0.0357999	0.00924574	0.141969	172	-0.0444155	-0.154369	0.0655383	0.0557029	0.426371	227	-0.127499	-0.219578	-0.0354196	0.0467286	0.00687174	TRUE
GGB2980_SGB3962	Nuts & Seeds	-0.0612585	-0.107414	-0.0151025	0.0235494	0.00928786	0.141969	424	-0.0622236	-0.11657	-0.00787693	0.0276491	0.0249699	207	-0.0587085	-0.147315	0.0298982	0.0449427	0.192943	TRUE
Candidatus_Avimicrobium_caecorum	Alcoholic Beverages	0.0705606	0.0173841	0.123737	0.0271314	0.00930337	0.141969	421	0.0639186	-0.0115367	0.139374	0.0383873	0.096709	556	0.0771904	0.00185786	0.152523	0.0383519	0.0447386	TRUE
Clostridium_sp_AF20_17LB	Miscellaneous Animal	-0.0568037	-0.0996219	-0.0139856	0.0218464	0.00931852	0.141969	300	-0.00363787	-0.0680592	0.0607835	0.0327356	0.91159	683	-0.0994958	-0.157092	-0.0418992	0.0293344	0.000735242	TRUE
Ruminococcus_sp_NSJ_71	Miscellaneous Animal	0.0626706	0.0154271	0.109914	0.0241043	0.00932294	0.141969	173	0.0858454	0.0182163	0.153475	0.0342625	0.013465	189	0.0399604	-0.0269469	0.106868	0.0339173	0.240249	TRUE
Parabacteroides_merdae	Alcoholic Beverages	0.0591155	0.0144238	0.103807	0.0228023	0.00952752	0.144645	499	0.0708442	0.011695	0.129993	0.0301054	0.0190318	616	0.0433327	-0.02525	0.111915	0.0349229	0.215162	TRUE
Clostridiales_bacterium_UBA1390	Wholegrains	-0.0639203	-0.112343	-0.0154978	0.0247058	0.00967435	0.145579	278	-0.0834988	-0.157876	-0.00912187	0.0377823	0.0279668	288	-0.0492955	-0.113568	0.0149772	0.0326545	0.132341	TRUE
Blautia_producta	Sweets & Desserts	0.0865577	0.020962	0.152153	0.0334678	0.00970134	0.145579	141	0.0601365	-0.0263442	0.146617	0.0437422	0.171467	90	0.123864	0.0205859	0.227141	0.0519772	0.0194027	TRUE
GGB9621_SGB15073	Wholegrains	-0.0575116	-0.1011	-0.0139228	0.0222396	0.00970968	0.145579	329	-0.00855507	-0.0764074	0.0592973	0.0344915	0.804269	520	-0.0923487	-0.149508	-0.0351891	0.0290956	0.0015975	TRUE
Blautia_SGB4815	Sweets & Desserts	0.0517377	0.0125113	0.0909641	0.0200138	0.00973522	0.145579	679	0.0622358	0.0103683	0.114103	0.0264163	0.0187635	782	0.0375918	-0.022602	0.0977855	0.0306641	0.220614	TRUE
GGB9774_SGB15394	Dairy	0.142341	0.0343712	0.250311	0.0550878	0.00976906	0.145579	121	0.0727175	-0.0586369	0.204072	0.0663429	0.275713	125	0.296933	0.101267	0.4926	0.0988575	0.00324754	TRUE
Clostridia_unclassified_SGB14844	Legumes	-0.0509426	-0.0896084	-0.0122768	0.0197278	0.00981514	0.145579	408	-0.0432313	-0.0932138	0.00675117	0.0254259	0.0899187	349	-0.062607	-0.124111	-0.0011028	0.0312711	0.0460652	TRUE
Enterocloster_bolteae	Fruit	-0.0588081	-0.103445	-0.0141715	0.0227742	0.00981649	0.145579	274	-0.0304455	-0.0985618	0.0376708	0.0345998	0.379681	351	-0.0804898	-0.139987	-0.0209922	0.0302515	0.00816914	TRUE
Ruminococcus_bromii	Fish & Seafood	-0.0488266	-0.0859032	-0.0117499	0.018917	0.00984874	0.145579	501	-0.0452431	-0.0941745	0.00368839	0.0249051	0.0699083	574	-0.0537135	-0.110837	0.00341027	0.0290837	0.0653032	TRUE
Blautia_SGB4815	Meat	0.051226	0.012325	0.0901269	0.0198478	0.00985315	0.145579	679	0.0506513	-0.00134005	0.102643	0.0264793	0.0561895	782	0.0519628	-0.00689657	0.110822	0.0299843	0.0835262	TRUE
Blautia_glucerasea	Fish & Seafood	0.0430607	0.0103487	0.0757727	0.0166901	0.00987959	0.145579	450	0.030161	-0.0196158	0.0799378	0.0253283	0.234385	609	0.0529606	0.00938471	0.0965364	0.0221887	0.0173028	TRUE
GGB9694_SGB15204	Animal Fat	-0.0777209	-0.136827	-0.018615	0.0301566	0.00995918	0.146123	177	-0.0873116	-0.161484	-0.013139	0.0375836	0.0214988	125	-0.0603847	-0.160398	0.0396286	0.0505302	0.234442	TRUE
GGB45432_SGB63101	Animal Fat	-0.0535745	-0.0943318	-0.0128172	0.0207949	0.00998568	0.146123	639	-0.0335022	-0.0840357	0.0170313	0.025734	0.1935	442	-0.0913446	-0.160723	-0.0219663	0.0353006	0.00999421	TRUE
Eubacterium_sp_AF15_50	Margarine	0.0518034	0.0123685	0.0912383	0.0201202	0.0100329	0.146123	426	0.0662963	0.0112777	0.121315	0.0279913	0.0183391	441	0.0363103	-0.0205696	0.0931902	0.0289411	0.210287	TRUE
Intestinimonas_massiliensis	Dairy	0.0517874	0.0123535	0.0912213	0.0201197	0.0100542	0.146123	361	0.0507998	-0.0096143	0.111214	0.0307205	0.0990873	441	0.0525291	0.000202565	0.104856	0.0266243	0.0491293	TRUE
Candidatus_Alloruminococcus_vanvlietii	Margarine	-0.127063	-0.223827	-0.0302993	0.0493703	0.0100623	0.146123	81	-0.0922354	-0.268043	0.0835719	0.0883426	0.300076	167	-0.14288	-0.260423	-0.0253375	0.0595347	0.0175666	TRUE
Butyricicoccus_sp_AM29_23AC	Miscellaneous Animal	-0.0642423	-0.113223	-0.0152616	0.0249907	0.0101507	0.146306	347	-0.0467674	-0.108936	0.0154008	0.0316081	0.1399	470	-0.0933814	-0.173586	-0.013177	0.0408157	0.0225935	TRUE
Blautia_sp_AF19_10LB	Meat	-0.0432744	-0.0762825	-0.0102664	0.0168412	0.0101826	0.146306	357	-0.0308456	-0.0782271	0.0165359	0.0240925	0.201288	447	-0.0551506	-0.101435	-0.0088664	0.0235507	0.019641	TRUE
Clostridium_sp_AM49_4BH	Meat	-0.0465205	-0.0820174	-0.0110236	0.018111	0.0102101	0.146306	439	-0.0405536	-0.092569	0.0114619	0.0264656	0.126175	585	-0.0517759	-0.100557	-0.00299422	0.0248375	0.0376423	TRUE
Lachnospiraceae_bacterium_NSJ_46	Animal Fat	-0.0711907	-0.125517	-0.0168645	0.0277179	0.0102171	0.146306	278	-0.0160868	-0.0935228	0.0613492	0.0393363	0.682893	321	-0.125532	-0.202386	-0.0486791	0.0390633	0.00144683	TRUE
Dysosmobacter_sp_NSJ_60	Meat	0.0519824	0.0123046	0.0916602	0.0202442	0.0102354	0.146306	485	0.0432636	-0.0142524	0.10078	0.0292721	0.140069	772	0.0599756	0.00495623	0.114995	0.0280276	0.0326949	TRUE
GGB9512_SGB14909	Nuts & Seeds	-0.0732876	-0.129238	-0.0173368	0.0285469	0.0102502	0.146306	247	-0.0278111	-0.101797	0.0461751	0.037563	0.459786	210	-0.135463	-0.222048	-0.0488772	0.0439213	0.00232719	TRUE
Bacteroides_finegoldii	Legumes	-0.0756504	-0.133457	-0.0178439	0.0294936	0.0103184	0.146861	178	-0.0498066	-0.140994	0.0413804	0.0462067	0.282601	232	-0.0934192	-0.168908	-0.0179299	0.0383139	0.0155266	TRUE
Anaerobutyricum_hallii	Wholegrains	-0.0657786	-0.116084	-0.0154737	0.0256662	0.0103819	0.147199	705	-0.0557429	-0.111527	4.15691e-05	0.0284131	0.050174	825	-0.110284	-0.227729	0.0071618	0.0598343	0.065686	TRUE
Eubacterium_ventriosum	Sweets & Desserts	0.0517174	0.0121278	0.0913069	0.0201991	0.0104558	0.147199	510	0.0484088	-0.00779684	0.104615	0.0286087	0.0912828	618	0.0550062	-0.00100819	0.111021	0.0285232	0.0542842	TRUE
Alistipes_shahii	Sweetened Beverages	0.0514838	0.0120713	0.0908963	0.0201088	0.0104592	0.147199	562	0.0425431	-0.00569555	0.0907818	0.0245589	0.0837763	688	0.0696714	0.000897297	0.138445	0.0350276	0.0470969	TRUE
Parabacteroides_goldsteinii	Potatoes	0.0684792	0.0160559	0.120902	0.0267471	0.0104596	0.147199	177	0.0338091	-0.0485227	0.116141	0.041718	0.418898	201	0.0926777	0.0239512	0.161404	0.034853	0.00853494	TRUE
GGB51959_SGB72479	Wholegrains	-0.082086	-0.145014	-0.0191584	0.0321065	0.0105677	0.147449	298	-0.0377283	-0.120565	0.0451081	0.042092	0.370815	279	-0.143801	-0.241537	-0.0460654	0.0496491	0.00408919	TRUE
Ruthenibacterium_lactatiformans	Sweets & Desserts	0.0471874	0.0110015	0.0833733	0.0184626	0.0105931	0.147449	717	0.0245745	-0.0292358	0.0783847	0.0274083	0.370246	815	0.0659714	0.016938	0.115005	0.0249803	0.00842844	TRUE
GGB1662_SGB2276	Eggs	0.0918576	0.0214119	0.162303	0.0359424	0.0105977	0.147449	136	0.0740193	-0.00839511	0.156434	0.041672	0.0801319	148	0.143677	0.00331405	0.284041	0.0710257	0.0449492	TRUE
Parasutterella_SGB9260	Tea & Coffee	-0.0644028	-0.113818	-0.0149876	0.0252123	0.0106365	0.147449	167	-0.111131	-0.200411	-0.0218506	0.0452199	0.0150442	194	-0.0433244	-0.103226	0.0165772	0.030371	0.155372	TRUE
Clostridiaceae_unclassified_SGB4769	Refined Grains	-0.0620167	-0.10961	-0.0144235	0.0242827	0.0106509	0.147449	284	-0.0999345	-0.167645	-0.0322244	0.0343988	0.00398103	609	-0.0243534	-0.0916812	0.0429744	0.0342832	0.477768	TRUE
Eubacterium_sp_AF15_50	Potatoes	0.0498155	0.0115817	0.0880494	0.0195074	0.0106595	0.147449	426	0.0313698	-0.022582	0.0853216	0.0274485	0.253748	441	0.0686401	0.0141424	0.123138	0.027729	0.0136919	TRUE
Faecalitalea_cylindroides	Miscellaneous Animal	0.0720485	0.016726	0.127371	0.0282263	0.0106943	0.147449	179	0.0874385	0.0182477	0.156629	0.0350621	0.0136004	140	0.0437062	-0.0503702	0.137783	0.0475811	0.359967	TRUE
Lachnospiraceae_bacterium_OM04_12BH	Sweets & Desserts	-0.057394	-0.101488	-0.0132996	0.0224975	0.0107376	0.147449	176	-0.0568029	-0.141863	0.028257	0.0430986	0.189276	425	-0.0576153	-0.10946	-0.00577075	0.0263763	0.0294883	TRUE
Bacteroides_uniformis	Legumes	-0.050675	-0.0896197	-0.0117302	0.0198701	0.0107627	0.147449	692	-0.0311535	-0.0821592	0.0198522	0.0259782	0.230867	814	-0.0781972	-0.138744	-0.0176505	0.0308457	0.0114316	TRUE
GGB3892_SGB5290	Sweets & Desserts	-0.0894511	-0.158204	-0.0206982	0.0350786	0.0107718	0.147449	98	-0.034697	-0.16507	0.0956763	0.0656884	0.598632	92	-0.111295	-0.193709	-0.0288801	0.0414898	0.0328366	TRUE
Butyricimonas_faecihominis	Animal Fat	0.0828514	0.0191386	0.146564	0.0325071	0.010812	0.147597	182	0.104955	0.0164472	0.193463	0.0448559	0.0208296	262	0.0584024	-0.0344912	0.151296	0.0471758	0.217069	TRUE
Bittarella_massiliensis	Fruit	-0.0678704	-0.120144	-0.0155973	0.0266704	0.0109346	0.147806	633	-0.0651522	-0.129409	-0.000895721	0.0327217	0.0469151	319	-0.0732503	-0.16382	0.0173192	0.0460339	0.112573	TRUE
GGB4750_SGB6579	Miscellaneous Animal	0.083503	0.0191723	0.147834	0.0328224	0.0109564	0.147806	98	0.0376224	-0.0737314	0.148976	0.0561055	0.504223	133	0.107375	0.0273209	0.187429	0.0404703	0.00898443	TRUE
Faecalicatena_fissicatena	Sweets & Desserts	0.0436778	0.0100242	0.0773314	0.0171705	0.0109665	0.147806	545	0.0291399	-0.0147198	0.0729996	0.022328	0.192496	700	0.064718	0.0119798	0.117456	0.0268611	0.0162554	TRUE
Clostridia_unclassified_SGB6376	Sweets & Desserts	0.0917739	0.0210234	0.162524	0.0360979	0.0110105	0.147806	117	0.0412961	-0.0519704	0.134563	0.0470894	0.382456	141	0.16371	0.0525715	0.274849	0.0562144	0.00422742	TRUE
Ruminococcus_torques	Miscellaneous Animal	0.0540527	0.0123652	0.0957402	0.0212695	0.0110434	0.147806	711	0.0408725	-0.0129666	0.0947116	0.0274226	0.136551	828	0.0739542	0.00781265	0.140096	0.0336969	0.0284655	TRUE
GGB9608_SGB15041	Fruit	-0.0871122	-0.154307	-0.0199175	0.0342836	0.011056	0.147806	312	-0.0223907	-0.116134	0.0713523	0.0476428	0.638711	385	-0.156618	-0.253692	-0.059544	0.0493722	0.0016558	TRUE
GGB9709_SGB15238	Animal Fat	0.0639331	0.0146122	0.113254	0.0251642	0.0110651	0.147806	207	0.0666652	-0.00764411	0.140974	0.0376908	0.079028	258	0.0617359	-0.00482667	0.128299	0.0338012	0.069571	TRUE
Candidatus_Pararuminococcus_gallinarum	Vegetable Oil	-0.0616376	-0.109197	-0.0140786	0.0242652	0.0110801	0.147806	453	-0.108451	-0.175778	-0.0411241	0.0342591	0.00165327	435	-0.0145107	-0.0820702	0.0530487	0.0343736	0.673129	TRUE
Enterocloster_bolteae	Margarine	0.0595608	0.0135893	0.105532	0.0234553	0.0111064	0.147806	274	0.00463749	-0.0676283	0.0769033	0.0367075	0.89956	351	0.0974591	0.0374883	0.15743	0.0304921	0.00152361	TRUE
Eubacterium_sp_AM28_29	Fruit	-0.0681805	-0.120827	-0.0155334	0.0268612	0.0111409	0.147806	219	-0.104194	-0.17607	-0.0323178	0.0364685	0.00469717	280	-0.0254726	-0.103649	0.0527039	0.0397137	0.521793	TRUE
Escherichia_coli	Wholegrains	-0.0297077	-0.0526503	-0.00676514	0.0117056	0.0111518	0.147806	545	-0.0180318	-0.0470499	0.0109862	0.0147725	0.222757	521	-0.0494092	-0.0871071	-0.0117113	0.0191892	0.0103155	TRUE
Clostridium_sp_AF34_13	Wholegrains	0.059617	0.0135591	0.105675	0.0234993	0.0111819	0.147814	239	0.0802441	0.000795077	0.159693	0.0403298	0.0477997	390	0.0490138	-0.00783558	0.105863	0.0289151	0.0909708	TRUE
Flavonifractor_plautii	Sweetened Beverages	0.0426183	0.00967067	0.0755659	0.0168103	0.0112368	0.147882	549	0.0143577	-0.032033	0.0607484	0.0236169	0.54348	688	0.0716405	0.0246498	0.118631	0.023933	0.00285885	TRUE
Lachnospiraceae_bacterium_OM04_12BH	Fruit	0.0576046	0.0130548	0.102154	0.0227299	0.0112669	0.147882	176	0.0802913	-0.0124173	0.173	0.0469741	0.0892401	425	0.0506688	-0.000383232	0.101721	0.0259731	0.0517469	TRUE
Blautia_SGB4831	Alcoholic Beverages	-0.0552382	-0.0979624	-0.012514	0.0217985	0.0112756	0.147882	553	-0.0511335	-0.110604	0.00833736	0.0302763	0.091824	686	-0.0596562	-0.121328	0.00201599	0.0314104	0.0579845	TRUE
Ruminococcus_sp_AF41_9	Vegetables	0.0607226	0.0137088	0.107736	0.023987	0.0113584	0.148579	202	0.040303	-0.0253213	0.105927	0.0332808	0.227412	289	0.0827973	0.0146896	0.150905	0.0346034	0.0173745	TRUE
Oscillibacter_sp_PC13	Refined Grains	-0.0744131	-0.132076	-0.0167502	0.0294204	0.0114289	0.149008	202	-0.0902482	-0.191613	0.0111161	0.0514061	0.0807317	479	-0.0667001	-0.137196	0.00379603	0.035877	0.0637323	TRUE
Parasutterella_excrementihominis	Nuts & Seeds	0.0481919	0.010838	0.0855458	0.0190585	0.0114507	0.149008	332	0.063822	0.00306444	0.12458	0.030886	0.039626	572	0.0385811	-0.00898837	0.0861506	0.0242191	0.111752	TRUE
GGB3005_SGB3996	Dairy	0.0580353	0.0130074	0.103063	0.0229738	0.0115321	0.149276	354	0.0852966	0.0283817	0.142211	0.0289391	0.00342134	227	0.0115728	-0.0628737	0.0860193	0.0377802	0.759654	TRUE
Blautia_massiliensis	Wholegrains	-0.0437138	-0.0776458	-0.00978174	0.0173126	0.0115708	0.149276	669	-0.0367558	-0.0822784	0.00876671	0.0231841	0.113355	801	-0.0524845	-0.103579	-0.00139017	0.0260296	0.0441222	TRUE
GGB9501_SGB14898	Dairy	-0.134111	-0.238237	-0.0299845	0.0531266	0.0115909	0.149276	109	-0.192735	-0.341152	-0.0443182	0.0748759	0.0114706	152	-0.0746761	-0.223634	0.0742822	0.0753914	0.323554	TRUE
Clostridium_disporicum	Dairy	0.0506621	0.0113049	0.0900193	0.0200806	0.0116378	0.149276	348	0.0635478	0.00964352	0.117452	0.0274067	0.0210018	391	0.0357271	-0.022283	0.0937372	0.0295057	0.226703	TRUE
Alistipes_ihumii	Miscellaneous Animal	0.0487211	0.0108517	0.0865904	0.0193215	0.0116822	0.149276	484	0.046235	-0.00788604	0.100356	0.0275441	0.0938859	603	0.0511295	-0.00211305	0.104372	0.0271105	0.0597862	TRUE
Coprococcus_eutactus	Sweets & Desserts	0.0446104	0.0099332	0.0792875	0.0176928	0.0116892	0.149276	516	0.024118	-0.0227383	0.0709743	0.0238505	0.312448	634	0.0696864	0.0178768	0.121496	0.0263834	0.00846519	TRUE
Lachnospiraceae_unclassified_SGB4882	Vegetables	0.0493791	0.0109912	0.087767	0.019586	0.0116976	0.149276	241	0.0390382	-0.0222328	0.100309	0.0311036	0.21101	386	0.0561738	0.00660221	0.105745	0.0252126	0.0264713	TRUE
Alistipes_indistinctus	Refined Grains	0.0471777	0.0104959	0.0838596	0.0187156	0.0117097	0.149276	441	0.0707269	0.0171196	0.124334	0.0272759	0.00983372	539	0.0262263	-0.0243124	0.0767651	0.0257275	0.308484	TRUE
GGB2980_SGB3962	Meat	0.0595025	0.0131349	0.10587	0.0236574	0.0118973	0.151257	424	0.0507283	-0.001968	0.103425	0.0268094	0.0592333	207	0.0903738	-0.00877008	0.189518	0.0502874	0.0738232	TRUE
Streptococcus_salivarius	Vegetable Oil	-0.0390149	-0.0694275	-0.00860226	0.0155169	0.0119254	0.151257	698	-0.0321136	-0.0728976	0.00867041	0.0207724	0.12257	744	-0.0477275	-0.0935472	-0.00190776	0.0233398	0.0412255	TRUE
GGB9621_SGB15073	Potatoes	0.0557416	0.0122702	0.099213	0.0221797	0.0119647	0.151372	329	0.0646818	0.00166851	0.127695	0.0320316	0.0442947	520	0.0475069	-0.0128867	0.107901	0.0307418	0.122878	TRUE
Blautia_SGB4805	Vegetables	-0.0512684	-0.0913295	-0.0112072	0.0204397	0.0121324	0.152766	614	-0.0615212	-0.116935	-0.00610703	0.0282172	0.0296311	741	-0.0399493	-0.0981538	0.0182552	0.0296481	0.178251	TRUE
Lachnospiraceae_bacterium_NSJ_46	Vegetables	0.0685309	0.0149786	0.122083	0.0273231	0.0121359	0.152766	278	0.0595827	-0.0181762	0.137342	0.0395003	0.132613	321	0.0767405	0.00230391	0.151177	0.0378349	0.043402	TRUE
Harryflintia_acetispora	Sweets & Desserts	0.0986161	0.0215179	0.175714	0.0393366	0.0121767	0.152836	242	0.137189	0.0373407	0.237037	0.0506881	0.0073031	109	0.0402098	-0.083424	0.163844	0.0623729	0.522493	TRUE
Coprobacillus_cateniformis	Fruit Juice	-0.0720851	-0.128459	-0.0157111	0.0287627	0.0122038	0.152836	162	-0.0197027	-0.101429	0.0620237	0.0413844	0.634707	97	-0.121031	-0.200438	-0.0416238	0.040004	0.00450693	TRUE
GGB9557_SGB14966	Sweetened Beverages	-0.0659918	-0.117636	-0.0143478	0.0263495	0.0122631	0.152836	413	-0.049338	-0.120078	0.0214018	0.0359864	0.17115	501	-0.0852397	-0.16125	-0.00922924	0.0386877	0.0280454	TRUE
GGB9695_SGB15209	Dairy	-0.105222	-0.187567	-0.0228767	0.0420136	0.0122635	0.152836	98	-0.131687	-0.253768	-0.00960558	0.0615105	0.0348986	98	-0.0820774	-0.196243	0.0320884	0.0575223	0.156963	TRUE
Blautia_SGB4831	Nuts & Seeds	-0.055622	-0.0991814	-0.0120626	0.0222246	0.0123241	0.15321	553	-0.0843504	-0.144342	-0.0243584	0.0305416	0.00594087	686	-0.0232884	-0.0869063	0.0403296	0.0324014	0.472558	TRUE
Lachnospiraceae_bacterium_NSJ_29	Nuts & Seeds	-0.0550577	-0.0982424	-0.011873	0.0220334	0.0124605	0.154523	643	-0.0821637	-0.143152	-0.021175	0.0310586	0.00836076	634	-0.0275949	-0.0889854	0.0337955	0.0312623	0.377774	TRUE
Blautia_obeum	Sweetened Beverages	0.0456193	0.00977812	0.0814605	0.0182866	0.0126072	0.155955	700	0.0454844	-0.0016784	0.0926472	0.0240214	0.0587087	818	0.0458052	-0.00954952	0.10116	0.0282009	0.104724	TRUE
Phocea_massiliensis	Vegetables	-0.071261	-0.127272	-0.0152501	0.0285775	0.0126454	0.156043	330	-0.0930267	-0.184266	-0.00178737	0.0463803	0.0457282	507	-0.0579406	-0.129225	0.0133437	0.0362832	0.110966	TRUE
Candidatus_Woodwardibium_gallinarum	Refined Grains	0.0978954	0.0208521	0.174939	0.0393085	0.0127587	0.156347	114	0.0863681	-0.0209413	0.193677	0.0541644	0.113709	118	0.110722	-0.00243249	0.223877	0.0571359	0.0551337	TRUE
Bacilli_unclassified_SGB6473	Refined Grains	0.0827236	0.0176001	0.147847	0.0332269	0.0127866	0.156347	141	0.121585	0.0125169	0.230653	0.055167	0.0292103	207	0.060601	-0.0214617	0.142664	0.0416235	0.146964	TRUE
Adlercreutzia_equolifaciens	Legumes	-0.0476222	-0.0851155	-0.0101289	0.0191296	0.012794	0.156347	670	-0.0127113	-0.0631972	0.0377746	0.025712	0.621229	734	-0.0909045	-0.14711	-0.0346994	0.0286292	0.0015602	TRUE
Lachnospiraceae_bacterium	Tea & Coffee	0.0785815	0.0167025	0.14046	0.0315715	0.0128102	0.156347	726	0.0467241	-0.036977	0.130425	0.0426341	0.2735	837	0.117263	0.0250522	0.209474	0.046979	0.0127518	TRUE
Lachnospiraceae_bacterium	Refined Grains	-0.0814193	-0.145553	-0.0172858	0.0327217	0.012838	0.156347	726	-0.0561125	-0.142163	0.0299382	0.0438309	0.200892	837	-0.113281	-0.209813	-0.0167485	0.0491809	0.0215049	TRUE
GGB9524_SGB14924	Meat	0.0617223	0.0130936	0.110351	0.024811	0.0128573	0.156347	381	0.0396272	-0.0280309	0.107285	0.0344101	0.250217	424	0.0856486	0.0152654	0.156032	0.0358077	0.0172655	TRUE
Oscillospiraceae_bacterium_NSJ_64	Miscellaneous Animal	0.0694983	0.0146913	0.124305	0.0279633	0.0129427	0.157005	204	0.0880117	-0.0135846	0.189608	0.0515268	0.0891876	401	0.0617695	-0.00368034	0.127219	0.0332924	0.0642885	TRUE
Ruminococcus_bicirculans	Wholegrains	-0.038031	-0.0680488	-0.00801325	0.0153155	0.0130217	0.15738	559	-0.0517815	-0.0971048	-0.00645827	0.0230744	0.0252204	682	-0.0272027	-0.067407	0.0130016	0.0204763	0.184498	TRUE
GGB58485_SGB80143	Animal Fat	0.0972986	0.0204364	0.174161	0.0392161	0.0130982	0.15738	118	0.0739825	-0.0261622	0.174127	0.0505667	0.148194	152	0.132485	0.00975046	0.255219	0.0621189	0.0346052	TRUE
Massilistercora_timonensis	Miscellaneous Animal	0.0641477	0.0134723	0.114823	0.0258553	0.0131003	0.15738	269	0.063055	0.0072946	0.118815	0.0283212	0.0268308	85	0.0696157	-0.0563677	0.195599	0.0633525	0.277021	TRUE
Dorea_sp_AF36_15AT	Miscellaneous Animal	0.0653136	0.0137153	0.116912	0.0263261	0.0131035	0.15738	684	0.0778813	0.0117075	0.144055	0.0337029	0.0211417	799	0.0456438	-0.0371212	0.128409	0.0421638	0.279343	TRUE
Eubacterium_sp_AF15_50	Eggs	0.0495826	0.0104003	0.0887649	0.0199913	0.0131307	0.15738	426	0.0787291	0.0236006	0.133858	0.0280472	0.00524067	441	0.0194825	-0.0365351	0.0755002	0.0285023	0.494636	TRUE
GGB3189_SGB4212	Potatoes	0.0962165	0.0201331	0.1723	0.0388188	0.0131896	0.157709	87	0.0506382	-0.0500607	0.151337	0.0506551	0.320537	101	0.16107	0.0411903	0.280949	0.0604239	0.00901594	TRUE
Eubacterium_sp_AF15_50	Wholegrains	-0.0497365	-0.0890878	-0.0103852	0.0200776	0.013241	0.157947	426	-0.0570332	-0.112437	-0.00162899	0.0281875	0.0436759	441	-0.0422221	-0.0984416	0.0139974	0.0286051	0.140675	TRUE
Phocaeicola_dorei	Sweets & Desserts	-0.0433441	-0.0776898	-0.00899852	0.0175236	0.0133807	0.158963	485	-0.054428	-0.103698	-0.00515766	0.0250755	0.030455	593	-0.0327643	-0.0808794	0.0153508	0.0244988	0.181635	TRUE
Candidatus_Cibiobacter_qucibialis	Miscellaneous Animal	0.0487327	0.0100962	0.0873691	0.0197128	0.0134311	0.158963	672	0.027564	-0.0238157	0.0789437	0.0261673	0.292556	796	0.0765109	0.0176706	0.135351	0.0299754	0.0108847	TRUE
Clostridiales_bacterium	Fruit	-0.0486448	-0.0872195	-0.0100702	0.0196813	0.01345	0.158963	510	-0.0744273	-0.128229	-0.0206255	0.0273851	0.00680193	781	-0.0211016	-0.0766642	0.034461	0.0283048	0.456187	TRUE
Erysipelatoclostridium_ramosum	Wholegrains	-0.0609245	-0.109238	-0.0126106	0.0246504	0.0134531	0.158963	222	-0.0710852	-0.131549	-0.0106215	0.0306804	0.0214387	124	-0.0424198	-0.124377	0.039537	0.041404	0.307695	TRUE
Lachnospiraceae_bacterium_WCA3_601_WT_6H	Dairy	-0.0328094	-0.0588889	-0.00672985	0.0133061	0.0136733	0.160755	537	-0.0401605	-0.0804662	0.000145248	0.0205181	0.0508417	725	-0.0274739	-0.061792	0.00684419	0.0174803	0.116458	TRUE
Roseburia_faecis	Margarine	0.0383983	0.00786499	0.0689317	0.0155785	0.013708	0.160755	585	0.0270135	-0.0176331	0.0716602	0.0227321	0.235187	665	0.0484801	0.00647661	0.0904835	0.0213917	0.0237556	TRUE
Clostridiales_bacterium_UBA1390	Dairy	-0.0656028	-0.117769	-0.0134365	0.026616	0.0137093	0.160755	278	-0.0702669	-0.148418	0.00788367	0.0396993	0.0778936	288	-0.0617946	-0.132401	0.00881158	0.0358723	0.0860589	TRUE
Ruminococcus_bicirculans	Fruit	-0.0378303	-0.0679338	-0.00772667	0.0153593	0.013777	0.160755	559	-0.0581731	-0.102957	-0.0133895	0.0227996	0.0109953	682	-0.0209273	-0.0617333	0.0198786	0.0207827	0.314331	TRUE
Blautia_glucerasea	Potatoes	-0.0399063	-0.0716786	-0.00813388	0.0162107	0.0138271	0.160755	450	-0.0586734	-0.106184	-0.0111633	0.024175	0.0156229	609	-0.0245732	-0.0674867	0.0183403	0.0218515	0.261223	TRUE
Lachnospiraceae_bacterium_NSJ_46	Fruit	0.0661485	0.0134721	0.118825	0.0268762	0.0138462	0.160755	278	0.0420194	-0.0343397	0.118379	0.0387893	0.279642	321	0.0884286	0.0150966	0.161761	0.0372734	0.0182746	TRUE
Collinsella_aerofaciens	Wholegrains	-0.0623436	-0.111992	-0.0126952	0.0253313	0.01385	0.160755	620	-0.0706214	-0.129437	-0.0118057	0.0299499	0.0186865	729	-0.0415397	-0.134754	0.0516741	0.0474799	0.381937	TRUE
GGB3571_SGB4778	Nuts & Seeds	0.0750924	0.0152715	0.134913	0.0305214	0.0138814	0.160755	561	0.101941	0.0263703	0.177512	0.038474	0.00829131	699	0.0295089	-0.0689172	0.127935	0.0501312	0.556311	TRUE
Alistipes_dispar	Wholegrains	-0.0663201	-0.119159	-0.0134807	0.0269594	0.0138936	0.160755	306	-0.0337726	-0.101891	0.0343454	0.0346168	0.33004	301	-0.11649	-0.201067	-0.0319127	0.0429782	0.00711267	TRUE
GGB9615_SGB15051	Sweets & Desserts	-0.0646817	-0.116236	-0.0131273	0.0263038	0.0139314	0.160821	199	-0.0729053	-0.149639	0.00382897	0.0389115	0.0625845	380	-0.0577617	-0.127946	0.0124226	0.0356946	0.106478	TRUE
Faecalibacterium_SGB15346	Alcoholic Beverages	0.0455527	0.00920063	0.0819048	0.0185473	0.0140483	0.161797	603	0.0427381	2.76978e-05	0.0854486	0.0217476	0.0498819	734	0.0530609	-0.016672	0.122794	0.03552	0.135669	TRUE
GGB3491_SGB4665	Sweetened Beverages	-0.0874388	-0.157263	-0.0176151	0.035625	0.0141112	0.162149	135	-0.00771653	-0.112218	0.0967852	0.0528367	0.884112	166	-0.153891	-0.249137	-0.0586454	0.0482394	0.00170946	TRUE
Roseburia_hominis	Vegetable Oil	0.0399795	0.00804034	0.0719188	0.0162958	0.0141527	0.162254	647	0.0266485	-0.0188186	0.0721155	0.0231544	0.250203	783	0.0530632	0.00803473	0.0980918	0.0229386	0.0209768	TRUE
Ruminococcaceae_bacterium_D5	Animal Fat	-0.0577554	-0.103955	-0.0115563	0.0235714	0.0142765	0.162767	278	-0.0911766	-0.161856	-0.0204977	0.0359038	0.0117058	365	-0.0324385	-0.0938896	0.0290126	0.0312489	0.300026	TRUE
Phocaeicola_vulgatus	Meat	0.0441318	0.0088184	0.0794452	0.0180174	0.0143093	0.162767	606	0.0144428	-0.031789	0.0606746	0.0235409	0.539766	693	0.0861179	0.0311529	0.141083	0.0279948	0.00218089	TRUE
Anaerobutyricum_hallii	Dairy	-0.0624189	-0.112379	-0.0124592	0.0254901	0.0143353	0.162767	705	-0.0723736	-0.127421	-0.0173258	0.0280379	0.010046	825	-0.0149908	-0.135116	0.105135	0.0611996	0.806557	TRUE
Eubacterium_ventriosum	Nuts & Seeds	-0.0510921	-0.0919905	-0.0101938	0.0208669	0.0143461	0.162767	510	-0.0417657	-0.100238	0.016707	0.0297626	0.161152	618	-0.0601088	-0.117578	-0.00263927	0.0292642	0.0404195	TRUE
Coprococcus_eutactus	Potatoes	0.0430123	0.00857683	0.0774477	0.0175694	0.0143599	0.162767	516	0.062952	0.0175335	0.108371	0.0231187	0.0067011	634	0.0157519	-0.0373303	0.068834	0.0270315	0.560289	TRUE
Candidatus_Geddesella_stercoravicola	Tea & Coffee	-0.0935357	-0.168499	-0.0185725	0.0382473	0.014463	0.163438	129	-0.112297	-0.252419	0.0278261	0.0708165	0.115355	240	-0.0858096	-0.175334	0.00371527	0.0454455	0.0602572	TRUE
GGB9778_SGB15398	Miscellaneous Animal	0.0765701	0.0151733	0.137967	0.0313255	0.0145117	0.163438	120	0.00680178	-0.0829856	0.0965892	0.0453449	0.881027	115	0.140264	0.0544354	0.226092	0.0433258	0.00161502	TRUE
Eubacterium_ventriosum	Margarine	0.0519789	0.0102909	0.0936668	0.0212698	0.0145338	0.163438	510	0.0927989	0.0337172	0.151881	0.0300726	0.0021456	618	0.0111187	-0.0479673	0.0702048	0.0300874	0.711847	TRUE
Bacteroides_caccae	Vegetables	-0.053038	-0.095601	-0.0104751	0.0217162	0.014593	0.163438	518	-0.00434733	-0.0625906	0.0538959	0.0296469	0.883477	630	-0.109408	-0.17205	-0.046766	0.0318993	0.000644118	TRUE
Mediterraneibacter_glycyrrhizinilyticus	Sweetened Beverages	0.0723195	0.0142758	0.130363	0.0296147	0.0146056	0.163438	242	0.0637858	-0.0135426	0.141114	0.0392559	0.105547	196	0.0835912	-0.00538662	0.172569	0.0451159	0.065548	TRUE
Eggerthellaceae_unclassified_SGB14322	Fruit	0.0879785	0.0173549	0.158602	0.0360331	0.0146223	0.163438	237	0.0867029	-0.00999615	0.183402	0.0490842	0.0786839	303	0.0894694	-0.0149555	0.193894	0.0530655	0.0928461	TRUE
GGB9581_SGB14999	Fish & Seafood	0.0688347	0.0135645	0.124105	0.0281996	0.0146475	0.163438	356	0.0569827	-0.0156033	0.129569	0.0369081	0.123518	534	0.0854573	-0.000406926	0.171322	0.0437096	0.0511138	TRUE
Clostridium_sp_AF27_2AA	Dairy	-0.0633381	-0.114246	-0.0124304	0.0259738	0.0147468	0.163939	273	-0.0501953	-0.134603	0.0342124	0.0428743	0.242738	585	-0.0709583	-0.135077	-0.00683942	0.0326465	0.0301455	TRUE
Blautia_obeum	Miscellaneous Animal	0.0452778	0.00888197	0.0816737	0.0185696	0.0147578	0.163939	700	0.05298	0.00505796	0.100902	0.0244081	0.0303004	818	0.0346931	-0.0214709	0.0908572	0.0286132	0.225679	TRUE
Clostridiales_bacterium	Eggs	-0.0472149	-0.0852354	-0.00919431	0.0193986	0.0149358	0.16555	510	-0.0728265	-0.126032	-0.0196207	0.0270818	0.00740954	781	-0.020227	-0.0747984	0.0343445	0.0277999	0.467093	TRUE
Bifidobacterium_catenulatum	Fish & Seafood	-0.0674946	-0.121884	-0.0131056	0.02775	0.0150058	0.1657	155	-0.0415948	-0.11314	0.0299508	0.0362166	0.252679	198	-0.104321	-0.189487	-0.0191556	0.0431856	0.0166561	TRUE
Lachnospiraceae_bacterium_BX3	Fruit	0.0688968	0.0133574	0.124436	0.028337	0.015043	0.1657	199	0.0555975	-0.0196411	0.130836	0.0381531	0.146673	222	0.0852588	0.00185875	0.168659	0.0423188	0.0451723	TRUE
Clostridiaceae_bacterium_NSJ_31	Fish & Seafood	-0.068691	-0.124085	-0.0132974	0.0282626	0.0150798	0.1657	226	-0.0566297	-0.140347	0.0270876	0.0424839	0.184021	289	-0.0782666	-0.152772	-0.00376083	0.0378541	0.0395877	TRUE
Blautia_sp_OF03_15BH	Nuts & Seeds	-0.0632671	-0.114288	-0.0122464	0.0260314	0.0150817	0.1657	421	-0.0340936	-0.101518	0.0333309	0.0343018	0.32084	523	-0.102886	-0.181415	-0.0243571	0.0399738	0.0103449	TRUE
Blautia_SGB4831	Miscellaneous Animal	0.0542158	0.0104794	0.0979521	0.0223149	0.0151165	0.165719	553	0.0429279	-0.0175725	0.103428	0.0308004	0.16396	686	0.0666867	0.00312171	0.130252	0.0323744	0.0397924	TRUE
GGB2982_SGB3964	Meat	0.0864861	0.016609	0.156363	0.0356522	0.0152735	0.166718	326	0.0956006	0.00971181	0.181489	0.0436584	0.029283	396	0.0682409	-0.0531974	0.189679	0.0617696	0.270026	TRUE
Anaerofilum_sp_BX8	Alcoholic Beverages	0.0782913	0.0150333	0.141549	0.0322751	0.0152768	0.166718	181	0.0623849	-0.0146237	0.139393	0.0390266	0.111783	122	0.112711	-0.000944766	0.226366	0.0574085	0.0534925	TRUE
Dorea_sp_AF36_15AT	Wholegrains	-0.0643349	-0.116361	-0.0123091	0.0265443	0.015364	0.166718	684	-0.00348175	-0.0704241	0.0634607	0.0340944	0.918692	799	-0.157988	-0.241013	-0.0749626	0.0422962	0.000201093	TRUE
Dorea_formicigenerans	Miscellaneous Animal	0.0660967	0.0126205	0.119573	0.0272842	0.0154132	0.166718	688	0.0678263	0.00456553	0.131087	0.0322197	0.0356462	821	0.0617121	-0.038978	0.162402	0.0512976	0.229317	TRUE
Anaerostipes_hadrus	Alcoholic Beverages	0.0501104	0.00956108	0.0906597	0.0206888	0.015431	0.166718	716	0.0186091	-0.0324653	0.0696836	0.0260148	0.474651	836	0.104316	0.0373344	0.171298	0.0341256	0.00231396	TRUE
Blautia_sp_AF19_10LB	Sweetened Beverages	-0.0382647	-0.0692421	-0.00728742	0.015805	0.0154759	0.166718	357	-0.0447953	-0.0896049	1.4271e-05	0.0227847	0.0500863	447	-0.0322081	-0.0753316	0.0109154	0.0219425	0.142862	TRUE
Parabacteroides_merdae	Fruit	-0.0569747	-0.103116	-0.0108337	0.0235418	0.0155139	0.166718	499	-0.0471046	-0.108181	0.0139714	0.0310861	0.130351	616	-0.0702478	-0.141041	0.000545595	0.0360486	0.0517913	TRUE
Holdemania_filiformis	Potatoes	0.0672823	0.0127828	0.121782	0.0278064	0.0155346	0.166718	362	0.0548076	-0.0221068	0.131722	0.0391112	0.162002	445	0.0800324	0.00232238	0.157742	0.0395406	0.043582	TRUE
Gordonibacter_urolithinfaciens	Eggs	-0.0599638	-0.108535	-0.0113922	0.0247819	0.015535	0.166718	358	-0.0486972	-0.0999266	0.00253225	0.0260493	0.0624451	155	-0.167367	-0.326251	-0.00848226	0.080428	0.0391746	TRUE
Ruminococcaceae_unclassified_SGB14835	Miscellaneous Animal	0.0873492	0.0165903	0.158108	0.0361021	0.0155418	0.166718	84	0.0647947	-0.0816782	0.211268	0.073643	0.38161	148	0.0944845	0.0126271	0.176342	0.0414209	0.0240658	TRUE
Clostridiaceae_bacterium_NSJ_31	Legumes	-0.0664658	-0.120338	-0.0125938	0.0274862	0.0155997	0.166718	226	-0.0341459	-0.116513	0.048221	0.0417986	0.414922	289	-0.0910893	-0.162898	-0.0192803	0.036484	0.0131025	TRUE
Lachnospiraceae_bacterium	Sweetened Beverages	-0.0772581	-0.139882	-0.0146343	0.0319515	0.0156069	0.166718	726	-0.0488042	-0.132504	0.0348951	0.0426332	0.2527	837	-0.11372	-0.208446	-0.0189931	0.0482608	0.0186908	TRUE
Harryflintia_acetispora	Tea & Coffee	-0.101751	-0.184268	-0.0192337	0.0421013	0.0156573	0.1669	242	-0.110705	-0.213944	-0.00746477	0.0524098	0.0357139	109	-0.0854607	-0.225584	0.0546623	0.0706916	0.229556	TRUE
Lachnospiraceae_bacterium_WCA3_601_WT_6H	Alcoholic Beverages	0.030851	0.00582164	0.0558804	0.0127703	0.0156991	0.166991	537	0.030758	-0.0080902	0.0696062	0.0197761	0.120525	725	0.0309175	-0.00191747	0.0637526	0.0167249	0.0649381	TRUE
Faecalibacillus_intestinalis	Alcoholic Beverages	0.042977	0.00804639	0.0779076	0.0178221	0.0158893	0.168655	610	0.0115099	-0.0367384	0.0597583	0.024568	0.639612	748	0.0779281	0.0270975	0.128759	0.0258925	0.00270714	TRUE
Alistipes_indistinctus	Wholegrains	-0.0445218	-0.080726	-0.0083177	0.0184718	0.0159414	0.168851	441	-0.0490092	-0.101939	0.00392111	0.0269315	0.069495	539	-0.0405355	-0.0903983	0.00932731	0.0253835	0.11089	TRUE
Lactococcus_lactis	Miscellaneous Animal	0.0534043	0.00995961	0.096849	0.0221661	0.0159839	0.168944	365	0.0359342	-0.0152097	0.0870781	0.0260075	0.167925	194	0.099788	0.0162057	0.18337	0.0423774	0.0196026	TRUE
Blautia_glucerasea	Wholegrains	0.0399163	0.00741306	0.0724195	0.0165836	0.0160852	0.169657	450	0.0203176	-0.0303248	0.07096	0.0257688	0.430849	609	0.0537717	0.0112213	0.096322	0.0216665	0.0133479	TRUE
GGB9602_SGB15031	Margarine	0.0456984	0.00846244	0.0829343	0.0189983	0.0161549	0.170034	500	0.0722573	0.0184394	0.126075	0.027392	0.00860781	588	0.0210802	-0.0307152	0.0728756	0.0263722	0.424423	TRUE
Enterocloster_bolteae	Sweetened Beverages	0.0549756	0.0101349	0.0998164	0.0228784	0.0162633	0.17046	274	0.0380877	-0.0302919	0.106467	0.0347335	0.273813	351	0.0679177	0.00811565	0.12772	0.0304063	0.0261434	TRUE
Clostridium_phoceensis	Wholegrains	-0.0463003	-0.0840651	-0.00853549	0.0192681	0.0162634	0.17046	667	-0.02453	-0.0781579	0.029098	0.027312	0.369438	808	-0.0678717	-0.121237	-0.0145063	0.0271869	0.0127428	TRUE
GGB3486_SGB4658	Sweets & Desserts	-0.0660042	-0.11987	-0.0121383	0.0274831	0.0163224	0.17072	130	-0.0535658	-0.147714	0.0405827	0.0475852	0.262467	213	-0.0722301	-0.138593	-0.00586744	0.0336658	0.033135	TRUE
Ruminococcaceae_unclassified_SGB14835	Nuts & Seeds	0.0849929	0.0155604	0.154425	0.0354254	0.0164306	0.170952	84	0.160819	0.0112899	0.310347	0.0751794	0.0355131	148	0.0633512	-0.0160221	0.142725	0.0401639	0.117616	TRUE
GGB9176_SGB14114	Tea & Coffee	-0.0560131	-0.101773	-0.0102528	0.0233475	0.0164353	0.170952	212	-0.0621273	-0.142344	0.0180889	0.0406926	0.128371	230	-0.0530127	-0.109181	0.00315565	0.0285064	0.0642364	TRUE
Coprococcus_comes	Miscellaneous Animal	0.0623651	0.01141	0.11332	0.025998	0.0164469	0.170952	649	0.0703963	0.00711541	0.133677	0.0322264	0.0292908	779	0.0473968	-0.0389672	0.133761	0.0439955	0.281679	TRUE
Bifidobacterium_longum	Sweets & Desserts	0.041257	0.00748171	0.0750322	0.0172326	0.0166601	0.172714	618	0.0172637	-0.0284253	0.0629526	0.0232654	0.458352	728	0.0704203	0.0200638	0.120777	0.0256498	0.00619638	TRUE
Escherichia_coli	Fruit	-0.0279129	-0.0507692	-0.00505652	0.0116616	0.0166854	0.172714	545	-0.0187708	-0.0472116	0.00967006	0.0144786	0.195375	521	-0.0447965	-0.0834507	-0.00614222	0.019676	0.0232139	TRUE
Hydrogeniiclostidium_mannosilyticum	Eggs	-0.0682858	-0.124264	-0.0123073	0.028561	0.0168082	0.173293	239	-0.0923558	-0.162503	-0.0222081	0.0356083	0.0101636	172	-0.0248676	-0.11927	0.0695346	0.0478244	0.603808	TRUE
Ruminococcus_sp_AF41_9	Legumes	0.0565684	0.0101945	0.102942	0.0236606	0.0168105	0.173293	202	0.0263119	-0.0369355	0.0895592	0.0320754	0.413149	289	0.0926839	0.0237098	0.161658	0.0350436	0.00863045	TRUE
Eubacterium_sp_AF34_35BH	Tea & Coffee	-0.0709479	-0.12914	-0.0127559	0.0296904	0.016867	0.173519	206	-0.11023	-0.189543	-0.0309168	0.0402278	0.00669513	253	-0.0239475	-0.110608	0.0627126	0.0440028	0.586782	TRUE
Clostridia_unclassified_SGB4367	Nuts & Seeds	-0.0525957	-0.0957488	-0.00944261	0.0220173	0.0169018	0.173521	238	-0.0117448	-0.0808852	0.0573957	0.0350962	0.738195	323	-0.0791062	-0.134729	-0.0234835	0.0282728	0.00545654	TRUE
Paraprevotella_clara	Sweets & Desserts	-0.0821869	-0.149671	-0.0147024	0.0344315	0.016988	0.17366	176	-0.0703905	-0.154557	0.0137759	0.0426458	0.100674	224	-0.104275	-0.219274	0.0107239	0.0583556	0.0753406	TRUE
Ruminococcaceae_bacterium_D5	Miscellaneous Animal	0.0527331	0.00942432	0.0960418	0.0220967	0.0170111	0.17366	278	0.0435564	-0.0244342	0.111547	0.0345381	0.208414	365	0.0590921	0.0025536	0.115631	0.0287508	0.0405766	TRUE
Akkermansia_muciniphila	Sweetened Beverages	0.032555	0.00581614	0.0592938	0.0136425	0.0170194	0.17366	550	0.0199342	-0.0175115	0.05738	0.0190632	0.296168	579	0.0458044	0.00744161	0.0841671	0.0195322	0.019367	TRUE
Candidatus_Metaruminococcus_caecorum	Fruit Juice	0.0666336	0.011821	0.121446	0.0279661	0.0171883	0.175027	350	0.0608096	-0.009848	0.131467	0.0359254	0.0914281	155	0.0755908	-0.0124227	0.163604	0.0445528	0.0933401	TRUE
Faecalibacterium_SGB15346	Vegetables	0.0458596	0.00808702	0.0836323	0.0192721	0.017332	0.175273	603	0.0449195	0.000467254	0.0893717	0.0226345	0.0476656	734	0.0483378	-0.0238059	0.120481	0.0367479	0.188795	TRUE
Clostridiales_unclassified_SGB15145	Animal Fat	0.0587416	0.0103499	0.107133	0.0246901	0.0173522	0.175273	233	0.0861983	-0.00486389	0.177261	0.0462188	0.0634709	677	0.0477775	-0.0095692	0.105124	0.0292067	0.102394	TRUE
Blautia_sp_AF19_10LB	Fruit	0.0390836	0.00688436	0.0712829	0.0164285	0.017359	0.175273	357	0.015439	-0.0311655	0.0620435	0.0236974	0.515159	447	0.0609629	0.0161627	0.105763	0.0227956	0.00776557	TRUE
GGB3677_SGB4990	Sweets & Desserts	-0.109417	-0.199574	-0.0192606	0.0459991	0.0173747	0.175273	118	-0.0871437	-0.203379	0.0290919	0.0586916	0.141076	107	-0.144885	-0.291721	0.00195114	0.0740626	0.0534063	TRUE
Sutterella_wadsworthensis	Refined Grains	-0.0558154	-0.101811	-0.00981995	0.0234675	0.0173874	0.175273	353	-0.0642635	-0.120219	-0.00830833	0.0284509	0.0245283	556	-0.0378332	-0.119367	0.0437004	0.0415088	0.362458	TRUE
Streptococcus_salivarius	Nuts & Seeds	-0.0364042	-0.0664138	-0.0063945	0.0153113	0.0174259	0.175309	698	-0.0543185	-0.0949413	-0.0136956	0.0206903	0.0088481	744	-0.0147171	-0.0594085	0.0299744	0.022765	0.518175	TRUE
GGB3486_SGB4658	Refined Grains	-0.067099	-0.12245	-0.0117484	0.0282406	0.0175027	0.175728	130	-0.0683389	-0.160391	0.0237131	0.0465255	0.144424	213	-0.0663757	-0.136425	0.00367316	0.0355359	0.0631939	TRUE
Bacteroides_caccae	Legumes	-0.0510838	-0.0932621	-0.00890544	0.02152	0.0176067	0.176419	518	-0.0513261	-0.108563	0.0059104	0.0291345	0.0787213	630	-0.0507928	-0.113484	0.0118979	0.0319241	0.112111	TRUE
Parabacteroides_distasonis	Meat	0.0537741	0.00934293	0.0982053	0.0226694	0.0176872	0.176747	635	0.00853728	-0.0503452	0.0674197	0.0299853	0.775955	773	0.114123	0.046136	0.18211	0.0346335	0.00103276	TRUE
Clostridium_sp_AF20_17LB	Eggs	-0.0545413	-0.0996154	-0.00946718	0.0229974	0.01771	0.176747	300	-0.0317572	-0.0998614	0.0363471	0.0346071	0.359555	683	-0.0725596	-0.132986	-0.0121334	0.0307756	0.0186886	TRUE
Dorea_sp_AF36_15AT	Fruit	-0.0632061	-0.115472	-0.0109401	0.0266668	0.0177778	0.177071	684	-0.0700974	-0.136941	-0.00325416	0.0340439	0.0398791	799	-0.052264	-0.13647	0.0319418	0.0428978	0.223457	TRUE
GGB4603_SGB6367	Meat	0.0674668	0.0116509	0.123283	0.028478	0.0178323	0.177262	147	0.0510201	-0.0591553	0.161195	0.055747	0.361634	235	0.0732743	0.00800984	0.138539	0.0331266	0.0280555	TRUE
Fusicatenibacter_saccharivorans	Fruit	-0.0542686	-0.0992636	-0.00927367	0.022957	0.0180826	0.179394	701	-0.056467	-0.11382	0.000886299	0.0292119	0.0536432	821	-0.0507179	-0.123588	0.0221525	0.0371246	0.172276	TRUE
GGB9559_SGB14969	Tea & Coffee	0.0680032	0.0115842	0.124422	0.0287857	0.0181574	0.179695	394	0.0136967	-0.0670785	0.094472	0.0410857	0.739042	452	0.120363	0.0410803	0.199647	0.0403428	0.00300717	TRUE
GGB9627_SGB15081	Meat	0.0556463	0.00946434	0.101828	0.0235627	0.0181947	0.179695	316	0.0732362	0.00158534	0.144887	0.0364168	0.0451838	512	0.0429795	-0.0177335	0.103692	0.0309032	0.164967	TRUE
Alistipes_finegoldii	Wholegrains	0.0363664	0.00617849	0.0665543	0.0154023	0.0182205	0.179695	553	0.0375094	-0.00501221	0.0800309	0.0216475	0.0837256	697	0.0351945	-0.0078412	0.0782302	0.0219192	0.108811	TRUE
GGB9644_SGB15121	Nuts & Seeds	-0.0856092	-0.156817	-0.0144009	0.0363314	0.018456	0.181252	179	-0.0731558	-0.155403	0.00909139	0.0416783	0.080984	168	-0.125018	-0.271396	0.0213586	0.0741423	0.0936958	TRUE
Clostridia_bacterium_12CBH8	Miscellaneous Animal	0.0776598	0.0130346	0.142285	0.0329727	0.0185087	0.181252	283	0.0722403	-0.0139706	0.158451	0.0437971	0.100203	223	0.0847503	-0.0139737	0.183474	0.0500957	0.0921348	TRUE
GGB3571_SGB4778	Fruit Juice	-0.0743467	-0.136253	-0.01244	0.0315856	0.0185819	0.181252	561	-0.0275187	-0.106807	0.05177	0.0403667	0.495702	699	-0.148289	-0.24788	-0.0486983	0.0507244	0.00357501	TRUE
Dorea_longicatena	Fruit	-0.0612362	-0.112271	-0.0102019	0.0260384	0.0186845	0.181252	688	-0.0490937	-0.107762	0.00957457	0.0298806	0.10085	803	-0.0995537	-0.203746	0.00463905	0.0530803	0.0610849	TRUE
Lachnospira_pectinoschiza	Dairy	-0.0450316	-0.0825746	-0.0074885	0.019155	0.0187277	0.181252	436	-0.0510058	-0.10686	0.00484813	0.0284181	0.0733896	572	-0.0400574	-0.0909889	0.0108742	0.0259309	0.122968	TRUE
Faecalibacterium_prausnitzii	Nuts & Seeds	0.053642	0.0089185	0.0983654	0.0228185	0.0187327	0.181252	716	0.0628647	0.0112442	0.114485	0.0262929	0.0170654	831	0.0254988	-0.0646535	0.115651	0.0459298	0.578931	TRUE
Streptococcus_salivarius	Refined Grains	0.0361364	0.00600696	0.0662659	0.0153725	0.0187369	0.181252	698	0.0498	0.00863868	0.0909614	0.0209646	0.0177995	744	0.0202464	-0.024137	0.0646299	0.0226082	0.370795	TRUE
GGB3490_SGB4664	Vegetables	0.0946156	0.0156903	0.173541	0.0402688	0.0187935	0.181252	75	0.0375697	-0.0858603	0.161	0.0619459	0.54615	130	0.136365	0.0315154	0.241214	0.0529936	0.0112593	TRUE
Clostridium_SGB6179	Sweetened Beverages	0.04372	0.00724888	0.0801911	0.018608	0.0187976	0.181252	276	0.0724627	0.0154551	0.12947	0.028958	0.0129308	401	0.0235041	-0.0242396	0.0712477	0.0242857	0.333768	TRUE
GGB2983_SGB3965	Fruit Juice	-0.111597	-0.204714	-0.0184803	0.0475095	0.0188267	0.181252	125	-0.126359	-0.247949	-0.0047688	0.0614316	0.0449222	194	-0.0896283	-0.237438	0.0581818	0.0749418	0.233206	TRUE
Clostridium_sp_AT4	Alcoholic Beverages	0.0787933	0.0130362	0.14455	0.0335501	0.018848	0.181252	100	0.0549279	-0.0354553	0.145311	0.045551	0.231064	126	0.107092	0.00892422	0.205259	0.0496015	0.0331168	TRUE
Clostridiaceae_bacterium_NSJ_31	Nuts & Seeds	-0.0635379	-0.116566	-0.0105099	0.0270556	0.0188533	0.181252	226	-0.05737	-0.138902	0.0241622	0.0413751	0.166983	289	-0.0681454	-0.138531	0.00224015	0.0357608	0.0577132	TRUE
GGB9615_SGB15053	Tea & Coffee	-0.0449152	-0.0824077	-0.00742277	0.0191291	0.0188746	0.181252	532	-0.0192162	-0.0704168	0.0319844	0.0260637	0.461285	712	-0.0749221	-0.130216	-0.0196283	0.0281636	0.00799797	TRUE
Clostridium_SGB6179	Animal Fat	0.0429425	0.00708028	0.0788048	0.0182974	0.0189293	0.181252	276	0.0773702	0.0201033	0.134637	0.0290898	0.00829055	401	0.0204048	-0.0258658	0.0666755	0.0235365	0.386646	TRUE
Lawsonibacter_sp_NSJ_51	Nuts & Seeds	-0.0443072	-0.0813132	-0.00730111	0.018881	0.0189428	0.181252	438	-0.0507672	-0.106858	0.00532354	0.028539	0.0759631	515	-0.0392787	-0.0887452	0.0101878	0.0251791	0.119407	TRUE
Bittarella_massiliensis	Wholegrains	-0.0611955	-0.112317	-0.0100739	0.026083	0.0189666	0.181252	633	-0.0672024	-0.13128	-0.00312455	0.0326308	0.0398716	319	-0.0505657	-0.135968	0.0348368	0.0434076	0.244972	TRUE
Clostridium_sp_AF20_17LB	Vegetable Oil	0.0527107	0.0086672	0.0967543	0.0224716	0.0189934	0.181252	300	0.0492673	-0.0147158	0.11325	0.0325129	0.130765	683	0.0558602	-0.00519107	0.116911	0.0310939	0.0728772	TRUE
Anaerofilum_sp_BX8	Sweetened Beverages	0.0716914	0.0117616	0.131621	0.030577	0.0190466	0.181413	181	0.0606065	-0.0105343	0.131747	0.0360529	0.0945287	122	0.100096	-0.0141613	0.214354	0.0577127	0.0854828	TRUE
Monoglobus_pectinilyticus	Fruit Juice	0.0666993	0.0108787	0.12252	0.0284804	0.019184	0.182375	237	0.0861387	0.0162065	0.156071	0.0354974	0.0160153	225	0.0315759	-0.0624514	0.125603	0.0477148	0.508816	TRUE
Blautia_sp_AF19_10LB	Refined Grains	-0.0386345	-0.0709879	-0.00628108	0.0165071	0.0192595	0.182746	357	-0.0238378	-0.0699456	0.0222701	0.0234449	0.309969	447	-0.0531808	-0.0988654	-0.00749615	0.0232456	0.0226353	TRUE
GGB4768_SGB6601	Fruit	0.0853173	0.0138416	0.156793	0.0364679	0.0193085	0.182865	76	0.0416861	-0.0576311	0.141003	0.0498555	0.405882	133	0.135527	0.0297341	0.241319	0.0534819	0.0124826	TRUE
Butyricimonas_faecihominis	Fruit Juice	0.081357	0.0130904	0.149624	0.0348305	0.0195019	0.184085	182	0.0836593	-0.010545	0.177864	0.047743	0.0815143	262	0.0787373	-0.021542	0.179017	0.0509266	0.123359	TRUE
Sutterella_wadsworthensis	Vegetables	0.0581165	0.00934741	0.106886	0.0248826	0.0195108	0.184085	353	0.0614792	4.65359e-05	0.122912	0.031236	0.0498518	556	0.052277	-0.0285753	0.133129	0.041162	0.204609	TRUE
GGB1266_SGB1699	Vegetables	0.0968826	0.0155507	0.178215	0.0414967	0.0195586	0.184189	79	0.15507	0.0239449	0.286196	0.0658642	0.0212173	118	0.0585825	-0.0472446	0.16441	0.053436	0.275281	TRUE
GGB1662_SGB2276	Vegetables	0.0861762	0.013789	0.158563	0.0369329	0.0196316	0.184419	136	0.0808587	-0.00428402	0.166001	0.0430515	0.0625842	148	0.100997	-0.041043	0.243038	0.0718742	0.162174	TRUE
Faecalibacillus_intestinalis	Dairy	-0.0429394	-0.0790156	-0.0068633	0.0184065	0.0196567	0.184419	610	-0.0443054	-0.0935971	0.00498623	0.0250993	0.0780406	748	-0.04135	-0.0945008	0.0118007	0.0270743	0.127117	TRUE
Clostridium_sp_AM22_11AC	Dairy	-0.0466077	-0.0857946	-0.00742082	0.0199937	0.0197469	0.184884	471	-0.0586086	-0.112539	-0.00467828	0.0274451	0.0332478	767	-0.0330363	-0.0903299	0.0242573	0.0291858	0.25802	TRUE
Lachnospiraceae_bacterium_NSJ_46	Refined Grains	-0.0616213	-0.113445	-0.00979733	0.0264413	0.01978	0.184884	278	-0.0657049	-0.138752	0.00734168	0.0371065	0.077758	321	-0.0574088	-0.131555	0.0167378	0.0376875	0.128689	TRUE
Oscillibacter_sp_ER4	Fish & Seafood	0.0463366	0.00735107	0.0853221	0.0198909	0.0198309	0.185014	584	0.0704666	0.0206609	0.120272	0.0253588	0.00564117	739	0.00775006	-0.0552047	0.0707048	0.0320677	0.809099	TRUE
Ruminococcaceae_bacterium_D5	Meat	0.0514809	0.00813507	0.0948268	0.0221156	0.0199224	0.185522	278	0.0569028	-0.0101682	0.123974	0.034071	0.0961595	365	0.0475331	-0.00963848	0.104705	0.0290727	0.102939	TRUE
GGB9342_SGB14306	Sweetened Beverages	0.041999	0.00661845	0.0773796	0.0180516	0.0199864	0.185633	398	0.00470531	-0.0501619	0.0595725	0.0279086	0.866202	485	0.0688242	0.0223162	0.115332	0.0236697	0.00381305	TRUE
Firmicutes_bacterium	Sweetened Beverages	0.0532256	0.00837966	0.0980716	0.022881	0.0200083	0.185633	404	0.0812973	0.0219246	0.14067	0.0302018	0.00740692	470	0.0154067	-0.053478	0.0842914	0.0350552	0.660505	TRUE
Streptococcus_thermophilus	Fruit	0.0370584	0.00581913	0.0682976	0.0159387	0.0200688	0.185668	597	0.0212879	-0.0185953	0.0611711	0.0203076	0.294951	534	0.0623577	0.0118303	0.112885	0.0257212	0.0156762	TRUE
Clostridiales_bacterium_KLE1615	Meat	-0.0413058	-0.0761304	-0.00648121	0.017768	0.0200862	0.185668	617	-0.0115521	-0.0546557	0.0315516	0.0219489	0.598859	800	-0.0978746	-0.157281	-0.0384679	0.0302642	0.00127842	TRUE
Bacteroides_faecis	Potatoes	0.080739	0.0125846	0.148893	0.0347733	0.0202401	0.186746	132	0.1094	0.0115114	0.207289	0.0494827	0.0288346	218	0.0527757	-0.043558	0.149109	0.0488766	0.2815	TRUE
Ruminococcus_torques	Margarine	0.0501005	0.00775573	0.0924452	0.0216048	0.020398	0.187426	711	0.0471617	-0.00722218	0.101546	0.0277001	0.0890937	828	0.0546648	-0.0130955	0.122425	0.0345216	0.113695	TRUE
Bacteroides_cellulosilyticus	Fruit Juice	0.0426319	0.00658483	0.078679	0.0183917	0.0204495	0.187426	385	0.0469255	-0.00355562	0.0974066	0.025675	0.0683823	465	0.0381068	-0.0136892	0.0899029	0.0263581	0.148937	TRUE
Dysosmobacter_sp_NSJ_60	Dairy	-0.0481265	-0.0888307	-0.00742222	0.0207678	0.0204844	0.187426	485	-0.00981892	-0.068904	0.0492661	0.0300706	0.744167	772	-0.0830616	-0.139433	-0.0266898	0.0287165	0.00393048	TRUE
Veillonella_atypica	Fruit Juice	-0.0685462	-0.126534	-0.0105586	0.0295861	0.0205125	0.187426	225	-0.0163914	-0.0962176	0.0634347	0.0405083	0.686133	222	-0.128177	-0.21354	-0.0428148	0.0433145	0.00342648	TRUE
GGB9581_SGB14999	Refined Grains	-0.0659108	-0.12167	-0.0101515	0.0284491	0.020515	0.187426	356	-0.0477796	-0.122421	0.0268619	0.0379533	0.208916	534	-0.089163	-0.173595	-0.00473139	0.0429803	0.0385159	TRUE
Dysosmobacter_sp_NSJ_60	Legumes	-0.0475785	-0.0878469	-0.00731009	0.0205455	0.0205711	0.187426	485	-0.0022207	-0.0598752	0.0554338	0.0293425	0.939704	772	-0.091205	-0.147696	-0.0347142	0.0287771	0.00158862	TRUE
Clostridia_unclassified_SGB4121	Margarine	0.0624588	0.00958537	0.115332	0.0269767	0.0205974	0.187426	508	0.070732	0.00146649	0.139998	0.0352558	0.0453762	532	0.0507732	-0.031538	0.133084	0.0419005	0.226158	TRUE
Clostridia_unclassified_SGB66170	Meat	0.0531561	0.00814455	0.0981677	0.0229655	0.0206345	0.187426	393	0.0367037	-0.0181119	0.0915192	0.0278813	0.188838	296	0.0878719	0.00816521	0.167579	0.0405006	0.0308738	TRUE
Ruthenibacterium_lactatiformans	Legumes	-0.042446	-0.0783929	-0.00649901	0.0183406	0.0206505	0.187426	717	-0.0115201	-0.0643929	0.0413527	0.0269308	0.66896	815	-0.0691959	-0.11836	-0.0200323	0.0250467	0.00586286	TRUE
Clostridium_sp_AF36_4	Vegetable Oil	0.0414851	0.00633382	0.0766365	0.0179347	0.0207158	0.187678	536	0.0800829	0.0299402	0.130226	0.0255256	0.00180036	677	0.00385289	-0.0456353	0.0533411	0.0252043	0.878553	TRUE
Blautia_massiliensis	Dairy	-0.0396966	-0.0733737	-0.0060194	0.0171825	0.0208724	0.188517	669	-0.0198815	-0.0638397	0.0240767	0.0223874	0.374832	801	-0.0681015	-0.120716	-0.0154865	0.0268042	0.0112554	TRUE
Lawsonibacter_sp_NSJ_51	Fruit	-0.0442908	-0.0818695	-0.00671204	0.0191732	0.020886	0.188517	438	-0.0301063	-0.0853565	0.0251439	0.0281113	0.284789	515	-0.0566284	-0.108135	-0.00512172	0.0262175	0.0312478	TRUE
Intestinimonas_massiliensis	Fruit Juice	0.0462236	0.0069754	0.0854719	0.020025	0.0209825	0.188517	361	0.0980237	0.0375077	0.15854	0.0307723	0.00157294	441	0.00817532	-0.0436577	0.0600083	0.0263731	0.756719	TRUE
Actinomyces_sp_ICM58	Fish & Seafood	0.0758225	0.0114356	0.140209	0.032851	0.0209953	0.188517	286	0.076927	0.00439195	0.149462	0.0368512	0.0377604	93	0.0715474	-0.0724441	0.215539	0.0725001	0.326417	TRUE
Candidatus_Pseudobutyricicoccus_lothianensis	Margarine	0.0671467	0.0101123	0.124181	0.0290997	0.0210286	0.188517	262	0.103	0.0224208	0.18358	0.0409221	0.0124551	394	0.0304716	-0.0508984	0.111842	0.0413882	0.462041	TRUE
Clostridia_unclassified_SGB71281	Nuts & Seeds	-0.0819643	-0.151609	-0.0123193	0.0355338	0.0210739	0.188517	131	-0.0798443	-0.175588	0.0158993	0.0483949	0.101706	142	-0.0844442	-0.18792	0.0190315	0.0523416	0.109055	TRUE
GGB58485_SGB80143	Miscellaneous Animal	0.0908596	0.0136455	0.168074	0.0393957	0.0210919	0.188517	118	0.125166	0.0152746	0.235057	0.0554882	0.0261975	152	0.0559893	-0.0545416	0.16652	0.0559423	0.321353	TRUE
Dysosmobacter_sp_NSJ_60	Eggs	-0.0470719	-0.0870826	-0.0070611	0.020414	0.0211185	0.188517	485	-0.0358427	-0.0940023	0.0223169	0.0295996	0.22653	772	-0.057258	-0.112599	-0.00191691	0.0281914	0.0426192	TRUE
Ruminococcaceae_unclassified_SGB15233	Tea & Coffee	-0.0419265	-0.0775918	-0.00626113	0.0181969	0.0212204	0.188517	412	-0.037358	-0.092114	0.017398	0.027855	0.180702	533	-0.0453276	-0.0925415	0.00188625	0.0240343	0.0598597	TRUE
Blautia_faecicola	Meat	0.0811753	0.0121089	0.150242	0.0352386	0.0212456	0.188517	103	0.109241	0.0176006	0.200881	0.0462014	0.0200304	117	0.0421405	-0.065778	0.150059	0.0544871	0.440925	TRUE
Ruminococcus_sp_AF41_9	Nuts & Seeds	0.0567364	0.00845406	0.105019	0.0246343	0.0212706	0.188517	202	0.00141196	-0.0644438	0.0672677	0.0333982	0.966321	289	0.12275	0.0509443	0.194555	0.0364821	0.000871933	TRUE
Lentisphaeria_bacterium	Vegetables	0.0596519	0.00887974	0.110424	0.0259046	0.0212929	0.188517	96	0.0911523	-0.012117	0.194422	0.0520183	0.0831697	438	0.0492637	-0.00944727	0.107975	0.0298722	0.0998955	TRUE
Christensenella_massiliensis	Tea & Coffee	-0.0733641	-0.13581	-0.0109187	0.0318605	0.0212975	0.188517	327	-0.0742251	-0.149207	0.000756854	0.0381148	0.0523958	154	-0.0713671	-0.186045	0.0433111	0.0580476	0.220855	TRUE
Bacteroides_thetaiotaomicron	Margarine	0.0403311	0.00597886	0.0746833	0.017527	0.0213867	0.188971	552	0.0086734	-0.038957	0.0563038	0.0242483	0.720713	693	0.0749664	0.0251687	0.124764	0.025363	0.00322703	TRUE
GGB3491_SGB4665	Legumes	0.0913062	0.0135132	0.169099	0.039691	0.0214242	0.188971	135	0.0959758	-0.0220964	0.214048	0.059698	0.110807	166	0.0876067	-0.0173083	0.192522	0.0531364	0.101165	TRUE
Bacteroidaceae_bacterium	Refined Grains	-0.106107	-0.196541	-0.0156724	0.0461409	0.0214693	0.189036	87	-0.087783	-0.224126	0.0485603	0.0685854	0.204187	129	-0.121257	-0.244654	0.00214003	0.0623636	0.0541405	TRUE
Clostridia_unclassified_SGB66170	Vegetable Oil	-0.0558242	-0.103486	-0.00816231	0.0243177	0.0216978	0.190276	393	-0.0585845	-0.116947	-0.000221903	0.0296854	0.0491503	296	-0.0501931	-0.133637	0.0332511	0.0423997	0.237456	TRUE
Eubacterium_ventriosum	Fruit	-0.0476914	-0.0884133	-0.00696953	0.0207768	0.0217096	0.190276	510	-0.0228321	-0.0795671	0.0339028	0.0288781	0.42955	618	-0.0743681	-0.133116	-0.0156203	0.0299151	0.0131854	TRUE
Bifidobacterium_catenulatum	Margarine	0.0668842	0.00975726	0.124011	0.0291469	0.0217489	0.190276	155	0.0826986	0.00626611	0.159131	0.0386904	0.034183	198	0.0461321	-0.041272	0.133536	0.0443208	0.299239	TRUE
Lachnospiraceae_bacterium_NSJ_29	Meat	0.0506435	0.00738367	0.0939033	0.0220717	0.0217621	0.190276	643	0.0480605	-0.0139658	0.110087	0.031587	0.128633	634	0.053108	-0.00748097	0.113697	0.0308542	0.0857652	TRUE
Anaeromassilibacillus_sp_An250	Potatoes	0.0464301	0.00669646	0.0861637	0.0202726	0.0220049	0.192063	540	0.0382437	-0.0181694	0.0946567	0.0287181	0.183533	584	0.0545617	-0.00165274	0.110776	0.0286218	0.0571153	TRUE
Intestinimonas_gabonensis	Vegetables	0.0542429	0.00778754	0.100698	0.0237022	0.0221071	0.192404	475	0.0426565	-0.0234614	0.108774	0.0336481	0.205558	642	0.0656545	8.12515e-05	0.131228	0.0333932	0.049756	TRUE
Parabacteroides_merdae	Potatoes	0.0528628	0.00758479	0.0981408	0.0231014	0.0221207	0.192404	499	0.0373993	-0.0218514	0.09665	0.030157	0.215511	616	0.0748243	0.00424618	0.145402	0.035939	0.0377607	TRUE
GGB9667_SGB15164	Meat	0.0467099	0.00668183	0.086738	0.0204229	0.0221878	0.192492	516	0.0387652	-0.0183972	0.0959275	0.0290965	0.183359	655	0.054425	-0.00187684	0.110727	0.0286728	0.0581452	TRUE
GGB4588_SGB6347	Wholegrains	-0.087878	-0.163196	-0.0125597	0.0384284	0.0222076	0.192492	98	-0.0112613	-0.13829	0.115767	0.0640031	0.860716	156	-0.131068	-0.225994	-0.0361425	0.0480542	0.0086424	TRUE
Dysosmobacter_sp_NSJ_60	Fruit	-0.0468835	-0.087079	-0.00668803	0.0205083	0.0222497	0.192523	485	-0.0383031	-0.0955892	0.0189829	0.029155	0.189552	772	-0.0552873	-0.111928	0.00135338	0.0288535	0.0557204	TRUE
GGB2980_SGB3962	Legumes	-0.0554938	-0.103153	-0.00783449	0.0243164	0.0224803	0.194017	424	-0.0465885	-0.101449	0.00827176	0.0279103	0.0958593	207	-0.0835473	-0.181213	0.0141181	0.0495375	0.0932361	TRUE
GGB4491_SGB6188	Fruit Juice	0.0959374	0.0135323	0.178343	0.0420442	0.0224998	0.194017	81	0.101745	0.00114659	0.202343	0.0505504	0.0476838	84	0.0829031	-0.0677218	0.233528	0.0757305	0.276969	TRUE
Clostridia_unclassified_SGB4121	Meat	0.0598062	0.00838943	0.111223	0.0262335	0.0226218	0.194591	508	0.00648129	-0.0640305	0.076993	0.0358902	0.856765	532	0.120979	0.045465	0.196494	0.0384407	0.00175243	TRUE
GGB9677_SGB15180	Potatoes	-0.0423697	-0.0788154	-0.00592394	0.0185951	0.0226945	0.194591	342	-0.0389468	-0.0917147	0.0138211	0.0268274	0.14752	389	-0.0455349	-0.0962558	0.00518603	0.0257978	0.0783567	TRUE
Coprococcus_eutactus	Tea & Coffee	0.0402048	0.00561438	0.0747953	0.0176485	0.0227215	0.194591	516	0.0403654	-0.007616	0.0883468	0.0244232	0.0990518	634	0.0400294	-0.0101067	0.0901654	0.0255312	0.117418	TRUE
GGB9590_SGB15012	Sweets & Desserts	-0.0633695	-0.11789	-0.00884912	0.0278171	0.0227217	0.194591	238	-0.0935068	-0.177621	-0.00939215	0.0426973	0.0295797	366	-0.0411447	-0.113249	0.0309592	0.0366664	0.262575	TRUE
Blautia_producta	Dairy	0.0738564	0.0102505	0.137462	0.0324526	0.0228565	0.195247	141	0.0399182	-0.0459306	0.125767	0.0434226	0.35964	90	0.116798	0.0197462	0.213851	0.0488441	0.019002	TRUE
GGB58158_SGB79798	Meat	0.0605997	0.00840305	0.112796	0.0266314	0.0228762	0.195247	340	0.0116292	-0.0629313	0.0861897	0.037906	0.759213	302	0.108332	0.0346868	0.181977	0.0374237	0.00407764	TRUE
Firmicutes_bacterium_AF16_15	Meat	0.0402733	0.00557006	0.0749766	0.0177061	0.022933	0.195399	656	0.0389536	-0.0119548	0.0898621	0.0259262	0.133462	786	0.0414269	-0.00615445	0.0890082	0.0242392	0.0878555	TRUE
Clostridium_sp_AM22_11AC	Alcoholic Beverages	0.0438987	0.00605649	0.081741	0.0193076	0.0229872	0.195528	471	0.0375708	-0.0153858	0.0905274	0.0269496	0.163963	767	0.0505719	-0.00375605	0.1049	0.0276751	0.0680643	TRUE
GGB9618_SGB15065	Wholegrains	0.081358	0.0111089	0.151607	0.035842	0.0232134	0.196508	166	0.0462222	-0.0626492	0.155094	0.0551402	0.403163	272	0.107066	0.0142082	0.199923	0.0471655	0.0240065	TRUE
Veillonella_rogosae	Sweets & Desserts	-0.0659051	-0.122812	-0.00899834	0.0290346	0.0232147	0.196508	159	-0.0661973	-0.144049	0.0116547	0.0394169	0.0961989	212	-0.0655585	-0.150185	0.019068	0.0429299	0.128759	TRUE
GGB9608_SGB15041	Dairy	-0.0735139	-0.137	-0.0100279	0.0323914	0.023235	0.196508	312	-0.0696744	-0.153521	0.0141727	0.0426134	0.103108	385	-0.0787681	-0.176781	0.0192447	0.0498498	0.114926	TRUE
Haemophilus_parainfluenzae	Alcoholic Beverages	-0.0419449	-0.0781848	-0.005705	0.0184901	0.0232983	0.196508	292	-0.0311771	-0.0917976	0.0294435	0.0308008	0.312297	487	-0.0480116	-0.0934378	-0.00258538	0.0231194	0.0383648	TRUE
GGB1681_SGB2313	Sweetened Beverages	0.0682712	0.00928558	0.127257	0.0300952	0.0232985	0.196508	104	0.0752998	-0.0197887	0.170388	0.0479455	0.119483	138	0.0637013	-0.0127464	0.140149	0.0386601	0.101847	TRUE
GGB9608_SGB15041	Meat	0.0755117	0.0102458	0.140778	0.0332995	0.0233505	0.196615	312	0.0438752	-0.0444129	0.132163	0.0448705	0.328935	385	0.114296	0.0166142	0.211977	0.0496814	0.022025	TRUE
Fusicatenibacter_saccharivorans	Fruit Juice	0.0520366	0.00704648	0.0970267	0.0229546	0.0233939	0.19665	701	0.059307	0.00166482	0.116949	0.029359	0.0437597	821	0.0406024	-0.0316667	0.112872	0.0368183	0.270449	TRUE
Parabacteroides_goldsteinii	Wholegrains	0.0604745	0.00815665	0.112792	0.0266933	0.02348	0.196817	177	0.0867889	0.00749885	0.166079	0.0401767	0.0321427	201	0.0396791	-0.0307487	0.110107	0.0357158	0.268294	TRUE
GGB9568_SGB14980	Eggs	0.100472	0.0135274	0.187416	0.0443602	0.0235183	0.196817	124	0.126329	0.00914402	0.243514	0.0592011	0.0349359	119	0.0673655	-0.0652882	0.200019	0.0669876	0.317118	TRUE
Blautia_SGB4805	Eggs	-0.0459421	-0.0857088	-0.00617542	0.0202895	0.0235539	0.196817	614	-0.0276165	-0.0825538	0.0273207	0.0279744	0.323942	741	-0.0662817	-0.124139	-0.00842398	0.0294715	0.0248079	TRUE
Dysosmobacter_welbionis	Fruit	-0.0398737	-0.0743919	-0.0053555	0.0176116	0.0235709	0.196817	644	-0.0372102	-0.0842722	0.0098517	0.0239664	0.121015	825	-0.0430003	-0.0939694	0.00796875	0.0259669	0.0981157	TRUE
Massilistercora_timonensis	Vegetable Oil	-0.0626349	-0.116874	-0.00839578	0.0276735	0.0236141	0.196849	269	-0.0518679	-0.112376	0.00863977	0.0307324	0.0926502	85	-0.108788	-0.235319	0.017744	0.0636281	0.0952225	TRUE
GGB6601_SGB9333	Fruit	-0.074335	-0.138748	-0.00992153	0.0328646	0.0237064	0.197291	116	-0.0934575	-0.183263	-0.00365157	0.045338	0.0420992	142	-0.0531614	-0.147476	0.0411533	0.0477076	0.267094	TRUE
Blautia_SGB4831	Animal Fat	-0.0508934	-0.0950192	-0.00676755	0.0225136	0.0237864	0.197628	553	-0.0237728	-0.0838821	0.0363365	0.0306013	0.437588	686	-0.082893	-0.148158	-0.0176282	0.0332402	0.0128851	TRUE
Bacteroides_intestinalis	Potatoes	0.0528771	0.00699259	0.0987617	0.0234109	0.0239049	0.198225	154	0.0668595	-6.85273e-06	0.133726	0.0338462	0.0502058	209	0.0400515	-0.0238548	0.103958	0.0324161	0.218081	TRUE
Eubacterium_sp_AM28_29	Nuts & Seeds	-0.0610676	-0.114085	-0.00805026	0.0270501	0.0239725	0.198225	219	-0.0806047	-0.150394	-0.0108151	0.0354099	0.0238172	280	-0.0336896	-0.116204	0.0488251	0.0419175	0.422266	TRUE
Clostridiales_bacterium_NSJ_40	Miscellaneous Animal	-0.0599008	-0.111907	-0.00789483	0.0265341	0.0239769	0.198225	443	-0.0198208	-0.0911482	0.0515067	0.0362926	0.585253	347	-0.105928	-0.182422	-0.0294333	0.038892	0.00678812	TRUE
GGB3570_SGB4777	Meat	-0.0602476	-0.112626	-0.00786933	0.0267241	0.0241692	0.199253	464	-0.0631075	-0.138411	0.0121958	0.0383203	0.100325	533	-0.0575397	-0.13079	0.01571	0.037288	0.123419	TRUE
GGB51441_SGB71759	Eggs	0.059319	0.00773515	0.110903	0.0263188	0.0242046	0.199253	503	0.0401703	-0.028417	0.108758	0.0349098	0.250479	656	0.0845349	0.00587279	0.163197	0.0400603	0.0352308	TRUE
Blautia_massiliensis	Sweetened Beverages	0.0382561	0.0049848	0.0715273	0.0169755	0.0242206	0.199253	669	0.0310884	-0.0133911	0.075568	0.0226529	0.170411	801	0.0474364	-0.00288709	0.0977598	0.0256369	0.064669	TRUE
Clostridia_unclassified_SGB15402	Fruit Juice	0.0526352	0.00680748	0.098463	0.0233819	0.0243788	0.200226	448	0.067206	0.00635673	0.128055	0.0309621	0.0304925	346	0.033297	-0.0368598	0.103454	0.0356694	0.351227	TRUE
Bifidobacterium_bifidum	Nuts & Seeds	-0.0533351	-0.0997942	-0.00687598	0.0237041	0.0244464	0.200453	199	-0.0445823	-0.102044	0.0128789	0.0291383	0.127902	219	-0.0704616	-0.150794	0.00987111	0.0407593	0.0853036	TRUE
Neobittarella_massiliensis	Fruit Juice	-0.078689	-0.14733	-0.0100482	0.0350215	0.0246478	0.201774	262	-0.0635443	-0.14407	0.0169811	0.0408946	0.12145	128	-0.120349	-0.254565	0.0138666	0.0678263	0.07879	TRUE
Anaerotruncus_colihominis	Fruit Juice	0.0683937	0.00863932	0.128148	0.0304875	0.0248751	0.202245	180	0.0857506	-0.0108893	0.18239	0.0489736	0.0817623	238	0.0574108	-0.019335	0.134157	0.0389568	0.141911	TRUE
Intestinimonas_massiliensis	Margarine	0.046572	0.0058786	0.0872654	0.0207623	0.0248902	0.202245	361	0.0301849	-0.0326297	0.0929996	0.0319411	0.345291	441	0.058562	0.00486459	0.112259	0.0273218	0.0326324	TRUE
Coprococcus_comes	Sweetened Beverages	0.0567426	0.00715873	0.106326	0.0252983	0.0249009	0.202245	649	0.037039	-0.0242855	0.0983634	0.0312301	0.236061	779	0.0943501	0.00965406	0.179046	0.0431459	0.0290746	TRUE
Anaeromassilibacillus_sp_An250	Miscellaneous Animal	0.045612	0.00573988	0.0854842	0.0203433	0.024954	0.202245	540	0.0453658	-0.0108674	0.101599	0.0286265	0.113617	584	0.0458633	-0.0109274	0.102654	0.0289152	0.113259	TRUE
Clostridium_symbiosum	Fruit	-0.0787851	-0.147662	-0.00990777	0.0351421	0.0249679	0.202245	167	-0.0632454	-0.16061	0.0341188	0.0493143	0.201592	149	-0.0948185	-0.193806	0.00416884	0.0500917	0.060378	TRUE
Paraprevotella_clara	Vegetable Oil	0.0778355	0.00977345	0.145897	0.0347262	0.0249997	0.202245	176	0.0502422	-0.0332661	0.13375	0.0423124	0.236721	224	0.134771	0.0149951	0.254546	0.0607794	0.0277028	TRUE
GGB3490_SGB4664	Animal Fat	0.080738	0.0101261	0.15135	0.0360272	0.025024	0.202245	75	0.111463	-0.0137259	0.236653	0.0628288	0.0804064	130	0.0656861	-0.0213196	0.152692	0.0439751	0.138009	TRUE
Blautia_sp_OF03_15BH	Fruit	-0.0572167	-0.107259	-0.00717458	0.0255322	0.0250283	0.202245	421	-0.0737773	-0.140583	-0.00697122	0.0339872	0.030517	523	-0.0357641	-0.111757	0.040229	0.0386828	0.35564	TRUE
GGB9694_SGB15204	Alcoholic Beverages	-0.0649802	-0.121909	-0.0080515	0.0290458	0.0252756	0.203914	177	-0.052148	-0.125766	0.0214697	0.0373025	0.164064	125	-0.0847423	-0.176367	0.00688194	0.0462917	0.0708011	TRUE
Bacteroides_caccae	Vegetable Oil	-0.0485387	-0.091086	-0.00599149	0.0217082	0.025354	0.204218	518	-0.0377361	-0.0946134	0.0191412	0.0289516	0.193017	630	-0.0624117	-0.12684	0.00201661	0.0328089	0.0575962	TRUE
GGB9730_SGB15291	Tea & Coffee	0.053734	0.00659887	0.100869	0.024049	0.0254596	0.204663	555	0.0189154	-0.0466873	0.084518	0.0333982	0.571384	666	0.0912278	0.0231765	0.159279	0.0346575	0.00868433	TRUE
Clostridia_unclassified_SGB66170	Fruit Juice	0.0538333	0.00658695	0.10108	0.0241057	0.0255347	0.204663	393	0.0444463	-0.0149292	0.103822	0.0302007	0.141912	296	0.0703127	-0.00843886	0.149064	0.0400152	0.0799458	TRUE
Collinsella_aerofaciens	Fruit	-0.0573842	-0.10775	-0.00701874	0.0256972	0.0255426	0.204663	620	-0.00183496	-0.0621815	0.0585116	0.0307294	0.952403	729	-0.186566	-0.278566	-0.0945663	0.0468615	7.55922e-05	TRUE
Eubacterium_ramulus	Meat	0.0426175	0.00520496	0.0800301	0.0190884	0.0255726	0.204663	621	0.0201609	-0.0320303	0.072352	0.0265766	0.448394	741	0.0665463	0.0126888	0.120404	0.0274339	0.0155586	TRUE
Ruminococcaceae_unclassified_SGB15260	Fruit Juice	0.0623208	0.00758619	0.117055	0.0279263	0.0256405	0.204879	235	0.0475525	-0.0268958	0.122001	0.0377881	0.20954	279	0.0800932	-0.00150961	0.161696	0.0414536	0.0543759	TRUE
GGB45491_SGB63163	Miscellaneous Animal	0.0555111	0.00672993	0.104292	0.0248888	0.0257233	0.204909	300	0.0620064	0.000446997	0.123566	0.0312813	0.0484223	233	0.0443056	-0.0366452	0.125256	0.0410868	0.2822	TRUE
GGB9632_SGB15089	Meat	0.0379154	0.00458902	0.0712418	0.0170036	0.0257574	0.204909	589	0.0369805	-0.0123861	0.086347	0.0251356	0.141791	725	0.0387043	-0.00662322	0.0840317	0.023088	0.0941072	TRUE
Blautia_faecis	Sweetened Beverages	0.0487115	0.00589292	0.09153	0.0218466	0.0257671	0.204909	718	0.0346836	-0.0204306	0.0897979	0.0280726	0.217061	832	0.0702533	0.00197076	0.138536	0.0347879	0.0437682	TRUE
Blautia_faecis	Sweets & Desserts	0.0496537	0.00595739	0.0933501	0.0222945	0.0259354	0.205921	718	0.0302257	-0.0260983	0.0865496	0.0286887	0.292452	832	0.0792752	0.00974383	0.148807	0.0354242	0.0255007	TRUE
GGB3614_SGB4886	Refined Grains	-0.0546418	-0.102763	-0.00652089	0.0245519	0.0260437	0.206454	159	-0.0484066	-0.119942	0.0231284	0.0362186	0.183611	172	-0.0599431	-0.125865	0.00597891	0.0333963	0.0744784	TRUE
GGB3277_SGB4327	Wholegrains	-0.0706056	-0.132823	-0.00838804	0.0317442	0.0261348	0.206849	179	-0.0450709	-0.115259	0.0251172	0.0355674	0.208581	198	-0.170593	-0.30939	-0.0317946	0.0703815	0.0163616	TRUE
Clostridia_bacterium_UC5_1_1D1	Fruit	-0.0524044	-0.0986586	-0.00615015	0.0235995	0.0263802	0.208462	480	-0.0676593	-0.126714	-0.00860499	0.0300542	0.0248454	361	-0.0278717	-0.102824	0.0470801	0.0381129	0.465082	TRUE
Clostridiaceae_bacterium	Sweetened Beverages	-0.0462345	-0.0870581	-0.00541082	0.0208288	0.0264364	0.208577	720	-0.0475634	-0.102985	0.00785778	0.028229	0.0924477	832	-0.0446464	-0.105217	0.0159244	0.030859	0.148346	TRUE
Coprobacter_fastidiosus	Potatoes	0.0441481	0.00515326	0.083143	0.0198957	0.0264883	0.208658	347	0.0359356	-0.0248346	0.0967058	0.0308973	0.24563	550	0.0499656	-0.00111506	0.101046	0.0260046	0.0552027	TRUE
Clostridia_unclassified_SGB6276	Miscellaneous Animal	0.0493764	0.00573048	0.0930223	0.0222687	0.0266028	0.209231	287	0.0278641	-0.0501992	0.105927	0.0396604	0.482923	438	0.0592811	0.00638948	0.112173	0.0269113	0.0281325	TRUE
GGB2980_SGB3962	Vegetable Oil	-0.0545398	-0.102783	-0.00629644	0.0246144	0.0267075	0.209571	424	-0.0512385	-0.106624	0.00414711	0.0281776	0.0697734	207	-0.0651731	-0.164874	0.0345275	0.0505697	0.19895	TRUE
Eggerthellaceae_unclassified_SGB14322	Refined Grains	-0.0797021	-0.150244	-0.00916002	0.0359915	0.0267965	0.209571	237	-0.0496896	-0.143611	0.0442322	0.0476744	0.29838	303	-0.119477	-0.227478	-0.0114755	0.0548828	0.0302724	TRUE
Bacteroides_caccae	Alcoholic Beverages	-0.0468092	-0.0882702	-0.00534828	0.0211539	0.0269121	0.209571	518	-0.042319	-0.0993262	0.0146882	0.0290178	0.145358	630	-0.051902	-0.112589	0.00878463	0.0309036	0.0935599	TRUE
Eggerthellaceae_bacterium	Wholegrains	-0.0432453	-0.0815521	-0.00493853	0.0195446	0.0269222	0.209571	312	-0.0346079	-0.0788018	0.00958597	0.0224606	0.124402	253	-0.070183	-0.1483	0.00793437	0.0396651	0.0781383	TRUE
Faecalibacterium_prausnitzii	Refined Grains	-0.0508974	-0.0959956	-0.00579912	0.0230097	0.0269671	0.209571	716	-0.059173	-0.111262	-0.00708415	0.0265314	0.0260415	831	-0.0257841	-0.116502	0.0649341	0.0462181	0.577079	TRUE
Bacteroides_uniformis	Eggs	-0.0435399	-0.0821248	-0.00495504	0.0196865	0.0269901	0.209571	692	-0.0482678	-0.0994464	0.00291068	0.0260662	0.0645007	814	-0.0372624	-0.096219	0.0216943	0.0300357	0.215158	TRUE
Parabacteroides_distasonis	Miscellaneous Animal	0.0502478	0.00571151	0.094784	0.022723	0.0270138	0.209571	635	0.0184693	-0.0397795	0.0767181	0.0296626	0.533744	773	0.0953835	0.0259879	0.164779	0.035351	0.0071259	TRUE
GGB9615_SGB15051	Legumes	0.0606987	0.0068992	0.114498	0.0274492	0.0270145	0.209571	199	0.0980039	0.0215245	0.174483	0.0387824	0.0123974	380	0.0232519	-0.0531483	0.099652	0.0388559	0.549927	TRUE
Sellimonas_intestinalis	Wholegrains	-0.0560434	-0.105725	-0.00636232	0.025348	0.0270384	0.209571	225	-0.0701188	-0.131224	-0.00901373	0.0310082	0.0247358	117	-0.0276922	-0.114856	0.0594713	0.044008	0.530465	TRUE
Pseudoruminococcus_massiliensis	Vegetable Oil	-0.0511627	-0.0965493	-0.00577617	0.0231568	0.0271467	0.209571	150	-0.0412051	-0.102263	0.0198531	0.0308997	0.184455	172	-0.0639202	-0.132959	0.00511828	0.0349751	0.0693955	TRUE
GGB6612_SGB9346	Alcoholic Beverages	-0.0658926	-0.124371	-0.00741417	0.0298365	0.0272124	0.209571	146	-0.0640057	-0.144638	0.0166271	0.0407966	0.118914	188	-0.0680624	-0.154366	0.018241	0.0437482	0.121533	TRUE
Lentisphaeria_bacterium	Vegetable Oil	0.0588535	0.00661843	0.111089	0.0266511	0.0272233	0.209571	96	0.0883471	-0.0174857	0.19418	0.0533095	0.100913	438	0.049026	-0.0114546	0.109507	0.0307726	0.111899	TRUE
GGB4768_SGB6601	Vegetable Oil	0.0805887	0.0090476	0.15213	0.0365013	0.0272558	0.209571	76	0.0608073	-0.0519639	0.173578	0.0566091	0.293849	133	0.0946657	0.000203101	0.189128	0.0477543	0.0495937	TRUE
GGB9631_SGB15085	Animal Fat	-0.09177	-0.173241	-0.0102996	0.0415673	0.0272621	0.209571	112	-0.172422	-0.302555	-0.0422898	0.0656715	0.0111566	114	-0.0378592	-0.144232	0.0685137	0.0536917	0.482371	TRUE
Alistipes_sp_AF17_16	Tea & Coffee	-0.0558326	-0.105405	-0.00625992	0.0252926	0.0272817	0.209571	227	-0.0483313	-0.126139	0.0294765	0.039486	0.222291	343	-0.0610518	-0.125836	0.00373201	0.0329366	0.0646653	TRUE
GGB9758_SGB15368	Fruit Juice	0.0364451	0.00407913	0.068811	0.0165135	0.0273154	0.209571	466	0.0441977	-0.00335423	0.0917496	0.0241985	0.0684273	621	0.0296879	-0.0146774	0.0740532	0.0225916	0.1893	TRUE
Candidatus_Pararuminococcus_gallinarum	Legumes	-0.0544518	-0.102834	-0.00606959	0.0246852	0.027395	0.209861	453	-0.0384378	-0.109043	0.032167	0.035927	0.285249	435	-0.0687729	-0.135549	-0.00199676	0.0339751	0.0435778	TRUE
Bittarella_massiliensis	Vegetables	-0.057761	-0.109109	-0.0064125	0.0261987	0.0274732	0.209924	633	-0.0847411	-0.148178	-0.0213036	0.0323047	0.00893354	319	-0.00592084	-0.0940218	0.0821801	0.0447792	0.894898	TRUE
Clostridia_unclassified_SGB4121	Miscellaneous Animal	0.0589391	0.00653858	0.11134	0.0267355	0.0274871	0.209924	508	0.0684006	-0.00119853	0.138	0.0354257	0.0540736	532	0.0464196	-0.0336321	0.126471	0.0407504	0.255175	TRUE
GGB3491_SGB4665	Refined Grains	-0.090457	-0.17093	-0.00998417	0.0410583	0.0275853	0.210097	135	-0.0456936	-0.173854	0.0824668	0.0647986	0.48197	166	-0.120484	-0.225272	-0.015697	0.0530718	0.0245679	TRUE
Lachnospira_eligens	Wholegrains	0.0404648	0.00446327	0.0764663	0.0183684	0.0275983	0.210097	625	0.074907	0.0257532	0.124061	0.0250303	0.00287566	773	0.000270453	-0.0528097	0.0533506	0.0270398	0.992022	TRUE
Enterocloster_bolteae	Fruit Juice	-0.0490526	-0.0927358	-0.00536944	0.0222878	0.0277446	0.210097	274	-0.0773981	-0.144327	-0.0104688	0.0339968	0.0235947	351	-0.0276876	-0.0857374	0.0303623	0.0295154	0.348862	TRUE
Enterocloster_citroniae	Tea & Coffee	-0.0563122	-0.106484	-0.00614076	0.0255981	0.0278172	0.210097	222	-0.0834129	-0.167518	0.000692285	0.0426766	0.0521026	442	-0.0410826	-0.103959	0.0217935	0.0319922	0.199773	TRUE
GGB9059_SGB13976	Miscellaneous Animal	0.0611471	0.00665513	0.115639	0.0278026	0.0278541	0.210097	91	0.00351607	-0.112177	0.119209	0.0582345	0.952083	148	0.0781613	0.0156303	0.140692	0.0316415	0.0147238	TRUE
Clostridiaceae_unclassified_SGB4769	Alcoholic Beverages	0.0515117	0.00560078	0.0974225	0.0234243	0.0278733	0.210097	284	0.0110547	-0.05936	0.0814693	0.0357729	0.757571	609	0.0818794	0.0210131	0.142746	0.030993	0.00851181	TRUE
Clostridiaceae_bacterium_OM08_6BH	Refined Grains	-0.0559394	-0.105798	-0.00608091	0.0254385	0.0278774	0.210097	416	-0.0741247	-0.135791	-0.0124586	0.0313711	0.018603	750	-0.0210226	-0.10636	0.0643144	0.0434697	0.628802	TRUE
Dysosmobacter_welbionis	Dairy	-0.0382839	-0.0724163	-0.00415143	0.0174148	0.0279243	0.210097	644	-0.0161491	-0.0627763	0.0304781	0.023745	0.496685	825	-0.0640483	-0.114333	-0.013764	0.025618	0.012613	TRUE
Streptococcus_salivarius	Fish & Seafood	-0.033901	-0.0641279	-0.00367423	0.0154221	0.0279343	0.210097	698	-0.0373926	-0.078444	0.00365866	0.0209086	0.0741527	744	-0.0297347	-0.0745724	0.0151029	0.0228395	0.193364	TRUE
Eggerthella_lenta	Alcoholic Beverages	-0.0330877	-0.0625951	-0.00358034	0.0150551	0.0279648	0.210097	631	-0.0301335	-0.0652202	0.00495311	0.0178673	0.0922557	391	-0.0403197	-0.0952824	0.014643	0.0279557	0.150403	TRUE
Clostridia_bacterium_UC5_1_1D1	Wholegrains	-0.0512213	-0.0969121	-0.00553056	0.023312	0.0280059	0.210097	480	-0.0131402	-0.0724458	0.0461654	0.0301821	0.663499	361	-0.107534	-0.179712	-0.0353555	0.0367026	0.00360985	TRUE
GGB58485_SGB80143	Margarine	-0.0775348	-0.146716	-0.00835327	0.0352973	0.0280477	0.210097	118	-0.140185	-0.235408	-0.044962	0.0480814	0.00448714	152	-0.00430656	-0.107013	0.0984002	0.0519824	0.934369	TRUE
Clostridia_unclassified_SGB4367	Alcoholic Beverages	-0.0480778	-0.0909778	-0.00517773	0.0218882	0.0280549	0.210097	238	-0.0737929	-0.142107	-0.00547912	0.0346766	0.0345694	323	-0.0310466	-0.0865664	0.0244732	0.0282205	0.272119	TRUE
Ruminococcus_gnavus	Fruit Juice	-0.036163	-0.0684455	-0.00388037	0.016471	0.028124	0.210301	352	-0.00325544	-0.0449513	0.0384404	0.0212004	0.87805	286	-0.0862717	-0.137765	-0.0347784	0.026161	0.00110017	TRUE
Blautia_massiliensis	Miscellaneous Animal	0.0378755	0.00404729	0.0717037	0.0172596	0.0282024	0.210573	669	0.0363109	-0.0088709	0.0814927	0.0230106	0.11504	801	0.039888	-0.0113393	0.0911153	0.0260973	0.126808	TRUE
GGB3277_SGB4327	Dairy	-0.0731327	-0.138519	-0.00774621	0.0333611	0.0283682	0.211184	179	-0.0534549	-0.129399	0.0224889	0.0384841	0.166652	198	-0.132635	-0.264608	-0.000662417	0.0669207	0.0489105	TRUE
Bacteroides_stercoris	Wholegrains	-0.0441093	-0.0835466	-0.00467192	0.0201215	0.0283687	0.211184	276	-0.0475994	-0.101685	0.00648638	0.0274738	0.084317	375	-0.0400713	-0.0981797	0.0180372	0.0295518	0.175941	TRUE
Clostridia_unclassified_SGB71281	Animal Fat	0.0787356	0.00825581	0.149215	0.0359597	0.028557	0.212211	131	0.0796181	-0.0285183	0.187755	0.0546591	0.147729	142	0.0780621	-0.0163327	0.172457	0.0477481	0.10594	TRUE
Bifidobacterium_longum	Nuts & Seeds	-0.0370158	-0.0701576	-0.00387413	0.0169093	0.0285914	0.212211	618	-0.0209415	-0.0655097	0.0236268	0.0226947	0.356505	728	-0.0570753	-0.106848	-0.00730291	0.0253523	0.0246746	TRUE
Bacteroides_clarus	Meat	0.0562854	0.00578789	0.106783	0.0257645	0.0289175	0.21372	182	0.00746031	-0.0647063	0.079627	0.0365742	0.838641	243	0.104382	0.0328772	0.175887	0.0363004	0.00453027	TRUE
Mediterraneibacter_glycyrrhizinilyticus	Fruit	-0.0645237	-0.122427	-0.00662031	0.0295431	0.0289583	0.21372	242	-0.0615426	-0.132911	0.00982556	0.0362301	0.0907418	196	-0.0704393	-0.171094	0.0302157	0.0510368	0.169214	TRUE
GGB3293_SGB4348	Sweetened Beverages	0.0544601	0.00558231	0.103338	0.0249381	0.0289762	0.21372	237	0.0587767	-0.00562934	0.123183	0.0326923	0.0735014	221	0.0484527	-0.027555	0.12446	0.0385668	0.210782	TRUE
Clostridia_unclassified_SGB66170	Vegetables	-0.0503534	-0.0955539	-0.00515294	0.0230619	0.0290061	0.21372	393	-0.0462394	-0.100012	0.00753329	0.0273508	0.0917317	296	-0.0604731	-0.144895	0.0239485	0.0428963	0.159699	TRUE
Negativibacillus_massiliensis	Wholegrains	-0.0677688	-0.128618	-0.00691991	0.0310459	0.0290464	0.21372	169	-0.0855492	-0.169925	-0.00117372	0.0427394	0.0470173	188	-0.0479062	-0.13702	0.0412075	0.0451728	0.290396	TRUE
GGB1662_SGB2276	Potatoes	0.0761428	0.00777318	0.144512	0.0348831	0.0290506	0.21372	136	0.0519975	-0.0293851	0.13338	0.0411503	0.210277	148	0.137801	0.00784695	0.267754	0.0657583	0.0381028	TRUE
Clostridium_sp_AM33_3	Meat	-0.0576323	-0.109414	-0.0058507	0.0264197	0.0291526	0.214156	364	-0.0268389	-0.0975547	0.043877	0.0359599	0.455941	702	-0.0937493	-0.170211	-0.0172876	0.0389444	0.0163435	TRUE
Candidatus_Allobutyricicoccus_pentlandensis	Wholegrains	-0.0846366	-0.160745	-0.0085278	0.0388317	0.0292891	0.214554	148	-0.0590552	-0.164552	0.0464421	0.053383	0.270485	168	-0.113384	-0.225108	-0.00166001	0.0565899	0.0468125	TRUE
GGB9677_SGB15180	Tea & Coffee	-0.0412041	-0.0782604	-0.00414777	0.0189066	0.029306	0.214554	342	-0.0532226	-0.106012	-0.000432758	0.0268385	0.0481954	389	-0.0293639	-0.081738	0.0230103	0.0266386	0.271022	TRUE
Clostridia_unclassified_SGB6371	Sweets & Desserts	-0.079868	-0.151709	-0.00802688	0.0366543	0.0293352	0.214554	88	-0.110993	-0.235312	0.0133267	0.0625473	0.0796403	115	-0.063588	-0.1532	0.026024	0.0452359	0.162632	TRUE
Lawsonibacter_sp_NSJ_51	Vegetables	-0.0422988	-0.0803766	-0.00422106	0.0194278	0.0294632	0.215078	438	-0.073523	-0.13025	-0.0167955	0.0288629	0.0112013	515	-0.0164331	-0.0680426	0.0351764	0.0262699	0.531908	TRUE
Blautia_sp_AF19_10LB	Miscellaneous Animal	-0.0349084	-0.0663389	-0.00347785	0.0160363	0.0294927	0.215078	357	-0.0232516	-0.068073	0.0215697	0.0227907	0.308324	447	-0.0463388	-0.0906924	-0.00198526	0.0225684	0.040635	TRUE
GGB3570_SGB4777	Eggs	0.0603332	0.00599397	0.114672	0.0277246	0.0295432	0.215133	464	0.039053	-0.0383706	0.116477	0.0393993	0.322137	533	0.0812061	0.00455306	0.157859	0.0390205	0.0379055	TRUE
Flavonifractor_plautii	Fruit	-0.0368889	-0.0701343	-0.0036434	0.0169623	0.0296482	0.215584	549	-0.0452538	-0.0915085	0.00100095	0.0235477	0.0551624	688	-0.0278672	-0.0758819	0.0201476	0.0244546	0.254875	TRUE
Roseburia_inulinivorans	Fish & Seafood	0.0342469	0.00336122	0.0651326	0.0157583	0.0297606	0.215888	634	0.0215736	-0.0240051	0.0671522	0.0232104	0.353004	777	0.045084	0.00295123	0.0872168	0.0214632	0.0360067	TRUE
GGB3118_SGB4130	Alcoholic Beverages	0.139651	0.0136942	0.265607	0.0642646	0.0297762	0.215888	88	0.104086	-0.0722374	0.28041	0.0887115	0.244027	112	0.178925	-0.00580481	0.363655	0.0932241	0.0581503	TRUE
GGB9707_SGB15229	Wholegrains	0.053651	0.00524395	0.102058	0.0246979	0.029834	0.215995	464	0.0789551	0.0170675	0.140843	0.0314933	0.0125445	620	0.013228	-0.0649414	0.0913973	0.0398051	0.739766	TRUE
Candidatus_Avimicrobium_caecorum	Eggs	-0.0607431	-0.115576	-0.00591006	0.0279766	0.029915	0.216269	421	-0.0302315	-0.111253	0.0507898	0.041219	0.463735	556	-0.0868051	-0.161633	-0.0119769	0.0380951	0.0232501	TRUE
Streptococcus_parasanguinis	Sweets & Desserts	0.0362894	0.00351456	0.0690643	0.0167222	0.0299964	0.216532	654	0.0294801	-0.013617	0.0725773	0.021948	0.179686	556	0.0457117	-0.00500121	0.0964246	0.025818	0.0772138	TRUE
Alistipes_onderdonkii	Meat	0.0323318	0.0031239	0.0615396	0.0149022	0.0300379	0.216532	599	0.0138079	-0.0282993	0.0559151	0.0214402	0.519812	723	0.0496451	0.00895115	0.090339	0.0207278	0.016876	TRUE
Clostridium_fessum	Dairy	-0.0498403	-0.0948903	-0.00479032	0.0229851	0.0301303	0.216886	575	-0.0388487	-0.0967116	0.0190143	0.0294602	0.187808	779	-0.0669405	-0.139073	0.00519181	0.0367456	0.0688848	TRUE
GGB9623_SGB15076	Fruit	-0.0646423	-0.123099	-0.00618548	0.0298255	0.0302079	0.216976	145	-0.0402367	-0.131295	0.0508213	0.0460685	0.383945	205	-0.0822536	-0.159413	-0.00509464	0.039134	0.036819	TRUE
Blautia_SGB4805	Alcoholic Beverages	-0.0422195	-0.0804386	-0.00400051	0.0194999	0.0303785	0.216976	614	-0.0620493	-0.114973	-0.00912578	0.026949	0.0216729	741	-0.0204273	-0.075889	0.0350343	0.028251	0.469872	TRUE
GGB9602_SGB15031	Potatoes	0.0394654	0.00373548	0.0751954	0.0182299	0.0303974	0.216976	500	0.0308591	-0.0206775	0.0823958	0.0262309	0.239999	588	0.0475056	-0.00228892	0.0973	0.0253534	0.0614684	TRUE
GGB9631_SGB15087	Sweetened Beverages	0.0709805	0.00671315	0.135248	0.0327901	0.030411	0.216976	169	0.0760335	-0.0150105	0.167078	0.0461173	0.101125	186	0.0658142	-0.0261833	0.157812	0.0466313	0.160056	TRUE
Ruthenibacterium_lactatiformans	Margarine	0.0407844	0.00385057	0.0777183	0.0188442	0.0304412	0.216976	717	0.0146701	-0.0400823	0.0694225	0.0278882	0.599031	815	0.0627253	0.0125487	0.112902	0.0255628	0.014346	TRUE
Desulfovibrio_piger	Nuts & Seeds	-0.0808954	-0.154161	-0.00762992	0.037381	0.0304585	0.216976	170	-0.0311688	-0.125201	0.0628638	0.0476331	0.513797	207	-0.160619	-0.279527	-0.0417096	0.0603125	0.00836658	TRUE
Clostridiales_bacterium	Dairy	-0.0428474	-0.081659	-0.0040359	0.0198022	0.0304816	0.216976	510	-0.0223379	-0.0771225	0.0324466	0.0278854	0.423473	781	-0.0637112	-0.118921	-0.00850122	0.0281252	0.0237709	TRUE
Clostridia_unclassified_SGB6276	Refined Grains	0.0521293	0.00490801	0.0993507	0.024093	0.0304893	0.216976	287	0.0103608	-0.0678263	0.0885478	0.0397233	0.794423	438	0.0764363	0.0168786	0.135994	0.030303	0.0120132	TRUE
Ruminococcus_gnavus	Vegetables	-0.0380867	-0.0726121	-0.00356127	0.0176153	0.0306079	0.217512	352	-0.0310293	-0.0752996	0.0132411	0.0225094	0.168943	286	-0.0492384	-0.104932	0.00645565	0.0282952	0.0829339	TRUE
GGB51441_SGB71759	Refined Grains	-0.0562913	-0.107366	-0.00521647	0.0260591	0.0307616	0.218294	503	-0.0313893	-0.0986792	0.0359006	0.0342494	0.359867	656	-0.0905262	-0.16938	-0.0116725	0.0401579	0.0245117	TRUE
Eggerthella_lenta	Meat	0.0339966	0.00312534	0.0648679	0.0157509	0.0308978	0.218648	631	0.0280347	-0.00953395	0.0656034	0.0191312	0.143335	391	0.0465406	-0.00801861	0.1011	0.0277505	0.0943814	TRUE
Blautia_producta	Margarine	0.067476	0.00620279	0.128749	0.0312624	0.0308987	0.218648	141	0.0272574	-0.0528027	0.107317	0.0404946	0.502031	90	0.12681	0.0290799	0.22454	0.0491853	0.01212	TRUE
Christensenellaceae_bacterium	Fruit Juice	-0.0375192	-0.0716164	-0.00342188	0.0173969	0.0310323	0.219264	599	-0.0442512	-0.0914944	0.00299197	0.0240553	0.0663351	681	-0.0301372	-0.0795961	0.0193217	0.0251897	0.231961	TRUE
Dorea_sp_AF36_15AT	Alcoholic Beverages	0.0548223	0.00498782	0.104657	0.0254262	0.0310734	0.219264	684	0.0103209	-0.0532	0.0738418	0.0323518	0.749817	799	0.126721	0.0460016	0.207441	0.0411218	0.00213278	TRUE
Parabacteroides_goldsteinii	Fruit	-0.061336	-0.117189	-0.00548313	0.0284969	0.0313678	0.22103	177	-0.0779012	-0.162287	0.00648467	0.0427587	0.0702196	201	-0.0480989	-0.123471	0.027273	0.0382231	0.209771	TRUE
Longicatena_caecimuris	Sweets & Desserts	0.085548	0.00759072	0.163505	0.0397748	0.0314915	0.221535	112	0.107863	0.0162106	0.199516	0.0462527	0.0215703	85	0.022197	-0.132777	0.177171	0.077931	0.776511	TRUE
Alistipes_finegoldii	Sweetened Beverages	0.0319703	0.00283053	0.0611102	0.0148675	0.0315278	0.221535	553	0.0318511	-0.00884818	0.0725504	0.0207198	0.124826	697	0.0320969	-0.00981318	0.074007	0.0213459	0.133132	TRUE
Clostridia_unclassified_SGB4121	Nuts & Seeds	-0.0562407	-0.107536	-0.00494577	0.0261714	0.0316391	0.221916	508	-0.0251044	-0.0944281	0.0442192	0.0352854	0.477131	532	-0.0943157	-0.170967	-0.0176642	0.0390195	0.0160437	TRUE
Clostridium_sp_AM49_4BH	Potatoes	-0.0382587	-0.0731594	-0.00335799	0.0178068	0.0316706	0.221916	439	-0.0284341	-0.0776772	0.0208089	0.025055	0.257077	585	-0.048286	-0.0980001	0.00142805	0.0253122	0.0569512	TRUE
Lachnospiraceae_bacterium_NSJ_46	Miscellaneous Animal	-0.0537912	-0.102895	-0.00468746	0.0250534	0.0317883	0.222429	278	-0.070069	-0.142323	0.00218538	0.0367041	0.057308	321	-0.0395913	-0.107037	0.0278545	0.0342816	0.249011	TRUE
Lachnospira_SGB5077	Tea & Coffee	0.0657034	0.00568891	0.125718	0.0306202	0.0318927	0.222848	112	0.0130047	-0.0804893	0.106499	0.0471819	0.783364	158	0.104049	0.0245536	0.183545	0.0402472	0.0106642	TRUE
Lachnospiraceae_unclassified_SGB4882	Fish & Seafood	0.0432781	0.00370375	0.0828524	0.0201913	0.0320813	0.223854	241	0.03516	-0.0267759	0.0970959	0.0314412	0.264719	386	0.0489759	-0.00281393	0.100766	0.0263408	0.0637682	TRUE
Peptococcaceae_bacterium	Miscellaneous Animal	-0.0467483	-0.0895597	-0.00393696	0.0218429	0.0323383	0.225334	187	-0.0527315	-0.107991	0.00252797	0.0280107	0.0614675	337	-0.0374644	-0.106098	0.0311694	0.0348918	0.283724	TRUE
GGB51441_SGB71759	Sweetened Beverages	-0.0535324	-0.102628	-0.00443712	0.0250491	0.0325898	0.22677	503	-0.0519738	-0.115591	0.0116429	0.0323799	0.109157	656	-0.0558552	-0.133476	0.0217653	0.0395299	0.158139	TRUE
Collinsella_aerofaciens	Miscellaneous Animal	0.0545604	0.00449758	0.104623	0.0255427	0.0326758	0.226863	620	0.0381281	-0.021938	0.0981942	0.0305866	0.213033	729	0.0924293	0.00127163	0.183587	0.0464325	0.0469007	TRUE
Clostridiales_unclassified_SGB15145	Alcoholic Beverages	0.0506705	0.00417214	0.0971689	0.0237241	0.0326937	0.226863	233	0.0833688	-0.00282652	0.169564	0.0437486	0.057981	677	0.0370494	-0.0183922	0.0924909	0.0282364	0.189969	TRUE
Blautia_sp_AF19_10LB	Wholegrains	0.0358838	0.00294494	0.0688227	0.0168059	0.0327449	0.226904	357	0.0371716	-0.00989431	0.0842374	0.023932	0.121272	447	0.034631	-0.0117608	0.0810228	0.0236055	0.143068	TRUE
Senegalimassilia_anaerobia	Eggs	0.0853754	0.00678604	0.163965	0.0400973	0.0332375	0.22945	245	0.0700345	-0.0268722	0.166941	0.0491978	0.155914	304	0.115728	-0.0204487	0.251904	0.0692014	0.0955233	TRUE
Ruminococcus_sp_NSJ_71	Refined Grains	0.0518601	0.00411718	0.0996031	0.0243591	0.0332556	0.22945	173	0.0586735	-0.00752539	0.124872	0.0335379	0.082254	189	0.0442527	-0.0256556	0.114161	0.0354385	0.213357	TRUE
GGB9634_SGB15097	Animal Fat	0.0673141	0.00534374	0.129284	0.0316181	0.0332565	0.22945	103	0.117866	0.0175921	0.218139	0.050554	0.0217771	147	0.0348355	-0.045249	0.11492	0.0405215	0.391482	TRUE
Catenibacillus_scindens	Miscellaneous Animal	0.0608209	0.004803	0.116839	0.0285811	0.0333361	0.22945	300	0.0197299	-0.0561696	0.0956295	0.0385682	0.609352	322	0.110873	0.0271286	0.194618	0.0425665	0.0096289	TRUE
Clostridia_unclassified_SGB4367	Wholegrains	-0.0488341	-0.0938131	-0.00385507	0.0229489	0.0333413	0.22945	238	-0.047733	-0.117997	0.022531	0.0356665	0.182137	323	-0.049612	-0.108591	0.00936691	0.0299787	0.0989412	TRUE
Acidaminococcaceae_unclassified_SGB5785	Potatoes	0.079478	0.00616484	0.152791	0.0374054	0.0336054	0.230769	88	0.112376	-0.0026961	0.227448	0.0578946	0.0574549	92	0.055905	-0.0414424	0.153252	0.0490075	0.257107	TRUE
GGB3277_SGB4327	Eggs	-0.0712068	-0.136898	-0.00551596	0.0335163	0.0336251	0.230769	179	-0.066334	-0.142254	0.00958574	0.0384719	0.0870569	198	-0.0865507	-0.221182	0.0480809	0.0682689	0.206455	TRUE
Phocea_massiliensis	Potatoes	0.0588589	0.00452252	0.113195	0.0277231	0.0337459	0.230906	330	0.057205	-0.0239857	0.138396	0.0412722	0.16674	507	0.0602186	-0.0133045	0.133742	0.0374227	0.108226	TRUE
Streptococcus_thermophilus	Refined Grains	-0.0332938	-0.0640385	-0.002549	0.0156864	0.033799	0.230906	597	-0.00529485	-0.0452565	0.0346668	0.0203476	0.794785	534	-0.0743122	-0.122692	-0.0259321	0.0246281	0.00268229	TRUE
Slackia_isoflavoniconvertens	Alcoholic Beverages	0.0790252	0.00604685	0.152004	0.0372346	0.0338073	0.230906	197	0.0212345	-0.0770266	0.119496	0.0498246	0.670567	261	0.152124	0.0417812	0.262467	0.0560363	0.00714594	TRUE
GGB3256_SGB4303	Dairy	-0.0533636	-0.102663	-0.00406479	0.0251529	0.0338741	0.230906	287	-0.0620358	-0.120954	-0.00311754	0.0299337	0.0391435	249	-0.0325301	-0.12391	0.0588498	0.0463957	0.483892	TRUE
Collinsella_aerofaciens	Eggs	0.0527694	0.0039937	0.101545	0.024886	0.0339686	0.230906	620	0.0671257	0.00910535	0.125146	0.0295449	0.0234338	729	0.0177081	-0.0729374	0.108354	0.0461716	0.701456	TRUE
Dysosmobacter_welbionis	Fruit Juice	0.0366679	0.00277025	0.0705655	0.017295	0.0339942	0.230906	644	0.0325389	-0.0137313	0.0788091	0.0235632	0.167787	825	0.0414902	-0.00849376	0.0914742	0.025465	0.103655	TRUE
GGB9350_SGB14317	Fish & Seafood	0.0593535	0.00448249	0.114225	0.0279959	0.0339996	0.230906	165	0.0719193	-0.0120033	0.155842	0.0425025	0.0925696	126	0.0497233	-0.0239162	0.123363	0.0372081	0.185929	TRUE
Prevotella_copri_clade_A	Dairy	-0.0400118	-0.0770065	-0.00301723	0.0188752	0.0340216	0.230906	169	-0.0488115	-0.119194	0.0215714	0.0356516	0.173157	271	-0.0365847	-0.0803887	0.00721933	0.0222492	0.101349	TRUE
Clostridia_unclassified_SGB4367	Vegetables	-0.0490338	-0.0943846	-0.00368293	0.0231386	0.0340793	0.230906	238	-0.022621	-0.0929334	0.0476913	0.0356911	0.526842	323	-0.0681834	-0.127972	-0.00839495	0.0303902	0.0255531	TRUE
Mediterraneibacter_glycyrrhizinilyticus	Vegetables	-0.0613873	-0.118172	-0.00460236	0.0289725	0.0341059	0.230906	242	-0.0681558	-0.144308	0.00799637	0.0386587	0.0791918	196	-0.0527146	-0.139019	0.0335898	0.0437604	0.230012	TRUE
Blautia_wexlerae	Dairy	-0.0491132	-0.0945711	-0.00365522	0.0231933	0.0342121	0.231313	725	-0.0415054	-0.0985402	0.0155294	0.0290513	0.153526	835	-0.0624849	-0.138083	0.013113	0.0385151	0.105112	TRUE
GGB9615_SGB15051	Potatoes	-0.0566787	-0.109211	-0.00414669	0.0268025	0.0344575	0.232553	199	-0.0149916	-0.0898022	0.059819	0.0379361	0.693144	380	-0.0982272	-0.172695	-0.0237597	0.037873	0.0098704	TRUE
Christensenellaceae_bacterium	Potatoes	-0.0367869	-0.0708883	-0.00268554	0.017399	0.0344884	0.232553	599	-0.0296525	-0.0762886	0.0169837	0.0237462	0.21227	681	-0.0450569	-0.095255	0.0051413	0.0255662	0.0784707	TRUE
Clostridiales_bacterium_Choco116	Fish & Seafood	0.0799256	0.00575973	0.154091	0.0378404	0.0346714	0.233473	108	0.103521	0.00194178	0.2051	0.051241	0.0459504	100	0.0516227	-0.0597315	0.162977	0.05612	0.360738	TRUE
Ruminococcus_lactaris	Fruit	-0.0449192	-0.0866772	-0.00316119	0.0213055	0.0350017	0.235085	419	-0.00677114	-0.0630146	0.0494723	0.0286131	0.813054	517	-0.092389	-0.155095	-0.0296835	0.0319181	0.00396411	TRUE
Senegalimassilia_anaerobia	Dairy	-0.0843924	-0.162847	-0.00593786	0.0400286	0.0350047	0.235085	245	-0.109283	-0.201753	-0.0168132	0.0469454	0.0207797	304	-0.0180977	-0.168862	0.132667	0.0766149	0.813427	TRUE
Clostridia_unclassified_SGB13972	Dairy	0.0860215	0.00599123	0.166052	0.0408325	0.0351444	0.235614	74	0.0676858	-0.064075	0.199447	0.0661119	0.309503	86	0.0973294	-0.00589872	0.200558	0.0519186	0.0644814	TRUE
Firmicutes_bacterium_AF16_15	Legumes	-0.0377706	-0.072917	-0.00262428	0.0179321	0.0351775	0.235614	656	-0.053568	-0.104071	-0.00306504	0.0257197	0.0376723	786	-0.0228273	-0.0719311	0.0262764	0.0250148	0.361761	TRUE
Veillonella_atypica	Fish & Seafood	0.0627704	0.00434081	0.1212	0.0298116	0.0352415	0.235728	225	0.0657006	-0.0135296	0.144931	0.0402059	0.103713	222	0.0591923	-0.0283679	0.146753	0.0444298	0.18417	TRUE
Clostridium_saccharogumia	Nuts & Seeds	0.0782154	0.00537039	0.15106	0.0371665	0.0353384	0.235735	138	0.110024	0.00279075	0.217256	0.0542283	0.0446985	201	0.0500384	-0.0506058	0.150683	0.0510393	0.328102	TRUE
Ruminococcus_bicirculans	Nuts & Seeds	-0.0317671	-0.0613722	-0.00216195	0.0151049	0.0354576	0.235735	559	-0.0189318	-0.0640469	0.0261832	0.0229684	0.410149	682	-0.0415486	-0.0809175	-0.00217976	0.0200508	0.0386692	TRUE
Clostridium_leptum	Meat	0.0350976	0.00238149	0.0678136	0.0166922	0.0354977	0.235735	687	0.00289926	-0.0475397	0.0533382	0.0256892	0.910176	695	0.0586255	0.0155101	0.101741	0.0219597	0.00777954	TRUE
GGB3570_SGB4777	Refined Grains	-0.0567267	-0.109607	-0.00384687	0.02698	0.0355055	0.235735	464	-0.0215777	-0.0975037	0.0543482	0.0386372	0.576798	533	-0.0901759	-0.164218	-0.0161337	0.0376914	0.0170886	TRUE
GGB51960_SGB72480	Vegetables	-0.092672	-0.179085	-0.00625879	0.0440892	0.0355601	0.235735	93	-0.0479931	-0.149011	0.0530251	0.0508629	0.349367	87	-0.227702	-0.403481	-0.0519227	0.0884231	0.0118466	TRUE
Candidatus_Cibiobacter_qucibialis	Nuts & Seeds	-0.0415503	-0.0803009	-0.00279969	0.0197711	0.035591	0.235735	672	-0.0120288	-0.063571	0.0395133	0.0262501	0.646935	796	-0.0802526	-0.139251	-0.0212543	0.0300559	0.00774753	TRUE
GGB9623_SGB15076	Vegetables	-0.0604537	-0.116867	-0.00404036	0.0287828	0.0356991	0.235735	145	-0.0537005	-0.144577	0.0371755	0.0459765	0.244909	205	-0.0648062	-0.137582	0.00796922	0.0369107	0.0807949	TRUE
Lacrimispora_celerecrescens	Sweets & Desserts	0.0437983	0.00292114	0.0846755	0.0208561	0.0357266	0.235735	563	0.0414316	-0.00992313	0.0927863	0.0261454	0.113622	697	0.0479393	-0.0199616	0.11584	0.0345837	0.16615	TRUE
Clostridium_sp_Marseille_P3244	Nuts & Seeds	-0.0541695	-0.104727	-0.00361195	0.0257952	0.0357299	0.235735	407	-0.0653844	-0.126088	-0.00468065	0.0308796	0.0348735	190	-0.0282729	-0.120835	0.064289	0.0469239	0.547561	TRUE
GGB9512_SGB14909	Fruit	-0.0607826	-0.117517	-0.00404772	0.0289469	0.0357467	0.235735	247	-0.0188902	-0.0973517	0.0595713	0.0398352	0.635779	210	-0.107654	-0.190719	-0.024588	0.0421358	0.0113509	TRUE
Bacteroides_ovatus	Eggs	-0.0354997	-0.0686378	-0.00236162	0.0169075	0.0357603	0.235735	609	-0.0274985	-0.0723858	0.0173887	0.0228565	0.229438	771	-0.0451686	-0.094492	0.00415479	0.0251259	0.0726434	TRUE
Clostridia_unclassified_SGB66170	Alcoholic Beverages	-0.0497695	-0.096272	-0.00326704	0.0237262	0.035935	0.236569	393	-0.0603897	-0.116326	-0.00445344	0.0284513	0.0344876	296	-0.0255207	-0.110129	0.059088	0.0429914	0.553233	TRUE
Lachnospiraceae_unclassified_SGB4924	Sweetened Beverages	-0.0514478	-0.0995303	-0.00336526	0.0245324	0.0359811	0.236569	230	-0.0711258	-0.138128	-0.00412357	0.0340048	0.0375932	228	-0.0300895	-0.099897	0.0397181	0.0354269	0.396657	TRUE
Blautia_schinkii	Nuts & Seeds	0.0618001	0.00400082	0.119599	0.02949	0.0361149	0.237137	181	0.00209465	-0.0832257	0.087415	0.0432389	0.961418	229	0.113726	0.0342714	0.193181	0.0403237	0.00547459	TRUE
Dorea_longicatena	Wholegrains	-0.054088	-0.10471	-0.0034657	0.0258282	0.0362469	0.237419	688	-0.0663201	-0.124547	-0.0080932	0.0296558	0.0256582	803	-0.0156651	-0.118836	0.0875062	0.0525599	0.76575	TRUE
Bacteroides_cellulosilyticus	Wholegrains	0.0368861	0.0023547	0.0714174	0.0176184	0.0362943	0.237419	385	0.0361246	-0.0115379	0.0837871	0.0242414	0.137025	465	0.0377386	-0.0126669	0.0881442	0.0256505	0.141905	TRUE
Clostridia_unclassified_SGB6276	Margarine	0.0483263	0.00303994	0.0936127	0.0231057	0.0364805	0.237419	287	0.0699339	-0.00495972	0.144828	0.03805	0.0671517	438	0.0357042	-0.0214529	0.0928613	0.0290816	0.220217	TRUE
Parabacteroides_distasonis	Dairy	-0.0480824	-0.0931425	-0.00302235	0.0229902	0.0364899	0.237419	635	-0.0264499	-0.0849498	0.0320499	0.0297905	0.374952	773	-0.0799388	-0.150905	-0.00897255	0.0361512	0.027314	TRUE
Ruminococcaceae_unclassified_SGB15260	Legumes	-0.0583949	-0.113125	-0.00366502	0.0279239	0.0365088	0.237419	235	-0.066609	-0.139279	0.00606153	0.0368857	0.0723002	279	-0.0473673	-0.131499	0.0367644	0.0427383	0.268708	TRUE
Blautia_sp_MSK_20_85	Alcoholic Beverages	0.0398159	0.00249253	0.0771393	0.0190429	0.0365411	0.237419	475	0.0385566	-0.0135736	0.0906868	0.0265296	0.146825	576	0.0411543	-0.0125648	0.0948734	0.0273505	0.133023	TRUE
Ruminococcus_sp_NSJ_71	Eggs	-0.050715	-0.0982775	-0.00315252	0.024267	0.0366292	0.237419	173	-0.0296273	-0.103496	0.0442418	0.0374238	0.429741	189	-0.066015	-0.128898	-0.00313222	0.0318771	0.0410027	TRUE
Lacrimispora_amygdalina	Vegetables	0.0448879	0.00278808	0.0869877	0.0214799	0.036639	0.237419	420	0.0117266	-0.0477014	0.0711546	0.0302334	0.698314	780	0.0786875	0.0187704	0.138605	0.030523	0.0101228	TRUE
Lachnospira_pectinoschiza	Potatoes	0.0396475	0.00245875	0.0768363	0.0189742	0.0366584	0.237419	436	0.0357639	-0.0180992	0.089627	0.0274052	0.192603	572	0.0432232	-0.00842608	0.0948726	0.0262963	0.100798	TRUE
Blautia_caecimuris	Fruit	-0.0473115	-0.0917022	-0.00292079	0.0226487	0.0367145	0.237419	198	-0.037278	-0.0939315	0.0193755	0.0287278	0.196123	122	-0.0637907	-0.136679	0.00909775	0.0368167	0.0858689	TRUE
GGB9730_SGB15291	Potatoes	-0.0518623	-0.100525	-0.00319941	0.0248284	0.0367235	0.237419	555	-0.0473089	-0.113469	0.0188509	0.0336819	0.160715	666	-0.0572809	-0.129427	0.0148652	0.0367429	0.119489	TRUE
Dialister_invisus	Refined Grains	0.0457272	0.00281748	0.088637	0.0218931	0.0367387	0.237419	305	0.0309056	-0.024339	0.0861502	0.0280743	0.271845	326	0.0687286	-7.42447e-05	0.137531	0.0349734	0.0502574	TRUE
GGB9347_SGB14313	Dairy	0.0434275	0.00266706	0.084188	0.0207965	0.036779	0.237419	265	0.0539165	-0.00745828	0.115291	0.0311707	0.0848849	335	0.0350129	-0.0199059	0.0899318	0.0279188	0.210698	TRUE
GGB3277_SGB4327	Fish & Seafood	-0.0784986	-0.152193	-0.00480434	0.0375998	0.0368213	0.237419	179	-0.0704349	-0.156679	0.0158089	0.0437036	0.109632	198	-0.10147	-0.24694	0.0439993	0.0737645	0.170562	TRUE
Catenibacillus_scindens	Nuts & Seeds	-0.0567266	-0.110018	-0.00343497	0.0271901	0.0369518	0.237649	300	-0.0287197	-0.105864	0.0484243	0.0392006	0.464363	322	-0.0826935	-0.156954	-0.00843288	0.0377459	0.0292091	TRUE
Anaerostipes_hadrus	Vegetables	0.0450578	0.00272839	0.0873872	0.021597	0.0369518	0.237649	716	0.0203025	-0.0328227	0.0734277	0.0270593	0.453326	836	0.0885029	0.018142	0.158864	0.0358471	0.0137576	TRUE
Gordonibacter_urolithinfaciens	Vegetables	-0.0525004	-0.101859	-0.00314156	0.0251835	0.0370956	0.237723	358	-0.0496915	-0.102284	0.00290098	0.0267424	0.0640558	155	-0.0745076	-0.222382	0.0733663	0.0748544	0.321161	TRUE
Clostridiales_bacterium_KLE1615	Potatoes	-0.0363123	-0.0704525	-0.00217219	0.0174188	0.0370995	0.237723	617	-0.0397169	-0.0807813	0.00134752	0.0209104	0.0579846	800	-0.0285939	-0.0903962	0.0332084	0.0314846	0.364061	TRUE
Blautia_producta	Fruit Juice	-0.0649427	-0.126008	-0.00387712	0.0311565	0.0371234	0.237723	141	-0.066356	-0.143478	0.0107659	0.0390085	0.0918352	90	-0.0624526	-0.165337	0.040432	0.0517794	0.231115	TRUE
Lawsonibacter_sp_NSJ_51	Refined Grains	0.0403836	0.00239859	0.0783687	0.0193805	0.037185	0.237723	438	0.0532047	-0.00382861	0.110238	0.0290186	0.0674325	515	0.0300602	-0.021096	0.0812164	0.0260391	0.248874	TRUE
GGB35068_SGB47850	Refined Grains	-0.062719	-0.12172	-0.00371774	0.0301032	0.037209	0.237723	281	-0.0370287	-0.114117	0.0400592	0.0391613	0.345209	300	-0.0998255	-0.192446	-0.00720502	0.0470649	0.0347795	TRUE
Phocea_massiliensis	Fruit Juice	-0.0615028	-0.119372	-0.00363375	0.0295256	0.037248	0.237723	330	-0.0917209	-0.18385	0.000407911	0.0468325	0.0510537	507	-0.041569	-0.116299	0.0331613	0.0380372	0.274983	TRUE
Lachnospiraceae_bacterium_BX3	Fish & Seafood	0.0637315	0.0036964	0.123767	0.0306307	0.0374668	0.238582	199	0.0366118	-0.0468822	0.120106	0.0423394	0.388259	222	0.0935131	0.0060734	0.180953	0.0443686	0.0362124	TRUE
Ruminococcaceae_bacterium_AM07_15	Refined Grains	-0.0859208	-0.166863	-0.00497873	0.0412978	0.0374778	0.238582	131	-0.0789449	-0.189099	0.0312088	0.0556787	0.15876	197	-0.0944518	-0.215882	0.0269782	0.0615727	0.126695	TRUE
Bacteroides_xylanisolvens	Potatoes	0.0370686	0.00213029	0.0720069	0.017826	0.0375743	0.238893	461	0.0443865	-0.00414247	0.0929156	0.024695	0.0729905	546	0.029107	-0.0214903	0.0797043	0.0257581	0.258973	TRUE
GGB3892_SGB5290	Vegetables	-0.045916	-0.0892656	-0.0025665	0.0221175	0.0378937	0.24017	98	-0.0974313	-0.217768	0.0229054	0.0606315	0.113251	92	-0.0380087	-0.085194	0.00917646	0.0237544	0.328125	TRUE
Roseburia_inulinivorans	Meat	0.0324876	0.00181309	0.0631622	0.0156506	0.0379113	0.24017	634	0.0385545	-0.00774916	0.0848582	0.0235796	0.102534	777	0.0277103	-0.0133642	0.0687848	0.0209241	0.185799	TRUE
Bacilli_unclassified_SGB6473	Miscellaneous Animal	0.0667165	0.00370662	0.129726	0.0321485	0.0379624	0.24017	141	0.0185948	-0.098431	0.135621	0.059192	0.753898	207	0.0868506	0.0113645	0.162337	0.0382878	0.0243761	TRUE
Parasutterella_excrementihominis	Fish & Seafood	0.0399009	0.0022041	0.0775977	0.0192334	0.0380272	0.24017	332	0.0399909	-0.0206335	0.100615	0.0308183	0.195357	572	0.0398435	-0.0085046	0.0881916	0.0246156	0.106117	TRUE
Eubacterium_siraeum	Fruit	-0.0288081	-0.0560277	-0.00158852	0.0138878	0.0380471	0.24017	465	-0.0504067	-0.0942691	-0.00654437	0.0223208	0.0244234	613	-0.0151654	-0.0500036	0.0196727	0.0177397	0.392954	TRUE
Clostridium_leptum	Vegetables	-0.0352561	-0.0685731	-0.00193908	0.0169988	0.038076	0.24017	687	-0.0608736	-0.11115	-0.0105974	0.0256063	0.0177261	695	-0.0150709	-0.0596983	0.0295565	0.0227298	0.507528	TRUE
Intestinimonas_gabonensis	Wholegrains	0.0478405	0.00262306	0.093058	0.0230706	0.0381108	0.24017	475	0.0790951	0.0159146	0.142276	0.0321532	0.0142762	642	0.0146747	-0.0503655	0.0797149	0.0331217	0.657892	TRUE
Senegalimassilia_anaerobia	Sweets & Desserts	-0.0856287	-0.166638	-0.00461924	0.0413321	0.0382913	0.241004	245	-0.0740076	-0.172774	0.0247591	0.0501421	0.141278	304	-0.110263	-0.253924	0.0333976	0.073005	0.132021	TRUE
GGB9621_SGB15073	Legumes	-0.0460515	-0.0896297	-0.00247322	0.0222342	0.0383402	0.241009	329	-0.00895628	-0.0734627	0.0555502	0.0327906	0.784941	520	-0.0776223	-0.137051	-0.0181936	0.0302506	0.0105703	TRUE
Veillonella_rogosae	Wholegrains	0.0664595	0.00355105	0.129368	0.0320968	0.0383962	0.241059	159	0.0864756	0.00229648	0.170655	0.0426203	0.0444179	212	0.0402345	-0.055934	0.136403	0.048785	0.410552	TRUE
Acidaminococcaceae_unclassified_SGB5785	Refined Grains	-0.0805307	-0.156806	-0.00425497	0.0389169	0.0385181	0.241392	88	-0.0485676	-0.16843	0.0712944	0.0603047	0.422975	92	-0.103342	-0.204539	-0.00214576	0.0509452	0.0455686	TRUE
GGB9615_SGB15051	Fruit	0.055949	0.00291541	0.108983	0.0270585	0.0386674	0.241392	199	0.0607028	-0.0147134	0.136119	0.0382432	0.114094	380	0.0511837	-0.0241033	0.126471	0.0382898	0.182121	TRUE
Flavonifractor_plautii	Eggs	-0.0348698	-0.0679232	-0.00181644	0.0168643	0.0386708	0.241392	549	-0.0455639	-0.0917561	0.000628216	0.0235158	0.0532052	688	-0.023546	-0.0710573	0.0239653	0.0241982	0.330883	TRUE
GGB9635_SGB15106	Tea & Coffee	-0.0415872	-0.0810092	-0.00216516	0.0201136	0.0386767	0.241392	406	-0.0462323	-0.0995013	0.00703674	0.0270974	0.0887799	484	-0.0358875	-0.0948656	0.0230906	0.030016	0.232441	TRUE
Collinsella_bouchesdurhonensis	Eggs	0.130541	0.00668206	0.2544	0.0631945	0.0388566	0.241392	89	0.118027	-0.0380135	0.274068	0.0785193	0.136548	102	0.153553	-0.0576676	0.364773	0.106476	0.152496	TRUE
GGB9709_SGB15238	Vegetables	-0.0550088	-0.107206	-0.00281143	0.0266318	0.0388728	0.241392	207	-0.0938016	-0.166057	-0.0215458	0.0366493	0.0112155	258	-0.0116058	-0.0879451	0.0647334	0.0387659	0.764894	TRUE
Candidatus_Gastranaerophilales_bacterium	Wholegrains	0.046595	0.0023793	0.0908107	0.0225595	0.0388822	0.241392	202	0.074389	-0.000247417	0.149026	0.0378512	0.0511426	363	0.0312829	-0.0239662	0.086532	0.0280946	0.266253	TRUE
Clostridium_sp_AF34_13	Vegetables	0.049414	0.00252166	0.0963064	0.0239251	0.0388887	0.241392	239	0.0258203	-0.0558193	0.10746	0.0414418	0.533861	390	0.061209	0.00360012	0.118818	0.0293014	0.0373885	TRUE
Agathobaculum_butyriciproducens	Vegetables	0.0405419	0.00206314	0.0790207	0.0196324	0.038918	0.241392	688	0.0306939	-0.0185188	0.0799065	0.0250647	0.221158	820	0.0561746	-0.00581147	0.118161	0.0315794	0.0756458	TRUE
Lachnospira_sp_NSJ_43	Potatoes	-0.0389229	-0.0758808	-0.001965	0.0188564	0.0390014	0.241392	360	-0.0411675	-0.0941587	0.0118237	0.0269457	0.127459	591	-0.0367688	-0.0886119	0.0150743	0.0263968	0.164171	TRUE
GGB9635_SGB15103	Wholegrains	0.0724951	0.00365732	0.141333	0.0351219	0.0390086	0.241392	107	0.0716592	-0.036752	0.18007	0.0546814	0.194846	153	0.0730821	-0.0174522	0.163616	0.0458241	0.112887	TRUE
Lentisphaeria_bacterium	Tea & Coffee	-0.0525542	-0.102462	-0.00264652	0.0254635	0.0390274	0.241392	96	-0.0727945	-0.170714	0.0251252	0.0493236	0.143732	438	-0.0451996	-0.103635	0.013236	0.029732	0.129192	TRUE
Massilioclostridium_coli	Legumes	-0.063011	-0.122877	-0.00314482	0.0305445	0.03912	0.241666	311	-0.0605004	-0.145252	0.0242515	0.0430728	0.161153	345	-0.0655506	-0.150758	0.0196573	0.0433213	0.131186	TRUE
Ruminococcus_sp_AF41_9	Miscellaneous Animal	-0.0521763	-0.101775	-0.00257808	0.0253057	0.0392228	0.242003	202	-0.0318036	-0.102383	0.038776	0.0357938	0.375349	289	-0.0725351	-0.142961	-0.00210863	0.0357815	0.0435814	TRUE
GGB9615_SGB15052	Sweets & Desserts	-0.0754376	-0.147205	-0.00367003	0.0366168	0.0393802	0.242406	94	-0.0845819	-0.206941	0.037777	0.0616169	0.173332	220	-0.0704451	-0.160174	0.0192839	0.045528	0.123289	TRUE
GGB9691_SGB15198	Sweetened Beverages	-0.0741092	-0.144615	-0.00360306	0.0359732	0.0393867	0.242406	128	-0.0506589	-0.158369	0.0570508	0.0544313	0.353836	175	-0.0922949	-0.186901	0.00231104	0.0479335	0.0558386	TRUE
GGB9646_SGB15123	Tea & Coffee	0.0431319	0.00208729	0.0841766	0.0209415	0.0394333	0.242406	398	0.00792597	-0.0541052	0.0699571	0.0315526	0.801799	551	0.0708499	0.0158562	0.125844	0.0279968	0.0116668	TRUE
GGB3892_SGB5290	Margarine	-0.0889837	-0.173684	-0.00428364	0.0432151	0.0394858	0.242431	98	-0.0488506	-0.179484	0.0817827	0.0658194	0.461426	92	-0.119394	-0.233202	-0.00558566	0.0572944	0.0420582	TRUE
GGB9705_SGB15224	Vegetables	-0.0498243	-0.097285	-0.00236358	0.0242151	0.0396313	0.242508	418	-0.0180486	-0.08495	0.0488528	0.0340349	0.596193	524	-0.082398	-0.150094	-0.0147017	0.0344597	0.0171514	TRUE
GGB9342_SGB14306	Vegetable Oil	-0.0384413	-0.0750639	-0.00181879	0.0186853	0.0396572	0.242508	398	-0.022627	-0.0796036	0.0343496	0.0289816	0.435434	485	-0.0496914	-0.097721	-0.00166173	0.0244441	0.04263	TRUE
GGB2977_SGB3959	Fruit	-0.0684349	-0.133636	-0.00323417	0.0332663	0.0396685	0.242508	310	-0.092225	-0.174636	-0.00981424	0.0418824	0.0284252	282	-0.0277744	-0.135555	0.0800066	0.0547545	0.612417	TRUE
Ruminococcus_sp_AF41_9	Meat	-0.0504127	-0.0984486	-0.00237676	0.0245086	0.0396919	0.242508	202	-0.0321217	-0.0981238	0.0338805	0.0334724	0.338484	289	-0.0715522	-0.142378	-0.000726227	0.0359845	0.0477253	TRUE
Bacteroides_salyersiae	Potatoes	0.0508587	0.00237706	0.0993403	0.024736	0.0397766	0.242729	140	0.0919653	0.0231828	0.160748	0.0347882	0.0106578	217	0.00882342	-0.0605146	0.0781614	0.035179	0.802206	TRUE
Lacrimispora_amygdalina	Fish & Seafood	0.0441002	0.00203957	0.0861608	0.0214599	0.0398785	0.243055	420	0.0397777	-0.0187874	0.0983429	0.0297944	0.18259	780	0.0487601	-0.0119667	0.109487	0.0309355	0.115394	TRUE
Clostridium_sp_AM49_4BH	Nuts & Seeds	0.0370197	0.0017023	0.0723372	0.0180194	0.0399337	0.243096	439	0.0276709	-0.0237753	0.079117	0.026176	0.291053	585	0.0454406	-0.00335165	0.0942329	0.0248429	0.0679399	TRUE
Pseudoruminococcus_massiliensis	Legumes	-0.0506438	-0.0989883	-0.00229935	0.024666	0.0400548	0.243461	150	-0.0535907	-0.122127	0.0149454	0.034684	0.124535	172	-0.0476283	-0.116885	0.021628	0.0350854	0.176455	TRUE
Alistipes_ihumii	Wholegrains	-0.0392709	-0.0767656	-0.00177619	0.0191303	0.0400909	0.243461	484	-0.0594291	-0.112549	-0.00630898	0.0270347	0.0284154	603	-0.019054	-0.0722251	0.0341171	0.0270741	0.481853	TRUE
GGB9712_SGB15244	Vegetable Oil	0.0549259	0.00245807	0.107394	0.0267698	0.0401904	0.24377	332	0.021602	-0.0539988	0.0972027	0.0384315	0.57444	379	0.0863332	0.0129723	0.159694	0.0373099	0.0212292	TRUE
Mediterraneibacter_massiliensis	Legumes	-0.054747	-0.107059	-0.00243468	0.0266904	0.0402491	0.243831	373	-0.0425429	-0.104569	0.0194837	0.0315438	0.178359	213	-0.0855076	-0.184225	0.0132096	0.0500793	0.0892319	TRUE
Desulfovibrio_piger	Legumes	-0.0792226	-0.154973	-0.00347175	0.0386491	0.0403848	0.244288	170	-0.103714	-0.208256	0.00082903	0.0529571	0.0518648	207	-0.0513112	-0.162771	0.0601488	0.0565343	0.365168	TRUE
GGB6613_SGB9347	Alcoholic Beverages	-0.0601906	-0.117754	-0.00262698	0.0293697	0.0404221	0.244288	146	-0.0256232	-0.116539	0.0652922	0.0459991	0.578528	214	-0.0839809	-0.159202	-0.00875997	0.0381606	0.0297632	TRUE
Massilimicrobiota_timonensis	Animal Fat	-0.063253	-0.123774	-0.00273185	0.0308787	0.0405175	0.244433	184	-0.0592294	-0.135326	0.016867	0.0385686	0.126564	149	-0.0704369	-0.172277	0.0314031	0.0515353	0.173836	TRUE
Barnesiella_intestinihominis	Alcoholic Beverages	0.0399381	0.0017114	0.0781648	0.0195038	0.0405883	0.244433	609	0.00228621	-0.0492988	0.0538712	0.026267	0.930671	731	0.0862066	0.0290419	0.143371	0.0291178	0.00317352	TRUE
GGB9635_SGB15103	Nuts & Seeds	0.0633461	0.00270402	0.123988	0.0309404	0.0406229	0.244433	107	0.100376	0.0164271	0.184324	0.0423427	0.0241305	153	0.0209229	-0.0686188	0.110465	0.0453216	0.64501	TRUE
Massilioclostridium_coli	Wholegrains	-0.0587111	-0.114921	-0.00250103	0.0286792	0.0406413	0.244433	311	-0.0529094	-0.134812	0.0289932	0.0416246	0.204656	345	-0.0639543	-0.141784	0.0138757	0.0395702	0.106979	TRUE
Anaerotignum_faecicola	Sweetened Beverages	0.0428742	0.00178859	0.0839599	0.0209624	0.0408265	0.24518	353	0.0495228	-0.00970038	0.108746	0.0301126	0.100959	594	0.0366228	-0.0207237	0.0939694	0.0291993	0.21026	TRUE
Enterocloster_bolteae	Wholegrains	-0.0470365	-0.0921189	-0.00195401	0.0230017	0.0408633	0.24518	274	-0.00820137	-0.0781885	0.0617857	0.03555	0.817729	351	-0.0750016	-0.134334	-0.0156696	0.0301673	0.0133853	TRUE
Blautia_sp_OF03_15BH	Legumes	-0.0526802	-0.103237	-0.00212338	0.0257947	0.0411235	0.246403	421	-0.0369344	-0.104549	0.0306802	0.0343985	0.283593	523	-0.07291	-0.149507	0.00368666	0.03899	0.0620568	TRUE
Ruthenibacterium_lactatiformans	Fish & Seafood	0.0379125	0.0015206	0.0743043	0.0185676	0.0411655	0.246403	717	0.0498703	-0.00339386	0.103134	0.0271301	0.0664743	815	0.0273767	-0.02261	0.0773634	0.025466	0.282683	TRUE
GGB9602_SGB15031	Wholegrains	0.037999	0.00149734	0.0745007	0.0186237	0.0413141	0.246997	500	0.0618357	0.00764845	0.116023	0.02758	0.0254032	588	0.0180203	-0.0315704	0.067611	0.0252497	0.475709	TRUE
GGB4566_SGB6305	Potatoes	0.0654649	0.00253677	0.128393	0.0321068	0.0414526	0.24753	138	0.0561927	-0.0461076	0.158493	0.0517339	0.279657	204	0.0712734	-0.00946146	0.152008	0.0409464	0.0832921	TRUE
Faecalicatena_fissicatena	Fruit Juice	-0.0360879	-0.0707997	-0.00137611	0.0177104	0.0415835	0.248016	545	-0.0540241	-0.0992441	-0.00880406	0.0230205	0.019305	700	-0.0100767	-0.0645059	0.0443525	0.0277224	0.716353	TRUE
GGB6613_SGB9347	Tea & Coffee	0.059108	0.00219607	0.11602	0.0290372	0.0417912	0.248916	146	0.0746274	-0.0118873	0.161142	0.0437726	0.0908213	214	0.0469115	-0.0295785	0.123401	0.0388045	0.228164	TRUE
Lachnospira_SGB5076	Sweets & Desserts	0.057923	0.00210068	0.113745	0.0284813	0.0419798	0.248916	91	0.111696	0.00781929	0.215574	0.0522869	0.0357318	172	0.0352365	-0.0318021	0.102275	0.0339619	0.300989	TRUE
Clostridia_unclassified_SGB6371	Sweetened Beverages	0.0726915	0.00262272	0.14276	0.0357501	0.0420195	0.248916	88	0.0533605	-0.0675635	0.174284	0.0608389	0.382998	115	0.0828868	-0.00463908	0.170413	0.0441829	0.0636283	TRUE
Dorea_longicatena	Fruit Juice	0.0531771	0.00190661	0.104448	0.0261589	0.0420677	0.248916	688	0.0310407	-0.0281334	0.0902148	0.0301382	0.303403	803	0.120793	0.0173994	0.224186	0.0526729	0.0220967	TRUE
Blautia_sp_MSK_21_1	Legumes	0.0426392	0.00152866	0.0837498	0.0209752	0.0420683	0.248916	413	0.00504968	-0.0556011	0.0657004	0.0308539	0.870077	522	0.0749392	0.0187522	0.131126	0.0286008	0.00904674	TRUE
Blautia_wexlerae	Miscellaneous Animal	0.0470749	0.00168587	0.0924639	0.0231581	0.0420765	0.248916	725	0.0521286	-0.00530452	0.109562	0.0292542	0.0751862	835	0.0385922	-0.0358	0.112984	0.0379008	0.308862	TRUE
Allisonella_histaminiformans	Fruit	-0.0994362	-0.195314	-0.00355845	0.0489181	0.0420821	0.248916	97	-0.0851744	-0.234452	0.0641037	0.0752036	0.260529	161	-0.109897	-0.237092	0.0172989	0.064406	0.0899402	TRUE
Blautia_obeum	Dairy	-0.0378436	-0.0743462	-0.00134094	0.0186241	0.0421573	0.249066	700	-0.0232823	-0.0708311	0.0242665	0.024218	0.336706	818	-0.0589185	-0.116108	-0.00172927	0.0291355	0.0434807	TRUE
Phocea_massiliensis	Legumes	-0.0588624	-0.115702	-0.00202244	0.0290005	0.0423868	0.250127	330	-0.087283	-0.177189	0.00262319	0.0457026	0.0571316	507	-0.0397051	-0.113424	0.034014	0.0375225	0.290495	TRUE
Clostridium_saccharogumia	Vegetable Oil	0.0719482	0.00245106	0.141445	0.0354584	0.0424492	0.250201	138	0.0624328	-0.0459667	0.170832	0.0548184	0.256791	201	0.0787933	-0.0128896	0.170476	0.0464948	0.0925046	TRUE
Cloacibacillus_evryensis	Refined Grains	0.0863919	0.0028995	0.169884	0.0425989	0.0425573	0.250543	111	0.0788618	-0.0256655	0.183389	0.0527446	0.140647	85	0.100518	-0.0431437	0.24418	0.0722423	0.167969	TRUE
GGB9501_SGB14898	Sweets & Desserts	0.107082	0.00351932	0.210645	0.0528392	0.0427066	0.250616	109	0.152691	0.00240489	0.302976	0.0758186	0.0466185	152	0.0640116	-0.0815635	0.209587	0.0736791	0.386441	TRUE
Clostridia_unclassified_SGB66170	Sweets & Desserts	0.0480016	0.00156075	0.0944425	0.0236947	0.0427819	0.250616	393	0.0610061	0.00571268	0.116299	0.0281243	0.0307136	296	0.016193	-0.0703719	0.102758	0.0439854	0.713035	TRUE
GGB9705_SGB15225	Sweets & Desserts	-0.048587	-0.0955947	-0.00157923	0.023984	0.0427843	0.250616	409	-0.0595494	-0.130362	0.0112635	0.0360225	0.09909	621	-0.0398577	-0.102983	0.023268	0.0321447	0.215491	TRUE
GGB9619_SGB15067	Tea & Coffee	0.0462685	0.00149979	0.0910372	0.0228416	0.0428033	0.250616	265	0.032766	-0.0464158	0.111948	0.0402144	0.416026	559	0.0526994	-0.00181373	0.107212	0.027753	0.058111	TRUE
Clostridia_unclassified_SGB6276	Fruit Juice	0.0500366	0.00161274	0.0984604	0.0247065	0.0428427	0.250616	287	0.0642669	-0.0188073	0.147341	0.0422062	0.128998	438	0.0426184	-0.0172738	0.102511	0.0304732	0.162664	TRUE
Lachnospiraceae_bacterium_BX3	Sweetened Beverages	-0.0559063	-0.110018	-0.00179489	0.0276084	0.0428698	0.250616	199	-0.0677631	-0.141248	0.00572212	0.037264	0.0705364	222	-0.0414782	-0.122489	0.0395327	0.0411065	0.314082	TRUE
GGB9522_SGB14921	Margarine	0.0593812	0.00187179	0.116891	0.0293421	0.0429953	0.250781	558	0.0655868	-0.00736369	0.138537	0.0371395	0.077962	618	0.0490746	-0.0449199	0.143069	0.0478632	0.305622	TRUE
Enterocloster_bolteae	Refined Grains	0.0465652	0.00146716	0.0916633	0.0230096	0.0429983	0.250781	274	0.0523333	-0.0176405	0.122307	0.0355433	0.142097	351	0.042404	-0.0169714	0.101779	0.0301894	0.161038	TRUE
Ruminococcus_bicirculans	Vegetables	-0.0311215	-0.0612778	-0.000965181	0.0153862	0.0431047	0.25111	559	-0.0112077	-0.05669	0.0342747	0.0231554	0.628565	682	-0.0468652	-0.0872902	-0.0064403	0.0205887	0.0231682	TRUE
Bifidobacterium_bifidum	Alcoholic Beverages	-0.0468366	-0.0922632	-0.00141008	0.0231772	0.0433002	0.251698	199	-0.0607043	-0.116288	-0.00512098	0.028186	0.0324972	219	-0.0178804	-0.0981533	0.0623926	0.040729	0.661099	TRUE
Clostridium_sp_AF34_10BH	Sweetened Beverages	-0.0276177	-0.054417	-0.000818452	0.0136733	0.0434019	0.251698	645	-0.0252213	-0.0639859	0.0135434	0.0197411	0.201861	808	-0.0298276	-0.0670381	0.00738296	0.0189568	0.116049	TRUE
GGB3491_SGB4665	Meat	-0.0804537	-0.158525	-0.00238271	0.0398329	0.043406	0.251698	135	-0.0670846	-0.187426	0.0532567	0.0608452	0.272262	166	-0.0904809	-0.194523	0.0135611	0.0526943	0.0878866	TRUE
Lachnospiraceae_bacterium_BX3	Sweets & Desserts	-0.0568978	-0.112111	-0.00168492	0.0281703	0.0434067	0.251698	199	-0.0912452	-0.167808	-0.0146825	0.0388246	0.0197742	222	-0.0187108	-0.0993879	0.0619663	0.0409371	0.648087	TRUE
GGB9694_SGB15204	Sweetened Beverages	0.0560774	0.00158998	0.110565	0.0278002	0.0436791	0.252985	177	0.0177217	-0.0490188	0.0844622	0.0338178	0.600929	125	0.136024	0.0393885	0.23266	0.0488236	0.00620375	TRUE
GGB9059_SGB13976	Tea & Coffee	-0.0583181	-0.114998	-0.00163863	0.0289186	0.0437344	0.253013	91	-0.0175361	-0.136294	0.101222	0.0597774	0.770172	148	-0.0707788	-0.136079	-0.00547902	0.0330425	0.0340282	TRUE
Adlercreutzia_equolifaciens	Sweets & Desserts	0.038652	0.0010598	0.0762442	0.01918	0.0438816	0.253572	670	0.0370596	-0.0143833	0.0885025	0.0261994	0.157729	734	0.0404911	-0.014784	0.0957661	0.0281555	0.15083	TRUE
Lachnospira_sp_NSJ_43	Alcoholic Beverages	0.0378523	0.0010101	0.0746945	0.0187974	0.044041	0.254162	360	0.0456397	-0.00913144	0.100411	0.0278508	0.102157	591	0.0313369	-0.0186956	0.0813694	0.0254749	0.21916	TRUE
Ruminococcus_lactaris	Sweetened Beverages	-0.0424926	-0.0838598	-0.00112528	0.0211061	0.0440853	0.254162	419	-0.0386805	-0.0950003	0.0176394	0.0286519	0.177772	517	-0.0470154	-0.108327	0.0142967	0.0312089	0.13261	TRUE
Anaerosacchariphilus_sp_NSJ_68	Fruit	0.0586818	0.00151237	0.115851	0.0291686	0.0442396	0.254759	308	0.111647	0.0281898	0.195105	0.0424133	0.00903388	497	0.0111504	-0.067791	0.0900918	0.0401787	0.781496	TRUE
Ruthenibacterium_lactatiformans	Tea & Coffee	-0.0359575	-0.071005	-0.000909902	0.0178817	0.0443415	0.255053	717	-0.0493586	-0.101887	0.0031695	0.0267553	0.0655183	815	-0.0251389	-0.0723254	0.0220476	0.0240394	0.295997	TRUE
Clostridium_phoceensis	Animal Fat	0.0387841	0.000947475	0.0766207	0.0193048	0.0445325	0.255182	667	0.0327112	-0.0209052	0.0863277	0.0273061	0.231376	808	0.0448524	-0.00872703	0.0984319	0.027296	0.100739	TRUE
Coprobacillus_cateniformis	Fish & Seafood	0.0662886	0.00159301	0.130984	0.0330086	0.0446194	0.255182	162	0.0965238	0.00846643	0.184581	0.0445903	0.0320423	97	0.0296334	-0.0678228	0.12709	0.0490967	0.54802	TRUE
Lachnospiraceae_bacterium_WCA3_601_WT_6H	Refined Grains	0.02652	0.000632004	0.052408	0.0132084	0.0446632	0.255182	537	0.0109178	-0.0295404	0.0513761	0.0205957	0.596272	725	0.0374201	0.00362342	0.0712168	0.0172147	0.0300529	TRUE
Bifidobacterium_animalis	Refined Grains	-0.0381772	-0.0754464	-0.000907927	0.0190153	0.044674	0.255182	269	-0.0536407	-0.104709	-0.00257197	0.0259383	0.0396305	290	-0.020211	-0.0752392	0.0348171	0.0279585	0.470339	TRUE
Massilimicrobiota_timonensis	Eggs	-0.0636235	-0.125762	-0.00148526	0.0317038	0.0447697	0.255182	184	-0.0777376	-0.155489	1.42787e-05	0.0394077	0.0500937	149	-0.0377281	-0.14321	0.0677542	0.0533784	0.48083	TRUE
Ruminococcaceae_unclassified_SGB15265	Fruit Juice	-0.0376365	-0.0744164	-0.000856633	0.0187656	0.0448975	0.255182	487	-0.0209732	-0.0714108	0.0294644	0.0256698	0.414311	603	-0.0567632	-0.110775	-0.00275193	0.0275019	0.0394513	TRUE
Bacteroides_fragilis	Fruit Juice	0.0363401	0.000826959	0.0718532	0.0181193	0.0448985	0.255182	365	0.0596728	0.00916071	0.110185	0.0256862	0.0207313	409	0.0132303	-0.0370218	0.0634825	0.0255633	0.605056	TRUE
Clostridium_sp_AM33_3	Sweetened Beverages	-0.0518153	-0.102454	-0.00117681	0.0258364	0.0449083	0.255182	364	-0.0222609	-0.0911813	0.0466596	0.0350469	0.525721	702	-0.0869961	-0.16207	-0.011922	0.0382377	0.0232151	TRUE
Pseudoruminococcus_massiliensis	Fish & Seafood	0.0491234	0.00110013	0.0971467	0.0245021	0.0449777	0.255182	150	0.0268649	-0.0401004	0.0938302	0.0338891	0.42923	172	0.0735032	0.00349323	0.143513	0.0354672	0.0397624	TRUE
Ruthenibacterium_lactatiformans	Vegetable Oil	-0.0373957	-0.073957	-0.000834439	0.0186541	0.0449955	0.255182	717	-0.0674636	-0.121189	-0.0137386	0.0273649	0.0139251	815	-0.0112949	-0.0613402	0.0387504	0.0254958	0.657878	TRUE
Ruminococcaceae_unclassified_SGB15233	Fruit Juice	-0.0387768	-0.0766951	-0.000858528	0.0193464	0.0450336	0.255182	412	-0.0456883	-0.104527	0.0131505	0.0299319	0.127688	533	-0.0338177	-0.0836245	0.0159891	0.0253543	0.182843	TRUE
GGB9559_SGB14968	Refined Grains	-0.0732783	-0.144935	-0.00162125	0.0365604	0.045037	0.255182	177	-0.0312062	-0.126994	0.0645812	0.048536	0.521112	137	-0.128462	-0.238388	-0.0185356	0.0555867	0.022382	TRUE
Lachnospiraceae_bacterium	Meat	-0.0646356	-0.127845	-0.00142624	0.0322502	0.0450499	0.255182	726	-0.0435154	-0.12901	0.0419789	0.0435475	0.318008	837	-0.0902882	-0.18449	0.00391347	0.0479934	0.0603021	TRUE
GGB9787_SGB15410	Vegetables	-0.0530188	-0.104892	-0.00114571	0.0264664	0.0451501	0.255182	414	-0.0285197	-0.101149	0.0441094	0.0369477	0.44063	480	-0.0788375	-0.153367	-0.00430827	0.0379297	0.0381983	TRUE
Ruminococcaceae_bacterium	Vegetables	0.0322586	0.000684651	0.0638325	0.0161094	0.0452348	0.255182	700	0.0363255	-0.00973941	0.0823904	0.0234622	0.12202	804	0.0286312	-0.0148633	0.0721257	0.022158	0.196684	TRUE
Blautia_sp_MSK_20_85	Fruit	-0.040448	-0.0800422	-0.00085381	0.0202015	0.0452601	0.255182	475	-0.0562437	-0.110281	-0.0022059	0.0275004	0.0414045	576	-0.0219335	-0.0804111	0.036544	0.0297732	0.461619	TRUE
Clostridium_innocuum	Margarine	0.0454976	0.000945244	0.0900499	0.0227312	0.0453334	0.255182	426	0.048128	-0.00672639	0.102982	0.0279078	0.0853758	186	0.0403126	-0.036988	0.117613	0.0391818	0.304918	TRUE
Clostridia_unclassified_SGB15402	Nuts & Seeds	-0.0460906	-0.0912238	-0.000957405	0.0230276	0.0453342	0.255182	448	-0.0474658	-0.105694	0.0107624	0.0296284	0.10986	346	-0.0439925	-0.115972	0.0279868	0.036596	0.230162	TRUE
Collinsella_aerofaciens	Refined Grains	0.0510695	0.0010602	0.101079	0.0255154	0.0453369	0.255182	620	0.0429664	-0.0162137	0.102146	0.0301354	0.15444	729	0.0715879	-0.0225564	0.165732	0.0479538	0.135916	TRUE
Bifidobacterium_adolescentis	Dairy	-0.0330935	-0.0655069	-0.000680134	0.0165377	0.0453827	0.255182	508	-0.0372579	-0.0779515	0.0034358	0.0207129	0.0726609	628	-0.0257704	-0.0797092	0.0281684	0.0274672	0.348492	TRUE
Dysosmobacter_welbionis	Meat	0.0343827	0.000695989	0.0680693	0.0171874	0.0454508	0.255279	644	0.00453728	-0.0417845	0.050859	0.0235895	0.847534	825	0.0681549	0.0189003	0.117409	0.0250934	0.00674591	TRUE
Eubacterium_ramulus	Nuts & Seeds	0.0387205	0.000773224	0.0766678	0.0193612	0.045511	0.25533	621	0.0227185	-0.03019	0.075627	0.026942	0.399427	741	0.0558095	0.00115079	0.110468	0.027842	0.0454302	TRUE
GGB9631_SGB15085	Vegetables	0.0919489	0.0017791	0.182119	0.0460059	0.0456478	0.255638	112	0.0832525	-0.0550392	0.221544	0.0697891	0.235541	114	0.0986325	-0.0225792	0.219844	0.0611815	0.109831	TRUE
GGB9623_SGB15076	Fish & Seafood	-0.0588983	-0.116662	-0.00113427	0.029472	0.0456679	0.255638	145	-0.0193819	-0.114671	0.0759075	0.0482094	0.688307	205	-0.0824798	-0.155908	-0.00905202	0.0372416	0.0279212	TRUE
Alistipes_onderdonkii	Margarine	0.0307426	0.000570318	0.0609148	0.0153943	0.045824	0.256114	599	0.0411905	-0.00245498	0.084836	0.0222235	0.0643127	723	0.0211045	-0.0208007	0.0630097	0.0213448	0.323122	TRUE
GGB9590_SGB15012	Meat	-0.0576121	-0.114163	-0.00106067	0.0288533	0.0458551	0.256114	238	-0.0756065	-0.162619	0.011406	0.0441683	0.0883042	366	-0.0442164	-0.119156	0.0307233	0.0381085	0.246798	TRUE
GGB9634_SGB15093	Meat	0.0421951	0.000743287	0.0836468	0.0211493	0.046031	0.25681	351	0.0568833	-0.00321477	0.116981	0.0305568	0.0635136	453	0.0286886	-0.028896	0.0862732	0.0293018	0.328179	TRUE
GGB6649_SGB9391	Wholegrains	-0.0732052	-0.145149	-0.00126117	0.0367068	0.0461169	0.256973	183	-0.0661253	-0.170798	0.0385475	0.0530504	0.214233	231	-0.0797081	-0.179885	0.0204686	0.0508426	0.118355	TRUE
Eubacterium_sp_AF15_50	Fruit	-0.0395093	-0.0783553	-0.00066334	0.0198197	0.0462141	0.256973	426	-0.0502762	-0.106302	0.00575012	0.028504	0.0784857	441	-0.0294309	-0.0836312	0.0247695	0.0275777	0.286475	TRUE
GGB9059_SGB13976	Fruit	0.0601034	0.0010032	0.119204	0.0301537	0.0462359	0.256973	91	0.125429	0.0151886	0.23567	0.0554901	0.0286059	148	0.0327301	-0.0382562	0.103716	0.03592	0.363843	TRUE
Clostridium_sp_AF34_13	Eggs	0.0467174	0.000773549	0.0926613	0.0234412	0.0462654	0.256973	239	0.0699247	-0.0104563	0.150306	0.0408029	0.0879753	390	0.0352845	-0.0210221	0.0915911	0.028639	0.218743	TRUE
Lacrimispora_saccharolytica	Dairy	-0.0721843	-0.143294	-0.00107414	0.0362814	0.0466383	0.258604	117	-0.108055	-0.219849	0.00373942	0.056444	0.0583176	163	-0.0469285	-0.140455	0.0465977	0.0473619	0.323378	TRUE
Ruminococcus_bicirculans	Vegetable Oil	0.0309377	0.00044993	0.0614254	0.0155553	0.0467135	0.258604	559	0.0432859	-0.00154009	0.088112	0.0228212	0.0583832	682	0.0202224	-0.021518	0.0619629	0.0212587	0.34182	TRUE
GGB4596_SGB6358	Nuts & Seeds	-0.0544005	-0.10801	-0.000791069	0.0273523	0.0467138	0.258604	156	-0.0912971	-0.16737	-0.0152241	0.0385104	0.0190182	146	-0.0168393	-0.0936362	0.0599576	0.0388558	0.665402	TRUE
GGB3571_SGB4778	Alcoholic Beverages	0.0591651	0.000830959	0.117499	0.0297629	0.0468246	0.258705	561	0.064311	-0.0110062	0.139628	0.0383448	0.0941119	699	0.0513663	-0.041315	0.144048	0.0472052	0.276967	TRUE
Clostridium_sp_AF27_2AA	Animal Fat	-0.0497285	-0.0987611	-0.000696024	0.0250171	0.0468354	0.258705	273	-0.0271262	-0.106088	0.0518354	0.040108	0.499494	585	-0.0641219	-0.126983	-0.00126047	0.0320063	0.04561	TRUE
Ruminococcus_bromii	Meat	0.0365974	0.000490115	0.0727046	0.0184224	0.0469703	0.258886	501	0.0392336	-0.00729691	0.085764	0.023683	0.0982702	574	0.0325582	-0.0250207	0.0901371	0.0293155	0.267219	TRUE
GGB2977_SGB3959	Animal Fat	-0.0697113	-0.138516	-0.00090709	0.0351049	0.0470552	0.258886	310	-0.0853995	-0.172416	0.00161734	0.0442233	0.0543974	282	-0.0429838	-0.156607	0.0706395	0.0577224	0.457118	TRUE
Clostridiales_bacterium_UBA1390	Tea & Coffee	0.0483273	0.000626428	0.0960282	0.0243376	0.0470663	0.258886	278	0.0457859	-0.029119	0.120691	0.0380505	0.230108	288	0.0500869	-0.0122302	0.112404	0.0316609	0.114815	TRUE
GGB9691_SGB15198	Meat	-0.0737212	-0.14649	-0.000952764	0.0371274	0.0470749	0.258886	128	-0.0479644	-0.15837	0.0624409	0.0557935	0.391641	175	-0.094191	-0.19236	0.003978	0.0497388	0.0600675	TRUE
Lachnospira_sp_NSJ_43	Meat	-0.0384747	-0.0764957	-0.000453835	0.0193988	0.0473273	0.259825	360	-0.055582	-0.111858	0.000693879	0.0286159	0.0529385	591	-0.0239282	-0.0757529	0.0278965	0.0263874	0.364896	TRUE
Clostridium_symbiosum	Sweets & Desserts	-0.0726093	-0.144369	-0.000849362	0.0366129	0.0473493	0.259825	167	-0.122894	-0.224351	-0.021437	0.0513874	0.0180216	149	-0.0207642	-0.123876	0.0823472	0.0521786	0.691315	TRUE
Blautia_obeum	Wholegrains	-0.0370851	-0.073786	-0.000384285	0.0187253	0.0476489	0.260755	700	-0.0605427	-0.10894	-0.0121458	0.02465	0.0142899	818	-0.00507932	-0.0615966	0.051438	0.0287932	0.86002	TRUE
Clostridia_unclassified_SGB6371	Animal Fat	-0.0693726	-0.138034	-0.000711267	0.0350319	0.0476735	0.260755	88	-0.056165	-0.17995	0.0676196	0.0622782	0.369751	115	-0.075486	-0.159422	0.00845037	0.0423709	0.0801962	TRUE
Bilophila_wadsworthia	Sweetened Beverages	0.0415203	0.000411342	0.0826292	0.0209743	0.0477512	0.260755	630	0.0182703	-0.0395766	0.0761171	0.0294575	0.535335	757	0.0654281	0.00678763	0.124069	0.0298713	0.028813	TRUE
GGB9568_SGB14980	Legumes	0.0829078	0.000820603	0.164995	0.041882	0.0477533	0.260755	124	0.0657983	-0.0434341	0.175031	0.0551836	0.235507	119	0.106153	-0.0212207	0.233526	0.0643211	0.102146	TRUE
Clostridiales_unclassified_SGB15145	Potatoes	-0.0475645	-0.0946637	-0.000465318	0.0240306	0.0477791	0.260755	233	-0.0696983	-0.151463	0.0120659	0.0414996	0.0944476	677	-0.036399	-0.0942726	0.0214747	0.0294751	0.217317	TRUE
Eubacterium_sp_AF34_35BH	Sweets & Desserts	0.0634521	0.000576515	0.126328	0.03208	0.047936	0.261327	206	0.0148783	-0.0714986	0.101255	0.0438105	0.734521	253	0.119604	0.026836	0.212372	0.0471042	0.0117271	TRUE
Ruminococcus_gnavus	Fruit	-0.03367	-0.0670576	-0.000282355	0.0170348	0.0480937	0.261525	352	-0.0104712	-0.0521483	0.0312059	0.0211909	0.621536	286	-0.076044	-0.132416	-0.019672	0.0286396	0.00839956	TRUE
Phascolarctobacterium_faecium	Potatoes	0.0378371	0.000312718	0.0753614	0.0191454	0.0481211	0.261525	288	0.037868	-0.0251699	0.100906	0.0320271	0.238051	382	0.0378199	-0.00913793	0.0847777	0.0238824	0.114126	TRUE
Veillonella_dispar	Sweets & Desserts	0.0499779	0.000411329	0.0995444	0.0252895	0.0481289	0.261525	256	0.0506681	-0.0230496	0.124386	0.0374332	0.177127	296	0.0493983	-0.0181078	0.116904	0.0343012	0.150969	TRUE
Eubacterium_siraeum	Alcoholic Beverages	0.0261213	0.000183467	0.0520592	0.0132339	0.0484014	0.26272	465	0.0320191	-0.0106646	0.0747029	0.021721	0.141185	613	0.0226397	-0.0101351	0.0554144	0.016689	0.175475	TRUE
Clostridium_disporicum	Fruit Juice	0.0400825	0.000236373	0.0799286	0.02033	0.0486563	0.263818	348	0.0265819	-0.0283653	0.0815292	0.027937	0.342026	391	0.0552797	-0.00299553	0.113555	0.0296406	0.0629433	TRUE
Oscillibacter_sp_NSJ_62	Fruit Juice	-0.0709056	-0.14143	-0.000381287	0.0359825	0.0487742	0.263897	169	-0.102109	-0.207632	0.00341312	0.0534512	0.0578358	241	-0.0450457	-0.1409	0.0508084	0.0486595	0.355532	TRUE
Gemmiger_SGB15299	Fruit Juice	0.0361758	0.000187183	0.0721644	0.0183619	0.0488203	0.263897	462	0.0221788	-0.02818	0.0725376	0.0256263	0.387236	543	0.0509441	-0.000763367	0.102652	0.0263229	0.0534916	TRUE
GGB9522_SGB14921	Sweetened Beverages	0.054705	0.000272974	0.109137	0.027772	0.0488621	0.263897	558	0.0434164	-0.0244944	0.111327	0.0345737	0.209734	618	0.075237	-0.0163303	0.166804	0.0466272	0.107139	TRUE
Clostridia_unclassified_SGB6376	Animal Fat	-0.0794905	-0.158591	-0.000389872	0.0403582	0.0488814	0.263897	117	-0.0385154	-0.150448	0.0734172	0.0565137	0.496984	141	-0.122135	-0.23612	-0.00815101	0.0576536	0.0369189	TRUE
Senegalimassilia_anaerobia	Alcoholic Beverages	0.0776227	0.000339103	0.154906	0.0394311	0.0490032	0.264037	245	0.0787985	-0.0140709	0.171668	0.0471482	0.0960833	304	0.0748865	-0.0666464	0.216419	0.0719236	0.298728	TRUE
Blautia_caecimuris	Tea & Coffee	-0.0479664	-0.0957253	-0.000207522	0.0243672	0.0490128	0.264037	198	-0.0369741	-0.0975323	0.0235841	0.0307078	0.23014	122	-0.0666568	-0.14593	0.0126164	0.0400418	0.098652	TRUE
Lacrimispora_celerecrescens	Fruit Juice	0.0421453	0.000150014	0.0841406	0.0214266	0.0491872	0.264692	563	0.0401495	-0.0129246	0.0932237	0.0270208	0.137877	697	0.045526	-0.0235217	0.114574	0.0351678	0.195912	TRUE
GGB9787_SGB15410	Sweets & Desserts	0.0506725	0.000152532	0.101192	0.025776	0.0493123	0.26508	414	0.0577532	-0.0130153	0.128522	0.0360012	0.109477	480	0.0432251	-0.0293233	0.115773	0.0369216	0.242303	TRUE
Firmicutes_bacterium	Nuts & Seeds	-0.0473902	-0.0946969	-8.35166e-05	0.0241365	0.0495969	0.265982	404	-0.0316141	-0.0962269	0.0329987	0.0328673	0.336698	470	-0.065857	-0.135733	0.00401929	0.0355598	0.0646586	TRUE
Faecalibacterium_SGB15346	Vegetable Oil	0.0380559	5.07901e-05	0.076061	0.0193907	0.0496946	0.265982	603	0.026896	-0.0176903	0.0714823	0.0227028	0.236609	734	0.0681535	-0.00504137	0.141348	0.0372833	0.0679612	TRUE
Ruminococcus_lactaris	Vegetables	-0.0423775	-0.0847259	-2.89844e-05	0.0216068	0.0498434	0.265982	419	-0.0437494	-0.100719	0.0132205	0.0289827	0.131953	517	-0.0406609	-0.104349	0.0230271	0.0324183	0.210342	TRUE
Clostridia_unclassified_SGB66170	Miscellaneous Animal	0.0465733	3.10415e-05	0.0931156	0.0237465	0.0498474	0.265982	393	0.0498821	-0.00633647	0.106101	0.0285949	0.0818746	296	0.039221	-0.0446668	0.123109	0.0426251	0.358265	TRUE
Blautia_sp_MSK_20_85	Vegetable Oil	-0.038094	-0.0761752	-1.2705e-05	0.0194296	0.0499236	0.265982	475	-0.0467119	-0.0986368	0.00521305	0.0264251	0.077762	576	-0.027952	-0.0842562	0.0283521	0.0286667	0.329942	TRUE
GGB51959_SGB72479	Meat	0.0622277	1.791e-05	0.124437	0.0317403	0.0499341	0.265982	298	0.0326148	-0.0531179	0.118348	0.0435637	0.454657	279	0.0957348	0.00451338	0.186956	0.0463398	0.0401751	TRUE
Lachnospiraceae_unclassified_SGB4882	Fruit	0.0393153	3.35432e-06	0.0786272	0.0200575	0.0499805	0.265982	241	0.0357837	-0.0286699	0.100237	0.0327192	0.27559	386	0.0414414	-0.00847308	0.0913559	0.025387	0.103424	TRUE
Alistipes_finegoldii	Eggs	-0.0298975	-0.0597938	-1.06425e-06	0.0152535	0.0499918	0.265982	553	-0.025772	-0.0673165	0.0157724	0.02115	0.22357	697	-0.0343691	-0.0776023	0.00886398	0.0220198	0.119035	TRUE
Blautia_SGB4815	Tea & Coffee	0.0373901	-5.41229e-06	0.0747857	0.0190797	0.0500332	0.265982	679	0.0212728	-0.0286746	0.0712202	0.0254383	0.403321	782	0.0581173	0.00148904	0.114746	0.0288477	0.0443018	TRUE
Bacteroides_finegoldii	Eggs	0.0581824	-9.44303e-06	0.116374	0.0296902	0.0500372	0.265982	178	0.0664885	-0.0200637	0.153041	0.0438581	0.131351	232	0.0511557	-0.0283236	0.130635	0.0403389	0.206044	TRUE
Blautia_stercoris	Fruit Juice	0.0591424	-1.65313e-05	0.118301	0.0301837	0.0500641	0.265982	173	0.0750956	-0.00127683	0.151468	0.0386921	0.0539659	181	0.0343409	-0.0608544	0.129536	0.0482434	0.477515	TRUE
Blautia_faecis	Vegetables	-0.0436523	-0.0873429	3.82461e-05	0.0222915	0.0502009	0.266003	718	-0.0593969	-0.115374	-0.00342001	0.028512	0.0376003	832	-0.0188954	-0.0890718	0.0512809	0.0357528	0.597295	TRUE
GGB9615_SGB15053	Dairy	0.03886	-4.17577e-05	0.0777618	0.0198482	0.0502464	0.266003	532	0.0506867	-0.000441596	0.101815	0.0260269	0.0520105	712	0.0224226	-0.0378188	0.0826641	0.0306837	0.46517	TRUE
Desulfovibrio_piger	Wholegrains	-0.0781082	-0.156312	9.50526e-05	0.0399004	0.0502791	0.266003	170	-0.105329	-0.214637	0.00397932	0.055371	0.0588829	207	-0.0487062	-0.162163	0.0647506	0.0575471	0.398348	TRUE
Coprobacillus_cateniformis	Fruit	0.0656353	-8.02281e-05	0.131351	0.0335289	0.0502804	0.266003	162	0.0652405	-0.0225089	0.15299	0.0444344	0.144282	97	0.0661572	-0.035264	0.167578	0.0510942	0.198627	TRUE
Eubacterium_rectale	Nuts & Seeds	-0.0297334	-0.0595156	4.87673e-05	0.0151953	0.0503763	0.266229	691	-0.0168342	-0.0601509	0.0264824	0.022062	0.445709	801	-0.0413752	-0.0825165	-0.000233826	0.0209591	0.0487645	TRUE
Dorea_sp_AF36_15AT	Fruit Juice	0.0521446	-0.000101023	0.10439	0.0266564	0.0504446	0.266309	684	0.0286854	-0.0382517	0.0956225	0.0340917	0.40041	799	0.0890501	0.00511494	0.172985	0.0427599	0.0376139	TRUE
Dorea_formicigenerans	Margarine	0.054184	-0.000122443	0.10849	0.0277079	0.0505188	0.266346	688	0.0640651	0.000288347	0.127842	0.0324824	0.0489803	821	0.0277871	-0.0764234	0.131998	0.0530912	0.600848	TRUE
Paraprevotella_clara	Dairy	0.0714663	-0.000179698	0.143112	0.0365547	0.0505774	0.266346	176	0.0517629	-0.0375653	0.141091	0.0452613	0.254396	224	0.108427	-0.0137358	0.230591	0.061991	0.0816777	TRUE
Ruminococcaceae_unclassified_SGB15265	Refined Grains	-0.0367657	-0.0736292	9.78241e-05	0.0188083	0.0506111	0.266346	487	-0.0416309	-0.0915709	0.00830919	0.0254166	0.102109	603	-0.0308768	-0.085794	0.0240404	0.0279632	0.269953	TRUE
GGB9705_SGB15225	Tea & Coffee	-0.0452585	-0.0906533	0.000136348	0.023161	0.0506921	0.266465	409	-0.0619524	-0.128147	0.00424191	0.033673	0.0665475	621	-0.0302692	-0.0929292	0.0323908	0.0319076	0.343171	TRUE
GGB3277_SGB4327	Meat	0.0641933	-0.000220293	0.128607	0.0328647	0.0507887	0.266465	179	0.0615174	-0.0110989	0.134134	0.0367979	0.0978953	198	0.0747415	-0.0693382	0.218821	0.0730598	0.30758	TRUE
GGB6649_SGB9391	Alcoholic Beverages	-0.0706561	-0.141565	0.000253075	0.0361788	0.0508233	0.266465	183	-0.0406016	-0.14276	0.061557	0.0517761	0.433982	231	-0.0993313	-0.198979	0.000316522	0.0505742	0.0507588	TRUE
GGB9707_SGB15229	Refined Grains	-0.0485178	-0.0972142	0.000178643	0.0248456	0.0508464	0.266465	464	-0.0640854	-0.126175	-0.00199563	0.0315962	0.0431199	620	-0.0232962	-0.102275	0.0556822	0.0402171	0.562627	TRUE
Clostridia_unclassified_SGB3983	Wholegrains	0.0689508	-0.00029282	0.138194	0.035329	0.0509767	0.266869	104	0.126079	0.0268859	0.225273	0.0500152	0.013731	106	0.0120612	-0.0869021	0.111025	0.0499105	0.809536	TRUE
Clostridium_sp_AF15_49	Dairy	-0.0453933	-0.090994	0.000207371	0.0232661	0.051051	0.266979	219	-0.0111483	-0.0772335	0.0549369	0.0335304	0.739877	304	-0.0771909	-0.140771	-0.0136105	0.03231	0.0175108	TRUE
Anaerotruncus_massiliensis	Meat	0.0531738	-0.000274026	0.106622	0.0272698	0.0511862	0.267407	178	0.0742126	-0.00011925	0.148544	0.0376658	0.0504008	177	0.0299979	-0.0480208	0.108017	0.0395325	0.449031	TRUE
Dorea_formicigenerans	Wholegrains	-0.0531562	-0.106605	0.000292935	0.0272705	0.0512689	0.267518	688	-0.060088	-0.123022	0.00284647	0.0320534	0.0612723	821	-0.0349884	-0.136846	0.0668692	0.0518924	0.500348	TRUE
GGB4769_SGB6602	Potatoes	0.0540605	-0.000313824	0.108435	0.0277425	0.051337	0.267518	122	0.0114879	-0.0822011	0.105177	0.0473234	0.808624	249	0.0763524	0.0089063	0.143799	0.034244	0.0269498	TRUE
Barnesiella_intestinihominis	Sweets & Desserts	-0.0388972	-0.0780372	0.000242754	0.0199697	0.051438	0.267518	609	-0.0503054	-0.102863	0.00225262	0.0267624	0.0606299	731	-0.0245653	-0.0834549	0.0343242	0.0299964	0.413089	TRUE
Candidatus_Schneewindia_gallinarum	Nuts & Seeds	-0.0627932	-0.125994	0.000407568	0.0322459	0.0514958	0.267518	247	-0.0646438	-0.145432	0.0161443	0.0410164	0.116385	137	-0.0597984	-0.162981	0.0433846	0.0521769	0.253987	TRUE
Blautia_faecis	Fruit Juice	0.0437008	-0.000299977	0.0877016	0.0224498	0.0515825	0.267518	718	0.0389869	-0.0177005	0.0956742	0.0288738	0.177367	832	0.0509067	-0.0191639	0.120977	0.0356989	0.154246	TRUE
Anaeromassilibacillus_sp_An250	Wholegrains	-0.039171	-0.0786111	0.000269146	0.0201229	0.051584	0.267518	540	-0.0040792	-0.0601651	0.0520067	0.0285515	0.886446	584	-0.0738069	-0.129518	-0.0180959	0.0283655	0.00951236	TRUE
Gordonibacter_urolithinfaciens	Miscellaneous Animal	-0.0508113	-0.101986	0.000363236	0.0261099	0.0516485	0.267518	358	-0.0308539	-0.0854088	0.0237011	0.0277403	0.2668	155	-0.205778	-0.358483	-0.0530734	0.0772998	0.00863445	TRUE
GGB9623_SGB15076	Dairy	-0.0573793	-0.115197	0.00043799	0.0294992	0.051761	0.267518	145	-0.0387633	-0.1325	0.0549737	0.0474239	0.415111	205	-0.0691282	-0.14341	0.00515395	0.0376749	0.0680302	TRUE
Erysipelotrichaceae_bacterium	Legumes	-0.0446878	-0.0897189	0.00034326	0.0229755	0.0517721	0.267518	332	-0.0312203	-0.0965625	0.0341219	0.0332166	0.348022	420	-0.0570415	-0.119575	0.00549201	0.0318133	0.0736999	TRUE
Faecalicatena_contorta	Nuts & Seeds	-0.0381249	-0.0765447	0.00029499	0.0196023	0.0517852	0.267518	558	-0.0358393	-0.0855717	0.0138931	0.025319	0.157482	429	-0.0415447	-0.102419	0.0193296	0.0309711	0.180525	TRUE
Phocaeicola_dorei	Tea & Coffee	-0.0326423	-0.0655386	0.000253939	0.0167841	0.0517949	0.267518	485	-0.0463944	-0.094465	0.0016761	0.0244649	0.0585289	593	-0.0204146	-0.0657221	0.0248929	0.0230692	0.376579	TRUE
Ruminococcaceae_unclassified_SGB4425	Tea & Coffee	0.0561068	-0.000473723	0.112687	0.0288682	0.0519492	0.267937	179	0.0892857	-0.0011667	0.179738	0.0458363	0.0530349	264	0.0342936	-0.0388859	0.107473	0.0371654	0.357012	TRUE
GGB45620_SGB63333	Eggs	0.0717247	-0.000620058	0.144069	0.0369113	0.0519962	0.267937	172	0.114812	0.00101245	0.228612	0.0576514	0.048182	227	0.0417923	-0.0528931	0.136478	0.0480511	0.385378	TRUE
GGB9778_SGB15398	Potatoes	0.0658077	-0.000580285	0.132196	0.0338721	0.0520364	0.267937	120	0.0550979	-0.0467127	0.156908	0.0514169	0.286208	115	0.0740192	-0.0151693	0.163208	0.0450222	0.103029	TRUE
GGB9707_SGB15229	Fruit	0.0478146	-0.00048068	0.0961099	0.0246409	0.0523242	0.268688	464	0.0462398	-0.0149554	0.107435	0.031141	0.13839	620	0.0504517	-0.0286854	0.129589	0.0402979	0.211059	TRUE
Blautia_SGB4815	Vegetables	0.0387662	-0.000397853	0.0779303	0.019982	0.0523732	0.268688	679	0.0504203	-0.00103647	0.101877	0.0262071	0.0547912	782	0.0225826	-0.0380407	0.0832058	0.0308829	0.464863	TRUE
Enterocloster_asparagiformis	Tea & Coffee	-0.0855615	-0.172011	0.000887945	0.0441077	0.0524	0.268688	89	-0.0330058	-0.211266	0.145255	0.0897003	0.713837	141	-0.102321	-0.202468	-0.00217435	0.0506547	0.0453498	TRUE
GGB4768_SGB6601	Margarine	-0.0795759	-0.159978	0.000826372	0.0410223	0.0524016	0.268688	76	-0.0126631	-0.151537	0.126211	0.0697123	0.856443	133	-0.115019	-0.215382	-0.014657	0.0507367	0.0250724	TRUE
Clostridia_bacterium_UC5_1_1D1	Alcoholic Beverages	0.0445743	-0.000472495	0.089621	0.0229835	0.0524519	0.268688	480	0.0428696	-0.0139099	0.099649	0.0288964	0.138652	361	0.0475097	-0.027061	0.12208	0.037919	0.211066	TRUE
Phocea_massiliensis	Dairy	-0.0552463	-0.111091	0.000597977	0.0284925	0.0525042	0.268688	330	-0.116401	-0.202978	-0.0298246	0.04401	0.0085756	507	-0.0111179	-0.0845665	0.0623306	0.0373848	0.766294	TRUE
Lachnospira_SGB5077	Wholegrains	0.0624361	-0.00070045	0.125573	0.0322131	0.0525964	0.268794	112	0.0716952	-0.028483	0.171873	0.0505551	0.159331	158	0.0561072	-0.0264493	0.138664	0.0417968	0.181461	TRUE
Clostridia_bacterium_12CBH8	Wholegrains	-0.0624389	-0.125598	0.000720271	0.0322247	0.0526705	0.268794	283	-0.0481926	-0.134132	0.0377471	0.0436594	0.270729	223	-0.079488	-0.173612	0.0146359	0.0477615	0.0974951	TRUE
GGB6612_SGB9346	Sweetened Beverages	0.0610262	-0.000707972	0.12276	0.0314976	0.0526858	0.268794	146	0.0501543	-0.0354256	0.135734	0.0432996	0.248696	188	0.0732448	-0.0173095	0.163799	0.045903	0.112294	TRUE
Odoribacter_splanchnicus	Meat	0.0444537	-0.000535436	0.0894429	0.0229541	0.0527897	0.26905	649	0.00118206	-0.0524058	0.0547699	0.0272902	0.965464	794	0.149103	0.0657954	0.23241	0.0424397	0.000467838	TRUE
Faecalibacillus_intestinalis	Tea & Coffee	0.0345431	-0.000442627	0.0695289	0.0178502	0.0529698	0.269382	610	0.0155316	-0.0336402	0.0647035	0.0250383	0.535297	748	0.0541924	0.00422088	0.104164	0.0254548	0.0335879	TRUE
Barnesiella_intestinihominis	Potatoes	0.0379716	-0.000488829	0.0764321	0.019623	0.0529838	0.269382	609	0.000169337	-0.0515662	0.0519049	0.0263436	0.994873	731	0.0850912	0.02735	0.142832	0.0294115	0.00392859	TRUE
GGB4603_SGB6367	Sweets & Desserts	-0.0553063	-0.111332	0.000719599	0.0285852	0.0530161	0.269382	147	-0.0618065	-0.16501	0.0413973	0.0522195	0.238572	235	-0.0525252	-0.11982	0.01477	0.0341573	0.12549	TRUE
Catenibacillus_scindens	Vegetables	-0.0535636	-0.10786	0.000732569	0.0277026	0.0531722	0.269901	300	-0.00711525	-0.0872245	0.072994	0.0407074	0.861368	322	-0.0936308	-0.168014	-0.0192482	0.0378079	0.0137923	TRUE
GGB38171_SGB72433	Wholegrains	-0.117788	-0.237243	0.00166766	0.0609478	0.0532853	0.270048	124	-0.134938	-0.275456	0.00557989	0.0709887	0.0597423	151	-0.0696991	-0.304579	0.165181	0.118872	0.558555	TRUE
Pseudoruminococcus_massiliensis	Tea & Coffee	-0.0451255	-0.0908945	0.000643424	0.0233519	0.0533088	0.270048	150	-0.0667416	-0.136491	0.00300738	0.0352978	0.060673	172	-0.0283012	-0.0897709	0.0331685	0.0311407	0.364756	TRUE
GGB9522_SGB14921	Dairy	0.0550411	-0.000825938	0.110908	0.0285041	0.0534845	0.270458	558	0.032557	-0.0385538	0.103668	0.0362029	0.368892	618	0.0917117	0.000915982	0.182507	0.0462343	0.0477438	TRUE
GGB9705_SGB15224	Vegetable Oil	0.0455319	-0.000710698	0.0917745	0.0235936	0.0536265	0.270458	418	0.0132091	-0.0510889	0.0775072	0.0327105	0.686556	524	0.0805835	0.0136657	0.147501	0.0340633	0.0183632	TRUE
Holdemania_sp_Marseille_P2844	Nuts & Seeds	-0.061639	-0.124247	0.000968786	0.0319434	0.053652	0.270458	290	-0.01789	-0.107218	0.0714383	0.0453857	0.693752	322	-0.104584	-0.193051	-0.0161174	0.0449667	0.0207936	TRUE
GGB9602_SGB15031	Sweets & Desserts	0.0351348	-0.000554524	0.0708242	0.0182092	0.0536675	0.270458	500	0.04189	-0.0110611	0.094841	0.0269508	0.120781	588	0.0294611	-0.0190492	0.0779715	0.0246996	0.233447	TRUE
Candidatus_Heteroscilispira_lomanii	Tea & Coffee	0.0916476	-0.00146428	0.18476	0.0475069	0.0537133	0.270458	114	0.0647111	-0.0748318	0.204254	0.0704342	0.36028	195	0.11413	-0.0127808	0.24104	0.0643475	0.0777304	TRUE
Merdimonas_faecis	Nuts & Seeds	0.0572603	-0.000918722	0.115439	0.0296837	0.0537292	0.270458	150	0.0458935	-0.0257074	0.117494	0.0362351	0.207537	99	0.080452	-0.02226	0.183164	0.051758	0.125343	TRUE
Eubacteriaceae_bacterium	Legumes	0.033802	-0.000547854	0.0681518	0.0175257	0.0537676	0.270458	655	0.0228225	-0.0346148	0.0802598	0.0292511	0.435555	739	0.0399506	-0.00302296	0.0829241	0.0218897	0.0684027	TRUE
Parabacteroides_goldsteinii	Legumes	-0.055148	-0.111211	0.00091511	0.0286042	0.0538586	0.270584	177	-0.0452781	-0.130104	0.0395472	0.0429815	0.293619	201	-0.0629943	-0.138563	0.0125745	0.0383229	0.101834	TRUE
GGB9342_SGB14306	Legumes	-0.035512	-0.0716196	0.00059561	0.0184226	0.0539007	0.270584	398	-0.0460545	-0.102962	0.0108533	0.0289466	0.11246	485	-0.0283346	-0.075264	0.0185947	0.0238841	0.236076	TRUE
Intestinibacter_bartlettii	Fruit	-0.0378121	-0.0762886	0.000664422	0.0196312	0.0540895	0.271007	452	-0.0460423	-0.10304	0.0109554	0.0290029	0.113133	564	-0.0308531	-0.0832362	0.0215301	0.0266691	0.247817	TRUE
GGB9699_SGB15216	Eggs	-0.0355666	-0.0717635	0.000630241	0.0184681	0.0541246	0.271007	635	-0.0379081	-0.0885336	0.0127174	0.0257805	0.141965	762	-0.0330985	-0.0850591	0.0188622	0.0264689	0.211522	TRUE
Veillonella_atypica	Sweets & Desserts	-0.0581643	-0.117365	0.00103628	0.0302049	0.0541474	0.271007	225	-0.0330832	-0.117162	0.0509952	0.0426661	0.438938	222	-0.0833635	-0.167646	0.000918818	0.0427665	0.0527003	TRUE
GGB9707_SGB15229	Alcoholic Beverages	0.0446542	-0.000846913	0.0901553	0.0232153	0.0544194	0.272071	464	0.0513966	-0.00663539	0.109429	0.0295313	0.0825515	620	0.0337467	-0.0400157	0.107509	0.037561	0.369327	TRUE
Lachnospiraceae_unclassified_SGB4924	Eggs	0.0472065	-0.000917502	0.0953305	0.0245535	0.0545307	0.272071	230	0.0462893	-0.0218925	0.114471	0.0346034	0.18253	228	0.0481366	-0.0205258	0.116799	0.0348457	0.168532	TRUE
GGB33516_SGB54347	Nuts & Seeds	-0.0473369	-0.0955973	0.000923487	0.0246231	0.054548	0.272071	203	-0.0676177	-0.138261	0.00302576	0.0358273	0.0607826	259	-0.0291821	-0.0959331	0.0375688	0.0338975	0.390108	TRUE
Harryflintia_acetispora	Animal Fat	0.0766966	-0.0015095	0.154903	0.0399018	0.054589	0.272071	242	0.0891616	-0.0122541	0.190577	0.0514838	0.0846613	109	0.057946	-0.0672165	0.183108	0.0631441	0.361424	TRUE
Clostridium_sp_AM33_3	Vegetable Oil	0.0496508	-0.000986103	0.100288	0.0258356	0.0546315	0.272071	364	0.076029	0.00991822	0.14214	0.0336181	0.0243232	702	0.0115983	-0.0676777	0.0908742	0.0403778	0.774014	TRUE
GGB9818_SGB15459	Alcoholic Beverages	0.0477146	-0.000971307	0.0964005	0.0248402	0.0547491	0.272129	303	0.0762794	0.00463129	0.147927	0.0364093	0.0370165	396	0.022841	-0.0439545	0.0896366	0.0339756	0.501908	TRUE
Prevotella_copri_clade_A	Alcoholic Beverages	0.0350392	-0.00072162	0.0708001	0.0182457	0.0548057	0.272129	169	0.070501	-0.00104719	0.142049	0.0362419	0.0534927	271	0.0229999	-0.0185749	0.0645747	0.021117	0.277066	TRUE
GGB51441_SGB71759	Potatoes	0.0493393	-0.00102482	0.0997035	0.0256965	0.0548475	0.272129	503	0.0719434	0.00696384	0.136923	0.0330735	0.0301217	656	0.0149126	-0.0652343	0.0950595	0.0408165	0.714964	TRUE
GGB9522_SGB14921	Alcoholic Beverages	-0.0534361	-0.107985	0.0011128	0.0278316	0.0548604	0.272129	558	-0.0469579	-0.116487	0.0225714	0.0353977	0.185228	618	-0.0639252	-0.152379	0.0245289	0.045042	0.156357	TRUE
Blautia_SGB4831	Vegetables	-0.0438374	-0.0886086	0.000933752	0.0228429	0.0549733	0.272359	553	-0.0400753	-0.102183	0.0220328	0.0316189	0.205542	686	-0.0479447	-0.112811	0.0169215	0.0330372	0.147182	TRUE
Veillonella_dispar	Miscellaneous Animal	-0.0471642	-0.0953413	0.00101297	0.0245806	0.0550155	0.272359	256	-0.0680419	-0.134076	-0.00200818	0.0335314	0.043499	296	-0.0229124	-0.0940363	0.0482115	0.0361395	0.526582	TRUE
Clostridium_phoceensis	Fruit	-0.0370913	-0.0749902	0.000807692	0.0193366	0.0550864	0.272441	667	-0.0176164	-0.0709548	0.0357219	0.0271645	0.516881	808	-0.0570956	-0.111137	-0.00305422	0.0275313	0.0384121	TRUE
GGB9644_SGB15121	Margarine	-0.0764021	-0.154492	0.00168792	0.0398426	0.0551618	0.272545	179	-0.0587829	-0.149973	0.0324076	0.0462103	0.205093	168	-0.127445	-0.282727	0.0278363	0.0786527	0.107089	TRUE
Candidatus_Pseudoruminococcus_merdavium	Fish & Seafood	0.075313	-0.00168803	0.152314	0.0392869	0.0552383	0.272654	164	0.0478624	-0.0396872	0.135412	0.0443374	0.28349	108	0.175633	0.00760723	0.343659	0.0847595	0.0408733	TRUE
GGB9619_SGB15067	Vegetable Oil	0.0455342	-0.0010565	0.0921248	0.0237712	0.0554263	0.273127	265	0.00585355	-0.0711837	0.0828908	0.0391252	0.88119	559	0.0687525	0.00996643	0.127539	0.0299284	0.0219895	TRUE
GGB9697_SGB15213	Sweetened Beverages	0.0707241	-0.00165725	0.143105	0.0369299	0.0554812	0.273127	99	0.0925546	-0.0124413	0.19755	0.0529088	0.0835849	133	0.049984	-0.0520274	0.151996	0.0515705	0.334321	TRUE
Longicatena_caecimuris	Wholegrains	-0.0728037	-0.147318	0.00171102	0.0380184	0.0554977	0.273127	112	-0.0643246	-0.156317	0.0276674	0.0464239	0.16894	85	-0.0900704	-0.221812	0.0416712	0.0662481	0.177779	TRUE
Sellimonas_intestinalis	Dairy	0.0486329	-0.00116571	0.0984315	0.0254079	0.0556094	0.273369	225	0.0472204	-0.0146227	0.109064	0.0313827	0.133845	117	0.0513202	-0.0344155	0.137056	0.0432872	0.238308	TRUE
Lacrimispora_amygdalina	Potatoes	-0.0403493	-0.0816736	0.00097503	0.0210842	0.055656	0.273369	420	-0.00313051	-0.0600058	0.0537447	0.0289347	0.913896	780	-0.0824845	-0.142919	-0.0220501	0.0307865	0.00753566	TRUE
Merdimonas_faecis	Wholegrains	-0.0607343	-0.122979	0.0015103	0.031758	0.0558239	0.273494	150	-0.0527314	-0.129301	0.0238383	0.0387496	0.175749	99	-0.0771082	-0.1871	0.0328837	0.0554264	0.167456	TRUE
Blautia_sp_MSK_20_85	Nuts & Seeds	-0.0376209	-0.0761861	0.000944396	0.0196765	0.0558803	0.273494	475	-0.0577201	-0.111456	-0.00398429	0.0273467	0.03533	576	-0.0160456	-0.0716946	0.0396033	0.0283331	0.571402	TRUE
Mediterraneibacter_sp_gm002	Fish & Seafood	0.0565023	-0.00142599	0.114431	0.0295558	0.0559126	0.273494	226	0.0622336	-0.0237771	0.148244	0.0436478	0.155338	340	0.051649	-0.0273558	0.130654	0.0401654	0.199363	TRUE
GGB9610_SGB15045	Margarine	-0.0672255	-0.136162	0.00171042	0.0351721	0.0559617	0.273494	130	-0.0787876	-0.208922	0.051347	0.0657736	0.233249	228	-0.0625953	-0.144612	0.0194216	0.0416231	0.134033	TRUE
GGB45491_SGB63163	Tea & Coffee	-0.0477661	-0.0967648	0.00123263	0.0249998	0.0560485	0.273494	300	-0.0542542	-0.117286	0.00877725	0.0320293	0.091486	233	-0.037651	-0.116445	0.0411429	0.039992	0.347568	TRUE
Clostridiales_unclassified_SGB15145	Sweets & Desserts	-0.0470072	-0.0952336	0.00121911	0.0246057	0.0560794	0.273494	233	-0.0583301	-0.14892	0.0322603	0.0459793	0.205882	677	-0.0424633	-0.0996546	0.0147281	0.0291275	0.145378	TRUE
GGB9347_SGB14313	Refined Grains	0.0389993	-0.00101499	0.0790137	0.0204158	0.0561013	0.273494	265	0.0665365	0.0068454	0.126228	0.0303156	0.0290857	335	0.0161458	-0.0381802	0.0704718	0.0276174	0.559203	TRUE
GGB2983_SGB3965	Sweetened Beverages	-0.0940139	-0.190481	0.00245338	0.0492189	0.0561181	0.273494	125	-0.106631	-0.24185	0.0285871	0.068317	0.121211	194	-0.0803971	-0.220375	0.0595812	0.070971	0.258732	TRUE
Bacilli_unclassified_SGB6422	Legumes	-0.067218	-0.136213	0.00177702	0.0352022	0.0561997	0.273625	108	-0.0732645	-0.179486	0.0329572	0.0535828	0.17483	159	-0.0626266	-0.154848	0.0295949	0.0466923	0.18181	TRUE
Ruminococcaceae_unclassified_SGB4191	Potatoes	0.035939	-0.000990956	0.072869	0.0188422	0.0564725	0.27431	357	0.0314615	-0.0256699	0.088593	0.0290501	0.27962	455	0.0391906	-0.00945956	0.0878408	0.0247558	0.114108	TRUE
GGB9631_SGB15087	Meat	0.0642314	-0.00179194	0.130255	0.033686	0.0565506	0.27431	169	0.0684099	-0.0255008	0.162321	0.0475693	0.152318	186	0.0600284	-0.0340962	0.154153	0.0477094	0.210027	TRUE
Eubacterium_siraeum	Potatoes	0.0260607	-0.000732937	0.0528543	0.0136705	0.0566049	0.27431	465	0.0333507	-0.00999479	0.0766962	0.0220578	0.131251	613	0.0215143	-0.0126943	0.0557229	0.0174192	0.217279	TRUE
GGB9774_SGB15394	Fruit Juice	0.0991662	-0.00280767	0.20114	0.0520285	0.0566502	0.27431	121	0.0978631	-0.0253215	0.221048	0.0622166	0.118456	125	0.102197	-0.0855997	0.289993	0.0948812	0.283595	TRUE
GGB9522_SGB14921	Eggs	0.0551504	-0.00156729	0.111868	0.0289381	0.0566756	0.27431	558	0.0762978	0.0042866	0.148309	0.0366613	0.037886	618	0.0201957	-0.0723662	0.112758	0.0471337	0.668457	TRUE
Bacteroides_uniformis	Sweets & Desserts	-0.0376829	-0.07645	0.00108414	0.0197795	0.0567602	0.27431	692	-0.0626521	-0.113514	-0.0117906	0.0259048	0.0158442	814	-0.00277361	-0.062897	0.0573498	0.0306301	0.927872	TRUE
Massilioclostridium_coli	Dairy	0.0574124	-0.00165342	0.116478	0.0301362	0.0567672	0.27431	311	0.0904373	0.00726994	0.173605	0.0422674	0.0331744	345	0.0232655	-0.0612702	0.107801	0.0429795	0.588645	TRUE
GGB4566_SGB6305	Vegetable Oil	-0.0643667	-0.13059	0.00185667	0.0337881	0.0567783	0.27431	138	-0.0605703	-0.168706	0.047565	0.0546847	0.270045	204	-0.066711	-0.15144	0.0180178	0.0429721	0.122187	TRUE
GGB9694_SGB15203	Fruit Juice	0.0368768	-0.00107796	0.0748316	0.019365	0.0568713	0.274469	377	0.0357113	-0.0167586	0.0881811	0.0266846	0.181632	367	0.0381736	-0.0171753	0.0935225	0.0281464	0.175865	TRUE
Clostridium_sp_AF34_13	Miscellaneous Animal	-0.0445866	-0.0904932	0.00132001	0.0234222	0.0569614	0.274469	239	-0.0537748	-0.135042	0.0274921	0.0412526	0.193672	390	-0.0402155	-0.0961566	0.0157256	0.0284531	0.158349	TRUE
Akkermansia_muciniphila	Fruit	-0.026913	-0.0546244	0.000798369	0.0141387	0.0569757	0.274469	550	-0.0221026	-0.0608531	0.0166479	0.0197274	0.263048	579	-0.0319938	-0.0718138	0.00782621	0.0202742	0.115104	TRUE
Alistipes_ihumii	Potatoes	0.0371192	-0.00111585	0.0753543	0.019508	0.0570713	0.274545	484	0.0199056	-0.0342791	0.0740904	0.0275765	0.47075	603	0.0543629	0.00015774	0.108568	0.0276006	0.0493498	TRUE
Lachnoclostridium_sp_An138	Legumes	-0.0543202	-0.11028	0.00163964	0.0285515	0.0571011	0.274545	135	-0.0700496	-0.139045	-0.00105442	0.0348843	0.0585582	121	-0.0224024	-0.12079	0.0759851	0.0496924	0.652959	TRUE
Clostridium_phoceensis	Sweets & Desserts	-0.0364435	-0.0739981	0.00111102	0.0191608	0.0571738	0.274631	667	-0.0393861	-0.0924866	0.0137144	0.0270434	0.145757	808	-0.0334772	-0.0867741	0.0198196	0.027152	0.217954	TRUE
Ruminococcaceae_bacterium_AM07_15	Legumes	-0.071726	-0.145657	0.00220534	0.0377207	0.0572367	0.27467	131	-0.0724156	-0.171362	0.0265311	0.050014	0.150128	197	-0.0708162	-0.184106	0.0424737	0.0574451	0.219236	TRUE
Bacteroides_salyersiae	Margarine	-0.0512723	-0.104156	0.00161131	0.0269819	0.0574009	0.275195	140	-0.0603079	-0.145208	0.0245919	0.0429399	0.162475	217	-0.0453769	-0.113741	0.022987	0.0346847	0.1922	TRUE
Bacteroides_cellulosilyticus	Tea & Coffee	0.033739	-0.00107139	0.0685494	0.0177607	0.0574803	0.275312	385	0.0379051	-0.0120739	0.0878842	0.0254196	0.136798	465	0.0297652	-0.0190198	0.0785502	0.0248258	0.231161	TRUE
Erysipelotrichaceae_bacterium	Vegetables	-0.0459129	-0.093308	0.00148216	0.0241816	0.0576077	0.275379	332	-0.05922	-0.129636	0.0111955	0.0357956	0.0990469	420	-0.0347421	-0.0992087	0.0297246	0.0327968	0.290081	TRUE
Clostridia_unclassified_SGB71281	Vegetable Oil	-0.0666283	-0.135415	0.00215874	0.0350961	0.0576362	0.275379	131	-0.0609279	-0.164667	0.0428115	0.0524365	0.247493	142	-0.0712542	-0.164637	0.0221291	0.0472365	0.13374	TRUE
Ruminococcaceae_bacterium_D5	Fruit Juice	0.0430869	-0.00144287	0.0876166	0.0227197	0.0578997	0.275379	278	0.0776203	0.0117239	0.143517	0.0334744	0.0211664	365	0.0135913	-0.0472453	0.074428	0.0309365	0.660689	TRUE
Coprobacter_fastidiosus	Animal Fat	0.0392254	-0.00132111	0.079772	0.0206874	0.0579464	0.275379	347	0.0675412	0.00236284	0.13272	0.0331386	0.0423299	550	0.0211438	-0.0308732	0.0731608	0.0264813	0.424985	TRUE
GGB3486_SGB4658	Alcoholic Beverages	0.0548215	-0.00186152	0.111504	0.0289204	0.0580133	0.275379	130	0.106786	0.0127406	0.200831	0.047533	0.0264249	213	0.0242785	-0.0475558	0.0961129	0.0364416	0.506007	TRUE
GGB9557_SGB14966	Legumes	-0.0501268	-0.101969	0.00171557	0.0264507	0.0580785	0.275379	413	-0.0726246	-0.142688	-0.00256158	0.0356421	0.0422907	501	-0.022547	-0.100081	0.0549865	0.0394629	0.568023	TRUE
Streptococcus_sp_A12	Sweets & Desserts	-0.0404518	-0.0822968	0.00139323	0.0213499	0.0581312	0.275379	483	-0.0179183	-0.0685626	0.032726	0.0257745	0.487271	313	-0.0897118	-0.164694	-0.0147293	0.0381087	0.0192404	TRUE
GGB3677_SGB4990	Fruit Juice	0.0915612	-0.00315632	0.186279	0.0483262	0.0581386	0.275379	118	0.112089	-0.0147451	0.238924	0.0640434	0.0828298	107	0.064416	-0.0815927	0.210425	0.0736452	0.38389	TRUE
Phocaeicola_massiliensis	Tea & Coffee	-0.047283	-0.0961959	0.00162995	0.024956	0.0581387	0.275379	236	-0.090509	-0.169282	-0.0117355	0.0399843	0.0245278	323	-0.019698	-0.0825381	0.043142	0.0319413	0.537882	TRUE
GGB9608_SGB15041	Refined Grains	0.0640294	-0.002212	0.130271	0.0337973	0.0581567	0.275379	312	0.0370653	-0.0512215	0.125352	0.0448698	0.409422	385	0.0993891	-0.00163718	0.200415	0.0513825	0.0538976	TRUE
Ruminococcaceae_unclassified_SGB15233	Miscellaneous Animal	0.0354862	-0.0012322	0.0722047	0.0187342	0.0581996	0.275379	412	0.00776897	-0.049415	0.0649529	0.0290901	0.789555	533	0.0551283	0.00702211	0.103234	0.0244886	0.0247847	TRUE
Acidaminococcus_intestini	Margarine	0.0751666	-0.00261671	0.15295	0.0396861	0.0582212	0.275379	73	0.0683265	-0.0328026	0.169456	0.0507303	0.183468	101	0.085955	-0.0404458	0.212356	0.063711	0.180509	TRUE
Veillonella_parvula	Miscellaneous Animal	-0.0434538	-0.0884226	0.00151494	0.0229437	0.0582336	0.275379	319	-0.0426068	-0.104187	0.0189734	0.0312994	0.174452	335	-0.0444376	-0.11079	0.0219151	0.0337314	0.18863	TRUE
Faecalibacillus_intestinalis	Miscellaneous Animal	0.0347573	-0.0012264	0.0707411	0.0183594	0.058336	0.275379	610	0.0366176	-0.0133496	0.0865848	0.0254433	0.150616	748	0.0327366	-0.0193226	0.0847958	0.0265183	0.21741	TRUE
GGB35068_SGB47850	Vegetable Oil	-0.0556723	-0.113329	0.00198462	0.0294173	0.0584244	0.275379	281	-0.00966894	-0.0856975	0.0663596	0.0386231	0.802515	300	-0.11923	-0.208569	-0.0298897	0.0453979	0.0090823	TRUE
Eggerthellaceae_bacterium	Nuts & Seeds	-0.037426	-0.0761879	0.00133589	0.0197768	0.0584356	0.275379	312	-0.0373834	-0.0815667	0.00679998	0.0224552	0.0969978	253	-0.0375735	-0.119809	0.0446616	0.041756	0.36909	TRUE
Clostridium_sp_Marseille_P3244	Sweetened Beverages	0.0484868	-0.00173304	0.0987067	0.0256229	0.0584473	0.275379	407	0.0351939	-0.0245267	0.0949146	0.0303794	0.247365	190	0.0812491	-0.0128304	0.175329	0.0476933	0.0901394	TRUE
Blautia_sp_AF19_10LB	Fish & Seafood	0.0328468	-0.00117892	0.0668726	0.0173604	0.0584836	0.275379	357	0.0303983	-0.018573	0.0793696	0.0249009	0.223013	447	0.0351625	-0.0124293	0.0827543	0.0242161	0.147204	TRUE
Lachnospiraceae_bacterium_BX3	Refined Grains	-0.0553862	-0.112782	0.00201013	0.0292844	0.0585813	0.275507	199	-0.0137667	-0.0929044	0.0653711	0.0401303	0.731934	222	-0.102794	-0.187201	-0.0183862	0.0428301	0.0172661	TRUE
Bifidobacterium_pseudocatenulatum	Fish & Seafood	-0.0493295	-0.100463	0.00180446	0.0260892	0.0586512	0.275507	173	-0.0647271	-0.134161	0.00470708	0.035177	0.0675429	189	-0.0305061	-0.107231	0.0462184	0.0388939	0.433856	TRUE
GGB9705_SGB15225	Margarine	-0.0468205	-0.0953584	0.00171743	0.0247647	0.0586759	0.275507	409	-0.0232489	-0.0955557	0.0490579	0.0367825	0.527703	621	-0.0663649	-0.132139	-0.000590861	0.0334933	0.0479875	TRUE
GGB4585_SGB6340	Nuts & Seeds	-0.0508469	-0.103585	0.00189143	0.0269078	0.058802	0.275603	238	-0.0247631	-0.10092	0.0513942	0.038658	0.522433	334	-0.0753604	-0.149081	-0.00164032	0.0374763	0.0451893	TRUE
Clostridium_sp_AF36_4	Sweetened Beverages	-0.032895	-0.0670145	0.00122446	0.0174082	0.058808	0.275603	536	-0.0192228	-0.0677318	0.0292862	0.024694	0.436669	677	-0.0464023	-0.0945951	0.00179048	0.0245446	0.0591402	TRUE
GGB4456_SGB6141	Margarine	-0.0426998	-0.087	0.00160029	0.0226025	0.0588701	0.275603	308	-0.0345461	-0.0999122	0.0308199	0.0332191	0.299285	399	-0.0497286	-0.110363	0.0109061	0.0308426	0.10769	TRUE
Bifidobacterium_bifidum	Miscellaneous Animal	0.0456986	-0.00172135	0.0931185	0.0241943	0.0589164	0.275603	199	0.0319016	-0.0264509	0.0902542	0.0295903	0.282557	219	0.0735264	-0.00929891	0.156352	0.042024	0.0816157	TRUE
GGB3189_SGB4212	Fruit	-0.0795978	-0.162212	0.00301688	0.0421511	0.0589735	0.275613	87	-0.135441	-0.252059	-0.0188233	0.0586628	0.0236515	101	-0.0199935	-0.140234	0.100247	0.0606061	0.743365	TRUE
Bacilli_unclassified_SGB6473	Meat	0.0619833	-0.00241444	0.126381	0.0328566	0.0592303	0.27644	141	0.0335984	-0.0844067	0.151604	0.0596874	0.574425	207	0.0743243	-0.00326847	0.151917	0.0393563	0.0603937	TRUE
GGB9633_SGB15090	Eggs	-0.0523361	-0.106717	0.00204517	0.027746	0.0592608	0.27644	218	-0.0349324	-0.110223	0.040358	0.0381999	0.361828	261	-0.0717708	-0.15126	0.00771785	0.0403674	0.0766445	TRUE
Pseudoflavonifractor_capillosus	Fruit	-0.0540466	-0.110219	0.00212574	0.0286599	0.0593229	0.276472	168	-0.046621	-0.143837	0.0505955	0.0492417	0.345154	341	-0.0578507	-0.127176	0.0114742	0.0352446	0.101659	TRUE
Anaerofilum_sp_BX8	Vegetables	-0.0591706	-0.120695	0.00235381	0.0313906	0.0594326	0.276635	181	-0.0658906	-0.141097	0.0093161	0.0381135	0.0856431	122	-0.0449996	-0.154574	0.0645745	0.0553471	0.417844	TRUE
Eubacterium_siraeum	Wholegrains	-0.0259832	-0.0530039	0.00103738	0.0137863	0.0594681	0.276635	465	-0.0435981	-0.0874749	0.000278819	0.0223282	0.0514971	613	-0.0151305	-0.0495489	0.0192879	0.017526	0.388315	TRUE
Alistipes_indistinctus	Meat	0.0345258	-0.00139267	0.0704443	0.0183261	0.059569	0.276847	441	0.0395595	-0.0145983	0.0937173	0.027556	0.151837	539	0.0305338	-0.0176711	0.0787388	0.0245395	0.214017	TRUE
Clostridium_leptum	Margarine	0.0330367	-0.00134816	0.0674216	0.0175436	0.0596844	0.276913	687	0.0441591	-0.00714706	0.0954653	0.0261309	0.0915096	695	0.0239092	-0.0225678	0.0703863	0.0236719	0.312839	TRUE
Candidatus_Pararuminococcus_gallinarum	Fruit	-0.0464564	-0.0948103	0.00189758	0.0246708	0.0596938	0.276913	453	-0.0327985	-0.101599	0.0360019	0.0350089	0.349335	435	-0.0599299	-0.128272	0.00841243	0.0347719	0.0855172	TRUE
GGB9561_SGB14972	Wholegrains	-0.0622607	-0.127126	0.00260494	0.0330953	0.0599374	0.277219	176	-0.0674683	-0.154113	0.0191766	0.0439017	0.12619	179	-0.0554056	-0.154805	0.0439935	0.05037	0.272912	TRUE
Eubacterium_sp_AM28_29	Sweets & Desserts	0.0490348	-0.00205251	0.100122	0.0260654	0.0599421	0.277219	219	0.0486903	-0.0189073	0.116288	0.0342977	0.157169	280	0.0495058	-0.0294384	0.12845	0.0401037	0.21813	TRUE
Clostridia_unclassified_SGB6276	Fish & Seafood	0.04618	-0.00196654	0.0943266	0.024565	0.0601204	0.277219	287	0.0538997	-0.0279323	0.135732	0.0415752	0.195915	438	0.0420395	-0.0178041	0.101883	0.0304484	0.168091	TRUE
GGB2980_SGB3962	Tea & Coffee	-0.0476944	-0.0974203	0.00203156	0.0253709	0.0601232	0.277219	424	-0.0475547	-0.10458	0.00947043	0.0290118	0.10203	207	-0.0481484	-0.151278	0.0549808	0.0523088	0.358428	TRUE
Eubacterium_siraeum	Legumes	0.0258404	-0.0011033	0.0527842	0.0137471	0.0601481	0.277219	465	0.0374015	-0.00666095	0.081464	0.0224226	0.0960389	613	0.0188778	-0.0152952	0.0530507	0.017401	0.278413	TRUE
Candidatus_Neoruminococcus_faecicola	Fish & Seafood	0.0844245	-0.00362678	0.172476	0.0449249	0.0602125	0.277219	156	0.104729	-0.0181653	0.227622	0.0622125	0.0943642	237	0.0622996	-0.065641	0.19024	0.0649423	0.338403	TRUE
Bacteroides_cellulosilyticus	Fruit	-0.0326255	-0.0666542	0.00140319	0.0173619	0.0602249	0.277219	385	-0.0407696	-0.0870545	0.00551539	0.0235408	0.0842052	465	-0.022912	-0.0734327	0.0276087	0.0257091	0.373288	TRUE
Ruminococcus_bicirculans	Dairy	-0.0289071	-0.0590625	0.00124829	0.0153857	0.0602676	0.277219	559	-0.026315	-0.0705851	0.017955	0.0225382	0.243481	682	-0.0311693	-0.0725094	0.0101709	0.0210548	0.139246	TRUE
Blautia_sp_AF19_10LB	Fruit Juice	-0.0307245	-0.0627948	0.00134584	0.0163627	0.0604204	0.277219	357	-0.0133268	-0.0583502	0.0316966	0.0228934	0.560864	447	-0.0488936	-0.0948726	-0.00291451	0.0233955	0.0372002	TRUE
Streptococcus_parasanguinis	Vegetables	-0.0317023	-0.0647952	0.00139071	0.0168845	0.0604362	0.277219	654	-0.0433289	-0.0859854	-0.000672295	0.0217236	0.0465152	556	-0.0139611	-0.0666711	0.0387489	0.0268347	0.603089	TRUE
Dorea_longicatena	Vegetable Oil	-0.0481549	-0.098426	0.00211628	0.025649	0.0604558	0.277219	688	-0.0361869	-0.0935581	0.0211842	0.0292199	0.215986	803	-0.0883386	-0.193438	0.0167606	0.0535421	0.0993624	TRUE
Clostridium_sp_NSJ_42	Refined Grains	-0.0357619	-0.0731009	0.00157712	0.0190509	0.0604936	0.277219	309	-0.0380314	-0.100486	0.0244233	0.03174	0.231768	524	-0.0344839	-0.0812754	0.0123076	0.0238184	0.148311	TRUE
GGB9524_SGB14924	Tea & Coffee	-0.0461574	-0.0943536	0.00203885	0.0245904	0.060511	0.277219	381	-0.000309719	-0.0657421	0.0651227	0.0332782	0.992579	424	-0.101301	-0.173037	-0.0295643	0.0364962	0.00576572	TRUE
Phascolarctobacterium_faecium	Meat	0.0348455	-0.0015425	0.0712335	0.0185656	0.0605345	0.277219	288	0.00510792	-0.0544156	0.0646315	0.0302416	0.865993	382	0.052832	0.00658794	0.099076	0.0235194	0.0252687	TRUE
Clostridium_fessum	Fruit	-0.043421	-0.0887757	0.00193375	0.0231406	0.0606006	0.277268	575	-0.012227	-0.0707933	0.0463394	0.0298183	0.681926	779	-0.0906545	-0.162682	-0.0186271	0.0366921	0.0137011	TRUE
Dielma_fastidiosa	Nuts & Seeds	-0.0574249	-0.117478	0.00262823	0.0306399	0.0609048	0.278406	131	-0.0245348	-0.131773	0.0827038	0.0542053	0.651601	193	-0.0728682	-0.146129	0.000392816	0.0371431	0.0512608	TRUE
Alistipes_sp_AF17_16	Margarine	0.0508956	-0.00234438	0.104136	0.0271638	0.0609775	0.278484	227	0.0168859	-0.0602995	0.0940713	0.0391701	0.666902	343	0.0824045	0.00824645	0.156563	0.0377026	0.0295314	TRUE
Holdemania_filiformis	Fruit	-0.0533835	-0.109281	0.00251386	0.0285196	0.0612317	0.27939	362	-0.0112467	-0.0912364	0.0687429	0.040675	0.782324	445	-0.0941318	-0.172743	-0.0155206	0.0399992	0.0190446	TRUE
Oscillospiraceae_bacterium_NSJ_64	Sweetened Beverages	0.051893	-0.00246035	0.106246	0.0277318	0.0613112	0.279499	204	0.0338022	-0.0575413	0.125146	0.0463269	0.466468	401	0.0619958	-0.00606371	0.130055	0.0346198	0.0741141	TRUE
Haemophilus_parainfluenzae	Sweetened Beverages	-0.0360476	-0.0738161	0.00172095	0.01927	0.0613926	0.279616	292	-0.0436627	-0.105008	0.0176825	0.031169	0.162344	487	-0.031336	-0.0795084	0.0168363	0.024517	0.201819	TRUE
GGB9557_SGB14966	Dairy	-0.0498261	-0.102045	0.00239295	0.0266429	0.0614633	0.279683	413	-0.0949461	-0.167656	-0.0222358	0.0369888	0.0106207	501	-0.00117565	-0.0766379	0.0742866	0.0384086	0.975594	TRUE
Lachnospiraceae_unclassified_SGB4882	Wholegrains	0.0382774	-0.00184693	0.0784017	0.020472	0.061519	0.279683	241	0.0378032	-0.0286324	0.104239	0.0337254	0.263656	386	0.0385541	-0.0120959	0.089204	0.025761	0.135334	TRUE
GGB9059_SGB13976	Sweetened Beverages	0.0538841	-0.00262083	0.110389	0.0288296	0.061615	0.279735	91	0.0634203	-0.0439044	0.170745	0.0540223	0.244571	148	0.0500868	-0.0172823	0.117456	0.0340896	0.144442	TRUE
Desulfovibrio_piger	Sweetened Beverages	0.0711666	-0.00346922	0.145802	0.0380802	0.0616421	0.279735	170	0.110591	0.0107614	0.210421	0.0505698	0.0301613	207	0.0195324	-0.0945669	0.133632	0.057873	0.736087	TRUE
GGB4599_SGB6362	Sweetened Beverages	0.0494224	-0.00243612	0.101281	0.0264589	0.0617771	0.279968	148	0.0345406	-0.0360032	0.105084	0.0356961	0.334874	215	0.0675685	-0.0101271	0.145264	0.0394171	0.0879703	TRUE
Ruminococcaceae_unclassified_SGB15234	Tea & Coffee	-0.0315257	-0.0646145	0.00156307	0.0168823	0.0618488	0.279968	433	-0.0373969	-0.0883131	0.0135194	0.0259054	0.149742	568	-0.0271914	-0.0709097	0.0165268	0.022258	0.222353	TRUE
Clostridia_unclassified_SGB6276	Wholegrains	0.0442505	-0.00221268	0.0907137	0.0237062	0.0619538	0.279968	287	0.104556	0.0285619	0.18055	0.0386091	0.00719136	438	0.00775733	-0.0512723	0.066787	0.0300343	0.796313	TRUE
GGB4603_SGB6367	Legumes	-0.0537723	-0.110235	0.00269059	0.0288081	0.0619621	0.279968	147	-0.0846856	-0.186665	0.0172936	0.0515999	0.1031	235	-0.0397733	-0.108184	0.0286376	0.0347236	0.253224	TRUE
Alistipes_shahii	Miscellaneous Animal	0.0379311	-0.0018996	0.0777618	0.0203222	0.0619729	0.279968	562	0.0175726	-0.0320931	0.0672384	0.0252855	0.487365	688	0.075074	0.00801608	0.142132	0.0341536	0.0282747	TRUE
GGB9559_SGB14968	Miscellaneous Animal	-0.064496	-0.132246	0.00325371	0.0345668	0.0620643	0.279996	177	-0.0717945	-0.157976	0.014387	0.0436686	0.101989	137	-0.0522492	-0.164114	0.0596157	0.0565671	0.357348	TRUE
Alistipes_timonensis	Vegetables	0.0892042	-0.00453124	0.18294	0.0478251	0.0621509	0.279996	107	0.0678488	-0.0641299	0.199827	0.0665686	0.310505	122	0.111985	-0.024132	0.248102	0.0687541	0.106296	TRUE
Cloacibacillus_evryensis	Tea & Coffee	0.0829581	-0.0042419	0.170158	0.0444906	0.0622347	0.279996	111	0.106682	-0.00497291	0.218336	0.056341	0.061171	85	0.0436584	-0.100545	0.187862	0.0725149	0.548836	TRUE
Anaerotruncus_colihominis	Eggs	-0.0538992	-0.110562	0.00276359	0.0289101	0.0622696	0.279996	180	-0.0476517	-0.145669	0.0503657	0.0496717	0.338914	238	-0.0570998	-0.127139	0.0129391	0.0355523	0.109946	TRUE
Streptococcus_sp_A12	Tea & Coffee	-0.038034	-0.0780323	0.00196429	0.0204077	0.0623622	0.279996	483	-0.0312672	-0.0812648	0.0187304	0.0254454	0.219752	313	-0.0502343	-0.11746	0.0169918	0.0341666	0.142519	TRUE
Pseudoflavonifractor_SGB15156	Refined Grains	-0.0566392	-0.116204	0.0029252	0.0303906	0.0623624	0.279996	117	-0.0395942	-0.136763	0.0575748	0.0490597	0.421486	191	-0.0672526	-0.143614	0.00910933	0.0387127	0.0843002	TRUE
Bacteroides_eggerthii	Tea & Coffee	-0.0425706	-0.087358	0.0022168	0.0228511	0.0624688	0.279996	206	-0.0192592	-0.0892554	0.0507371	0.0355022	0.5881	220	-0.0590596	-0.117906	-0.000212914	0.0298584	0.0492174	TRUE
Enterocloster_asparagiformis	Margarine	0.0899	-0.0046979	0.184498	0.0482651	0.0625145	0.279996	89	0.0288945	-0.136092	0.193881	0.0830207	0.728688	141	0.121045	0.00376717	0.238323	0.0593196	0.0432296	TRUE
Desulfovibrio_piger	Meat	0.0703914	-0.00368865	0.144471	0.0377966	0.0625507	0.279996	170	0.0475056	-0.0540848	0.149096	0.0514616	0.35734	207	0.0971963	-0.0126068	0.206999	0.0556939	0.0825995	TRUE
Eggerthellaceae_unclassified_SGB14341	Miscellaneous Animal	0.0341496	-0.00179058	0.0700897	0.0183371	0.0625585	0.279996	421	0.0475896	0.000147919	0.0950312	0.0241356	0.0493114	341	0.0157994	-0.0396727	0.0712716	0.0282019	0.575703	TRUE
GGB9621_SGB15073	Sweets & Desserts	-0.0407833	-0.0837188	0.00215216	0.0219062	0.0626426	0.279996	329	-0.047391	-0.112626	0.0178442	0.0331611	0.153956	520	-0.035667	-0.0929918	0.0216577	0.0291797	0.222156	TRUE
Erysipelatoclostridium_ramosum	Miscellaneous Animal	-0.0479661	-0.0984799	0.00254772	0.0257728	0.0627285	0.279996	222	-0.0520769	-0.113559	0.00940554	0.0311974	0.096506	124	-0.0391304	-0.129665	0.0514045	0.0457377	0.3941	TRUE
Bacteroides_salyersiae	Vegetable Oil	-0.0531726	-0.109181	0.00283614	0.0285764	0.0627843	0.279996	140	-0.0407284	-0.122959	0.0415025	0.04159	0.329253	217	-0.0643014	-0.141823	0.0132198	0.0393308	0.103833	TRUE
Clostridium_sp_AM49_4BH	Vegetables	0.033888	-0.00183083	0.0696068	0.0182242	0.0629559	0.279996	439	0.0405677	-0.0115538	0.0926891	0.0265196	0.126818	585	0.027911	-0.0213588	0.0771808	0.025086	0.266364	TRUE
Romboutsia_timonensis	Legumes	-0.0322023	-0.0661461	0.00174142	0.0173186	0.0629688	0.279996	584	-0.0489004	-0.0990043	0.00120351	0.0255106	0.0557488	774	-0.017928	-0.0642294	0.0283735	0.0235867	0.447435	TRUE
Candidatus_Alloruminococcus_vanvlietii	Potatoes	0.0919405	-0.00498657	0.188868	0.0494535	0.0630087	0.279996	81	0.0895302	-0.095787	0.274848	0.0931213	0.339382	167	0.0928873	-0.0223439	0.208118	0.0583639	0.113442	TRUE
GGB9709_SGB15238	Sweets & Desserts	0.0487313	-0.00264396	0.100107	0.0262124	0.0630134	0.279996	207	0.044504	-0.0295153	0.118523	0.0375438	0.237359	258	0.0527517	-0.0193489	0.124852	0.0366134	0.150922	TRUE
Bilophila_wadsworthia	Alcoholic Beverages	0.0385503	-0.00210548	0.079206	0.0207431	0.0631035	0.279996	630	0.0579448	0.000261109	0.115629	0.0293744	0.0489955	757	0.0192589	-0.0382527	0.0767704	0.0292962	0.511145	TRUE
GGB9568_SGB14980	Vegetables	0.0807754	-0.00441588	0.165967	0.0434657	0.0631166	0.279996	124	0.0844493	-0.0241327	0.193031	0.0548549	0.126337	119	0.0745769	-0.0665203	0.215674	0.0712514	0.297465	TRUE
Clostridiales_bacterium_NSJ_40	Sweets & Desserts	0.0502654	-0.00276588	0.103297	0.0270573	0.0632059	0.279996	443	0.0521766	-0.0179985	0.122352	0.0357062	0.144726	347	0.0476879	-0.0338693	0.129245	0.041466	0.250949	TRUE
Alistipes_communis	Fruit	0.0346319	-0.00190952	0.0711733	0.0186439	0.0632338	0.279996	611	0.0435321	-0.00284323	0.0899074	0.0236144	0.0657574	728	0.0199031	-0.0397361	0.0795423	0.0303781	0.51256	TRUE
Alistipes_sp_AF17_16	Sweetened Beverages	0.0480497	-0.00265376	0.0987532	0.0258696	0.0632569	0.279996	227	0.0222518	-0.0498408	0.0943445	0.0365857	0.54367	343	0.0738461	0.00188693	0.145805	0.0365846	0.044329	TRUE
Candidatus_Pseudobutyricicoccus_lothianensis	Sweetened Beverages	0.0495668	-0.00273907	0.101873	0.0266872	0.0632646	0.279996	262	0.0434548	-0.0290362	0.115946	0.0368144	0.238944	394	0.0563357	-0.019832	0.132503	0.0387421	0.146765	TRUE
GGB9636_SGB15107	Sweets & Desserts	0.0481363	-0.0026928	0.0989653	0.0259337	0.063435	0.280503	176	0.0842302	0.00519135	0.163269	0.0400478	0.0369118	235	0.0220696	-0.0449814	0.0891205	0.0340333	0.517412	TRUE
GGB9634_SGB15093	Vegetable Oil	0.0393194	-0.00225796	0.0808968	0.0212133	0.0638074	0.281577	351	0.0525291	-0.00581956	0.110878	0.0296673	0.077513	453	0.0254998	-0.0341341	0.0851337	0.0303445	0.401181	TRUE
Anaerosacchariphilus_sp_NSJ_68	Dairy	-0.0556283	-0.114457	0.00320031	0.0300152	0.0638335	0.281577	308	-0.0932009	-0.178629	-0.00777275	0.0434148	0.0326445	497	-0.0212261	-0.102848	0.0603954	0.0415428	0.60962	TRUE
Clostridia_bacterium	Sweets & Desserts	0.0447738	-0.00258584	0.0921334	0.0241635	0.0638896	0.281577	722	0.0318931	-0.0454063	0.109192	0.039373	0.4182	831	0.0525564	-0.00751561	0.112628	0.0306048	0.0863092	TRUE
Ruminococcus_callidus	Dairy	-0.0485667	-0.0999409	0.00280747	0.0262118	0.0639028	0.281577	227	-0.0161007	-0.0844221	0.0522206	0.0346718	0.642838	266	-0.0918732	-0.170718	-0.0130281	0.0400441	0.0225678	TRUE
Ruminococcus_bromii	Miscellaneous Animal	0.0343801	-0.00200396	0.0707641	0.0185636	0.064024	0.281863	501	0.0346593	-0.012799	0.0821177	0.0241553	0.151961	574	0.0339772	-0.023008	0.0909624	0.0290132	0.242057	TRUE
Clostridiales_bacterium_KLE1615	Refined Grains	-0.033329	-0.0686126	0.00195461	0.0180022	0.0641138	0.281881	617	-0.0386198	-0.0817252	0.0044855	0.0219497	0.0789975	800	-0.022457	-0.0842201	0.0393061	0.0314646	0.475614	TRUE
Clostridium_phoceensis	Potatoes	0.0354377	-0.00208206	0.0729574	0.0191431	0.0641407	0.281881	667	0.0136251	-0.0387337	0.0659838	0.0266656	0.609549	808	0.058634	0.00465719	0.112611	0.0274984	0.0332875	TRUE
Candidatus_Avimonas_narfia	Vegetable Oil	-0.0458778	-0.0944959	0.00274023	0.0248056	0.0643863	0.282287	447	-0.0405019	-0.106432	0.0254277	0.0335469	0.227962	421	-0.0523629	-0.124787	0.0200615	0.0368454	0.156025	TRUE
Candidatus_Avimonas_narfia	Nuts & Seeds	-0.0433711	-0.0893337	0.00259159	0.0234508	0.0643926	0.282287	447	-0.0329707	-0.0971418	0.0312004	0.0326521	0.313165	421	-0.0544507	-0.120695	0.011794	0.0337015	0.106933	TRUE
Bifidobacterium_adolescentis	Vegetable Oil	-0.0309937	-0.0638415	0.00185408	0.0167594	0.0644095	0.282287	508	-0.0244694	-0.0653691	0.0164303	0.0208178	0.240388	628	-0.0430101	-0.0984908	0.0124705	0.0282523	0.128428	TRUE
GGB2982_SGB3964	Eggs	0.0679991	-0.00408094	0.140079	0.0367762	0.0644583	0.282287	326	0.0634211	-0.0261278	0.15297	0.0455189	0.164501	396	0.0766046	-0.0460908	0.1993	0.0624091	0.220463	TRUE
Clostridium_sp_AF27_2AA	Miscellaneous Animal	-0.046166	-0.095116	0.00278395	0.0249749	0.0645309	0.282358	273	-0.0300683	-0.109902	0.0497652	0.0405509	0.459043	585	-0.0560041	-0.118266	0.00625758	0.0317009	0.0778182	TRUE
GGB3571_SGB4778	Refined Grains	-0.0574514	-0.118402	0.00349963	0.031098	0.0646851	0.282443	561	-0.0580135	-0.135463	0.0194357	0.0394302	0.141787	699	-0.0565264	-0.155839	0.042786	0.0505827	0.264167	TRUE
Anaerosacchariphilus_sp_NSJ_68	Sweets & Desserts	0.0536408	-0.00327111	0.110553	0.0290372	0.064702	0.282443	308	0.0458254	-0.0432635	0.134914	0.0452751	0.312323	497	0.0591017	-0.0152563	0.13346	0.0378459	0.119091	TRUE
Ruminococcus_gnavus	Wholegrains	-0.032598	-0.0671862	0.00199015	0.0176473	0.0647195	0.282443	352	-0.0274196	-0.07114	0.0163008	0.0222298	0.218255	286	-0.0414234	-0.0985449	0.0156982	0.0290204	0.15462	TRUE
Tyzzerella_nexilis	Tea & Coffee	0.0465906	-0.00289181	0.0960729	0.0252466	0.0649763	0.283317	168	0.0786432	0.0108811	0.146405	0.0343226	0.0232267	111	0.00880281	-0.0650515	0.0826572	0.037267	0.813759	TRUE
Methanobrevibacter_smithii	Vegetable Oil	-0.0411964	-0.0849701	0.00257722	0.0223339	0.0651002	0.2836	339	-0.0527444	-0.106856	0.00136699	0.0275095	0.0560507	335	-0.0188676	-0.0941144	0.0563793	0.0382528	0.622178	TRUE
Candidatus_Gastranaerophilales_bacterium	Legumes	0.0420241	-0.00263858	0.0866867	0.0227875	0.0651579	0.2836	202	0.0114229	-0.0614973	0.084343	0.0369808	0.75779	363	0.0607558	0.00385764	0.117654	0.0289331	0.0364402	TRUE
Holdemania_massiliensis	Animal Fat	0.063034	-0.00397101	0.130039	0.0341869	0.0652111	0.2836	162	0.00500332	-0.0844511	0.0944577	0.0452978	0.91219	169	0.139831	0.0369564	0.242705	0.0521098	0.00813033	TRUE
Bacteroides_eggerthii	Meat	0.0444362	-0.00281457	0.0916869	0.024108	0.0652976	0.28373	206	0.0580518	-0.0168644	0.132968	0.0379976	0.128151	220	0.0352626	-0.026207	0.0967323	0.0311893	0.259485	TRUE
Ruminococcus_sp_AF41_9	Margarine	0.0475383	-0.00303838	0.0981149	0.0258049	0.0654431	0.28384	202	0.0344539	-0.0384821	0.10739	0.0369889	0.352764	289	0.0599445	-0.0109468	0.130836	0.0360177	0.0971543	TRUE
Ruminococcaceae_unclassified_SGB15236	Wholegrains	0.0355557	-0.00229363	0.073405	0.0193112	0.0655934	0.28384	520	0.0411067	-0.00980458	0.0920179	0.025915	0.113325	606	0.0286245	-0.028246	0.085495	0.0289581	0.323325	TRUE
Parabacteroides_distasonis	Margarine	0.0426212	-0.00275126	0.0879938	0.0231497	0.0656044	0.28384	635	0.046615	-0.0121099	0.10534	0.029905	0.119553	773	0.0366495	-0.0351353	0.108434	0.0365681	0.316551	TRUE
GGB9627_SGB15081	Animal Fat	0.0436428	-0.00281922	0.0901048	0.0237055	0.0656161	0.28384	316	0.0534212	-0.0200078	0.12685	0.0373206	0.153324	512	0.0370292	-0.0232696	0.0973281	0.0306924	0.228227	TRUE
Clostridium_sp_AF34_10BH	Sweets & Desserts	-0.0254249	-0.0525005	0.00165062	0.0138143	0.0656981	0.28384	645	-0.0270579	-0.0662751	0.0121593	0.0199715	0.175979	808	-0.0239269	-0.0614744	0.0136206	0.0191285	0.211391	TRUE
Bacteroides_cellulosilyticus	Alcoholic Beverages	0.0321835	-0.00209206	0.0664591	0.0174879	0.0657191	0.28384	385	0.0220212	-0.0241832	0.0682256	0.0234998	0.349403	465	0.044796	-0.0066498	0.0962419	0.0261799	0.0877584	TRUE
GGB9632_SGB15089	Nuts & Seeds	-0.0310835	-0.0641876	0.00202061	0.0168902	0.0657195	0.28384	589	-0.0174163	-0.0661408	0.0313082	0.0248087	0.482953	725	-0.0428915	-0.0881633	0.00238024	0.0230597	0.0632925	TRUE
Bifidobacterium_animalis	Miscellaneous Animal	-0.0333262	-0.0688479	0.00219557	0.0181237	0.0659416	0.284264	269	-0.0113387	-0.0575159	0.0348385	0.0234538	0.629179	290	-0.065915	-0.122114	-0.00971567	0.0285536	0.021695	TRUE
Phocaeicola_vulgatus	Nuts & Seeds	-0.0326968	-0.0675583	0.0021647	0.0177868	0.0660239	0.284264	606	-0.0182414	-0.0632741	0.0267913	0.0229303	0.426629	693	-0.0545336	-0.109868	0.000801138	0.0281832	0.0534056	TRUE
Lachnospiraceae_unclassified_SGB4882	Sweetened Beverages	-0.0353842	-0.0731115	0.00234299	0.0192489	0.0660265	0.284264	241	-0.0327911	-0.0912185	0.0256363	0.0296601	0.270516	386	-0.0372711	-0.0870162	0.012474	0.0253008	0.141546	TRUE
Pseudoflavonifractor_SGB15156	Vegetables	-0.0560105	-0.115749	0.00372805	0.0304794	0.066114	0.284264	117	-0.0384635	-0.140917	0.06399	0.0517278	0.458691	191	-0.0653426	-0.139753	0.00906816	0.0377235	0.0850908	TRUE
GGB9774_SGB15394	Potatoes	0.0894312	-0.00596254	0.184825	0.0486711	0.0661424	0.284264	121	0.0112163	-0.101376	0.123808	0.0568667	0.844023	125	0.303646	0.117375	0.489916	0.0941103	0.00161555	TRUE
Clostridium_SGB6179	Vegetables	0.0362915	-0.00242185	0.0750048	0.0197521	0.066158	0.284264	276	0.069761	0.00808864	0.131433	0.0313276	0.0267821	401	0.0142071	-0.0358204	0.0642346	0.0254475	0.57698	TRUE
Bifidobacterium_pseudocatenulatum	Miscellaneous Animal	-0.0483369	-0.0999583	0.00328456	0.026338	0.0664678	0.28473	173	-0.0271835	-0.099295	0.044928	0.0365334	0.457873	189	-0.071229	-0.1462	0.00374243	0.0380052	0.0625079	TRUE
Parabacteroides_merdae	Dairy	-0.0426426	-0.0881853	0.0029002	0.0232365	0.0664832	0.28473	499	-0.0348435	-0.0950661	0.0253792	0.0306517	0.25621	616	-0.0531809	-0.123152	0.0167907	0.0356302	0.136063	TRUE
Parabacteroides_goldsteinii	Fruit Juice	0.0542605	-0.00370013	0.112221	0.0295723	0.066529	0.28473	177	0.0326232	-0.0507928	0.116039	0.0422673	0.441297	201	0.0750084	-0.00660749	0.156624	0.0413895	0.071487	TRUE
Lawsonibacter_sp_NSJ_51	Vegetable Oil	-0.0357626	-0.0739654	0.00244017	0.0194916	0.0665393	0.28473	438	-0.0317637	-0.0888618	0.0253344	0.0290515	0.274846	515	-0.0390364	-0.0906776	0.0126047	0.026286	0.138167	TRUE
Clostridia_unclassified_SGB14844	Refined Grains	-0.0379004	-0.0783885	0.00258772	0.0206576	0.0665506	0.28473	408	-0.0487696	-0.100371	0.00283183	0.0262494	0.0639386	349	-0.0202172	-0.0860684	0.045634	0.0334813	0.546361	TRUE
Lachnospiraceae_bacterium_NSJ_46	Wholegrains	0.0499171	-0.00344489	0.103279	0.027226	0.066738	0.285238	278	0.0613969	-0.0153579	0.138152	0.0389902	0.116491	321	0.0389933	-0.0358355	0.113822	0.0380343	0.306103	TRUE
Bifidobacterium_pseudocatenulatum	Eggs	-0.0482549	-0.0998485	0.00333874	0.0263238	0.0667832	0.285238	173	-0.0636953	-0.133558	0.00616715	0.035394	0.0737358	189	-0.0291419	-0.106823	0.0485394	0.0393789	0.46022	TRUE
Rothia_mucilaginosa	Vegetables	-0.0629413	-0.130273	0.00439029	0.0343535	0.0669266	0.285607	265	-0.0727884	-0.150099	0.00452205	0.039264	0.0649957	119	-0.0307942	-0.171281	0.109693	0.0709432	0.665059	TRUE
Neobittarella_massiliensis	Animal Fat	0.0620561	-0.00436647	0.128479	0.0338897	0.0670826	0.285822	262	0.0267191	-0.0561105	0.109549	0.0420648	0.525871	128	0.127417	0.014211	0.240623	0.0572088	0.0330628	TRUE
GGB9618_SGB15065	Eggs	-0.0651117	-0.134813	0.00458929	0.0355624	0.0671132	0.285822	166	-0.00852944	-0.117142	0.100083	0.0550089	0.876977	272	-0.10574	-0.19751	-0.0139703	0.046613	0.0240996	TRUE
Pseudoflavonifractor_capillosus	Legumes	-0.0511128	-0.105835	0.00360961	0.0279201	0.0671483	0.285822	168	-0.000458396	-0.103048	0.102131	0.0519633	0.992972	341	-0.0716717	-0.136787	-0.00655599	0.0331046	0.031096	TRUE
Methanobrevibacter_smithii	Sweetened Beverages	0.0379918	-0.00269766	0.0786812	0.0207603	0.0672469	0.285861	339	0.0314836	-0.0172323	0.0801994	0.0247665	0.204537	335	0.0533707	-0.0215191	0.128261	0.0380713	0.161907	TRUE
GGB9522_SGB14921	Vegetables	-0.052983	-0.109733	0.00376722	0.0289548	0.0672714	0.285861	558	-0.0561583	-0.127804	0.0154873	0.0364751	0.124232	618	-0.047573	-0.141073	0.0459266	0.0476112	0.318095	TRUE
GGB3491_SGB4665	Eggs	0.0764231	-0.00545643	0.158303	0.041776	0.0673468	0.285939	135	0.16337	0.0403713	0.286368	0.0621887	0.00964946	166	0.0049206	-0.10643	0.116271	0.0563956	0.93058	TRUE
Blautia_faecis	Meat	0.0404229	-0.00291623	0.083762	0.0221122	0.0675374	0.286302	718	0.0649672	0.00865333	0.121281	0.0286836	0.0238222	832	0.00447041	-0.0636698	0.0726107	0.0347154	0.89757	TRUE
Clostridium_sp_AM33_3	Nuts & Seeds	0.0476425	-0.00345654	0.0987415	0.0260714	0.067642	0.286302	364	0.057664	-0.0109741	0.126302	0.0349033	0.0993942	702	0.0349934	-0.0419955	0.111982	0.0392129	0.372496	TRUE
Lachnospira_eligens	Miscellaneous Animal	-0.0329132	-0.0682194	0.002393	0.0180137	0.0676816	0.286302	625	-0.0234225	-0.0720214	0.0251765	0.0247477	0.344289	773	-0.0436081	-0.0951788	0.00796269	0.0262708	0.0973393	TRUE
Lachnospiraceae_bacterium_BX3	Wholegrains	0.0565289	-0.00412076	0.117179	0.0309443	0.0677303	0.286302	199	0.0844284	-0.000518422	0.169375	0.0430761	0.0514301	222	0.0267794	-0.0608826	0.114441	0.0444814	0.547784	TRUE
Streptococcus_sp_A12	Fish & Seafood	-0.0395447	-0.0819832	0.00289389	0.0216527	0.067803	0.286302	483	-0.0406382	-0.0920906	0.0108142	0.0261858	0.121344	313	-0.0371804	-0.112939	0.0385778	0.0385029	0.334979	TRUE
GGB9559_SGB14968	Potatoes	-0.064229	-0.13316	0.00470196	0.0351695	0.0678096	0.286302	177	-0.0219951	-0.113972	0.0699817	0.0466051	0.637564	137	-0.120091	-0.226088	-0.0140947	0.0535996	0.0267283	TRUE
Massilimaliae_timonensis	Vegetables	-0.059424	-0.123204	0.0043555	0.0325412	0.0678325	0.286302	382	-0.0601592	-0.134103	0.0137845	0.0376072	0.110521	124	-0.0572334	-0.185734	0.0712667	0.0649175	0.379756	TRUE
GGB3478_SGB4643	Eggs	0.0469115	-0.00347135	0.0972944	0.025706	0.0680126	0.286479	224	0.0100889	-0.0643557	0.0845336	0.0377765	0.789677	328	0.078666	0.00965382	0.147678	0.0350806	0.0256503	TRUE
Parabacteroides_distasonis	Fruit	-0.0419661	-0.0870404	0.00310834	0.0229976	0.0680305	0.286479	635	-0.0275853	-0.0859003	0.0307297	0.0296963	0.353292	773	-0.0635133	-0.13487	0.00784379	0.0363502	0.0809943	TRUE
Neobittarella_massiliensis	Potatoes	0.0657015	-0.00487029	0.136273	0.0360067	0.0680458	0.286479	262	0.0602664	-0.0205531	0.141086	0.041044	0.143236	128	0.0838567	-0.0645835	0.232297	0.0750145	0.265805	TRUE
Mediterraneibacter_butyricigenes	Fruit Juice	0.0463932	-0.00347585	0.0962624	0.0254439	0.0682496	0.287095	606	0.0477836	-0.0236695	0.119237	0.0363834	0.189586	705	0.0450625	-0.024824	0.114949	0.0355957	0.205952	TRUE
Clostridium_scindens	Nuts & Seeds	-0.0432894	-0.089845	0.00326612	0.0237533	0.0683849	0.287423	339	-0.0108739	-0.0682281	0.0464803	0.0291581	0.709442	86	-0.107244	-0.188675	-0.0258123	0.040956	0.0363055	TRUE
Ruminococcus_torques	Vegetables	-0.0384206	-0.0797646	0.00292344	0.0210943	0.0685499	0.287558	711	-0.0147969	-0.0677331	0.0381392	0.0269627	0.583328	828	-0.0756938	-0.142171	-0.00921661	0.0338679	0.0256937	TRUE
GGB9644_SGB15121	Dairy	-0.0632566	-0.131327	0.00481422	0.0347306	0.0685539	0.287558	179	-0.0771502	-0.153071	-0.00122957	0.0384724	0.0469189	168	-0.00207225	-0.161465	0.15732	0.0807349	0.979555	TRUE
Anaerosacchariphilus_sp_NSJ_68	Legumes	-0.0529015	-0.109836	0.00403336	0.0290489	0.0685891	0.287558	308	-0.0613613	-0.144251	0.021529	0.042125	0.146393	497	-0.045231	-0.124041	0.0335787	0.0401117	0.260029	TRUE
GGB9350_SGB14317	Wholegrains	0.0518907	-0.00399576	0.107777	0.028514	0.0687848	0.288085	165	0.0812628	0.00725152	0.155274	0.0374829	0.0329512	126	0.0115456	-0.0753973	0.0984885	0.04393	0.793156	TRUE
Clostridium_symbiosum	Refined Grains	0.0658323	-0.00508087	0.136746	0.0361809	0.06883	0.288085	167	0.0613953	-0.0398805	0.162671	0.0512955	0.233252	149	0.0702254	-0.0306367	0.171087	0.0510404	0.171163	TRUE
Candidatus_Avimicrobium_caecorum	Wholegrains	-0.0516057	-0.107235	0.00402371	0.0283829	0.0690338	0.288697	421	-0.0171203	-0.0980746	0.063834	0.0411849	0.677856	556	-0.0827988	-0.159738	-0.00585979	0.0391697	0.0350481	TRUE
GGB3256_SGB4303	Fruit	-0.0473426	-0.0983917	0.00370649	0.0260459	0.0691164	0.288802	287	-0.0452285	-0.10548	0.0150229	0.030611	0.140657	249	-0.0528876	-0.15053	0.044755	0.0495755	0.287154	TRUE
GGB58158_SGB79798	Legumes	-0.0494004	-0.102692	0.0038914	0.0271902	0.0692407	0.288914	340	-0.0407722	-0.117658	0.0361135	0.0390881	0.297678	302	-0.0574895	-0.131968	0.0169895	0.0378474	0.129831	TRUE
GGB58158_SGB79798	Sweets & Desserts	0.0494233	-0.00389664	0.102743	0.0272046	0.0692586	0.288914	340	0.0809969	0.00513021	0.156864	0.03857	0.0365354	302	0.0181652	-0.0573556	0.093686	0.0383768	0.636323	TRUE
Phocaeicola_dorei	Vegetable Oil	0.0313	-0.00247789	0.0650779	0.0172339	0.0693421	0.289022	485	0.0270436	-0.0201643	0.0742515	0.0240259	0.260897	593	0.0358113	-0.0127669	0.0843894	0.0247345	0.14821	TRUE
GGB2982_SGB3964	Legumes	-0.0688054	-0.143136	0.00552523	0.0379245	0.0696356	0.290004	326	-0.0761747	-0.168401	0.0160513	0.0468797	0.10521	396	-0.0548491	-0.181684	0.0719858	0.0645146	0.395745	TRUE
Dorea_longicatena	Meat	0.0462817	-0.00375808	0.0963215	0.025531	0.0698678	0.290729	688	0.0443691	-0.013533	0.102271	0.0294904	0.132917	803	0.0520044	-0.0481273	0.152136	0.0510114	0.308314	TRUE
Ruminococcaceae_unclassified_SGB4191	Nuts & Seeds	-0.0346303	-0.0720897	0.00282904	0.0191123	0.0699952	0.291017	357	-0.022293	-0.0804493	0.0358634	0.0295713	0.451485	455	-0.0434809	-0.0927023	0.0057404	0.0250464	0.0832904	TRUE
Blautia_stercoris	Eggs	0.0568874	-0.00469745	0.118472	0.0314214	0.0702236	0.29132	173	0.0530067	-0.0269712	0.132985	0.0405187	0.192597	181	0.0627418	-0.0354597	0.160943	0.0497669	0.209087	TRUE
Blautia_hydrogenotrophica	Refined Grains	0.0434739	-0.00360931	0.0905572	0.0240225	0.0703397	0.29132	227	0.0387137	-0.0218283	0.0992557	0.0307239	0.208979	193	0.0509615	-0.025041	0.126964	0.0385331	0.187622	TRUE
Lacrimispora_saccharolytica	Fruit	-0.067369	-0.140331	0.00559314	0.0372263	0.0703397	0.29132	117	-0.043323	-0.15032	0.0636739	0.0540218	0.424383	163	-0.0891124	-0.190554	0.0123289	0.0513701	0.0849176	TRUE
Slackia_isoflavoniconvertens	Wholegrains	-0.0691211	-0.144001	0.00575855	0.0382046	0.0704145	0.29132	197	-0.0919377	-0.188492	0.00461627	0.048959	0.0619174	261	-0.0335937	-0.153893	0.0867055	0.0610926	0.58288	TRUE
Negativibacillus_massiliensis	Animal Fat	0.0552461	-0.00461162	0.115104	0.0305402	0.0704568	0.29132	169	0.0689407	-0.0232088	0.16109	0.0466773	0.141626	188	0.0449953	-0.034671	0.124662	0.0403838	0.267025	TRUE
Clostridia_unclassified_SGB3983	Fish & Seafood	0.0673322	-0.00562471	0.140289	0.0372236	0.0704731	0.29132	104	0.0465374	-0.0580449	0.15112	0.0527324	0.379634	106	0.087985	-0.0162163	0.192186	0.0525522	0.0987186	TRUE
GGB9640_SGB15115	Potatoes	0.06736	-0.00564751	0.140368	0.0372494	0.0705519	0.29132	265	0.0814475	-0.0163622	0.179257	0.0496751	0.102331	305	0.0492628	-0.0615291	0.160055	0.0563025	0.382296	TRUE
Clostridiales_bacterium_UBA1390	Alcoholic Beverages	-0.044627	-0.0930068	0.00375277	0.024684	0.0706172	0.29132	278	-0.043901	-0.118504	0.030702	0.0378971	0.247796	288	-0.045162	-0.109192	0.0188677	0.0325311	0.166629	TRUE
Ruminococcus_gnavus	Nuts & Seeds	-0.0305171	-0.0636034	0.00256921	0.0168811	0.0706424	0.29132	352	-0.00914128	-0.0526319	0.0343494	0.022113	0.679578	286	-0.0603754	-0.111817	-0.00893378	0.0261348	0.0216886	TRUE
Negativibacillus_massiliensis	Meat	0.0517277	-0.00435631	0.107812	0.0286148	0.0706494	0.29132	169	0.0606	-0.0213212	0.142521	0.0414962	0.146103	188	0.0436837	-0.0342619	0.121629	0.0395115	0.270674	TRUE
Neobittarella_massiliensis	Wholegrains	-0.0634656	-0.132297	0.0053661	0.0351189	0.0707364	0.291439	262	-0.0560621	-0.134811	0.0226868	0.0399924	0.162176	128	-0.0884095	-0.23367	0.0568512	0.0734078	0.231081	TRUE
Dysosmobacter_sp_NSJ_60	Sweetened Beverages	0.0362013	-0.00308669	0.0754893	0.0200453	0.0709218	0.291644	485	0.00792553	-0.0481247	0.0639758	0.0285261	0.781259	772	0.0637828	0.00847649	0.119089	0.0281737	0.0238639	TRUE
Blautia_SGB4831	Potatoes	0.0400792	-0.00342669	0.0835851	0.0221973	0.0709824	0.291644	553	0.0402485	-0.0184341	0.0989311	0.029875	0.178471	686	0.0398705	-0.025248	0.104989	0.0331656	0.229723	TRUE
Blautia_faecis	Margarine	0.0410611	-0.00351268	0.0856348	0.0227421	0.0709954	0.291644	718	0.0358033	-0.0215253	0.0931319	0.0292004	0.220565	832	0.0491673	-0.022	0.120334	0.0362576	0.175453	TRUE
Enterocloster_clostridioformis	Fruit Juice	0.0787348	-0.0067428	0.164212	0.0436118	0.0710192	0.291644	94	0.119656	0.00354634	0.235766	0.0584699	0.0443502	90	0.0274196	-0.10268	0.157519	0.0654759	0.676438	TRUE
Bacteroides_caccae	Potatoes	0.0389105	-0.00335317	0.0811741	0.0215635	0.0711589	0.291979	518	0.0350759	-0.0221324	0.0922841	0.0291201	0.228949	630	0.0435659	-0.0194426	0.106574	0.0320859	0.175022	TRUE
Dielma_fastidiosa	Legumes	-0.0550733	-0.11493	0.00478377	0.0305399	0.0713374	0.292255	131	-0.0855573	-0.184637	0.0135221	0.0500811	0.090029	193	-0.0370262	-0.11303	0.0389777	0.0385338	0.337909	TRUE
Lachnospiraceae_unclassified_SGB4894	Vegetable Oil	0.0337231	-0.00292997	0.0703762	0.0187009	0.0713429	0.292255	268	0.0367783	-0.0271233	0.10068	0.0324557	0.25818	433	0.0322046	-0.0127673	0.0771766	0.022881	0.160026	TRUE
Clostridium_sp_Marseille_P3244	Meat	0.0475038	-0.00414618	0.0991538	0.0263525	0.0714465	0.29244	407	0.0523691	-0.00931703	0.114055	0.0313793	0.0959249	190	0.0358612	-0.0598916	0.131614	0.0485415	0.460987	TRUE
Merdimonas_faecis	Vegetables	-0.0630481	-0.131619	0.00552275	0.0349858	0.0715286	0.292526	150	-0.0596146	-0.14564	0.0264108	0.0435348	0.173027	99	-0.0693087	-0.185969	0.047351	0.0587864	0.241397	TRUE
Phocaeicola_vulgatus	Sweetened Beverages	0.0322006	-0.00282751	0.0672286	0.0178718	0.0715842	0.292526	606	0.00145303	-0.0439671	0.0468732	0.0231276	0.949926	693	0.077776	0.022492	0.13306	0.0281573	0.00589513	TRUE
Ruminococcus_bicirculans	Miscellaneous Animal	0.0278568	-0.00245519	0.0581687	0.0154656	0.0716694	0.292557	559	0.0599555	0.0149362	0.104975	0.0229196	0.0091423	682	0.00102411	-0.0401208	0.042169	0.0209554	0.961037	TRUE
GGB3677_SGB4990	Wholegrains	-0.0820611	-0.171403	0.00728032	0.0455832	0.0718213	0.292557	118	-0.103113	-0.229529	0.0233026	0.063832	0.109042	107	-0.0601534	-0.189252	0.0689452	0.0651159	0.358205	TRUE
Phocea_massiliensis	Fruit	-0.0509464	-0.106418	0.00452562	0.0283026	0.0718508	0.292557	330	-0.0765751	-0.165993	0.0128423	0.0454541	0.0930229	507	-0.0347181	-0.10578	0.0363434	0.0361698	0.337593	TRUE
GGB3746_SGB5089	Vegetable Oil	0.0315126	-0.00280013	0.0658253	0.0175068	0.0718577	0.292557	424	0.0090471	-0.0474604	0.0655546	0.0287484	0.753147	652	0.0447542	0.00141483	0.0880936	0.0220712	0.0430188	TRUE
Blautia_faecis	Miscellaneous Animal	0.04022	-0.00358253	0.0840226	0.0223487	0.071914	0.292557	718	0.0614723	0.00497196	0.117973	0.0287786	0.0330176	832	0.0079313	-0.061695	0.0775576	0.0354725	0.823132	TRUE
GGB9634_SGB15097	Wholegrains	0.05416	-0.00484016	0.11316	0.0301027	0.0719909	0.292557	103	0.0355617	-0.0629383	0.134062	0.0496598	0.475648	147	0.0649639	-0.00983947	0.139767	0.0378493	0.0883553	TRUE
Clostridium_innocuum	Vegetable Oil	-0.0406465	-0.084927	0.00363401	0.0225925	0.0720007	0.292557	426	-0.0412725	-0.0963058	0.0137608	0.0279988	0.14121	186	-0.0394783	-0.114938	0.0359815	0.0382487	0.303381	TRUE
Clostridiales_bacterium_Choco116	Dairy	-0.0653169	-0.136494	0.00586017	0.0363155	0.0720827	0.292653	108	-0.0441714	-0.149743	0.0614002	0.0532549	0.408778	100	-0.0836966	-0.182213	0.0148199	0.0496501	0.09513	TRUE
Bacteroides_cellulosilyticus	Nuts & Seeds	0.0321444	-0.00289267	0.0671814	0.0178764	0.0721534	0.292703	385	0.0327975	-0.0162201	0.0818151	0.0249306	0.189126	465	0.0314532	-0.0189446	0.081851	0.0256466	0.220672	TRUE
Alistipes_shahii	Tea & Coffee	-0.0363019	-0.0758924	0.00328858	0.0201996	0.0723103	0.293102	562	-0.0340002	-0.0837206	0.0157203	0.0253133	0.179771	688	-0.0403373	-0.106144	0.0254695	0.0335164	0.229197	TRUE
Flavonifractor_plautii	Potatoes	0.0301872	-0.00274206	0.0631165	0.016801	0.0723745	0.293125	549	0.0317136	-0.0139026	0.0773297	0.0232226	0.172621	688	0.0285108	-0.0192727	0.0762944	0.0243369	0.241805	TRUE
GGB3746_SGB5089	Dairy	-0.0311818	-0.0652082	0.00284459	0.0173607	0.0724767	0.293302	424	-0.0323059	-0.0879376	0.0233258	0.0283028	0.25434	652	-0.0305037	-0.0736675	0.01266	0.0219818	0.165713	TRUE
Blautia_schinkii	Refined Grains	-0.053506	-0.111921	0.00490926	0.0298043	0.0726143	0.293622	181	-0.0223946	-0.108704	0.0639152	0.0437403	0.6093	229	-0.0804701	-0.160707	-0.000233171	0.0407207	0.0493754	TRUE
GGB4585_SGB6340	Legumes	-0.0481521	-0.100757	0.00445291	0.0268398	0.0728041	0.294152	238	-0.0670364	-0.141747	0.00767425	0.0379237	0.0784264	334	-0.029201	-0.103933	0.045531	0.0379907	0.442664	TRUE
Clostridium_sp_AF34_13	Fruit	0.0421016	-0.00390679	0.08811	0.0234741	0.0728875	0.294252	239	0.0454959	-0.030223	0.121215	0.0384364	0.237782	390	0.0400825	-0.0182019	0.0983669	0.029645	0.177149	TRUE
Agathobaculum_butyriciproducens	Fish & Seafood	0.035077	-0.00327146	0.0734255	0.0195659	0.073011	0.294513	688	0.00916008	-0.0396147	0.0579348	0.0248417	0.71244	820	0.0774259	0.0150954	0.139756	0.0317548	0.0149753	TRUE
Bacilli_unclassified_SGB6422	Sweets & Desserts	0.0625228	-0.00587253	0.130918	0.0348962	0.0731845	0.294975	108	0.0552635	-0.0503709	0.160898	0.0532866	0.302168	159	0.0679739	-0.0232265	0.159174	0.0461753	0.143039	TRUE
GGB3570_SGB4777	Alcoholic Beverages	0.0472188	-0.00444677	0.0988844	0.0263605	0.0732495	0.295	464	0.0406942	-0.0340539	0.115442	0.0380378	0.285339	533	0.0532477	-0.0185808	0.125076	0.0365645	0.145922	TRUE
Bacteroides_faecis	Fish & Seafood	-0.0611578	-0.128111	0.00579593	0.0341607	0.0734061	0.295393	132	-0.061125	-0.155755	0.033505	0.0478355	0.204205	218	-0.0611918	-0.157374	0.0349907	0.0487999	0.211246	TRUE
Cloacibacillus_evryensis	Animal Fat	-0.0737028	-0.154462	0.00705642	0.0412045	0.0736615	0.296106	111	-0.0731162	-0.173179	0.0269466	0.0504917	0.15158	85	-0.0748725	-0.216646	0.0669008	0.0712927	0.297141	TRUE
Candidatus_Aristotella_avistercoris	Fruit Juice	0.0812493	-0.00779557	0.170294	0.0454319	0.0737154	0.296106	122	0.0209482	-0.102014	0.143911	0.0621097	0.736513	149	0.150645	0.0189781	0.282312	0.0666289	0.025262	TRUE
Clostridia_bacterium_UC5_1_1D1	Meat	0.0412087	-0.00396479	0.0863823	0.0230481	0.0737854	0.296106	480	0.0297475	-0.0284714	0.0879663	0.029629	0.315903	361	0.0587719	-0.0133574	0.130901	0.0366776	0.109969	TRUE
GGB9615_SGB15053	Potatoes	-0.0358039	-0.0750573	0.00344944	0.0200276	0.0738197	0.296106	532	-0.0529162	-0.105435	-0.000397719	0.0267346	0.0483004	712	-0.013919	-0.0732771	0.045439	0.0302337	0.64539	TRUE
Clostridia_unclassified_SGB13972	Sweetened Beverages	0.0585822	-0.00570659	0.122871	0.032801	0.0741012	0.296768	74	0.0480502	-0.0384056	0.134506	0.0433798	0.272719	86	0.0726429	-0.0270144	0.1723	0.0501227	0.151152	TRUE
GGB9694_SGB15201	Vegetable Oil	-0.046022	-0.0965274	0.00448342	0.0257685	0.0741031	0.296768	219	-0.0683888	-0.13263	-0.00414726	0.0325949	0.0370697	164	-0.00874414	-0.0918359	0.0743477	0.0420798	0.835662	TRUE
Ruminococcaceae_unclassified_SGB15233	Vegetables	-0.0345283	-0.0724357	0.00337921	0.0193409	0.0742215	0.297005	412	-0.0748378	-0.132121	-0.0175546	0.0291406	0.01058	533	-0.00279086	-0.0535855	0.0480037	0.0258571	0.914089	TRUE
GGB3034_SGB4030	Fruit Juice	-0.0508407	-0.106678	0.00499697	0.0284891	0.0743319	0.297005	340	-0.0117447	-0.0810473	0.0575579	0.0352329	0.739093	191	-0.124682	-0.220193	-0.0291707	0.0484208	0.010811	TRUE
Ruminococcus_callidus	Potatoes	-0.044856	-0.0941222	0.00441017	0.0251363	0.0743403	0.297005	227	-0.0209818	-0.0851626	0.0431989	0.0325705	0.520113	266	-0.0800173	-0.157844	-0.0021905	0.0395269	0.043952	TRUE
Eubacterium_sp_AF15_50	Sweets & Desserts	0.0359413	-0.0035535	0.0754361	0.0201508	0.0744857	0.297168	426	0.0215867	-0.0348075	0.0779809	0.0286912	0.452249	441	0.0499148	-0.00572036	0.10555	0.0283077	0.0785559	TRUE
GGB9697_SGB15213	Miscellaneous Animal	-0.0662607	-0.139076	0.00655463	0.0371513	0.0744995	0.297168	99	-0.0101294	-0.112768	0.0925096	0.0517212	0.845154	133	-0.126092	-0.23172	-0.0204642	0.0533988	0.0198231	TRUE
Veillonella_atypica	Vegetables	0.0515279	-0.00513101	0.108187	0.0289081	0.0746726	0.297617	225	0.0327679	-0.0433133	0.108849	0.0386079	0.396959	222	0.0754668	-0.010483	0.161417	0.0436126	0.0849825	TRUE
GGB9646_SGB15123	Sweetened Beverages	-0.0374374	-0.0786154	0.00374068	0.0210096	0.0747626	0.297617	398	-0.0263992	-0.0872885	0.03449	0.0309718	0.394532	551	-0.046846	-0.103014	0.00932174	0.0285945	0.101957	TRUE
Slackia_isoflavoniconvertens	Meat	0.064072	-0.00641654	0.13456	0.0359642	0.0748228	0.297617	197	0.0285207	-0.0593254	0.116367	0.0445435	0.523248	261	0.130646	0.0106176	0.250674	0.0609549	0.033101	TRUE
Escherichia_coli	Nuts & Seeds	-0.020535	-0.0431286	0.00205859	0.0115276	0.0748497	0.297617	545	-0.0125825	-0.0409912	0.0158261	0.0144622	0.384672	521	-0.0343904	-0.0718922	0.00311145	0.0190894	0.0722176	TRUE
GGB1266_SGB1699	Margarine	-0.0732453	-0.153878	0.00738752	0.04114	0.0750116	0.298024	79	-0.00773845	-0.142118	0.126641	0.0674986	0.909038	118	-0.111963	-0.214733	-0.00919232	0.0518926	0.0330937	TRUE
GGB9581_SGB14999	Alcoholic Beverages	0.0485912	-0.004924	0.102106	0.0273042	0.0751373	0.298287	356	0.0278336	-0.0430749	0.0987422	0.0360552	0.440693	534	0.0765018	-0.00562758	0.158631	0.0418084	0.0678834	TRUE
GGB3005_SGB3996	Potatoes	0.0409485	-0.00420125	0.0860982	0.023036	0.0754718	0.299231	354	0.0368747	-0.0180484	0.0917977	0.0279264	0.187614	227	0.0496225	-0.0306755	0.129921	0.0407497	0.224643	TRUE
Alistipes_communis	Eggs	-0.0324461	-0.068224	0.00333172	0.0182543	0.0754947	0.299231	611	-0.0258693	-0.0709906	0.019252	0.0229758	0.260661	728	-0.0437039	-0.102719	0.015311	0.03006	0.146416	TRUE
Alistipes_dispar	Fish & Seafood	-0.0490686	-0.103226	0.00508865	0.0276318	0.0757651	0.299999	306	-0.0435166	-0.114519	0.0274854	0.0360824	0.22876	301	-0.0569416	-0.141498	0.0276144	0.0429676	0.186121	TRUE
Fusicatenibacter_saccharivorans	Dairy	-0.040321	-0.0848299	0.00418802	0.0227091	0.0758082	0.299999	701	-0.0246871	-0.0811311	0.031757	0.0287487	0.390797	821	-0.066263	-0.138953	0.00642733	0.0370328	0.0739441	TRUE
Candidatus_Alloruminococcus_vanvlietii	Alcoholic Beverages	0.0853342	-0.00891043	0.179579	0.0480849	0.0759544	0.300341	81	0.0747385	-0.0862148	0.235692	0.0808785	0.358368	167	0.091127	-0.026943	0.209197	0.0598017	0.129656	TRUE
Christensenella_massiliensis	Meat	0.0547869	-0.00578605	0.11536	0.0309052	0.0762711	0.301295	327	0.00482512	-0.0682114	0.0778616	0.0371259	0.896676	154	0.167547	0.0573595	0.277734	0.0557743	0.00313175	TRUE
Prevotella_copri_clade_A	Potatoes	-0.0345428	-0.0727411	0.00365548	0.0194893	0.0763281	0.301295	169	-0.0516449	-0.124561	0.0212716	0.036935	0.163933	271	-0.0279437	-0.0731142	0.0172269	0.0229433	0.224364	TRUE
Candidatus_Borkfalkia_ceftriaxoniphila	Potatoes	0.039765	-0.00421564	0.0837456	0.0224395	0.0763785	0.301295	90	0.000692493	-0.0831424	0.0845273	0.0421921	0.986976	558	0.0551759	0.00312805	0.107224	0.0264978	0.0377848	TRUE
Blautia_sp_MSK_20_85	Sweets & Desserts	0.0336263	-0.00357749	0.0708301	0.0189819	0.0764784	0.301295	475	0.0336046	-0.0180078	0.0852171	0.0262661	0.20141	576	0.03365	-0.0202894	0.0875894	0.0274627	0.221001	TRUE
Merdimonas_faecis	Dairy	-0.0595571	-0.125455	0.0063403	0.0336218	0.0764964	0.301295	150	-0.0336861	-0.114034	0.0466612	0.0406614	0.409197	99	-0.115484	-0.234123	0.0031555	0.0597838	0.0569655	TRUE
Lachnospira_eligens	Fish & Seafood	0.0327253	-0.00351859	0.0689691	0.0184921	0.076779	0.30217	625	0.00626612	-0.0431548	0.0556871	0.0251663	0.803453	773	0.0637765	0.0102584	0.117295	0.0272629	0.0195817	TRUE
Coprobacter_secundus	Miscellaneous Animal	0.0446076	-0.00482465	0.0940399	0.025221	0.0769491	0.302428	220	0.00717177	-0.0767298	0.0910733	0.0425711	0.866375	442	0.0648532	0.00332442	0.126382	0.0313067	0.0389175	TRUE
Clostridium_sp_AF34_10BH	Refined Grains	-0.024875	-0.0524455	0.00269543	0.0140668	0.0770028	0.302428	645	-0.0236086	-0.0633255	0.0161082	0.020226	0.243562	808	-0.0260614	-0.064489	0.0123661	0.0195768	0.183501	TRUE
Coprococcus_comes	Wholegrains	-0.0461203	-0.097242	0.00500148	0.026083	0.0770255	0.302428	649	-0.0689074	-0.132263	-0.00555222	0.0322643	0.0330808	779	-0.0031365	-0.0901233	0.0838503	0.0443128	0.943591	TRUE
Veillonella_dispar	Wholegrains	0.0440927	-0.00480296	0.0929884	0.0249472	0.0771547	0.302648	256	0.0366715	-0.0319936	0.105337	0.0348676	0.293941	296	0.0518763	-0.0184001	0.122153	0.0357088	0.147368	TRUE
Candidatus_Heteroscilispira_lomanii	Vegetables	0.0867891	-0.0094947	0.183073	0.0491253	0.0772804	0.302648	114	0.0676581	-0.0730499	0.208366	0.0710223	0.342885	195	0.104338	-0.0298198	0.238496	0.0680221	0.126736	TRUE
Lawsonibacter_sp_NSJ_51	Fruit Juice	0.034254	-0.00375398	0.072262	0.0193922	0.0773318	0.302648	438	0.0325434	-0.024307	0.0893939	0.0289255	0.261181	515	0.0356505	-0.0156952	0.0869963	0.0261356	0.173151	TRUE
Lachnospiraceae_unclassified_SGB4882	Tea & Coffee	0.0336111	-0.00368884	0.070911	0.0190309	0.077374	0.302648	241	0.0375655	-0.0213654	0.0964964	0.0299157	0.210925	386	0.0309229	-0.0175728	0.0794186	0.0246654	0.210727	TRUE
Clostridiaceae_unclassified_SGB4769	Sweetened Beverages	-0.0409	-0.0862903	0.00449027	0.0231587	0.0773836	0.302648	284	-0.0298657	-0.0967143	0.0369828	0.0339612	0.379974	609	-0.050491	-0.112672	0.0116898	0.0316623	0.111433	TRUE
Clostridiaceae_bacterium_OM08_6BH	Dairy	-0.0455758	-0.0962175	0.00506576	0.025838	0.0777479	0.303835	416	-0.0390101	-0.101865	0.0238449	0.0319759	0.223179	750	-0.0579284	-0.144029	0.0281725	0.0438588	0.186978	TRUE
Bacteroides_salyersiae	Fish & Seafood	-0.0501097	-0.105809	0.00558978	0.0284186	0.077855	0.303837	140	-0.0750634	-0.160015	0.0098881	0.042966	0.0829267	217	-0.030703	-0.105386	0.0439798	0.0378907	0.418779	TRUE
GGB3491_SGB4665	Margarine	-0.0687335	-0.145138	0.00767103	0.0389826	0.0778696	0.303837	135	-0.0817764	-0.19661	0.0330575	0.0580606	0.161565	166	-0.0580278	-0.161888	0.0458323	0.0526022	0.27161	TRUE
Lachnospiraceae_bacterium_NSJ_29	Fish & Seafood	-0.0403146	-0.0851553	0.00452608	0.0228783	0.0780471	0.304293	643	-0.0629198	-0.124718	-0.0011212	0.031471	0.0460263	634	-0.014979	-0.0804052	0.0504472	0.0333175	0.65317	TRUE
GGB9635_SGB15106	Dairy	0.0373266	-0.00420229	0.0788556	0.0211886	0.0781308	0.304382	406	0.0417722	-0.0133277	0.096872	0.0280287	0.136925	484	0.031398	-0.0322016	0.0949976	0.0323681	0.332521	TRUE
Pseudoruminococcus_massiliensis	Margarine	0.0404991	-0.00457368	0.0855719	0.0229967	0.0782248	0.304512	150	0.0683946	0.00545363	0.131336	0.0318525	0.0336379	172	0.0101274	-0.0554786	0.0757334	0.0332362	0.760966	TRUE
Veillonella_rogosae	Alcoholic Beverages	-0.0507788	-0.107311	0.00575324	0.0288434	0.0783232	0.304609	159	-0.0522111	-0.127729	0.023307	0.0382353	0.174862	212	-0.0488873	-0.135501	0.0377268	0.0439382	0.267219	TRUE
Phocea_massiliensis	Wholegrains	-0.0496016	-0.104832	0.00562877	0.0281793	0.0783713	0.304609	330	-0.0235906	-0.110811	0.06363	0.0443374	0.595085	507	-0.0672288	-0.138938	0.0044801	0.0364993	0.0660979	TRUE
GGB4585_SGB6340	Tea & Coffee	0.0475629	-0.00541789	0.100544	0.0270315	0.0784866	0.304632	238	0.0129324	-0.0662598	0.0921246	0.0401986	0.747959	334	0.0761483	0.00430545	0.147991	0.036522	0.0378402	TRUE
Eggerthellaceae_unclassified_SGB14341	Nuts & Seeds	-0.0325388	-0.0687856	0.00370799	0.0184936	0.0784989	0.304632	421	-0.0338979	-0.0814213	0.0136255	0.0241772	0.161716	341	-0.0306222	-0.0870961	0.0258516	0.0287112	0.286935	TRUE
Eisenbergiella_tayi	Fruit	-0.0365384	-0.0772618	0.00418502	0.0207776	0.0786549	0.305001	381	-0.0325586	-0.0869551	0.021838	0.0276655	0.239996	221	-0.0416876	-0.103706	0.0203308	0.0314686	0.186683	TRUE
Desulfovibrio_piger	Fish & Seafood	-0.0674297	-0.142636	0.00777639	0.0383711	0.0788664	0.305387	170	-0.107468	-0.212803	-0.00213379	0.0533582	0.0456334	207	-0.0245488	-0.133417	0.0843194	0.0552197	0.657163	TRUE
Ruminococcaceae_bacterium_D5	Refined Grains	0.0400772	-0.00462342	0.0847778	0.0228069	0.0788763	0.305387	278	0.0261965	-0.0402286	0.0926215	0.0337429	0.438251	365	0.0517521	-0.00910301	0.112607	0.0309459	0.0953268	TRUE
GGB9512_SGB14909	Legumes	-0.0493069	-0.10433	0.00571584	0.0280734	0.0790269	0.305734	247	-0.057004	-0.127404	0.0133957	0.0357422	0.112055	210	-0.0369115	-0.126328	0.0525049	0.0453573	0.416707	TRUE
Dialister_invisus	Fruit Juice	0.0373191	-0.00434247	0.0789807	0.0212563	0.0791442	0.305951	305	0.00448592	-0.0488821	0.0578539	0.0271207	0.868736	326	0.0896105	0.0222776	0.156943	0.0342262	0.00925896	TRUE
Lacrimispora_saccharolytica	Nuts & Seeds	0.0624507	-0.00729355	0.132195	0.0355845	0.0792594	0.30616	117	0.106968	-0.0017267	0.215663	0.0548791	0.0539382	163	0.0301553	-0.062148	0.122458	0.0467425	0.519975	TRUE
Lachnospiraceae_bacterium	Vegetable Oil	0.0576776	-0.00677143	0.122127	0.0328828	0.0794241	0.306438	726	0.0157949	-0.0698748	0.101465	0.0436369	0.717487	837	0.112711	0.0145303	0.210892	0.0500206	0.0245017	TRUE
Faecalibacillus_intestinalis	Fruit	-0.0327696	-0.0693927	0.00385345	0.0186856	0.0794754	0.306438	610	-0.0543567	-0.104771	-0.003942	0.0256711	0.0346346	748	-0.00844497	-0.0619413	0.0450513	0.0272503	0.756721	TRUE
Clostridiales_bacterium_UBA1390	Meat	0.0427343	-0.00503147	0.0905001	0.0243707	0.0795147	0.306438	278	0.0534015	-0.0177668	0.12457	0.0361524	0.140847	288	0.0338492	-0.0310928	0.0987912	0.0329945	0.305951	TRUE
GGB1662_SGB2276	Legumes	0.0669158	-0.00790431	0.141736	0.0381742	0.0796183	0.306601	136	0.0384355	-0.0539583	0.130829	0.046718	0.412286	148	0.124138	-0.00672972	0.255007	0.066221	0.0628973	TRUE
GGB9532_SGB14933	Meat	0.0636089	-0.00753695	0.134755	0.0362996	0.0797167	0.306744	82	0.118882	0.00913041	0.228634	0.0551604	0.0343006	137	0.021388	-0.0739494	0.116725	0.0482096	0.658025	TRUE
GGB6606_SGB9340	Margarine	0.0448107	-0.00539374	0.0950151	0.025615	0.0802229	0.308455	176	0.00246521	-0.075812	0.0807425	0.0396619	0.950511	270	0.0751115	0.00905681	0.141166	0.0335503	0.0260047	TRUE
Mediterraneibacter_butyricigenes	Sweets & Desserts	0.043501	-0.00525593	0.092258	0.0248764	0.0803459	0.308691	606	0.0435574	-0.0260485	0.113163	0.0354428	0.219631	705	0.0434463	-0.0251216	0.112014	0.0349241	0.213941	TRUE
Faecalibacterium_SGB15346	Eggs	0.0337693	-0.00409836	0.0716369	0.0193206	0.0804918	0.308829	603	0.0238603	-0.0210107	0.0687314	0.0228478	0.296774	734	0.0586378	-0.0124216	0.129697	0.0361956	0.105671	TRUE
Parabacteroides_johnsonii	Fruit	-0.0508412	-0.107867	0.00618423	0.0290952	0.0805659	0.308829	96	-0.0827655	-0.167543	0.00201158	0.0427034	0.055715	134	-0.0231818	-0.101803	0.0554397	0.0397488	0.560771	TRUE
Anaerotruncus_colihominis	Nuts & Seeds	-0.0528142	-0.112058	0.00643004	0.0302272	0.0805956	0.308829	180	-0.042474	-0.141657	0.0567089	0.0502623	0.399318	238	-0.0586728	-0.133205	0.0158598	0.0378334	0.12235	TRUE
GGB9758_SGB15368	Animal Fat	-0.0284938	-0.0604693	0.00348164	0.0163143	0.0807147	0.308829	466	-0.025692	-0.0729553	0.0215713	0.0240516	0.285998	621	-0.0308815	-0.0744836	0.0127206	0.022203	0.164767	TRUE
GGB3677_SGB4990	Sweetened Beverages	-0.0862567	-0.183057	0.0105431	0.0493886	0.0807256	0.308829	118	-0.0801595	-0.20548	0.0451609	0.0632788	0.207843	107	-0.09576	-0.252386	0.0608664	0.0790006	0.228591	TRUE
Ruminococcus_torques	Legumes	-0.0369346	-0.0783873	0.00451805	0.0211497	0.0807516	0.308829	711	-0.00732981	-0.0601743	0.0455147	0.026916	0.785459	828	-0.0847135	-0.15183	-0.0175966	0.0341939	0.013433	TRUE
Oscillospiraceae_bacterium_NSJ_64	Wholegrains	-0.0508376	-0.107911	0.00623599	0.0291197	0.0808433	0.308944	204	-0.0404532	-0.14682	0.0659136	0.0539462	0.454213	401	-0.0551075	-0.123113	0.0128978	0.0345923	0.111947	TRUE
Lachnospiraceae_bacterium_NSJ_29	Fruit Juice	0.0396104	-0.00489639	0.0841173	0.022708	0.0810999	0.309688	643	0.0159564	-0.0476592	0.0795721	0.0323964	0.622509	634	0.0624572	-6.51833e-05	0.12498	0.0318388	0.0502463	TRUE
Clostridia_unclassified_SGB6276	Potatoes	0.0398894	-0.00494908	0.0847279	0.0228772	0.0812234	0.309923	287	0.00996567	-0.0617737	0.081705	0.0364475	0.784727	438	0.0593429	0.00158505	0.117101	0.0293872	0.0440673	TRUE
Peptococcaceae_bacterium	Meat	-0.0403427	-0.0857005	0.00501501	0.0231421	0.0812883	0.309935	187	-0.00153363	-0.0609216	0.0578543	0.0301034	0.959429	337	-0.0964179	-0.167596	-0.0252394	0.0361854	0.00808591	TRUE
Bacteroides_clarus	Dairy	-0.0459995	-0.0977426	0.00574353	0.0264	0.0814374	0.310177	182	-0.0335193	-0.112519	0.0454808	0.0400374	0.403615	243	-0.0555999	-0.124771	0.013571	0.0351154	0.114696	TRUE
Lawsonibacter_sp_NSJ_51	Margarine	0.0347343	-0.00434183	0.0738104	0.0199372	0.0814755	0.310177	438	0.0298852	-0.0283733	0.0881438	0.029642	0.313919	515	0.0387402	-0.0141895	0.0916699	0.0269419	0.151076	TRUE
GGB1266_SGB1699	Sweets & Desserts	-0.0661473	-0.140584	0.0082898	0.0379788	0.0815628	0.310273	79	-0.0772648	-0.189585	0.0350553	0.0564182	0.175025	118	-0.0569347	-0.158647	0.0447772	0.0513581	0.269996	TRUE
Lachnospiraceae_bacterium_OF09_6	Fish & Seafood	-0.0506186	-0.107635	0.00639764	0.0290905	0.0818517	0.311022	288	-0.0320659	-0.107191	0.0430592	0.0381682	0.401552	342	-0.0763334	-0.164719	0.0120522	0.0449355	0.090293	TRUE
GGB3256_SGB4303	Meat	0.0448577	-0.00569215	0.0954076	0.0257912	0.0819885	0.311022	287	0.0598139	-0.00183566	0.121463	0.0313213	0.0571882	249	0.0133584	-0.0761685	0.102885	0.0454549	0.769184	TRUE
GGB9615_SGB15051	Miscellaneous Animal	-0.0453473	-0.0964497	0.00575511	0.0260731	0.0819936	0.311022	199	-0.0256104	-0.10277	0.0515491	0.0391272	0.513551	380	-0.0611114	-0.129867	0.00764471	0.0349683	0.0813596	TRUE
Lachnospira_eligens	Vegetable Oil	0.0317964	-0.00403702	0.0676298	0.0182827	0.0820079	0.311022	625	0.0453323	-0.00293279	0.0935975	0.0245778	0.065595	773	0.0150272	-0.0386738	0.0687282	0.027356	0.582951	TRUE
GGB9705_SGB15224	Animal Fat	0.0409611	-0.00524115	0.0871634	0.023573	0.0822765	0.311804	418	0.0418608	-0.0224076	0.106129	0.0326954	0.20118	524	0.0399872	-0.0268425	0.106817	0.0340185	0.240357	TRUE
Blautia_schinkii	Fruit Juice	0.0513521	-0.00666561	0.10937	0.0296014	0.0827788	0.313471	181	0.020984	-0.0632699	0.105238	0.0426985	0.623723	229	0.0794536	-0.00147989	0.160387	0.0410742	0.0543243	TRUE
Bifidobacterium_adolescentis	Fish & Seafood	-0.029036	-0.061864	0.00379199	0.0167493	0.082995	0.313597	508	-0.0123724	-0.0540307	0.0292858	0.0212039	0.559837	628	-0.0566866	-0.110324	-0.00304884	0.0273139	0.0383627	TRUE
Candidatus_Allobutyricicoccus_pentlandensis	Animal Fat	0.0640648	-0.00836744	0.136497	0.0369559	0.0829985	0.313597	148	0.0395378	-0.0750805	0.154156	0.0579983	0.496532	168	0.0808297	-0.0138378	0.175497	0.0479506	0.0953881	TRUE
Slackia_isoflavoniconvertens	Animal Fat	0.0649801	-0.00848932	0.138449	0.0374851	0.0830082	0.313597	197	0.0274893	-0.070286	0.125265	0.0495782	0.580506	261	0.115014	0.00223312	0.227795	0.0572746	0.0457486	TRUE
GGB3614_SGB4886	Dairy	-0.0471797	-0.100536	0.00617654	0.0272231	0.0830819	0.313597	159	-0.00079075	-0.0814817	0.0799002	0.0408543	0.984583	172	-0.0842265	-0.156294	-0.0121592	0.0365095	0.0222841	TRUE
Bacilli_unclassified_SGB6478	Nuts & Seeds	-0.0391522	-0.0834363	0.00513183	0.0225943	0.083125	0.313597	202	-0.0434463	-0.114208	0.0273155	0.0358863	0.227474	268	-0.0363321	-0.0935918	0.0209276	0.0290822	0.21267	TRUE
GGB9712_SGB15244	Margarine	0.0488684	-0.00644478	0.104182	0.0282215	0.0833448	0.314063	332	0.0779255	-0.00224989	0.158101	0.040757	0.0567558	379	0.0221039	-0.0548085	0.0990163	0.0391161	0.572358	TRUE
GGB9699_SGB15216	Refined Grains	0.0318173	-0.00419949	0.0678341	0.0183763	0.083374	0.314063	635	0.0501083	-5.37452e-05	0.10027	0.0255445	0.0502619	762	0.0121986	-0.0397355	0.0641328	0.0264553	0.644857	TRUE
Phocaeicola_dorei	Nuts & Seeds	0.0291248	-0.00385868	0.0621083	0.0168286	0.0835104	0.314341	485	0.0477155	0.00134581	0.0940852	0.0235993	0.0437405	593	0.00989032	-0.0372539	0.0570345	0.0240044	0.680479	TRUE
GGB9551_SGB14958	Fruit Juice	0.0876286	-0.0117113	0.186968	0.0506846	0.0838269	0.315295	101	0.102734	-0.0236809	0.229148	0.0637179	0.111345	132	0.061604	-0.103847	0.227055	0.0836355	0.462739	TRUE
Eggerthellaceae_bacterium	Fruit Juice	-0.0355108	-0.0757802	0.00475864	0.020546	0.0839246	0.315302	312	-0.0363584	-0.0826044	0.00988762	0.0235035	0.122923	253	-0.0327644	-0.116088	0.0505589	0.0423085	0.439466	TRUE
Bacilli_unclassified_SGB6478	Miscellaneous Animal	0.040127	-0.00538638	0.0856403	0.0232215	0.0839869	0.315302	202	0.0808401	0.0064169	0.155263	0.0377431	0.0334332	268	0.0153285	-0.0426683	0.0733253	0.0294566	0.60324	TRUE
Holdemania_filiformis	Meat	0.0495799	-0.00666087	0.105821	0.0286948	0.0840177	0.315302	362	0.0403611	-0.0413187	0.122041	0.0415344	0.331834	445	0.0579979	-0.0200048	0.136001	0.0396896	0.1447	TRUE
Eggerthellaceae_unclassified_SGB14322	Margarine	-0.0611403	-0.130562	0.00828187	0.0354201	0.0843212	0.315843	237	-0.0423035	-0.134182	0.0495746	0.0466371	0.365407	303	-0.0868156	-0.193962	0.0203309	0.0544485	0.111896	TRUE
GGB9631_SGB15087	Alcoholic Beverages	0.0546751	-0.00742598	0.116776	0.0316848	0.0844205	0.315843	169	0.0719803	-0.0202075	0.164168	0.0466966	0.125138	186	0.0399102	-0.0451864	0.125007	0.0431334	0.356286	TRUE
Clostridium_spiroforme	Meat	-0.0419425	-0.0895888	0.00570381	0.0243098	0.0844673	0.315843	272	-0.0714486	-0.134254	-0.00864374	0.0319008	0.0259683	321	-0.00107697	-0.0749384	0.0727845	0.0375426	0.977138	TRUE
Oscillospiraceae_bacterium_NSJ_64	Animal Fat	0.0502758	-0.00684189	0.107393	0.0291422	0.0844936	0.315843	204	0.0596166	-0.0459119	0.165145	0.0535211	0.26667	401	0.0463393	-0.021965	0.114644	0.0347443	0.183079	TRUE
Streptococcus_sp_A12	Wholegrains	0.0372435	-0.00507601	0.0795629	0.021592	0.0845498	0.315843	483	0.0195426	-0.0315528	0.070638	0.0260041	0.452711	313	0.0765404	0.000304431	0.152776	0.0387458	0.0491378	TRUE
Lachnospira_eligens	Sweetened Beverages	-0.0310816	-0.0664026	0.00423941	0.0180212	0.0845782	0.315843	625	-0.0193185	-0.0675969	0.02896	0.0245845	0.432287	773	-0.0447432	-0.0967525	0.00726616	0.0264942	0.0916919	TRUE
Blautia_glucerasea	Eggs	0.02879	-0.00392947	0.0615095	0.0166939	0.0846031	0.315843	450	0.0297429	-0.0211356	0.0806215	0.025889	0.251255	609	0.0281118	-0.0147818	0.0710053	0.0218413	0.198579	TRUE
Clostridia_unclassified_SGB6371	Vegetable Oil	-0.0643099	-0.137436	0.00881647	0.0373101	0.084769	0.316227	88	-0.0305181	-0.153906	0.0928699	0.0620786	0.624297	115	-0.0834183	-0.175895	0.00905826	0.046682	0.0767024	TRUE
Lachnospira_eligens	Refined Grains	-0.0320257	-0.0684758	0.00442434	0.0185973	0.0850583	0.31694	625	-0.0310458	-0.0812716	0.01918	0.0255762	0.225267	773	-0.0331251	-0.0863043	0.0200542	0.0270902	0.221797	TRUE
Roseburia_faecis	Alcoholic Beverages	0.025221	-0.00348687	0.0539288	0.0146471	0.0850866	0.31694	585	0.0380489	-0.00368435	0.0797821	0.0212487	0.0739057	665	0.0136073	-0.0260916	0.0533063	0.020218	0.501173	TRUE
Monoglobus_pectinilyticus	Vegetable Oil	-0.0503014	-0.10758	0.00697715	0.0292243	0.0852111	0.316969	237	-0.061034	-0.135092	0.0130238	0.0375915	0.105862	225	-0.0339056	-0.125465	0.0576539	0.0464625	0.466336	TRUE
Candidatus_Allobutyricicoccus_pentlandensis	Meat	0.0584333	-0.00811266	0.124979	0.0339526	0.0852466	0.316969	148	0.0416272	-0.0469906	0.130245	0.0448418	0.355302	168	0.0810132	-0.0216035	0.18363	0.051977	0.121162	TRUE
Romboutsia_timonensis	Fruit	0.0302628	-0.00420575	0.0647314	0.0175863	0.0852844	0.316969	584	0.0555038	0.00426617	0.106741	0.0260879	0.0337959	774	0.00923789	-0.0375013	0.0559771	0.0238096	0.698131	TRUE
GGB1662_SGB2276	Fruit	0.0634167	-0.00883694	0.13567	0.0368648	0.0853867	0.316971	136	0.0701708	-0.0136517	0.153993	0.042384	0.100197	148	0.0424312	-0.105213	0.190075	0.0747099	0.570979	TRUE
GGB9615_SGB15052	Sweetened Beverages	-0.0637315	-0.136349	0.00888652	0.0370507	0.0854113	0.316971	94	-0.0124189	-0.139791	0.114953	0.0641413	0.84712	220	-0.0894266	-0.178882	2.87206e-05	0.0453891	0.0501313	TRUE
Clostridia_unclassified_SGB4447	Sweets & Desserts	-0.0434597	-0.0930067	0.00608731	0.0252796	0.0855845	0.316988	194	-0.0578094	-0.12926	0.0136409	0.0362263	0.112208	284	-0.0298397	-0.0993104	0.0396311	0.0352933	0.398635	TRUE
GGB9239_SGB14181	Fruit Juice	-0.0683439	-0.146271	0.0095833	0.0397595	0.0856267	0.316988	108	-0.0715259	-0.178979	0.0359277	0.0542042	0.189914	112	-0.0646379	-0.180555	0.0512794	0.0584978	0.271654	TRUE
GGB9697_SGB15213	Margarine	0.0668421	-0.00937414	0.143058	0.0388865	0.0856326	0.316988	99	0.0807011	-0.033902	0.195304	0.0577501	0.165577	133	0.0553455	-0.0486985	0.15939	0.052598	0.294673	TRUE
Enterocloster_bolteae	Eggs	-0.0381891	-0.0817389	0.00536083	0.0222197	0.0856691	0.316988	274	-0.0167799	-0.0822909	0.048731	0.0332764	0.614505	351	-0.0554153	-0.114122	0.00329096	0.0298491	0.0642679	TRUE
GGB9623_SGB15076	Tea & Coffee	-0.0505826	-0.108303	0.0071373	0.0294495	0.0858684	0.317435	145	-0.107079	-0.200372	-0.0137861	0.0471993	0.0248205	205	-0.0145682	-0.0888693	0.0597329	0.0376845	0.699488	TRUE
Alistipes_communis	Vegetables	0.0321341	-0.00453982	0.068808	0.0187115	0.0859167	0.317435	611	0.0310987	-0.0154142	0.0776117	0.0236845	0.189668	728	0.0338535	-0.0260671	0.093774	0.0305214	0.267725	TRUE
Roseburia_hominis	Tea & Coffee	0.0268513	-0.00380431	0.057507	0.0156409	0.0860274	0.31745	647	0.00206309	-0.0429114	0.0470376	0.0229036	0.928255	783	0.048514	0.00648419	0.0905438	0.021411	0.0237446	TRUE
GGB9615_SGB15052	Legumes	0.065433	-0.00927529	0.140141	0.0381172	0.0860472	0.31745	94	0.0782393	-0.0432624	0.199741	0.0611852	0.204458	220	0.0573103	-0.0387262	0.153347	0.0487283	0.240886	TRUE
Clostridium_sp_AF27_2AA	Refined Grains	-0.0444411	-0.0952096	0.00632742	0.0259028	0.0862191	0.317806	273	-0.0493125	-0.13279	0.0341652	0.0424019	0.245873	585	-0.0415409	-0.105799	0.0227168	0.0327172	0.204703	TRUE
Anaerotignum_faecicola	Meat	0.0356995	-0.00509263	0.0764916	0.0208127	0.0862948	0.317806	353	0.0129021	-0.0474594	0.0732635	0.0306913	0.674469	594	0.0551084	-0.000508835	0.110726	0.0283188	0.0521656	TRUE
Intestinibacter_bartlettii	Meat	0.0332839	-0.00475278	0.0713205	0.0194068	0.086334	0.317806	452	0.0278271	-0.0296966	0.0853508	0.0292706	0.342279	564	0.0375642	-0.0133552	0.0884835	0.0259239	0.147921	TRUE
Escherichia_coli	Sweetened Beverages	0.0194906	-0.00279366	0.0417748	0.0113697	0.0864823	0.317858	545	0.00606971	-0.021298	0.0334374	0.0139323	0.66326	521	0.0462482	0.00760115	0.0848952	0.0196723	0.0191081	TRUE
Clostridiaceae_bacterium_NSJ_31	Potatoes	0.0481837	-0.00691555	0.103283	0.0281124	0.0865347	0.317858	226	0.0375718	-0.0444091	0.119553	0.0416028	0.367479	289	0.057101	-0.0179611	0.132163	0.0381367	0.135435	TRUE
GGB9705_SGB15224	Miscellaneous Animal	0.0396618	-0.00569298	0.0850165	0.0231406	0.0865385	0.317858	418	0.00483469	-0.0600166	0.069686	0.032992	0.883566	524	0.073387	0.00960744	0.137167	0.0324659	0.0242078	TRUE
Enterocloster_aldensis	Tea & Coffee	-0.0626835	-0.134398	0.00903059	0.0365895	0.0866839	0.318155	126	-0.050628	-0.165294	0.0640382	0.0579379	0.384035	163	-0.0706813	-0.16387	0.0225071	0.0471908	0.136301	TRUE
Clostridium_sp_AF20_17LB	Potatoes	-0.0379162	-0.081306	0.00547367	0.0221381	0.0867654	0.318155	300	-0.00579903	-0.0695556	0.0579575	0.0323978	0.858065	683	-0.0660481	-0.125582	-0.00651395	0.0303212	0.0297346	TRUE
GGB9644_SGB15121	Alcoholic Beverages	0.0629864	-0.00911543	0.135088	0.0367873	0.0868641	0.318155	179	0.046373	-0.0362153	0.128961	0.0418512	0.269401	168	0.119447	-0.0328729	0.271767	0.0771524	0.123523	TRUE
Bifidobacterium_bifidum	Legumes	-0.0442565	-0.0949263	0.0064132	0.0258524	0.0869162	0.318155	199	-0.0290102	-0.093187	0.0351666	0.0325437	0.373814	219	-0.0703342	-0.154219	0.0135509	0.0425617	0.0998942	TRUE
Dysosmobacter_welbionis	Wholegrains	-0.0298535	-0.0640352	0.00432831	0.01744	0.0869371	0.318155	644	-0.0044198	-0.0510838	0.0422443	0.0237638	0.852513	825	-0.0595418	-0.109937	-0.00914639	0.0256747	0.0206356	TRUE
Blautia_SGB4805	Fruit	-0.0347939	-0.0746474	0.00505968	0.0203338	0.0870565	0.31836	614	-0.0346379	-0.0898618	0.020586	0.0281203	0.218516	741	-0.0349648	-0.0927559	0.0228264	0.0294376	0.235313	TRUE
GGB1662_SGB2276	Dairy	0.0659209	-0.00961121	0.141453	0.0385375	0.0871614	0.318511	136	0.0607097	-0.0282771	0.149697	0.0449953	0.179585	148	0.0802678	-0.067275	0.22781	0.0746586	0.284131	TRUE
Anaerotignum_faecicola	Vegetables	0.036953	-0.00541477	0.0793208	0.0216166	0.0873634	0.318755	353	0.0285936	-0.034557	0.0917442	0.0321095	0.373814	594	0.043882	-0.0135318	0.101296	0.0292335	0.133879	TRUE
GGB4768_SGB6601	Sweetened Beverages	-0.0646434	-0.138765	0.00947852	0.037818	0.0873901	0.318755	76	-0.0364812	-0.152744	0.0797818	0.058362	0.533919	133	-0.0850277	-0.183246	0.0131906	0.0496528	0.0892618	TRUE
Candidatus_Pseudoruminococcus_merdavium	Vegetables	0.0728932	-0.0107052	0.156492	0.042653	0.0874545	0.318755	164	0.0502927	-0.0461578	0.146743	0.048845	0.304971	108	0.145467	-0.0280485	0.318982	0.0875285	0.0995706	TRUE
GGB9608_SGB15042	Fish & Seafood	0.0811527	-0.0119265	0.174232	0.0474902	0.0874827	0.318755	114	0.101181	-0.0195035	0.221866	0.0609157	0.0995911	151	0.0501155	-0.0997179	0.199949	0.0758303	0.509729	TRUE
Odoribacter_splanchnicus	Animal Fat	0.039594	-0.00585857	0.0850466	0.0231905	0.0877596	0.319532	649	0.0550143	0.00103061	0.108998	0.0274918	0.045799	794	0.00155196	-0.0832098	0.0863137	0.0431806	0.971338	TRUE
Clostridiaceae_bacterium	Sweets & Desserts	-0.0364139	-0.0782266	0.00539884	0.0213334	0.0878417	0.319598	720	-0.0387015	-0.0955906	0.0181877	0.0289767	0.182116	832	-0.0337064	-0.0955823	0.0281695	0.0315239	0.285284	TRUE
Streptococcus_sp_A12	Fruit	-0.0373201	-0.0801883	0.00554816	0.021872	0.0879525	0.319769	483	-0.0122274	-0.063733	0.0392782	0.0262129	0.641095	313	-0.0948286	-0.172909	-0.016748	0.0396832	0.0174662	TRUE
Agathobaculum_butyriciproducens	Sweets & Desserts	-0.0334349	-0.0718654	0.0049955	0.0196077	0.0881586	0.320224	688	-0.0303491	-0.0796479	0.0189497	0.0251086	0.227199	820	-0.0382581	-0.0998738	0.0233576	0.0313907	0.223292	TRUE
Candidatus_Pseudobutyricicoccus_lothianensis	Meat	0.0457908	-0.00684935	0.098431	0.0268577	0.0882055	0.320224	262	0.0304651	-0.043618	0.104548	0.0376229	0.418864	394	0.0617168	-0.0136853	0.137119	0.0383527	0.108413	TRUE
Clostridia_unclassified_SGB6371	Margarine	0.0683228	-0.0102927	0.146938	0.0401107	0.0885013	0.320297	88	0.0215523	-0.114243	0.157348	0.0683212	0.753268	115	0.0929222	-0.00523325	0.191078	0.0495486	0.063397	TRUE
Blautia_schinkii	Alcoholic Beverages	0.0499054	-0.00752287	0.107334	0.0293007	0.0885275	0.320297	181	0.0029973	-0.0845135	0.0905081	0.044349	0.946193	229	0.0862419	0.00933043	0.163153	0.039033	0.0281896	TRUE
Candidatus_Avimicrobium_caecorum	Vegetable Oil	0.049099	-0.00740314	0.105601	0.0288282	0.0885378	0.320297	421	0.0321539	-0.0476775	0.111985	0.0406137	0.428987	556	0.0663063	-0.0140835	0.146696	0.0409265	0.105848	TRUE
GGB1662_SGB2276	Refined Grains	0.0646547	-0.00975516	0.139065	0.0379649	0.0885658	0.320297	136	0.0685662	-0.0195775	0.15671	0.0445689	0.126405	148	0.0543112	-0.0889181	0.19754	0.0724759	0.454866	TRUE
GGB9186_SGB14125	Dairy	-0.0629224	-0.135357	0.00951271	0.0369574	0.0886491	0.320297	183	-0.0657754	-0.165578	0.0340273	0.0505821	0.19516	244	-0.0596552	-0.166278	0.0469672	0.0541292	0.271532	TRUE
Acidaminococcus_intestini	Potatoes	0.074485	-0.0112639	0.160234	0.0437502	0.0886606	0.320297	73	0.0590512	-0.0689901	0.187093	0.0642306	0.361171	101	0.0878432	-0.0307106	0.206397	0.0597558	0.145305	TRUE
Clostridium_saccharogumia	Wholegrains	-0.064431	-0.138608	0.00974635	0.0378463	0.088673	0.320297	138	-0.103682	-0.212559	0.00519582	0.0550601	0.0625171	201	-0.0292772	-0.132028	0.0734731	0.0521074	0.574861	TRUE
GGB3433_SGB4573	Dairy	0.0450645	-0.00683062	0.0969596	0.0264776	0.0887579	0.320347	232	0.0260783	-0.036004	0.0881606	0.0315093	0.408744	122	0.0906839	-0.00601201	0.18738	0.0488422	0.0658731	TRUE
Bacteroides_salyersiae	Animal Fat	0.0464255	-0.00704647	0.0998975	0.0272821	0.0888149	0.320347	140	0.0380367	-0.0443762	0.12045	0.0416821	0.363116	217	0.052713	-0.0184123	0.123838	0.0360857	0.145645	TRUE
Blautia_sp_MSK_21_1	Wholegrains	0.0351895	-0.00535451	0.0757335	0.0206861	0.0889208	0.320499	413	0.00930995	-0.0513488	0.0699687	0.030858	0.763032	522	0.0563113	0.00154499	0.111078	0.0278776	0.0439063	TRUE
Agathobaculum_butyriciproducens	Eggs	0.0331803	-0.00506022	0.0714208	0.0195108	0.0890164	0.320612	688	0.0222358	-0.0268256	0.0712973	0.0249877	0.373857	820	0.0502752	-0.0110237	0.111574	0.0312293	0.107839	TRUE
Dielma_fastidiosa	Vegetable Oil	-0.0510862	-0.109976	0.00780402	0.0300466	0.0890871	0.320637	131	-0.00658269	-0.100706	0.0875408	0.0475761	0.890176	193	-0.0806136	-0.15705	-0.0041775	0.0387529	0.0388637	TRUE
Clostridia_bacterium_UC5_1_1D1	Dairy	-0.0406456	-0.0875241	0.0062328	0.023918	0.0892488	0.320988	480	-0.0312933	-0.0912315	0.028645	0.030504	0.305488	361	-0.0555727	-0.13136	0.0202142	0.0385375	0.150184	TRUE
GGB9614_SGB15049	Vegetables	0.0424359	-0.00653698	0.0914088	0.0249866	0.0894427	0.321455	328	0.0939174	0.0198481	0.167987	0.0376513	0.0131226	677	0.00191911	-0.0636649	0.0675032	0.0334019	0.9542	TRUE
Faecalibacillus_faecis	Vegetable Oil	-0.0337868	-0.0727869	0.00521336	0.0198984	0.0895144	0.321482	319	-0.0335239	-0.0879153	0.0208675	0.0276456	0.226185	364	-0.0340693	-0.0904359	0.0222973	0.0286631	0.235379	TRUE
Candidatus_Aristotella_avistercoris	Dairy	0.0802576	-0.0124407	0.172956	0.0472959	0.089711	0.32173	122	0.0566559	-0.0738402	0.187152	0.065915	0.391806	149	0.105304	-0.0288794	0.239488	0.0679024	0.123206	TRUE
Anaerobutyricum_hallii	Sweets & Desserts	0.0436802	-0.00677102	0.0941315	0.0257409	0.089712	0.32173	705	0.0459965	-0.00992914	0.101922	0.0284849	0.106813	825	0.0333661	-0.0846193	0.151351	0.0601093	0.578991	TRUE
GGB9615_SGB15053	Vegetable Oil	0.034056	-0.00530252	0.0734146	0.0200813	0.0899027	0.321802	532	0.0163868	-0.0366185	0.0693922	0.0269824	0.543903	712	0.0559938	-0.00303396	0.115022	0.0300655	0.0629823	TRUE
GGB3537_SGB4727	Miscellaneous Animal	0.0421273	-0.00656014	0.0908148	0.024841	0.0899088	0.321802	354	0.054836	-0.0136112	0.123283	0.0348029	0.116071	322	0.0289288	-0.0408493	0.0987068	0.0354675	0.415317	TRUE
Sutterella_wadsworthensis	Animal Fat	0.0405341	-0.00631434	0.0873826	0.0239027	0.0899246	0.321802	353	0.0348989	-0.0230026	0.0928004	0.0294405	0.236728	556	0.0514331	-0.0289898	0.131856	0.0409434	0.209581	TRUE
Ruminococcus_lactaris	Refined Grains	-0.0353044	-0.076134	0.00552523	0.0208318	0.0901259	0.322284	419	-0.0161726	-0.0717542	0.039409	0.0282763	0.567673	517	-0.0580146	-0.118538	0.00250886	0.0308074	0.0603538	TRUE
Catenibacillus_scindens	Margarine	0.0489791	-0.0076763	0.105634	0.0289063	0.0901882	0.322284	300	0.0510135	-0.0282205	0.130248	0.0402626	0.206151	322	0.0468149	-0.0348828	0.128513	0.0415261	0.260443	TRUE
Streptococcus_sp_A12	Refined Grains	0.0368115	-0.00579899	0.0794221	0.0217405	0.0904123	0.322667	483	0.0309974	-0.0208331	0.0828279	0.0263782	0.240542	313	0.0491257	-0.0264078	0.124659	0.0383887	0.201617	TRUE
Blautia_sp_MSK_21_1	Dairy	-0.0349416	-0.0753916	0.00550843	0.0206381	0.0904444	0.322667	413	-0.0382014	-0.096585	0.0201822	0.0297006	0.199104	522	-0.031898	-0.0882773	0.0244813	0.0286986	0.266878	TRUE
Bacteroides_salyersiae	Refined Grains	0.0479077	-0.00756943	0.103385	0.0283052	0.0905427	0.322667	140	0.0581408	-0.0273391	0.143621	0.0432333	0.180958	217	0.0402306	-0.0335768	0.114038	0.0374465	0.283965	TRUE
Firmicutes_bacterium_AF16_15	Alcoholic Beverages	0.0290563	-0.00459551	0.0627082	0.0171696	0.0905868	0.322667	656	0.0108341	-0.0383077	0.0599758	0.0250265	0.665233	786	0.0452597	-0.00106566	0.091585	0.0235994	0.0555209	TRUE
GGB58158_SGB79798	Vegetable Oil	-0.0463748	-0.100094	0.00734458	0.0274083	0.0906469	0.322667	340	-0.0483179	-0.125012	0.0283766	0.0389908	0.216135	302	-0.0444768	-0.12031	0.0313566	0.0385356	0.249385	TRUE
Candidatus_Aristotella_avistercoris	Animal Fat	0.0814284	-0.0129198	0.175777	0.0481377	0.0907277	0.322667	122	0.0763448	-0.0457093	0.198399	0.0616508	0.218096	149	0.0893686	-0.0628902	0.241627	0.0770493	0.248013	TRUE
Clostridium_sp_AM33_3	Alcoholic Beverages	0.0428314	-0.00679864	0.0924615	0.0253219	0.090746	0.322667	364	0.0395062	-0.0284922	0.107505	0.034578	0.254001	702	0.0466771	-0.0263306	0.119685	0.0371852	0.209838	TRUE
Lachnospiraceae_unclassified_SGB4924	Tea & Coffee	-0.039307	-0.0848672	0.00625316	0.0232454	0.0908449	0.322789	230	-0.0272894	-0.089315	0.0347363	0.0314791	0.387023	228	-0.0537189	-0.121646	0.014208	0.0344724	0.120577	TRUE
Enterocloster_citroniae	Wholegrains	-0.044424	-0.0959375	0.00708943	0.0262829	0.0909843	0.322993	222	-0.0215206	-0.106743	0.0637016	0.0432434	0.61932	442	-0.0578411	-0.12289	0.00720781	0.0330977	0.0812804	TRUE
GGB9635_SGB15106	Fruit	0.0361752	-0.00577911	0.0781296	0.0214057	0.0910311	0.322993	406	0.0664858	0.0090211	0.123951	0.0292316	0.0234705	484	0.00112892	-0.0606322	0.06289	0.0314324	0.971364	TRUE
Eubacterium_ramulus	Potatoes	-0.033122	-0.0715677	0.0053238	0.0196155	0.0913044	0.32356	621	-0.0368517	-0.0893875	0.0156841	0.0267521	0.168858	741	-0.0287851	-0.0854176	0.0278473	0.0288474	0.318692	TRUE
Ruminococcus_sp_NSJ_71	Vegetable Oil	-0.0450725	-0.0973921	0.00724717	0.0266942	0.09132	0.32356	173	-0.0440211	-0.120738	0.0326958	0.0388666	0.258999	189	-0.0460112	-0.118461	0.0264382	0.0367267	0.212122	TRUE
Eggerthellaceae_unclassified_SGB14322	Potatoes	-0.060635	-0.131037	0.00976704	0.0359201	0.0914009	0.323617	237	-0.024107	-0.120142	0.0719283	0.0487472	0.621414	303	-0.104031	-0.208589	0.000526276	0.053133	0.0511737	TRUE
Clostridia_bacterium_12CBH8	Dairy	0.0565986	-0.00918882	0.122386	0.0335656	0.0917559	0.324574	283	0.0359677	-0.053656	0.125591	0.0455309	0.430226	223	0.0811586	-0.0167415	0.179059	0.0496776	0.103768	TRUE
Clostridium_leptum	Fish & Seafood	-0.0288775	-0.0624479	0.00469291	0.0171281	0.0918008	0.324574	687	-0.0217553	-0.0717963	0.0282856	0.0254865	0.393644	695	-0.0347435	-0.0801568	0.0106698	0.0231301	0.133537	TRUE
Candidatus_Pseudoruminococcus_merdavium	Miscellaneous Animal	0.0716315	-0.0116585	0.154922	0.0424957	0.0918692	0.324587	164	0.0424846	-0.0570496	0.142019	0.0504066	0.400586	108	0.14325	-0.013386	0.299886	0.0790141	0.0727714	TRUE
Ruminococcaceae_unclassified_SGB15234	Potatoes	0.0299903	-0.00489475	0.0648753	0.0177988	0.0919963	0.324807	433	0.0208732	-0.032589	0.0743354	0.0272007	0.443288	568	0.036817	-0.00941423	0.0830482	0.0235374	0.118337	TRUE
GGB9614_SGB15049	Potatoes	-0.0412412	-0.0892412	0.00675879	0.0244902	0.0921845	0.325103	328	-0.0734334	-0.143397	-0.00346935	0.0355645	0.0397544	677	-0.0122093	-0.0785233	0.0541047	0.0337737	0.717838	TRUE
GGB9642_SGB15119	Legumes	-0.0788591	-0.170668	0.0129502	0.0468424	0.0922783	0.325103	215	-0.0374561	-0.134907	0.0599943	0.0494393	0.449877	243	-0.442185	-0.730675	-0.153695	0.146455	0.00281016	TRUE
Candidatus_Neoruminococcus_faecicola	Refined Grains	-0.076156	-0.164829	0.0125172	0.0452423	0.0923184	0.325103	156	-0.0951515	-0.216995	0.0266917	0.0616807	0.12501	237	-0.0540348	-0.185167	0.0770975	0.0665624	0.417771	TRUE
Acidaminococcaceae_unclassified_SGB5785	Fruit	0.0641844	-0.0105544	0.138923	0.0381328	0.0923396	0.325103	88	0.120914	-0.00883051	0.250659	0.0652769	0.0675333	92	0.0347963	-0.0585294	0.128122	0.0469829	0.460926	TRUE
Flavonifractor_plautii	Wholegrains	-0.028325	-0.0613308	0.00468085	0.01684	0.092568	0.325678	549	-0.0427665	-0.0889958	0.00346272	0.0235347	0.0697557	688	-0.0131733	-0.0605044	0.0341577	0.0241064	0.584924	TRUE
Lachnospira_SGB5076	Sweetened Beverages	-0.0451545	-0.0978554	0.00754627	0.0268887	0.0930906	0.327287	91	-0.0785605	-0.167766	0.0106448	0.0449018	0.0838132	172	-0.0264776	-0.0927507	0.0397955	0.0335741	0.431449	TRUE
Collinsella_aerofaciens	Potatoes	0.0420927	-0.0070457	0.0912311	0.0250711	0.0931647	0.327318	620	0.0276943	-0.0304099	0.0857985	0.0295876	0.349635	729	0.0787531	-0.0139345	0.171441	0.0472119	0.0957439	TRUE
Intestinibacter_bartlettii	Fruit Juice	-0.0329599	-0.0714514	0.00553155	0.0196389	0.0932885	0.327523	452	-0.0130086	-0.0710899	0.0450726	0.0295543	0.660034	564	-0.0487355	-0.100355	0.00288369	0.0262802	0.0642043	TRUE
Ruminococcaceae_unclassified_SGB15309	Fruit Juice	0.0737281	-0.0123914	0.159848	0.0439393	0.0933565	0.327532	119	0.0238182	-0.0915904	0.139227	0.0582792	0.683554	167	0.139467	0.00741132	0.271522	0.0668852	0.0386246	TRUE
Bifidobacterium_catenulatum	Sweets & Desserts	0.046054	-0.00779589	0.099904	0.027475	0.0936954	0.328234	155	0.0549191	-0.0176467	0.127485	0.0367331	0.137067	198	0.0347966	-0.0468358	0.116429	0.0413941	0.401802	TRUE
Dysosmobacter_sp_NSJ_60	Alcoholic Beverages	0.0336372	-0.00570049	0.0729749	0.0200706	0.0937494	0.328234	485	0.0185557	-0.0388382	0.0759496	0.0292099	0.525571	772	0.0471262	-0.00710232	0.101355	0.0276247	0.0884433	TRUE
GGB4569_SGB6310	Legumes	-0.0595565	-0.129207	0.0100938	0.0355365	0.093753	0.328234	106	-0.0909252	-0.189902	0.00805122	0.0499171	0.0716418	141	-0.0273207	-0.127364	0.0727228	0.0506023	0.590144	TRUE
Lachnospiraceae_bacterium_OM04_12BH	Animal Fat	-0.039827	-0.0864165	0.00676255	0.0237706	0.0938417	0.328315	176	-0.0960303	-0.188019	-0.00404151	0.0466094	0.0409865	425	-0.02007	-0.0743878	0.0342478	0.0276346	0.468082	TRUE
Candidatus_Woodwardibium_gallinarum	Alcoholic Beverages	-0.0688201	-0.149371	0.0117303	0.0410979	0.0940245	0.328693	114	-0.0117465	-0.127881	0.104388	0.0586189	0.841559	118	-0.123996	-0.238141	-0.00985075	0.0576361	0.0337641	TRUE
GGB4588_SGB6347	Vegetables	0.0614307	-0.0104832	0.133344	0.0366914	0.094081	0.328693	98	0.0424182	-0.0802721	0.165108	0.0618173	0.494303	156	0.0717719	-0.0182874	0.161831	0.0455907	0.125546	TRUE
Coriobacteriia_bacterium	Meat	0.0349849	-0.00598611	0.0759558	0.0209039	0.094209	0.328911	251	0.0317824	-0.0214942	0.085059	0.0270508	0.241167	232	0.0397323	-0.0251602	0.104625	0.0329356	0.229011	TRUE
GGB9705_SGB15224	Sweetened Beverages	0.0382804	-0.00656309	0.083124	0.0228798	0.0943051	0.328999	418	0.0153476	-0.0474703	0.0781655	0.0319575	0.631306	524	0.0623965	-0.00198362	0.126777	0.0327716	0.0574876	TRUE
GGB9291_SGB14248	Sweets & Desserts	-0.0546401	-0.118665	0.00938478	0.0326663	0.0943919	0.328999	118	-0.104444	-0.194514	-0.014374	0.0454797	0.0235371	168	-0.00156423	-0.0942558	0.0911273	0.0469498	0.973466	TRUE
Blautia_sp_MSK_20_85	Miscellaneous Animal	0.0326247	-0.0056129	0.0708622	0.0195093	0.0944729	0.328999	475	0.050691	-0.00170952	0.103092	0.0266672	0.0579303	576	0.0118205	-0.0443851	0.0680262	0.0286165	0.679713	TRUE
GGB9694_SGB15201	Fruit Juice	0.0425584	-0.00732912	0.092446	0.0254533	0.0945203	0.328999	219	0.0705478	0.00483938	0.136256	0.0333392	0.0354995	164	0.00344663	-0.0743744	0.0812677	0.0394105	0.930423	TRUE
GGB3293_SGB4348	Refined Grains	0.04163	-0.00717548	0.0904356	0.0249012	0.0945625	0.328999	237	0.0441568	-0.0211736	0.109487	0.0331615	0.184312	221	0.0383633	-0.0359476	0.112674	0.0377059	0.310187	TRUE
GGB9694_SGB15204	Dairy	-0.0535595	-0.116394	0.00927465	0.0320588	0.0947882	0.329555	177	-0.0372113	-0.116298	0.0418752	0.0400735	0.354435	125	-0.0826229	-0.188378	0.0231327	0.0534313	0.124656	TRUE
GGB9699_SGB15216	Legumes	-0.0305804	-0.066468	0.00530716	0.0183103	0.0948958	0.3297	635	-0.00618235	-0.0561638	0.0437991	0.0254525	0.808167	762	-0.0567508	-0.108499	-0.00500234	0.0263608	0.0316464	TRUE
Blautia_obeum	Fruit Juice	0.0315146	-0.00548877	0.068518	0.0188796	0.0950699	0.329876	700	0.0181255	-0.0307624	0.0670134	0.0249001	0.466901	818	0.0496212	-0.00721634	0.106459	0.0289563	0.0869729	TRUE
Streptococcus_salivarius	Dairy	0.025691	-0.00448238	0.0558644	0.0153949	0.0951563	0.329876	698	0.0281915	-0.0121159	0.0684989	0.0205297	0.170132	744	0.0224784	-0.0232049	0.0681617	0.0232703	0.334375	TRUE
Candidatus_Neoruminococcus_faecicola	Vegetable Oil	0.0733471	-0.0128137	0.159508	0.0439604	0.0952202	0.329876	156	0.0103996	-0.11078	0.131579	0.0613446	0.865609	237	0.139798	0.0156274	0.263968	0.0630284	0.0275259	TRUE
GGB9694_SGB15204	Vegetable Oil	-0.0441667	-0.0960794	0.00774602	0.0264866	0.0954124	0.329876	177	-0.0236597	-0.088474	0.0411546	0.0328417	0.472412	125	-0.0823228	-0.17099	0.00634475	0.0447979	0.0690738	TRUE
Senegalimassilia_anaerobia	Margarine	-0.0679791	-0.147882	0.0119234	0.0407673	0.0954169	0.329876	245	-0.0789995	-0.175411	0.0174119	0.0489464	0.10788	304	-0.0430184	-0.187975	0.101938	0.0736634	0.559672	TRUE
GGB9694_SGB15201	Miscellaneous Animal	-0.0414282	-0.090123	0.00726667	0.0248448	0.0954188	0.329876	219	-0.0403741	-0.102948	0.0221994	0.0317486	0.204867	164	-0.0430933	-0.121891	0.0357046	0.0399053	0.281849	TRUE
GGB9557_SGB14966	Fish & Seafood	-0.0461528	-0.100409	0.00810293	0.027682	0.0954649	0.329876	413	-0.0322381	-0.105732	0.0412561	0.0373876	0.389067	501	-0.0630366	-0.143951	0.0178778	0.0411837	0.126501	TRUE
Clostridiales_bacterium	Meat	0.0323962	-0.00568866	0.070481	0.0194314	0.0954731	0.329876	510	0.0196482	-0.0343699	0.0736663	0.0274952	0.475184	781	0.0451161	-0.00879804	0.0990303	0.027465	0.100862	TRUE
GGB9176_SGB14114	Sweets & Desserts	0.0402678	-0.0070974	0.087633	0.0241664	0.0956587	0.330134	212	0.0138347	-0.0597737	0.0874432	0.0373406	0.711388	230	0.0593189	-0.00314328	0.121781	0.0317006	0.0626237	TRUE
Clostridium_disporicum	Miscellaneous Animal	0.0338949	-0.0059839	0.0737738	0.0203467	0.0957399	0.330134	348	0.0233053	-0.0310602	0.0776707	0.0276412	0.399768	391	0.0464189	-0.0126808	0.105519	0.0300599	0.12336	TRUE
GGB9621_SGB15073	Nuts & Seeds	-0.0352717	-0.076771	0.00622766	0.0211735	0.0957455	0.330134	329	-0.0230616	-0.0833411	0.0372179	0.0306419	0.452306	520	-0.0464292	-0.103974	0.0111152	0.0292915	0.113588	TRUE
GGB51959_SGB72479	Animal Fat	-0.0532026	-0.115865	0.00945961	0.0319711	0.0960956	0.331114	298	-0.0675201	-0.155832	0.0207918	0.0448743	0.133493	279	-0.0384433	-0.128133	0.0512461	0.0455615	0.399753	TRUE
Mediterraneibacter_butyricigenes	Meat	0.041358	-0.00737282	0.0900888	0.0248631	0.0962269	0.331175	606	0.061795	-0.00923306	0.132823	0.036167	0.0880558	705	0.0230451	-0.0441717	0.0902619	0.034236	0.501116	TRUE
Lachnospiraceae_unclassified_SGB4882	Vegetable Oil	0.0344878	-0.00615039	0.075126	0.0207342	0.0962457	0.331175	241	0.0281349	-0.0356389	0.0919087	0.0323742	0.385799	386	0.0389059	-0.0141755	0.0919873	0.0269977	0.150383	TRUE
GGB9590_SGB15012	Refined Grains	0.0481539	-0.00863676	0.104945	0.0289754	0.0965345	0.331828	238	0.0560928	-0.0324412	0.144627	0.0449406	0.213249	366	0.0425058	-0.0320364	0.117048	0.0379063	0.262903	TRUE
GGB9568_SGB14980	Nuts & Seeds	0.0728302	-0.0131066	0.158767	0.0438461	0.096705	0.331828	124	0.101583	-0.0241309	0.227296	0.0635096	0.112365	119	0.0466454	-0.073374	0.166665	0.0606076	0.445639	TRUE
Coprococcus_comes	Dairy	-0.0433242	-0.0944522	0.00780391	0.0260862	0.0967525	0.331828	649	-0.0371012	-0.10013	0.0259271	0.0320978	0.248165	779	-0.0554308	-0.143316	0.0324541	0.0447703	0.216051	TRUE
Evtepia_gabavorous	Potatoes	-0.0624156	-0.136076	0.0112452	0.0375827	0.0967632	0.331828	353	-0.0581177	-0.145389	0.0291533	0.0443738	0.191151	414	-0.0733225	-0.212278	0.0656332	0.0706893	0.300241	TRUE
Clostridium_sp_AF20_17LB	Refined Grains	-0.0373902	-0.0815268	0.00674637	0.0225191	0.0968382	0.331828	300	-0.019945	-0.0847257	0.0448357	0.0329182	0.545053	683	-0.0527356	-0.113354	0.00788312	0.0308736	0.0880762	TRUE
Roseburia_faecis	Nuts & Seeds	0.0255925	-0.00462758	0.0558125	0.0154187	0.0969474	0.331828	585	0.0163805	-0.0287284	0.0614894	0.0229675	0.476009	665	0.0331503	-0.00769809	0.0739987	0.0208034	0.111529	TRUE
Candidatus_Heteroscilispira_lomanii	Refined Grains	-0.0805372	-0.175637	0.0145627	0.0485213	0.0969481	0.331828	114	-0.0973653	-0.241292	0.0465614	0.0726469	0.18295	195	-0.0669843	-0.195567	0.061598	0.0651952	0.305528	TRUE
GGB9677_SGB15180	Vegetables	0.0325195	-0.00588217	0.0709212	0.0195931	0.0969653	0.331828	342	0.0324201	-0.0224928	0.087333	0.0279179	0.246361	389	0.032616	-0.0214601	0.0866922	0.0275043	0.236422	TRUE
Lawsonibacter_sp_NSJ_51	Legumes	-0.0316642	-0.0690634	0.00573504	0.0190816	0.0970331	0.331833	438	-0.016965	-0.0728237	0.0388937	0.0284209	0.550892	515	-0.0437281	-0.0943115	0.00685528	0.0257476	0.0900559	TRUE
Eubacterium_ramulus	Refined Grains	-0.0324288	-0.0707557	0.00589816	0.0195549	0.0972481	0.332342	621	-0.00890606	-0.0615146	0.0437025	0.0267892	0.739664	741	-0.0592582	-0.115425	-0.00309132	0.0286102	0.0386996	TRUE
Clostridia_unclassified_SGB6371	Nuts & Seeds	-0.0522214	-0.11396	0.00951703	0.0314998	0.097351	0.332467	88	-0.0386396	-0.134053	0.0567735	0.048004	0.445737	115	-0.0624918	-0.145186	0.0202026	0.0417439	0.13765	TRUE
GGB9621_SGB15073	Eggs	-0.0377237	-0.0823426	0.0068952	0.0227652	0.0975033	0.33276	329	-0.038615	-0.105217	0.0279868	0.0338557	0.25494	520	-0.0369881	-0.0974107	0.0234345	0.0307565	0.229729	TRUE
Clostridium_saccharogumia	Animal Fat	0.0594027	-0.0109032	0.129709	0.035871	0.0977199	0.333073	138	0.0810063	-0.0324776	0.19449	0.0573896	0.160716	201	0.0455511	-0.0450649	0.136167	0.0459537	0.322809	TRUE
Dorea_sp_AF24_7LB	Tea & Coffee	-0.0344493	-0.0752237	0.00632516	0.0208037	0.0977373	0.333073	564	-0.0462666	-0.101206	0.00867278	0.0279706	0.0986811	643	-0.0198181	-0.0809331	0.0412968	0.0311229	0.524513	TRUE
Mediterraneibacter_sp_gm002	Vegetable Oil	0.0482284	-0.00886485	0.105322	0.0291297	0.0977946	0.333073	226	0.00860362	-0.075435	0.0926422	0.042647	0.840306	340	0.0828835	0.00443402	0.161333	0.0398831	0.0384555	TRUE
Massilimicrobiota_timonensis	Legumes	-0.0544303	-0.118895	0.0100349	0.032891	0.0979511	0.33338	184	-0.0250583	-0.107845	0.0577284	0.0419595	0.551158	149	-0.101242	-0.20592	0.00343589	0.0529714	0.0579581	TRUE
GGB9557_SGB14966	Refined Grains	-0.0443811	-0.096962	0.00819987	0.0268275	0.0980641	0.333538	413	-0.0124929	-0.0841332	0.0591475	0.0364445	0.731935	501	-0.0820983	-0.159971	-0.0042252	0.0396357	0.0388456	TRUE
Actinomyces_sp_ICM47	Legumes	-0.0420107	-0.0918087	0.00778736	0.0254076	0.0982359	0.333811	511	-0.0422364	-0.0961118	0.011639	0.0274227	0.124146	139	-0.0406417	-0.174166	0.0928821	0.0675283	0.548293	TRUE
Desulfovibrionaceae_bacterium	Miscellaneous Animal	0.0683068	-0.0126873	0.149301	0.0413243	0.0983418	0.333811	86	0.144863	0.0186281	0.271098	0.0634899	0.0251373	111	0.012035	-0.0958378	0.119908	0.0544327	0.825442	TRUE
Ruminococcaceae_unclassified_SGB15265	Legumes	0.0303755	-0.00564661	0.0663976	0.018379	0.0983855	0.333811	487	0.0225754	-0.0260128	0.0711637	0.0247287	0.361757	603	0.0400013	-0.0139487	0.0939512	0.0274706	0.145882	TRUE
Clostridium_sp_AF20_17LB	Vegetables	0.0370519	-0.00689104	0.0809948	0.0224203	0.098411	0.333811	300	0.00357269	-0.0620799	0.0692253	0.0333613	0.91479	683	0.0646265	0.00517958	0.124073	0.0302768	0.0331717	TRUE
Candidatus_Saccharibacteria_unclassified_SGB19850	Alcoholic Beverages	0.0516939	-0.00963965	0.113027	0.0312932	0.0985507	0.333848	313	0.0376316	-0.0412997	0.116563	0.0401156	0.348947	206	0.0735522	-0.0250562	0.172161	0.0500143	0.144212	TRUE
Lachnospiraceae_unclassified_SGB4882	Sweets & Desserts	-0.0314651	-0.0687982	0.00586797	0.0190478	0.0985551	0.333848	241	-0.0321965	-0.0869021	0.0225091	0.0277708	0.248143	386	-0.0308153	-0.0822798	0.0206492	0.0261754	0.239825	TRUE
GGB9631_SGB15085	Dairy	-0.0738475	-0.161532	0.0138374	0.044738	0.0988069	0.334235	112	-0.0694921	-0.213491	0.0745068	0.0726692	0.341866	114	-0.0765058	-0.188982	0.03597	0.0567721	0.180583	TRUE
GGB9758_SGB15368	Fruit	0.0268251	-0.0050271	0.0586773	0.0162514	0.098814	0.334235	466	0.0510801	0.00438767	0.0977724	0.0237611	0.032096	621	0.00550605	-0.0382408	0.0492529	0.0222767	0.804862	TRUE
Bacteroides_xylanisolvens	Fruit	-0.0304164	-0.066539	0.00570609	0.0184302	0.0988696	0.334235	461	-0.0300406	-0.0810102	0.0209289	0.0259369	0.247385	546	-0.0307997	-0.0822523	0.0206528	0.0261935	0.240172	TRUE
Pseudoflavonifractor_SGB15156	Fruit	-0.0489934	-0.107208	0.0092213	0.0297019	0.0990447	0.334602	117	-0.0540035	-0.154466	0.0464586	0.0507224	0.289462	191	-0.0463789	-0.118655	0.0258968	0.0366411	0.207236	TRUE
Eubacteriaceae_bacterium	Sweetened Beverages	-0.0276749	-0.0605708	0.00522087	0.0167839	0.0991682	0.334793	655	-0.0384192	-0.0944508	0.0176124	0.0285352	0.178653	739	-0.0219917	-0.0627345	0.0187511	0.0207534	0.289677	TRUE
GGB9602_SGB15031	Vegetables	-0.0312365	-0.0683833	0.00591027	0.0189528	0.0993275	0.334958	500	-0.0251682	-0.0794084	0.0290719	0.0276069	0.362396	588	-0.0366463	-0.0878403	0.0145477	0.026066	0.160285	TRUE
Bacteroides_thetaiotaomicron	Tea & Coffee	-0.0279587	-0.0612098	0.00529235	0.0169651	0.0993507	0.334958	552	-0.00742029	-0.0557531	0.0409125	0.0246059	0.763107	693	-0.0465692	-0.092557	-0.000581458	0.0234225	0.0472003	TRUE
GGB9644_SGB15121	Potatoes	0.0591596	-0.0112635	0.129583	0.0359308	0.0996638	0.335102	179	0.0275986	-0.0537199	0.108917	0.0412077	0.503925	168	0.159261	0.0143741	0.304148	0.0733877	0.0314514	TRUE
GGB9774_SGB15394	Alcoholic Beverages	0.0851113	-0.0162199	0.186443	0.0517005	0.0997151	0.335102	121	0.0668607	-0.057631	0.191352	0.0628768	0.289827	125	0.123207	-0.0565956	0.303009	0.0908422	0.177572	TRUE
Clostridium_SGB6179	Nuts & Seeds	0.0314081	-0.0059874	0.0688037	0.0190797	0.0997321	0.335102	276	0.045763	-0.0124305	0.103957	0.0295604	0.122785	401	0.0211574	-0.0279507	0.0702655	0.0249798	0.397657	TRUE
GGB3510_SGB4687	Fish & Seafood	-0.0480383	-0.105237	0.00916097	0.0291838	0.0997518	0.335102	318	-0.0350543	-0.111259	0.0411505	0.0387323	0.366216	223	-0.0650907	-0.152566	0.0223844	0.0443877	0.144152	TRUE
Streptococcus_thermophilus	Sweetened Beverages	0.0257056	-0.0049069	0.0563182	0.0156189	0.0998049	0.335102	597	0.0336071	-0.00575937	0.0729735	0.0200445	0.0941502	534	0.0134928	-0.0354609	0.0624465	0.0249201	0.588439	TRUE
Ruminococcaceae_unclassified_SGB15234	Eggs	-0.0295913	-0.0648371	0.00565442	0.0179829	0.0998606	0.335102	433	-0.0563427	-0.110322	-0.00236315	0.0274639	0.0408624	568	-0.00951417	-0.0562464	0.0372181	0.0237925	0.6894	TRUE
Ruminococcus_callidus	Fish & Seafood	-0.0436539	-0.0956572	0.00834941	0.0265328	0.0999118	0.335102	227	-0.0316216	-0.101393	0.0381501	0.0354078	0.372792	266	-0.0590628	-0.137957	0.0198315	0.0400691	0.141684	TRUE
GGB9551_SGB14958	Sweetened Beverages	-0.0760592	-0.16667	0.0145518	0.046231	0.0999285	0.335102	101	-0.0494463	-0.157032	0.0581393	0.0542274	0.364773	132	-0.146866	-0.321847	0.0281142	0.0884527	0.0993453	TRUE
Blautia_SGB4815	Legumes	0.032612	-0.00626969	0.0714936	0.0198379	0.100193	0.335372	679	0.0362866	-0.0145117	0.0870848	0.0258717	0.161217	782	0.0273686	-0.0332975	0.0880347	0.0309047	0.376121	TRUE
Bacteroides_clarus	Fruit	-0.045043	-0.0987481	0.00866205	0.027401	0.100209	0.335372	182	-0.0642084	-0.141833	0.0134166	0.0393405	0.104432	243	-0.026985	-0.102206	0.0482366	0.0381871	0.480487	TRUE
Ruminococcus_lactaris	Legumes	-0.0351799	-0.0771274	0.00676768	0.0214022	0.100228	0.335372	419	-0.0363267	-0.0937159	0.0210625	0.029196	0.214136	517	-0.0338478	-0.0956649	0.0279693	0.0314659	0.28257	TRUE
Eubacterium_rectale	Fruit	-0.0255173	-0.0559527	0.00491818	0.0155286	0.100332	0.335372	691	-0.0279934	-0.0714662	0.0154794	0.0221415	0.206567	801	-0.0231204	-0.0658816	0.0196407	0.0217843	0.288875	TRUE
Coprobacter_secundus	Dairy	0.043655	-0.00841585	0.0957258	0.0265672	0.100344	0.335372	220	0.0163494	-0.0706936	0.103392	0.0441651	0.711685	442	0.0591383	-0.00622407	0.124501	0.0332573	0.0760705	TRUE
GGB3614_SGB4886	Miscellaneous Animal	-0.0419959	-0.0921072	0.00811551	0.0255675	0.100476	0.335415	159	-0.0112361	-0.0888715	0.0663992	0.0393072	0.775374	172	-0.0645542	-0.131	0.0018915	0.0336616	0.0568504	TRUE
GGB4750_SGB6579	Nuts & Seeds	-0.0573171	-0.125713	0.0110791	0.0348966	0.100491	0.335415	98	-0.0267392	-0.14176	0.0882822	0.0579533	0.645595	133	-0.0747109	-0.161172	0.0117502	0.0437092	0.0898238	TRUE
GGB34228_SGB72916	Fish & Seafood	-0.0564363	-0.123814	0.0109415	0.0343771	0.100655	0.335741	186	-0.0144645	-0.107809	0.0788803	0.0473142	0.760183	323	-0.10337	-0.201802	-0.00493747	0.0500326	0.0396346	TRUE
Blautia_faecis	Potatoes	0.0366035	-0.00712239	0.0803294	0.0223096	0.100857	0.335838	718	0.0136215	-0.0422851	0.0695281	0.0284762	0.632554	832	0.0731279	0.00266519	0.143591	0.0358987	0.0419634	TRUE
Roseburia_hominis	Fruit Juice	-0.0268554	-0.0589391	0.00522839	0.0163696	0.100887	0.335838	647	-0.0190418	-0.0657347	0.0276511	0.0237787	0.423548	783	-0.0338941	-0.0781967	0.0104086	0.0225688	0.133552	TRUE
Butyrivibrio_crossotus	Wholegrains	0.0640531	-0.0124815	0.140588	0.039049	0.100937	0.335838	78	0.0784737	-0.0261967	0.183144	0.052565	0.140091	122	0.0462952	-0.0691865	0.161777	0.0583311	0.429364	TRUE
GGB9610_SGB15045	Refined Grains	0.0591545	-0.0115301	0.129839	0.0360642	0.100953	0.335838	130	0.108721	-0.0209548	0.238396	0.0655416	0.0996719	228	0.03763	-0.047476	0.122736	0.0431907	0.384554	TRUE
Ruminococcus_SGB4421	Sweets & Desserts	-0.0503466	-0.110523	0.00982982	0.0307028	0.101046	0.335926	128	-0.0367476	-0.130783	0.0572879	0.047521	0.440842	160	-0.0600908	-0.139537	0.019355	0.0402258	0.13727	TRUE
Clostridiales_bacterium_KLE1615	Wholegrains	0.0294307	-0.00576708	0.0646285	0.0179584	0.101249	0.336193	617	0.0323231	-0.0108451	0.0754913	0.0219817	0.141953	800	0.0236258	-0.0375019	0.0847535	0.0311409	0.448288	TRUE
Methanobrevibacter_smithii	Meat	0.0361692	-0.00708898	0.0794274	0.0220709	0.101261	0.336193	339	0.0298984	-0.0246805	0.0844772	0.0277472	0.282023	335	0.0469716	-0.0246657	0.118609	0.0364179	0.198028	TRUE
Bacteroides_uniformis	Vegetables	-0.0323733	-0.0711227	0.00637621	0.0197705	0.101536	0.336884	692	-0.0115711	-0.0626527	0.0395105	0.0260169	0.656639	814	-0.0608029	-0.120504	-0.00110193	0.0304149	0.0459461	TRUE
Clostridia_unclassified_SGB14844	Eggs	-0.031889	-0.0701233	0.00634532	0.0195077	0.102114	0.337947	408	-0.0294444	-0.0768804	0.0179916	0.0241305	0.223224	349	-0.0365006	-0.101685	0.028684	0.0331424	0.271528	TRUE
GGB4588_SGB6347	Sweetened Beverages	0.059048	-0.0117596	0.129856	0.036127	0.102163	0.337947	98	0.0112917	-0.0968716	0.119455	0.054498	0.83631	156	0.0964863	0.00116827	0.191804	0.0482528	0.047638	TRUE
Candidatus_Gastranaerophilales_bacterium	Dairy	0.03954	-0.00788849	0.0869686	0.0241987	0.102264	0.337947	202	0.0378896	-0.0408157	0.116595	0.0399147	0.343649	363	0.0404992	-0.0193394	0.100338	0.0304284	0.184048	TRUE
GGB9176_SGB14114	Vegetables	0.0385274	-0.00768846	0.0847434	0.02358	0.102279	0.337947	212	0.0587589	-0.0108403	0.128358	0.0353068	0.0975778	230	0.0222376	-0.0401865	0.0846617	0.0316813	0.483485	TRUE
Clostridium_sp_AM33_3	Miscellaneous Animal	-0.0429049	-0.0943751	0.00856539	0.0262608	0.102301	0.337947	364	-0.0242338	-0.0946798	0.0462121	0.0358227	0.499169	702	-0.0645952	-0.140402	0.0112112	0.0386107	0.0947791	TRUE
Clostridiales_bacterium_Choco116	Tea & Coffee	-0.0622815	-0.136999	0.0124363	0.038122	0.102313	0.337947	108	-0.0365672	-0.151878	0.0787438	0.0581679	0.530977	100	-0.0816423	-0.181791	0.0185066	0.0504728	0.109215	TRUE
Parabacteroides_distasonis	Sweetened Beverages	0.0365233	-0.00730605	0.0803527	0.0223623	0.102416	0.337947	635	0.0115904	-0.0448737	0.0680546	0.0287538	0.687017	773	0.0746871	0.00485363	0.144521	0.0355741	0.0361071	TRUE
Catenibacillus_scindens	Alcoholic Beverages	-0.0443908	-0.0976683	0.0088868	0.0271829	0.102461	0.337947	300	-0.0429228	-0.120148	0.034302	0.0392416	0.274975	322	-0.0457449	-0.119896	0.0284061	0.0376902	0.225774	TRUE
Bacteroides_stercoris	Alcoholic Beverages	0.0324333	-0.00650083	0.0713675	0.0198647	0.10253	0.337947	276	0.036407	-0.0198004	0.0926144	0.0285516	0.203408	375	0.0287051	-0.0256752	0.0830854	0.0276558	0.300078	TRUE
Butyricicoccus_sp_AM29_23AC	Meat	-0.0408339	-0.0898604	0.00819259	0.025014	0.102586	0.337947	347	-0.0526998	-0.114147	0.00874739	0.0312415	0.0926114	470	-0.0196413	-0.101685	0.0624022	0.0417517	0.638295	TRUE
Paraprevotella_clara	Fruit	0.0604155	-0.0121239	0.132955	0.0370106	0.102598	0.337947	176	0.0243167	-0.0697844	0.118418	0.0476796	0.610716	224	0.11514	-0.000548144	0.230829	0.0587055	0.0511088	TRUE
Ruminococcaceae_bacterium	Fish & Seafood	0.0264189	-0.00531151	0.0581493	0.0161893	0.102706	0.337996	700	0.0279998	-0.0182064	0.0742059	0.0235342	0.234561	804	0.0249988	-0.018785	0.0687825	0.0223054	0.262732	TRUE
Candidatus_Cibiobacter_qucibialis	Vegetable Oil	0.0324874	-0.00653639	0.0715112	0.0199105	0.102748	0.337996	672	0.0284453	-0.0225328	0.0794233	0.0259628	0.273657	796	0.038259	-0.0226388	0.0991568	0.0310236	0.217876	TRUE
Gemmiger_SGB15299	Nuts & Seeds	-0.0288307	-0.0634711	0.00580971	0.017674	0.102838	0.338069	462	-0.0201678	-0.0693389	0.0290034	0.0250219	0.42066	543	-0.0374562	-0.0865017	0.0115893	0.0249678	0.134245	TRUE
Bacteroides_ovatus	Margarine	0.0280332	-0.00565791	0.0617244	0.0171897	0.102929	0.338146	609	0.0344877	-0.0110824	0.0800578	0.0232042	0.137732	771	0.0201831	-0.030052	0.0704182	0.0255903	0.430532	TRUE
Ruminococcus_lactaris	Meat	0.0341423	-0.00690934	0.075194	0.0209451	0.103083	0.338356	419	0.0402753	-0.0160779	0.0966284	0.0286689	0.160843	517	0.0271213	-0.0331409	0.0873835	0.0306745	0.37706	TRUE
GGB9614_SGB15049	Tea & Coffee	0.0383209	-0.00776085	0.0844026	0.0235115	0.103128	0.338356	328	0.0170029	-0.0541198	0.0881255	0.0361534	0.638473	677	0.0539442	-0.00682591	0.114714	0.0309502	0.0818026	TRUE
Coprococcus_eutactus	Vegetable Oil	0.0296842	-0.00601879	0.0653872	0.0182161	0.103196	0.338358	516	0.0291798	-0.018815	0.0771745	0.02443	0.232895	634	0.0303159	-0.0233674	0.0839991	0.0273375	0.267877	TRUE
GGB9347_SGB14313	Potatoes	0.0327963	-0.00666494	0.0722575	0.0201337	0.103328	0.338476	265	0.0376726	-0.0243016	0.0996467	0.0314751	0.232435	335	0.0294192	-0.0221058	0.0809443	0.0261935	0.262191	TRUE
GGB3571_SGB4778	Legumes	-0.0501867	-0.110579	0.0102059	0.0308131	0.103367	0.338476	561	-0.0424261	-0.118427	0.0335745	0.0386928	0.273363	699	-0.0636401	-0.163664	0.0363834	0.0509448	0.212018	TRUE
GGB9522_SGB14921	Refined Grains	-0.0461946	-0.101829	0.00944013	0.0283856	0.103653	0.338993	558	-0.0408626	-0.110878	0.0291523	0.035645	0.252136	618	-0.0554373	-0.1476	0.0367251	0.0469303	0.237954	TRUE
GGB9532_SGB14933	Refined Grains	-0.058686	-0.129366	0.0119943	0.0360621	0.10366	0.338993	82	-0.119653	-0.225686	-0.013621	0.0532911	0.0277319	137	-0.00718336	-0.104045	0.0896779	0.0489802	0.88366	TRUE
Enterocloster_citroniae	Margarine	0.0437985	-0.00898891	0.096586	0.0269329	0.103905	0.339483	222	0.0366352	-0.0486616	0.121932	0.0432812	0.398276	442	0.0483252	-0.0192946	0.115945	0.0344059	0.160863	TRUE
Clostridia_unclassified_SGB13972	Wholegrains	0.0608855	-0.0125092	0.13428	0.037447	0.103968	0.339483	74	0.0816281	-0.0240374	0.187294	0.0530184	0.136777	86	0.0402371	-0.0649378	0.145412	0.0528978	0.449082	TRUE
Blautia_sp_MSK_20_85	Vegetables	-0.032353	-0.0713614	0.00665541	0.0199026	0.104042	0.339483	475	-0.0354843	-0.0889735	0.0180049	0.0272212	0.193032	576	-0.0287566	-0.0860555	0.0285424	0.0291731	0.324692	TRUE
GGB3490_SGB4664	Dairy	-0.0637585	-0.140642	0.0131245	0.0392268	0.104081	0.339483	75	-0.091472	-0.209367	0.0264234	0.0591683	0.126623	130	-0.0420252	-0.145694	0.0616433	0.0523969	0.424051	TRUE
Hydrogeniiclostidium_mannosilyticum	Refined Grains	0.050292	-0.0103793	0.110963	0.0309553	0.104234	0.339532	239	0.0891917	0.00689085	0.171493	0.0417775	0.0338076	172	0.00293629	-0.0880526	0.0939252	0.0460952	0.949287	TRUE
Clostridia_unclassified_SGB13972	Fruit Juice	0.0611669	-0.0126332	0.134967	0.0376538	0.104279	0.339532	74	0.0583945	-0.0507202	0.167509	0.0547491	0.290923	86	0.0636552	-0.0394736	0.166784	0.0518686	0.223288	TRUE
Phocaeicola_vulgatus	Alcoholic Beverages	0.0286886	-0.00593242	0.0633097	0.0176641	0.104351	0.339532	606	0.00888558	-0.0367316	0.0545028	0.023228	0.702199	693	0.055847	0.00243915	0.109255	0.0272017	0.0404531	TRUE
Hungatella_hathewayi	Margarine	0.0419609	-0.00868686	0.0926087	0.0258412	0.104418	0.339532	224	0.0286422	-0.0487148	0.105999	0.0392544	0.466386	223	0.052147	-0.0155051	0.119799	0.0343288	0.130204	TRUE
Roseburia_hominis	Sweetened Beverages	-0.0257863	-0.0569166	0.00534399	0.0158831	0.104481	0.339532	647	-0.0224732	-0.0672827	0.0223364	0.0228196	0.325088	783	-0.0288997	-0.0723231	0.0145237	0.0221209	0.191809	TRUE
Dielma_fastidiosa	Tea & Coffee	0.0487367	-0.0101099	0.107583	0.0300243	0.104538	0.339532	131	0.0737652	-0.0336334	0.181164	0.0542861	0.17663	193	0.0377067	-0.0333745	0.108788	0.036038	0.296768	TRUE
Blautia_faecicola	Fruit Juice	-0.0598416	-0.132117	0.0124336	0.0368758	0.104634	0.339532	103	-0.00681369	-0.102199	0.0885712	0.0480893	0.88762	117	-0.135525	-0.249314	-0.0217363	0.057451	0.0200582	TRUE
GGB9522_SGB14921	Animal Fat	-0.04649	-0.10264	0.00966004	0.0286485	0.104638	0.339532	558	-0.0509074	-0.122212	0.0203975	0.0363017	0.161388	618	-0.0391962	-0.130801	0.0524086	0.0466463	0.401086	TRUE
GGB9642_SGB15119	Meat	0.084691	-0.0176614	0.187043	0.0522216	0.104854	0.339829	215	0.0327467	-0.077148	0.142641	0.0557527	0.557606	243	0.456237	0.16252	0.749953	0.149109	0.00247227	TRUE
Clostridium_leptum	Fruit Juice	0.0279319	-0.00582803	0.0616917	0.0172247	0.104886	0.339829	687	0.00262051	-0.0484504	0.0536914	0.0260111	0.919782	695	0.0477001	0.00256741	0.0928328	0.0229872	0.0383496	TRUE
GGB9635_SGB15106	Eggs	-0.034761	-0.0767811	0.0072591	0.0214392	0.104937	0.339829	406	-0.00696261	-0.0649607	0.0510355	0.029503	0.813556	484	-0.0658655	-0.127186	-0.00454505	0.0312081	0.0353488	TRUE
Bacteroides_uniformis	Fruit	-0.0323787	-0.0715262	0.00676877	0.0199736	0.105001	0.339829	692	-0.0331979	-0.0845268	0.0181311	0.0261429	0.204568	814	-0.0312301	-0.0919959	0.0295357	0.0309574	0.313373	TRUE
Blautia_wexlerae	Margarine	0.0383581	-0.00804559	0.0847619	0.0236758	0.105202	0.340175	725	0.0419019	-0.0167533	0.100557	0.0298766	0.161199	835	0.0323762	-0.0438143	0.108567	0.038817	0.404483	TRUE
Clostridium_SGB6179	Tea & Coffee	-0.0309066	-0.068306	0.00649283	0.0190817	0.105297	0.340175	276	-0.0631991	-0.123757	-0.0026417	0.0307612	0.040899	401	-0.0107087	-0.0585353	0.037118	0.024328	0.66006	TRUE
Clostridium_fessum	Legumes	-0.0370982	-0.0819954	0.00779896	0.0229071	0.105339	0.340175	575	-0.0273799	-0.0853042	0.0305443	0.0294914	0.353602	779	-0.0518792	-0.123276	0.0195173	0.0363708	0.154157	TRUE
Enterocloster_aldensis	Fruit Juice	-0.0524092	-0.115848	0.01103	0.0323675	0.105406	0.340175	126	-0.0437643	-0.13511	0.0475813	0.0461546	0.345219	163	-0.060775	-0.150435	0.0288846	0.0454038	0.182696	TRUE
Lacrimispora_celerecrescens	Fish & Seafood	-0.0350453	-0.077478	0.0073873	0.0216497	0.105502	0.340175	563	-0.027824	-0.0811566	0.0255086	0.0271524	0.305946	697	-0.0476493	-0.118079	0.0227806	0.0358718	0.18451	TRUE
GGB9634_SGB15097	Fruit	0.0520167	-0.0109734	0.115007	0.0321384	0.10555	0.340175	103	0.0746607	-0.0238324	0.173154	0.0496564	0.135914	147	0.035694	-0.0476277	0.119016	0.0421594	0.398619	TRUE
GGB3677_SGB4990	Fish & Seafood	-0.0834466	-0.18459	0.0176969	0.0516048	0.105871	0.340175	118	-0.084998	-0.226482	0.056486	0.0714404	0.236723	107	-0.0817538	-0.229703	0.0661954	0.074624	0.27596	TRUE
GGB9705_SGB15225	Vegetables	0.0395823	-0.00842287	0.0875874	0.0244929	0.106078	0.340175	409	0.0607297	-0.00977001	0.131229	0.0358632	0.0911582	621	0.0210963	-0.044751	0.0869436	0.0335306	0.529476	TRUE
Lachnospiraceae_unclassified_SGB4894	Vegetables	0.0295993	-0.00630346	0.0655022	0.0183181	0.106126	0.340175	268	0.0257528	-0.0389393	0.0904448	0.0328571	0.433874	433	0.0313341	-0.0120348	0.074703	0.0220654	0.156327	TRUE
GGB3486_SGB4658	Animal Fat	-0.0476495	-0.105448	0.0101487	0.0294894	0.106134	0.340175	130	-0.0431929	-0.143634	0.0572483	0.0507657	0.396493	213	-0.0499192	-0.121334	0.0214953	0.0362286	0.169728	TRUE
GGB9059_SGB13976	Animal Fat	-0.0468699	-0.103729	0.0099893	0.0290103	0.106175	0.340175	91	-0.0311412	-0.142625	0.0803426	0.0561158	0.58249	148	-0.0526068	-0.119582	0.0143687	0.0338905	0.123291	TRUE
Firmicutes_bacterium_AF16_15	Fruit	-0.0288336	-0.0638141	0.00614699	0.0178476	0.106192	0.340175	656	-0.0219145	-0.072423	0.028594	0.0257225	0.394555	786	-0.035257	-0.0839081	0.013394	0.0247841	0.155267	TRUE
Rothia_mucilaginosa	Dairy	0.0574818	-0.0122547	0.127218	0.0355805	0.106193	0.340175	265	0.0541726	-0.0255751	0.13392	0.0405018	0.182224	119	0.0686701	-0.0788073	0.216148	0.0744733	0.358436	TRUE
Bilophila_wadsworthia	Tea & Coffee	-0.0340593	-0.0753806	0.00726204	0.0210827	0.106201	0.340175	630	-0.0601102	-0.120458	0.000237409	0.0307309	0.0509262	757	-0.0108968	-0.0677821	0.0459885	0.0289772	0.706988	TRUE
Blautia_caecimuris	Vegetable Oil	-0.0411413	-0.0910711	0.00878849	0.0254749	0.106316	0.340175	198	-0.0402359	-0.102859	0.0223872	0.0317549	0.206698	122	-0.0427761	-0.127254	0.0417019	0.0426707	0.318465	TRUE
Eubacterium_ventriosum	Vegetables	-0.0332036	-0.0735168	0.00710962	0.0205683	0.106461	0.340175	510	-0.0356167	-0.0923712	0.0211379	0.0288881	0.218198	618	-0.0307225	-0.088247	0.0268019	0.0292922	0.294677	TRUE
Parabacteroides_merdae	Sweetened Beverages	0.0377312	-0.00808002	0.0835425	0.0233735	0.106468	0.340175	499	0.0407964	-0.0195677	0.10116	0.0307237	0.184845	616	0.0335198	-0.0372037	0.104243	0.0360131	0.352348	TRUE
Ruthenibacterium_lactatiformans	Wholegrains	-0.029915	-0.0662389	0.00640887	0.0185329	0.106494	0.340175	717	-0.0315996	-0.0856971	0.0224979	0.0275546	0.251862	815	-0.0285235	-0.0776819	0.0206349	0.025044	0.25507	TRUE
Clostridium_saccharogumia	Dairy	0.0621491	-0.0133191	0.137617	0.0385049	0.106515	0.340175	138	0.139298	0.020311	0.258285	0.0601726	0.0221698	201	0.00865189	-0.0901541	0.107458	0.0501071	0.863091	TRUE
Erysipelotrichaceae_bacterium	Margarine	0.0377796	-0.00809969	0.0836588	0.0234082	0.106539	0.340175	332	0.0764905	0.0105886	0.142392	0.0335011	0.0231015	420	0.000850295	-0.0634676	0.0651682	0.0327211	0.979281	TRUE
Clostridia_unclassified_SGB71281	Fruit Juice	-0.0582378	-0.128973	0.0124977	0.0360902	0.106598	0.340175	131	-0.0935574	-0.196308	0.00919277	0.0519365	0.0740344	142	-0.0252577	-0.124474	0.0739583	0.0501869	0.61558	TRUE
GGB51960_SGB72480	Tea & Coffee	0.0707902	-0.0151979	0.156778	0.0438723	0.106625	0.340175	93	0.0730081	-0.0290355	0.175052	0.0513792	0.159356	87	0.0648202	-0.102756	0.232396	0.0842967	0.44414	TRUE
GGB9633_SGB15090	Margarine	0.0485739	-0.0104359	0.107584	0.0301076	0.10667	0.340175	218	0.0587543	-0.027019	0.144528	0.0435186	0.178536	261	0.039228	-0.0428786	0.121335	0.0416969	0.3477	TRUE
GGB41458_SGB58520	Potatoes	-0.0823016	-0.182381	0.0177777	0.0510618	0.107005	0.340896	126	-0.0956803	-0.224324	0.0329631	0.0650001	0.143719	168	-0.0607389	-0.223656	0.102178	0.0825202	0.462898	TRUE
Hungatella_hathewayi	Dairy	0.039957	-0.00863475	0.0885487	0.0247921	0.107032	0.340896	224	0.00422774	-0.0688015	0.077257	0.0370583	0.909287	223	0.0689039	0.00316889	0.134639	0.033356	0.0400497	TRUE
Lachnospiraceae_unclassified_SGB4882	Legumes	0.0332213	-0.00721281	0.0736553	0.02063	0.107324	0.341611	241	0.0265482	-0.0380758	0.0911723	0.0328058	0.419282	386	0.0375863	-0.0145813	0.0897539	0.0265329	0.157419	TRUE
GGB9501_SGB14898	Meat	0.0755701	-0.0164318	0.167572	0.0469406	0.107418	0.341691	109	0.0833872	-0.0392757	0.20605	0.0618831	0.18077	152	0.0649776	-0.0773505	0.207306	0.0720357	0.368532	TRUE
Alistipes_finegoldii	Alcoholic Beverages	-0.0233443	-0.0517713	0.00508282	0.0145039	0.107503	0.341745	553	-0.032491	-0.0723268	0.00734472	0.0202802	0.10977	697	-0.0137678	-0.05451	0.0269745	0.0207511	0.507265	TRUE
Veillonella_dispar	Fruit	0.0430526	-0.00938444	0.0954896	0.0267541	0.107573	0.341751	256	0.0831793	0.00881923	0.157539	0.0377594	0.028529	296	0.00259883	-0.0720154	0.0772131	0.037913	0.945397	TRUE
Desulfovibrionaceae_bacterium	Sweets & Desserts	0.0705655	-0.0154248	0.156556	0.0438734	0.10775	0.34204	86	0.0227806	-0.1074	0.152961	0.0654745	0.728795	111	0.109507	-0.00762743	0.226641	0.0591059	0.0667061	TRUE
Clostridium_SGB6179	Fruit	0.0315069	-0.00689258	0.0699064	0.0195919	0.107801	0.34204	276	0.0535152	-0.00341832	0.110449	0.0289204	0.0654014	401	0.0128397	-0.0395221	0.0652016	0.0266349	0.630034	TRUE
Clostridium_spiroforme	Fruit	-0.0410283	-0.091045	0.00898845	0.0255192	0.107892	0.342113	272	-0.0167679	-0.0833752	0.0498394	0.0338322	0.620575	321	-0.0730502	-0.149521	0.00342103	0.0388691	0.0611112	TRUE
Enterocloster_asparagiformis	Vegetables	-0.0712014	-0.158062	0.0156597	0.0443177	0.108139	0.34268	89	-0.0676545	-0.211009	0.0757003	0.0721359	0.351031	141	-0.0733518	-0.184399	0.037695	0.0561678	0.193785	TRUE
Eggerthella_lenta	Vegetable Oil	-0.0261394	-0.0580407	0.00576203	0.0162765	0.108284	0.342921	631	-0.0190787	-0.0565355	0.0183781	0.0190743	0.31759	391	-0.0450525	-0.106429	0.0163243	0.0312181	0.149789	TRUE
Actinomyces_sp_ICM58	Refined Grains	-0.0530489	-0.117827	0.011729	0.0330505	0.108475	0.34309	286	-0.0149669	-0.0883432	0.0584093	0.0372786	0.688372	93	-0.192944	-0.334849	-0.0510385	0.0714498	0.00846371	TRUE
Butyricicoccus_sp_AM29_23AC	Eggs	-0.0406421	-0.0902864	0.0090021	0.0253292	0.108591	0.34309	347	-0.0429495	-0.104482	0.0185832	0.031285	0.170959	470	-0.0362519	-0.121052	0.0485477	0.0431543	0.401357	TRUE
GGB45620_SGB63333	Potatoes	-0.0569422	-0.126505	0.0126203	0.0354917	0.108631	0.34309	172	-0.0855518	-0.192657	0.0215532	0.0542597	0.116755	227	-0.0355474	-0.128008	0.0569129	0.0469219	0.449502	TRUE
Bacteroides_finegoldii	Sweets & Desserts	-0.0457663	-0.101679	0.0101465	0.0285275	0.108651	0.34309	178	-0.0559225	-0.140691	0.028846	0.0429543	0.194679	232	-0.0377515	-0.112934	0.0374309	0.0381581	0.323548	TRUE
Blautia_SGB4815	Eggs	0.0321077	-0.0071228	0.0713381	0.0200159	0.10869	0.34309	679	0.0256864	-0.026531	0.0779038	0.0265945	0.334468	782	0.0404976	-0.019176	0.100171	0.0303991	0.183227	TRUE
Candidatus_Heteroscilispira_lomanii	Alcoholic Beverages	0.0759261	-0.0168586	0.168711	0.04734	0.108748	0.34309	114	0.0407794	-0.101139	0.182697	0.071633	0.570459	195	0.103179	-0.0212274	0.227585	0.0630778	0.103616	TRUE
Lacrimispora_amygdalina	Vegetable Oil	0.0346864	-0.00774079	0.0771136	0.0216469	0.109074	0.343731	420	0.0334937	-0.0252391	0.0922265	0.0298797	0.262958	780	0.0360039	-0.0256424	0.0976502	0.0314039	0.251951	TRUE
GGB58158_SGB79798	Tea & Coffee	-0.0414846	-0.0922391	0.00927003	0.0258957	0.109158	0.343731	340	-0.00900553	-0.0864235	0.0684124	0.0393587	0.819172	302	-0.0662763	-0.133945	0.00139275	0.0343868	0.0548866	TRUE
Lachnospiraceae_unclassified_SGB4882	Miscellaneous Animal	-0.0330945	-0.0735908	0.00740184	0.0206618	0.109216	0.343731	241	-0.0504774	-0.118399	0.0174441	0.0344798	0.144757	386	-0.023355	-0.0740991	0.0273891	0.0258089	0.36608	TRUE
GGB9633_SGB15091	Fruit Juice	-0.039281	-0.0873487	0.00878673	0.0245248	0.109225	0.343731	287	-0.0235591	-0.0984723	0.051354	0.0380599	0.536416	379	-0.050444	-0.113503	0.0126152	0.0320707	0.116587	TRUE
GGB9614_SGB15049	Sweetened Beverages	-0.0387933	-0.0862923	0.00870561	0.0242346	0.109434	0.344171	328	-0.0183336	-0.0913313	0.0546641	0.0371066	0.621594	677	-0.054012	-0.116849	0.00882491	0.0320028	0.0919302	TRUE
Lacrimispora_saccharolytica	Fruit Juice	-0.0580761	-0.129233	0.0130805	0.0363051	0.109672	0.344344	117	-0.10732	-0.213798	-0.000841098	0.05376	0.0488219	163	-0.0167896	-0.113996	0.0804166	0.0492254	0.733509	TRUE
Faecalibacterium_SGB15346	Sweetened Beverages	-0.0299932	-0.0667423	0.00675592	0.0187499	0.109677	0.344344	603	-0.0150378	-0.0584509	0.0283753	0.0221054	0.496594	734	-0.0683449	-0.137841	0.00115085	0.0353991	0.0539188	TRUE
Alistipes_shahii	Fruit	0.033264	-0.00749475	0.0740227	0.0207957	0.109695	0.344344	562	0.0325839	-0.0183036	0.0834714	0.0259075	0.20903	688	0.0344959	-0.0339662	0.102958	0.0348687	0.322863	TRUE
Clostridia_unclassified_SGB71281	Miscellaneous Animal	0.0603869	-0.0136248	0.134399	0.0377618	0.109786	0.344413	131	0.0414342	-0.0708208	0.153689	0.0567408	0.466602	142	0.075455	-0.0245634	0.175473	0.0505928	0.138373	TRUE
Alistipes_senegalensis	Legumes	0.0494651	-0.0111993	0.11013	0.0309518	0.110013	0.344909	236	0.059107	-0.0251359	0.14335	0.0427605	0.168333	329	0.0388533	-0.049396	0.127103	0.0448598	0.387077	TRUE
GGB9787_SGB15410	Legumes	-0.0414738	-0.0923747	0.00942705	0.0259703	0.110272	0.345333	414	-0.0306232	-0.103621	0.0423745	0.0371353	0.410093	480	-0.0518607	-0.123253	0.0195311	0.036333	0.154133	TRUE
Ruminococcus_sp_AF41_9	Refined Grains	-0.038575	-0.0859263	0.00877618	0.0241592	0.110333	0.345333	202	-0.00611198	-0.0711881	0.0589641	0.0330028	0.853268	289	-0.0760569	-0.145855	-0.00625881	0.0354623	0.0328232	TRUE
Oscillibacter_sp_ER4	Dairy	0.0313186	-0.00712768	0.0697648	0.0196158	0.110355	0.345333	584	0.0450795	-0.00322708	0.0933862	0.0245955	0.0673712	739	0.0072682	-0.0565659	0.0711023	0.0325156	0.823186	TRUE
Hydrogeniiclostidium_mannosilyticum	Alcoholic Beverages	-0.047469	-0.105786	0.0108479	0.0297541	0.110628	0.345651	239	-0.0533394	-0.128132	0.021453	0.037966	0.161385	172	-0.0381236	-0.13268	0.0564332	0.0479027	0.427374	TRUE
Neobittarella_massiliensis	Tea & Coffee	0.0570283	-0.0130418	0.127098	0.0357507	0.110675	0.345651	262	0.0510904	-0.0306904	0.132871	0.0415322	0.219769	128	0.0740138	-0.064986	0.213014	0.0702438	0.294149	TRUE
Butyricicoccus_sp_AM29_23AC	Fruit	0.0395201	-0.00903887	0.088079	0.0247754	0.110683	0.345651	347	0.025027	-0.0346183	0.0846722	0.0303254	0.410023	470	0.0686109	-0.0158147	0.153037	0.0429639	0.110963	TRUE
Blautia_stercoris	Tea & Coffee	0.0452038	-0.0103513	0.100759	0.0283449	0.110763	0.345651	173	0.0591978	-0.0128144	0.13121	0.0364831	0.106561	181	0.0238925	-0.064946	0.112731	0.0450219	0.596304	TRUE
GGB3486_SGB4658	Nuts & Seeds	0.0466234	-0.010685	0.103932	0.0292395	0.110816	0.345651	130	0.0340764	-0.0622874	0.13044	0.0487049	0.485469	213	0.0536935	-0.0183762	0.125763	0.036561	0.143568	TRUE
Clostridium_sp_AF27_2AA	Nuts & Seeds	0.0402561	-0.00923323	0.0897453	0.0252501	0.11087	0.345651	273	0.0532118	-0.0238175	0.130241	0.0391265	0.175053	585	0.0310094	-0.0339109	0.0959298	0.0330546	0.348569	TRUE
Ruminococcaceae_unclassified_SGB15236	Sweetened Beverages	0.0299914	-0.00689063	0.0668735	0.0188177	0.110984	0.345657	520	0.0139853	-0.0351398	0.0631103	0.0250058	0.57622	606	0.0508919	-0.00522496	0.107009	0.0285743	0.0754332	TRUE
Blautia_caecimuris	Sweetened Beverages	0.0391982	-0.00900948	0.0874058	0.0245962	0.11101	0.345657	198	0.0201237	-0.0431469	0.0833942	0.0320832	0.531266	122	0.0663913	-0.00944782	0.14223	0.0383071	0.0857374	TRUE
Parabacteroides_distasonis	Refined Grains	-0.0367349	-0.0819225	0.00845273	0.0230553	0.111085	0.345674	635	-0.0450328	-0.103339	0.0132731	0.0296916	0.129849	773	-0.0241345	-0.0959589	0.04769	0.0365883	0.509696	TRUE
Clostridium_SGB6179	Vegetable Oil	0.0301058	-0.00694106	0.0671526	0.0189018	0.111217	0.345721	276	0.00289198	-0.0532075	0.0589914	0.0284967	0.919241	401	0.0514847	0.00183027	0.101139	0.0252577	0.0421903	TRUE
GGB4585_SGB6340	Alcoholic Beverages	0.0414852	-0.00958375	0.0925542	0.0260561	0.111351	0.345721	238	0.0637407	-0.00958927	0.137071	0.0372229	0.088155	334	0.0201023	-0.0516696	0.0918742	0.0364859	0.582034	TRUE
Hungatella_hathewayi	Wholegrains	0.0376522	-0.00870116	0.0840056	0.0236501	0.111373	0.345721	224	0.0228517	-0.0518215	0.097525	0.0378925	0.547107	223	0.0470968	-0.0125558	0.106749	0.0302696	0.121205	TRUE
Faecalitalea_cylindroides	Meat	0.0431961	-0.00998276	0.096375	0.0271326	0.111376	0.345721	179	0.0400283	-0.0241502	0.104207	0.0325221	0.220183	140	0.0504496	-0.0468515	0.147751	0.0492121	0.307145	TRUE
Bifidobacterium_longum	Miscellaneous Animal	0.0271299	-0.00628617	0.060546	0.0170493	0.111551	0.345887	618	0.0325606	-0.0121559	0.077277	0.0227702	0.153248	728	0.0202003	-0.030297	0.0706976	0.0257215	0.432508	TRUE
GGB9667_SGB15164	Vegetable Oil	0.0328022	-0.00761543	0.0732199	0.0206216	0.111684	0.345887	516	0.060269	0.00309201	0.117446	0.0291039	0.0388784	655	0.00510973	-0.052273	0.0624925	0.0292233	0.861253	TRUE
Enterocloster_citroniae	Vegetables	-0.0414816	-0.0926279	0.00966471	0.0260955	0.111924	0.345887	222	-0.0332477	-0.120588	0.0540928	0.0443182	0.45395	442	-0.0458515	-0.109305	0.017602	0.032286	0.156299	TRUE
Butyricimonas_faecihominis	Vegetable Oil	-0.0555218	-0.123983	0.0129395	0.0349299	0.111943	0.345887	182	-0.0946493	-0.189781	0.000482413	0.0482129	0.0512557	262	-0.0122949	-0.11208	0.0874902	0.0506756	0.808498	TRUE
Clostridium_SGB6179	Dairy	0.0309652	-0.00722468	0.069155	0.019485	0.112019	0.345887	276	0.0148924	-0.0446807	0.0744656	0.0302613	0.623032	401	0.0423483	-0.00771698	0.0924136	0.0254667	0.0971307	TRUE
Bacteroidaceae_bacterium	Sweetened Beverages	-0.0743455	-0.166038	0.0173468	0.0467826	0.112022	0.345887	87	-0.0634186	-0.207711	0.0808739	0.0725841	0.384821	129	-0.0821104	-0.20318	0.0389593	0.0611873	0.182064	TRUE
GGB9559_SGB14968	Meat	-0.0565944	-0.126411	0.0132222	0.0356214	0.112111	0.345887	177	-0.0414485	-0.134628	0.0517314	0.0472147	0.381285	137	-0.0766064	-0.183932	0.0307195	0.0542718	0.160448	TRUE
Candidatus_Pseudobutyricicoccus_lothianensis	Dairy	0.0426895	-0.00997863	0.0953576	0.026872	0.112145	0.345887	262	0.0246283	-0.0475989	0.0968555	0.0366804	0.502558	394	0.0636121	-0.0140048	0.141229	0.0394792	0.107945	TRUE
GGB3537_SGB4727	Legumes	-0.039042	-0.0872128	0.00912875	0.0245774	0.112165	0.345887	354	-0.00109855	-0.0702693	0.0680722	0.0351708	0.975101	322	-0.0752534	-0.14285	-0.00765675	0.0343587	0.029237	TRUE
Neobittarella_massiliensis	Nuts & Seeds	0.0560727	-0.0131164	0.125262	0.0353012	0.112194	0.345887	262	0.0655581	-0.0144331	0.145549	0.0406233	0.107797	128	0.0268198	-0.114349	0.167989	0.0713401	0.707607	TRUE
Phascolarctobacterium_faecium	Vegetable Oil	-0.0309783	-0.0692044	0.00724783	0.0195035	0.112208	0.345887	288	-0.0274115	-0.0884457	0.0336228	0.0310092	0.377461	382	-0.0333128	-0.0826388	0.0160132	0.0250868	0.185015	TRUE
Ruminococcus_SGB4421	Tea & Coffee	-0.048809	-0.10905	0.0114316	0.0307356	0.11228	0.345887	128	-0.0434641	-0.135973	0.0490446	0.0467494	0.354341	160	-0.0528782	-0.13344	0.0276833	0.0407907	0.196809	TRUE
Clostridium_fessum	Wholegrains	-0.0368229	-0.082276	0.00863031	0.0231908	0.112327	0.345887	575	-0.0232936	-0.0822854	0.0356981	0.0300349	0.438342	779	-0.056797	-0.128436	0.0148417	0.0364942	0.120039	TRUE
Bacteroides_caccae	Eggs	-0.034849	-0.0778837	0.00818559	0.0219568	0.112476	0.346134	518	-0.0558409	-0.114316	0.00263452	0.0297651	0.0612213	630	-0.00979016	-0.0736528	0.0540725	0.0325209	0.763482	TRUE
Ruminococcus_bromii	Fruit	-0.0303211	-0.0677921	0.00714997	0.0191182	0.112745	0.346658	501	-0.040359	-0.0887831	0.008065	0.0246468	0.102168	574	-0.0151575	-0.0746557	0.0443407	0.0302927	0.61701	TRUE
GGB3478_SGB4643	Dairy	0.039508	-0.0093218	0.0883377	0.0249136	0.112785	0.346658	224	0.0409163	-0.0300092	0.111842	0.0359907	0.256841	328	0.0382123	-0.0297	0.106124	0.0345215	0.269161	TRUE
Bacteroides_intestinalis	Animal Fat	0.03729	-0.00883845	0.0834185	0.0235354	0.113097	0.347217	154	0.0703187	0.00268396	0.137953	0.0342352	0.041733	209	0.00769291	-0.0561973	0.0715832	0.032408	0.812612	TRUE
Ruminococcaceae_unclassified_SGB15265	Vegetable Oil	0.0295476	-0.00700419	0.0660994	0.0186492	0.113105	0.347217	487	0.00923818	-0.040565	0.0590414	0.025347	0.715669	603	0.0535178	-0.0005621	0.107598	0.0275368	0.0524247	TRUE
Veillonella_dispar	Eggs	0.0400944	-0.00953978	0.0897285	0.025324	0.113363	0.347796	256	0.0533656	-0.0138842	0.120615	0.0341489	0.11945	296	0.0238782	-0.0504116	0.098168	0.0377481	0.52752	TRUE
Clostridiales_bacterium_UBA1390	Eggs	-0.0399465	-0.0894109	0.00951792	0.0252374	0.113461	0.347881	278	-0.0383141	-0.114967	0.0383387	0.0389384	0.326015	288	-0.0411289	-0.106358	0.0241006	0.0331406	0.215659	TRUE
Alistipes_shahii	Legumes	-0.0322006	-0.072093	0.00769172	0.0203536	0.113636	0.348077	562	-0.0159061	-0.0648284	0.0330163	0.024907	0.523342	688	-0.0649552	-0.13429	0.00437936	0.0353131	0.0662891	TRUE
Faecalibacterium_prausnitzii	Vegetable Oil	0.0363331	-0.00868286	0.081349	0.0229677	0.113668	0.348077	716	0.0320282	-0.0196996	0.0837561	0.0263476	0.224539	831	0.0499575	-0.0420457	0.141961	0.0468728	0.286824	TRUE
Senegalimassilia_anaerobia	Fruit Juice	0.062223	-0.0148838	0.13933	0.0393409	0.113733	0.348077	245	0.0575132	-0.0364715	0.151498	0.0477144	0.229254	304	0.0722227	-0.0645911	0.209036	0.0695254	0.299841	TRUE
GGB9730_SGB15291	Fruit	0.0399041	-0.00955594	0.0893641	0.0252352	0.113812	0.348107	555	0.0102283	-0.0577354	0.0781919	0.0346002	0.767639	666	0.0736287	0.00120343	0.146054	0.0368851	0.0463297	TRUE
Dielma_fastidiosa	Fish & Seafood	-0.0489028	-0.109569	0.0117633	0.0309526	0.114125	0.348554	131	-0.0370278	-0.137913	0.063857	0.0509936	0.469124	193	-0.0558303	-0.132652	0.0209913	0.0389484	0.153392	TRUE
Candidatus_Cibiobacter_qucibialis	Eggs	-0.0311734	-0.069846	0.00749919	0.0197313	0.11413	0.348554	672	-0.0155363	-0.0672232	0.0361506	0.0263238	0.55527	796	-0.0512244	-0.109737	0.00728811	0.0298084	0.086162	TRUE
Clostridia_unclassified_SGB4447	Meat	0.0406114	-0.00979027	0.0910131	0.0257156	0.114278	0.348554	194	0.0632609	-0.00812738	0.134649	0.0361948	0.0822505	284	0.0175249	-0.0544045	0.0894543	0.0365424	0.631904	TRUE
GGB45432_SGB63101	Wholegrains	-0.0334065	-0.0748672	0.00805423	0.0211538	0.114286	0.348554	639	-0.0453292	-0.0970137	0.00635522	0.0263201	0.0855569	442	-0.0116533	-0.0815252	0.0582186	0.0355517	0.743234	TRUE
Oscillospiraceae_bacterium_NSJ_64	Alcoholic Beverages	-0.0442745	-0.0992265	0.0106776	0.0280373	0.114306	0.348554	204	-0.0646636	-0.170276	0.0409491	0.0535638	0.2288	401	-0.0365799	-0.101268	0.0281086	0.0329051	0.267047	TRUE
Ruminococcaceae_unclassified_SGB4191	Alcoholic Beverages	0.030603	-0.00741071	0.0686168	0.0193951	0.114595	0.349077	357	0.0364868	-0.0226082	0.0955817	0.0300485	0.225507	455	0.0264012	-0.0235015	0.0763039	0.0253931	0.299049	TRUE
Gemmiger_SGB15299	Margarine	0.0287043	-0.00695541	0.064364	0.0181941	0.114641	0.349077	462	0.0226413	-0.0266482	0.0719308	0.0250822	0.367178	543	0.0354371	-0.0164834	0.0873576	0.0264314	0.180601	TRUE
Tyzzerella_nexilis	Margarine	0.0389329	-0.00945511	0.087321	0.0246882	0.114799	0.349077	168	0.0305277	-0.0339108	0.0949661	0.0326391	0.351124	111	0.0501727	-0.0246257	0.124971	0.0377433	0.186848	TRUE
Eisenbergiella_tayi	Tea & Coffee	-0.0309604	-0.0694397	0.00751901	0.0196327	0.1148	0.349077	381	-0.0306196	-0.0837172	0.022478	0.0270048	0.257641	221	-0.0313423	-0.0876932	0.0250085	0.0285928	0.274243	TRUE
GGB9614_SGB15049	Sweets & Desserts	-0.038369	-0.0860598	0.00932171	0.0243325	0.114826	0.349077	328	-0.0352985	-0.10778	0.0371826	0.0368439	0.338764	677	-0.0407442	-0.10437	0.0228814	0.0324045	0.20906	TRUE
GGB9618_SGB15064	Wholegrains	0.083096	-0.020239	0.186431	0.0527229	0.115005	0.34917	76	0.131834	-0.0429067	0.306574	0.0877166	0.137694	109	0.0555293	-0.0752333	0.186292	0.0659693	0.401869	TRUE
Phocea_massiliensis	Alcoholic Beverages	0.0442494	-0.0107999	0.0992987	0.0280869	0.115153	0.34917	330	0.0578637	-0.0309984	0.146726	0.0451719	0.201128	507	0.0356686	-0.0347881	0.106125	0.035862	0.32044	TRUE
GGB9694_SGB15203	Alcoholic Beverages	0.0292333	-0.00713742	0.0656041	0.0185568	0.115178	0.34917	377	0.048825	-0.00156271	0.0992128	0.0256258	0.0575234	367	0.00763218	-0.0452812	0.0605456	0.0269079	0.776851	TRUE
Clostridium_disporicum	Nuts & Seeds	-0.0325468	-0.0730404	0.00794676	0.0206604	0.115181	0.34917	348	-0.0339005	-0.0906294	0.0228284	0.0288429	0.240706	391	-0.0311203	-0.0893327	0.027092	0.0296085	0.293889	TRUE
Clostridium_sp_AF36_4	Miscellaneous Animal	0.0279654	-0.00683044	0.0627612	0.0177533	0.115205	0.34917	536	0.00420517	-0.0466021	0.0550124	0.0258639	0.870906	677	0.0491341	0.00120016	0.0970681	0.0244128	0.0445584	TRUE
Negativibacillus_massiliensis	Vegetables	-0.0488894	-0.109789	0.0120104	0.0310719	0.11562	0.350214	169	-0.0519105	-0.139095	0.0352742	0.0441624	0.241607	188	-0.0459279	-0.132187	0.0403309	0.0437256	0.294935	TRUE
Coprobacillus_cateniformis	Dairy	0.0471141	-0.0116267	0.105855	0.0299704	0.115945	0.350988	162	0.0404636	-0.0396867	0.120614	0.0405864	0.320642	97	0.0550893	-0.0331332	0.143312	0.044445	0.218315	TRUE
Clostridia_unclassified_SGB4367	Refined Grains	0.0371465	-0.00921874	0.0835117	0.0236562	0.116353	0.351908	238	0.0454319	-0.0255262	0.11639	0.0360189	0.20845	323	0.0308616	-0.0308553	0.0925785	0.0313704	0.325977	TRUE
Clostridium_scindens	Animal Fat	0.0421756	-0.0104721	0.0948234	0.0268616	0.116389	0.351908	339	0.0430823	-0.0159255	0.10209	0.0299988	0.151914	86	0.0385081	-0.0814512	0.158467	0.0603336	0.525183	TRUE
GGB58485_SGB80143	Fruit Juice	-0.0649952	-0.146183	0.0161923	0.041423	0.116633	0.352234	118	-0.0113307	-0.119215	0.0965533	0.0544746	0.835917	152	-0.138565	-0.264585	-0.012544	0.0637821	0.0314244	TRUE
Rothia_mucilaginosa	Potatoes	0.0536773	-0.0133735	0.120728	0.0342102	0.116638	0.352234	265	0.0416873	-0.0345908	0.117965	0.0387397	0.282889	119	0.0961454	-0.0482329	0.240524	0.0729083	0.190905	TRUE
Holdemania_filiformis	Legumes	-0.0449753	-0.101193	0.0112428	0.0286832	0.116881	0.352647	362	-0.0396005	-0.12053	0.0413286	0.0411527	0.33656	445	-0.0500532	-0.128667	0.02856	0.0400002	0.211485	TRUE
GGB9615_SGB15051	Wholegrains	0.0442707	-0.0110821	0.0996235	0.0282417	0.116983	0.352647	199	0.00783913	-0.0749665	0.0906448	0.0419903	0.852101	380	0.0743637	-0.000674224	0.149402	0.0381631	0.0520928	TRUE
Lacrimispora_amygdalina	Wholegrains	0.0337567	-0.00845822	0.0759716	0.0215386	0.117053	0.352647	420	0.0288927	-0.0309803	0.0887657	0.0304598	0.343411	780	0.0386209	-0.0211737	0.0984156	0.0304606	0.205218	TRUE
GGB9691_SGB15198	Eggs	-0.0570483	-0.1284	0.0143032	0.0364045	0.117099	0.352647	128	-0.0634011	-0.168881	0.0420784	0.0533042	0.236567	175	-0.0514949	-0.14986	0.0468698	0.0498379	0.302956	TRUE
Clostridia_unclassified_SGB4447	Vegetables	0.0398098	-0.00998492	0.0896046	0.0254059	0.117127	0.352647	194	0.0128603	-0.0569092	0.0826298	0.0353741	0.716634	284	0.0685206	-0.00334849	0.14039	0.0365117	0.0616183	TRUE
Blautia_obeum	Alcoholic Beverages	0.0281594	-0.00708926	0.0634081	0.0179844	0.117402	0.353188	700	0.0250139	-0.0215417	0.0715695	0.0237122	0.291853	818	0.0324193	-0.0217451	0.0865836	0.0275945	0.240427	TRUE
Massilistercora_timonensis	Margarine	-0.0446434	-0.100554	0.0112671	0.0285263	0.117585	0.353188	269	-0.0520697	-0.113747	0.00960784	0.0313266	0.0977174	85	-0.00858787	-0.145854	0.128678	0.0690262	0.901391	TRUE
GGB3478_SGB4643	Margarine	0.0406328	-0.0102705	0.0915361	0.0259716	0.117698	0.353188	224	0.0437894	-0.0327895	0.120368	0.0388595	0.261034	328	0.0380845	-0.0306018	0.106771	0.034915	0.276186	TRUE
Gemmiger_SGB15295	Refined Grains	-0.0434871	-0.0979665	0.0109923	0.0277961	0.1177	0.353188	232	-0.075579	-0.149332	-0.00182549	0.0374329	0.0446661	191	-0.00404201	-0.0859026	0.0778186	0.0415003	0.922517	TRUE
Clostridia_unclassified_SGB14951	Sweetened Beverages	0.072533	-0.0183345	0.1634	0.0463618	0.117701	0.353188	150	0.0547501	-0.058992	0.168492	0.0575614	0.343106	93	0.105373	-0.0499842	0.260731	0.0782229	0.182153	TRUE
GGB38171_SGB72433	Tea & Coffee	0.0934254	-0.0236248	0.210476	0.0597206	0.117729	0.353188	124	0.0887871	-0.0465811	0.224155	0.0683872	0.197949	151	0.108326	-0.133863	0.350514	0.122571	0.378587	TRUE
Candidatus_Aristotella_avistercoris	Alcoholic Beverages	-0.0757647	-0.170711	0.0191819	0.048443	0.117819	0.353244	122	-0.126176	-0.251246	-0.001105	0.0631745	0.0481202	149	-0.00381852	-0.15296	0.145322	0.0754715	0.959718	TRUE
GGB9557_SGB14966	Wholegrains	-0.0421515	-0.0949998	0.0106968	0.0269639	0.117992	0.353553	413	-0.0600514	-0.134074	0.0139713	0.0376564	0.111568	501	-0.0233164	-0.0992087	0.0525758	0.0386275	0.546372	TRUE
Intestinimonas_butyriciproducens	Vegetables	-0.0290808	-0.0655635	0.00740202	0.018614	0.118216	0.353904	410	-0.0423682	-0.0960881	0.0113518	0.0273275	0.121861	578	-0.0175802	-0.0675147	0.0323543	0.0254238	0.489559	TRUE
GGB2982_SGB3964	Fruit	-0.0581864	-0.13119	0.0148172	0.0372475	0.118251	0.353904	326	-0.0492241	-0.140762	0.0423137	0.0465299	0.290906	396	-0.0741754	-0.19636	0.0480086	0.062149	0.233397	TRUE
Allisonella_histaminiformans	Fruit Juice	-0.0731551	-0.16499	0.0186796	0.0468553	0.118453	0.354286	97	-0.0684956	-0.212429	0.0754375	0.0725109	0.34799	161	-0.0764955	-0.197744	0.0447528	0.0613946	0.214847	TRUE
Candidatus_Avimonas_narfia	Meat	0.0372466	-0.00951905	0.0840123	0.0238605	0.11852	0.354286	447	0.0138666	-0.0511385	0.0788717	0.0330765	0.675252	421	0.0626136	-0.00510876	0.130336	0.0344533	0.0699129	TRUE
Collinsella_aerofaciens	Margarine	0.0401398	-0.0102834	0.0905629	0.0257266	0.118702	0.35462	620	0.0241131	-0.0360504	0.0842765	0.0306362	0.431539	729	0.0784724	-0.0145458	0.171491	0.0473802	0.0981135	TRUE
GGB3510_SGB4687	Vegetables	0.0444196	-0.0114064	0.100246	0.0284831	0.118877	0.354931	318	0.0595531	-0.0136719	0.132778	0.0372177	0.110699	223	0.0230251	-0.0641822	0.110232	0.0442518	0.603409	TRUE
Roseburia_faecis	Meat	0.0232768	-0.0059921	0.0525456	0.0149334	0.119065	0.355217	585	0.02308	-0.021254	0.0674139	0.0225729	0.306991	665	0.0234299	-0.0156722	0.0625321	0.0199141	0.23984	TRUE
Oscillibacter_sp_PC13	Tea & Coffee	0.0446467	-0.011509	0.100802	0.0286514	0.119169	0.355217	202	0.0547611	-0.0492762	0.158798	0.0527616	0.3006	479	0.0404167	-0.0266282	0.107462	0.0341206	0.236821	TRUE
Oscillibacter_sp_PC13	Vegetable Oil	0.0480405	-0.0123867	0.108468	0.0308307	0.119186	0.355217	202	0.0639905	-0.0410273	0.169008	0.0532589	0.231012	479	0.0400016	-0.034293	0.114296	0.0378101	0.290666	TRUE
Enterocloster_aldensis	Alcoholic Beverages	0.0493191	-0.0127371	0.111375	0.0316619	0.119309	0.355374	126	0.0971637	0.00158796	0.192739	0.0482919	0.0469565	163	0.0132468	-0.069557	0.0960506	0.041932	0.752563	TRUE
GGB9635_SGB15103	Meat	-0.0571541	-0.129121	0.0148126	0.0367184	0.119576	0.355958	107	-0.113396	-0.225404	-0.00138743	0.0564957	0.0473787	153	-0.0160226	-0.111477	0.0794315	0.0483142	0.740637	TRUE
GGB9350_SGB14317	Vegetables	0.0444392	-0.0115346	0.100413	0.0285586	0.119691	0.356089	165	0.0649496	-0.00962972	0.139529	0.0377706	0.0874948	126	0.0170619	-0.0693027	0.103426	0.0436378	0.69677	TRUE
Lachnospiraceae_bacterium_OF09_6	Potatoes	-0.0444482	-0.100469	0.0115721	0.0285823	0.119924	0.356568	288	-0.0478978	-0.120192	0.0243962	0.0367298	0.193297	342	-0.0391523	-0.128668	0.0503637	0.0455101	0.390237	TRUE
Faecalicatena_contorta	Vegetable Oil	-0.0314078	-0.0710046	0.00818905	0.0202028	0.120036	0.356691	558	-0.0265148	-0.0771661	0.0241365	0.0257868	0.304295	429	-0.0391843	-0.103082	0.0247133	0.0325092	0.228774	TRUE
GGB9694_SGB15204	Legumes	0.0440732	-0.0115159	0.0996624	0.0283623	0.1202	0.356966	177	0.0193055	-0.0493947	0.0880057	0.0348108	0.579908	125	0.0929819	-0.00383925	0.189803	0.0489173	0.0597275	TRUE
GGB34228_SGB72916	Wholegrains	0.0529432	-0.013877	0.119763	0.0340925	0.120441	0.35736	186	0.0575607	-0.0374384	0.15256	0.0481527	0.233625	323	0.048302	-0.0466737	0.143278	0.0482758	0.317811	TRUE
Clostridium_sp_AF34_10BH	Nuts & Seeds	0.0215124	-0.00564113	0.0486659	0.0138541	0.120475	0.35736	645	0.0224143	-0.0168399	0.0616684	0.0199904	0.26261	808	0.0206789	-0.0170438	0.0584015	0.0192178	0.282258	TRUE
Anaerostipes_hadrus	Sweetened Beverages	0.0327577	-0.00861062	0.074126	0.0211067	0.120661	0.35763	716	0.0293305	-0.0225791	0.0812402	0.0264402	0.267669	836	0.0387783	-0.0300069	0.107564	0.0350443	0.268821	TRUE
Mediterraneibacter_massiliensis	Miscellaneous Animal	0.0449498	-0.0118228	0.101722	0.0289662	0.120709	0.35763	373	0.0353589	-0.0323772	0.103095	0.0344474	0.305351	213	0.0681017	-0.0373984	0.173602	0.0535202	0.204635	TRUE
GGB9633_SGB15091	Eggs	-0.0381335	-0.0863117	0.0100446	0.0245811	0.120822	0.357669	287	-0.032487	-0.105297	0.0403229	0.0369914	0.380586	379	-0.0425984	-0.107277	0.02208	0.0328941	0.196121	TRUE
GGB9623_SGB15076	Fruit Juice	0.0429439	-0.011318	0.0972058	0.0276852	0.120865	0.357669	145	0.0626709	-0.0226863	0.148028	0.0431844	0.14895	205	0.0291786	-0.0419462	0.100303	0.0360735	0.419556	TRUE
Ruminococcus_lactaris	Alcoholic Beverages	0.0314887	-0.00831622	0.0712936	0.020309	0.121027	0.357936	419	0.0274507	-0.0273981	0.0822994	0.0279036	0.325828	517	0.0360373	-0.0221441	0.0942187	0.0296153	0.224358	TRUE
Phocaeicola_massiliensis	Refined Grains	-0.0427671	-0.0968758	0.0113416	0.027607	0.121348	0.358674	236	-0.0016846	-0.0834324	0.0800632	0.041494	0.967651	323	-0.0753958	-0.148147	-0.00264454	0.0369792	0.0422932	TRUE
Bacteroides_stercoris	Dairy	-0.030888	-0.0699768	0.00820074	0.0199436	0.121438	0.358728	276	-0.0310692	-0.0840846	0.0219462	0.0269301	0.249663	375	-0.030668	-0.0890263	0.0276903	0.0296788	0.302136	TRUE
Ruminococcaceae_unclassified_SGB4425	Animal Fat	-0.0447241	-0.101353	0.0119052	0.028893	0.121641	0.359118	179	-0.0363045	-0.12487	0.0522609	0.04488	0.41967	264	-0.0506837	-0.125031	0.0236636	0.0377584	0.180669	TRUE
GGB51441_SGB71759	Tea & Coffee	0.0380181	-0.0101489	0.0861851	0.0245754	0.121864	0.359564	503	0.0427099	-0.0214475	0.106867	0.032655	0.191604	656	0.0318901	-0.0413915	0.105172	0.0373201	0.393143	TRUE
GGB51441_SGB71759	Legumes	0.0401176	-0.0107337	0.090969	0.025945	0.122043	0.35988	503	0.0223176	-0.0438519	0.0884871	0.0336792	0.50789	656	0.066101	-0.0137996	0.146002	0.040691	0.104762	TRUE
Anaerotruncus_rubiinfantis	Margarine	0.0426955	-0.0114363	0.0968273	0.0276188	0.122132	0.35993	385	0.0344056	-0.0496759	0.118487	0.0427643	0.42159	558	0.0486275	-0.0224286	0.119684	0.036175	0.179431	TRUE
GGB1420_SGB1957	Vegetable Oil	0.0515704	-0.0138388	0.11698	0.0333726	0.122276	0.360099	206	0.0596271	-0.0241287	0.143383	0.0424811	0.16198	280	0.038583	-0.0675895	0.144756	0.0539357	0.475001	TRUE
Coprobacter_secundus	Nuts & Seeds	-0.0395886	-0.0898102	0.010633	0.0256237	0.122347	0.360099	220	-0.0454189	-0.124406	0.0335678	0.0400774	0.25879	442	-0.0355574	-0.101052	0.0299376	0.0333247	0.286571	TRUE
Clostridia_bacterium	Meat	0.036927	-0.00992537	0.0837793	0.0239047	0.122405	0.360099	722	0.0120357	-0.0646962	0.0887677	0.039084	0.758213	831	0.0518034	-0.00750372	0.111111	0.0302152	0.0868151	TRUE
GGB4599_SGB6362	Meat	0.043131	-0.0116149	0.097877	0.0279321	0.122555	0.360327	148	0.04758	-0.0278215	0.122981	0.0381541	0.214437	215	0.0379927	-0.0428299	0.118815	0.0410036	0.355231	TRUE
GGB9524_SGB14924	Fruit Juice	0.0387741	-0.0104541	0.0880023	0.0251169	0.12265	0.360327	381	0.0416537	-0.0239613	0.107269	0.033371	0.212735	424	0.0350112	-0.0399711	0.109993	0.0381475	0.35927	TRUE
GGB9618_SGB15065	Nuts & Seeds	0.0548218	-0.0148	0.124444	0.035522	0.122753	0.360327	166	0.0798421	-0.0194122	0.179096	0.0502695	0.114257	272	0.0298686	-0.0689668	0.128704	0.050202	0.552369	TRUE
GGB9619_SGB15067	Fruit	-0.0366406	-0.083175	0.00989384	0.0237425	0.12277	0.360327	265	-0.0175922	-0.0950493	0.059865	0.0393385	0.655134	559	-0.047555	-0.106045	0.0109347	0.0297775	0.110842	TRUE
Intestinibacter_bartlettii	Tea & Coffee	0.0286312	-0.00774621	0.0650085	0.0185602	0.122926	0.360438	452	0.00414218	-0.0512744	0.0595588	0.0281984	0.883293	564	0.04735	-0.00107411	0.0957741	0.0246535	0.0553129	TRUE
GGB4588_SGB6347	Nuts & Seeds	-0.0565185	-0.128333	0.0152962	0.0366409	0.122952	0.360438	98	-0.0169382	-0.13058	0.0967033	0.0572581	0.768026	156	-0.083967	-0.178158	0.0102238	0.0476822	0.0830026	TRUE
Clostridium_sp_AF27_2AA	Wholegrains	0.0405504	-0.0109898	0.0920906	0.0262965	0.123062	0.360484	273	0.027195	-0.0601217	0.114512	0.0443519	0.540288	585	0.0477905	-0.0163458	0.111927	0.0326554	0.14388	TRUE
GGB9646_SGB15123	Nuts & Seeds	-0.0326192	-0.0740842	0.00884571	0.021156	0.123111	0.360484	398	-0.0492617	-0.113776	0.0152523	0.0328156	0.134115	551	-0.0207824	-0.0751442	0.0335794	0.0276751	0.453021	TRUE
GGB4768_SGB6601	Dairy	0.0619346	-0.0168124	0.140682	0.0401778	0.123192	0.360509	76	0.0225036	-0.102592	0.1476	0.062796	0.721524	133	0.0892638	-0.0141489	0.192677	0.0522789	0.0905122	TRUE
Bifidobacterium_longum	Legumes	0.02614	-0.00710523	0.0593852	0.0169622	0.123298	0.360609	618	0.0240628	-0.0200865	0.0682122	0.0224814	0.284886	728	0.0288852	-0.0218546	0.0796251	0.025845	0.2641	TRUE
GGB9621_SGB15073	Margarine	-0.0361043	-0.0820316	0.00982302	0.0234327	0.123374	0.360618	329	-0.00178673	-0.0731533	0.0695799	0.0362779	0.960749	520	-0.0606725	-0.120975	-0.000370473	0.0306952	0.048623	TRUE
Faecalibacterium_SGB15346	Refined Grains	-0.0294763	-0.0669833	0.00803073	0.0191366	0.123485	0.360618	603	-0.0395828	-0.0834763	0.00431081	0.0223501	0.0770672	734	-0.0017147	-0.0744369	0.0710075	0.0370426	0.963092	TRUE
Lachnospiraceae_unclassified_SGB4882	Refined Grains	-0.0315611	-0.0717244	0.0086022	0.0204919	0.123517	0.360618	241	-0.0302605	-0.0925724	0.0320513	0.031632	0.340005	386	-0.0325016	-0.0853899	0.0203867	0.0268995	0.2277	TRUE
GGB9730_SGB15291	Eggs	0.0382292	-0.0104406	0.086899	0.024832	0.123679	0.360824	555	0.0332979	-0.0338201	0.100416	0.0341697	0.330245	666	0.0437484	-0.0272322	0.114729	0.0361493	0.226658	TRUE
Alistipes_indistinctus	Tea & Coffee	-0.0287267	-0.065304	0.00785056	0.0186622	0.123732	0.360824	441	-0.0195375	-0.0746695	0.0355945	0.0280517	0.486517	539	-0.0360233	-0.0851259	0.0130794	0.0249965	0.150149	TRUE
GGB9631_SGB15087	Vegetable Oil	0.0518298	-0.0142003	0.11786	0.0336894	0.123937	0.361211	169	0.0728191	-0.0222847	0.167923	0.0481737	0.132562	186	0.0317388	-0.0612454	0.124723	0.0471315	0.50162	TRUE
GGB9350_SGB14317	Fruit Juice	0.0471172	-0.0129406	0.107175	0.0306423	0.124134	0.36151	165	0.0813543	-0.00518565	0.167894	0.043828	0.065316	126	0.0143792	-0.0704417	0.0992	0.0428578	0.737867	TRUE
GGB4769_SGB6602	Wholegrains	0.0454173	-0.012487	0.103322	0.0295436	0.12422	0.36151	122	0.122318	0.0209233	0.223714	0.0512158	0.018527	249	0.00706751	-0.0641673	0.0783023	0.0361676	0.845254	TRUE
GGB4769_SGB6602	Eggs	-0.0450349	-0.102457	0.0123873	0.0292976	0.124256	0.36151	122	-0.0191492	-0.115214	0.0769152	0.0485231	0.693835	249	-0.0598857	-0.132274	0.0125023	0.0367531	0.104718	TRUE
Odoribacter_splanchnicus	Legumes	-0.0351402	-0.0799591	0.00967871	0.0228672	0.124365	0.361552	649	-0.0178775	-0.070727	0.0349721	0.0269142	0.506775	794	-0.0799462	-0.165061	0.00516888	0.0433606	0.0655951	TRUE
Mediterraneibacter_massiliensis	Meat	0.0426589	-0.0117758	0.0970937	0.0277733	0.124547	0.361552	373	0.0423955	-0.0236279	0.108419	0.0335764	0.207526	213	0.0432298	-0.0541933	0.140653	0.0494228	0.382782	TRUE
Eggerthellaceae_unclassified_SGB14322	Eggs	0.0562802	-0.015539	0.128099	0.0366431	0.124563	0.361552	237	0.0531324	-0.0433955	0.14966	0.0489973	0.279321	303	0.0602751	-0.0483452	0.168895	0.0551974	0.275726	TRUE
GGB1662_SGB2276	Fruit Juice	0.0633227	-0.017521	0.144166	0.0412475	0.124738	0.361552	136	0.057447	-0.0475099	0.162404	0.0530704	0.281045	148	0.0722875	-0.0572605	0.201835	0.065553	0.271996	TRUE
Anaerotruncus_massiliensis	Alcoholic Beverages	0.03886	-0.0107525	0.0884724	0.025313	0.12474	0.361552	178	0.0576508	-0.0103229	0.125625	0.034444	0.0971486	177	0.0167939	-0.0568686	0.0904565	0.0373252	0.653719	TRUE
Clostridiales_bacterium_BX7	Vegetables	0.0616751	-0.0170712	0.140421	0.0401774	0.124767	0.361552	156	0.000925156	-0.12564	0.12749	0.0640709	0.988499	266	0.101045	-0.000511007	0.202601	0.0515785	0.0513177	TRUE
Gemmiger_formicilis	Dairy	-0.0285776	-0.0650659	0.00791082	0.0186169	0.124775	0.361552	635	-0.0265179	-0.0736589	0.0206231	0.024006	0.269755	779	-0.0316852	-0.0895705	0.0262001	0.0294879	0.282926	TRUE
Clostridia_unclassified_SGB66170	Animal Fat	-0.0370412	-0.0843701	0.0102877	0.0241478	0.125045	0.362126	393	-0.0400989	-0.0972573	0.0170595	0.029073	0.168677	296	-0.030239	-0.115579	0.0551008	0.0433629	0.486144	TRUE
Bilophila_wadsworthia	Fruit	-0.033413	-0.076146	0.00932003	0.021803	0.1254	0.362784	630	-0.00145435	-0.0626065	0.0596978	0.0311406	0.962765	757	-0.0641433	-0.124089	-0.00419724	0.0305363	0.0360139	TRUE
Christensenella_massiliensis	Eggs	-0.046941	-0.106993	0.0131114	0.0306395	0.125512	0.362784	327	-0.0337488	-0.10556	0.0380628	0.0365032	0.355927	154	-0.0783973	-0.189756	0.0329613	0.0563672	0.16644	TRUE
GGB9537_SGB14940	Nuts & Seeds	0.0415448	-0.0116047	0.0946944	0.0271176	0.125517	0.362784	138	0.0463101	-0.048427	0.141047	0.0479092	0.335542	277	0.0392984	-0.0254569	0.104054	0.0328941	0.233664	TRUE
GGB3278_SGB4328	Sweetened Beverages	-0.0482161	-0.109909	0.0134765	0.0314764	0.125568	0.362784	179	-0.0449473	-0.120631	0.0307365	0.0383524	0.242889	202	-0.054961	-0.163595	0.0536725	0.0550926	0.319693	TRUE
Christensenella_massiliensis	Nuts & Seeds	-0.0486705	-0.110972	0.0136308	0.031787	0.125733	0.362784	327	-0.0264914	-0.101564	0.0485811	0.0381608	0.488066	154	-0.0989359	-0.212431	0.0145591	0.0574487	0.0871652	TRUE
Odoribacter_splanchnicus	Wholegrains	-0.0351365	-0.0801148	0.0098417	0.0229485	0.125744	0.362784	649	-0.0141081	-0.0672089	0.0389928	0.0270421	0.602055	794	-0.0892515	-0.174406	-0.00409702	0.0433806	0.0399756	TRUE
Lachnospiraceae_bacterium_BX3	Eggs	0.0466083	-0.0130606	0.106277	0.0304438	0.12578	0.362784	199	0.0308465	-0.0485721	0.110265	0.0402728	0.444649	222	0.0676256	-0.0240239	0.159275	0.0465047	0.147345	TRUE
Lacrimispora_saccharolytica	Wholegrains	-0.0601416	-0.137183	0.0168996	0.0393075	0.126009	0.36294	117	-0.0875844	-0.209353	0.0341843	0.0614799	0.157496	163	-0.0411676	-0.142117	0.0597817	0.0511209	0.42189	TRUE
Flavonifractor_plautii	Margarine	0.0263006	-0.00739567	0.0599969	0.0171923	0.126069	0.36294	549	0.0278655	-0.0190622	0.0747931	0.0238902	0.243967	688	0.0246197	-0.0239952	0.0732345	0.0247602	0.32042	TRUE
Ruminococcaceae_unclassified_SGB15233	Eggs	-0.0291767	-0.0665693	0.00821583	0.0190782	0.126184	0.36294	412	-0.0447888	-0.102576	0.0129984	0.029397	0.128419	533	-0.0178165	-0.0670775	0.0314444	0.0250764	0.47772	TRUE
Enterocloster_lavalensis	Tea & Coffee	-0.0572693	-0.130673	0.0161347	0.0374517	0.126227	0.36294	180	-0.0289179	-0.15095	0.0931139	0.0618413	0.640643	268	-0.07369	-0.166354	0.0189736	0.0470639	0.118736	TRUE
Clostridium_sp_Marseille_P3244	Refined Grains	-0.0423703	-0.0966791	0.0119385	0.0277091	0.126237	0.36294	407	-0.0451573	-0.10927	0.0189557	0.0326138	0.166943	190	-0.0351378	-0.138775	0.068499	0.0525383	0.50446	TRUE
Blautia_sp_AF19_10LB	Sweets & Desserts	-0.0245905	-0.0561124	0.0069314	0.0160829	0.126268	0.36294	357	-0.0117752	-0.0585305	0.0349802	0.0237741	0.620719	447	-0.0354039	-0.0783227	0.00751492	0.0218383	0.105693	TRUE
GGB9501_SGB14898	Fruit	0.0746479	-0.0211383	0.170434	0.0488714	0.126653	0.363491	109	0.133074	-0.00159442	0.267742	0.0679396	0.0528252	152	0.011998	-0.127005	0.151001	0.0703528	0.86482	TRUE
Clostridium_sp_Marseille_P3244	Dairy	0.0409731	-0.0116052	0.0935513	0.0268261	0.126672	0.363491	407	0.0415937	-0.0218791	0.105066	0.0322881	0.19844	190	0.0395899	-0.0554965	0.134676	0.0482037	0.412533	TRUE
Oscillibacter_sp_PC13	Alcoholic Beverages	0.0457759	-0.0129664	0.104518	0.0299711	0.126678	0.363491	202	0.0575289	-0.0515282	0.166586	0.0553074	0.299544	479	0.0408896	-0.0291821	0.110961	0.035661	0.252225	TRUE
Lachnospiraceae_bacterium_NSJ_46	Fruit Juice	-0.0419571	-0.0958117	0.0118975	0.0274773	0.126768	0.363543	278	-0.042759	-0.122157	0.0366392	0.0403331	0.290028	321	-0.0412625	-0.11511	0.0325845	0.0375352	0.272524	TRUE
GGB9618_SGB15064	Vegetable Oil	0.0907288	-0.0258748	0.207332	0.0594927	0.127249	0.364334	76	0.044039	-0.143656	0.231734	0.0942196	0.641832	109	0.121687	-0.0303887	0.273763	0.0767217	0.115757	TRUE
GGB3677_SGB4990	Margarine	-0.0772431	-0.176521	0.0220346	0.0506528	0.127271	0.364334	118	-0.069721	-0.195853	0.0564106	0.0636884	0.27601	107	-0.0901913	-0.255856	0.0754738	0.0835596	0.282971	TRUE
Clostridia_unclassified_SGB3983	Dairy	0.05748	-0.0164071	0.131367	0.0376982	0.127324	0.364334	104	0.0314504	-0.0739443	0.136845	0.053142	0.555321	106	0.0838477	-0.0222055	0.189901	0.0534862	0.12016	TRUE
Blautia_obeum	Vegetables	-0.0285345	-0.065215	0.008146	0.0187149	0.127335	0.364334	700	-0.00744075	-0.0557885	0.040907	0.024625	0.76262	818	-0.0573781	-0.1139	-0.000856417	0.0287954	0.0466471	TRUE
Neobittarella_massiliensis	Refined Grains	0.0545828	-0.0155988	0.124764	0.0358076	0.127425	0.364383	262	0.0544639	-0.0276366	0.136565	0.0416946	0.192632	128	0.0549167	-0.0833946	0.193228	0.0698959	0.433578	TRUE
GGB9642_SGB15119	Eggs	0.0798176	-0.0228622	0.182497	0.0523886	0.127617	0.364502	215	0.0627198	-0.0470375	0.172477	0.0556829	0.261293	243	0.211624	-0.0929173	0.516164	0.154604	0.172349	TRUE
Coprobacter_secundus	Eggs	0.0398309	-0.0114196	0.0910813	0.0261487	0.127697	0.364502	220	0.0279988	-0.0561094	0.112107	0.042676	0.512517	442	0.0469432	-0.018085	0.111971	0.0330872	0.15672	TRUE
GGB38171_SGB72433	Alcoholic Beverages	0.0814885	-0.0234157	0.186393	0.0535236	0.127889	0.364502	124	0.064552	-0.054278	0.183382	0.0600322	0.292071	151	0.147136	-0.0863963	0.380668	0.11819	0.215159	TRUE
Roseburia_intestinalis	Sweetened Beverages	-0.02406	-0.0550347	0.00691467	0.0158037	0.127901	0.364502	553	-0.0151696	-0.0605427	0.0302036	0.0230992	0.511641	621	-0.0318836	-0.0744369	0.0106698	0.0216689	0.141714	TRUE
Bifidobacterium_adolescentis	Fruit	0.0260996	-0.00751071	0.05971	0.0171485	0.128014	0.364502	508	0.0180759	-0.0247204	0.0608721	0.0217831	0.407039	628	0.0391767	-0.0154333	0.0937867	0.027809	0.1594	TRUE
Hydrogeniiclostidium_mannosilyticum	Nuts & Seeds	-0.0443492	-0.101494	0.0127951	0.0291558	0.128232	0.364502	239	-0.00638743	-0.0811091	0.0683342	0.0379301	0.866416	172	-0.0991706	-0.189145	-0.00919627	0.0455812	0.0310142	TRUE
Alistipes_putredinis	Fruit Juice	-0.0220181	-0.050389	0.00635282	0.0144752	0.128238	0.364502	642	-0.00112819	-0.0397664	0.03751	0.0196765	0.954295	745	-0.0466592	-0.0886125	-0.00470594	0.0213703	0.0293225	TRUE
GGB3570_SGB4777	Fruit	0.0418812	-0.0120881	0.0958505	0.0275359	0.128268	0.364502	464	0.0343987	-0.0431094	0.111907	0.0394423	0.383621	533	0.0489955	-0.0265557	0.124547	0.0384595	0.203247	TRUE
Lachnoclostridium_sp_An138	Dairy	-0.0574322	-0.131441	0.0165768	0.0377604	0.128269	0.364502	135	-0.00651877	-0.1104	0.0973623	0.0525228	0.901544	121	-0.1119	-0.219461	-0.00433981	0.0543253	0.0416537	TRUE
GGB9522_SGB14921	Legumes	-0.0440723	-0.100881	0.0127366	0.0289847	0.128376	0.364502	558	-0.0284614	-0.100921	0.0439978	0.0368893	0.440725	618	-0.0692592	-0.161277	0.0227589	0.0468568	0.139897	TRUE
GGB9615_SGB15051	Dairy	0.0388862	-0.0112383	0.0890107	0.0255742	0.128379	0.364502	199	0.0513	-0.0196011	0.122201	0.0359536	0.155274	380	0.0261726	-0.0453691	0.0977144	0.036385	0.472389	TRUE
Lachnospira_pectinoschiza	Wholegrains	-0.0290267	-0.0664451	0.00839162	0.0190913	0.128407	0.364502	436	-0.0262521	-0.0815524	0.0290483	0.0281365	0.351334	572	-0.0313941	-0.082441	0.0196528	0.0259896	0.227576	TRUE
GGB9644_SGB15121	Wholegrains	-0.0532902	-0.121987	0.0154071	0.0350503	0.128412	0.364502	179	-0.0541545	-0.131879	0.0235702	0.0393866	0.17093	168	-0.0500007	-0.201704	0.101702	0.07684	0.516156	TRUE
Bacteroides_xylanisolvens	Eggs	-0.0284665	-0.0651712	0.00823821	0.0187272	0.128496	0.364534	461	-0.012209	-0.0644819	0.040064	0.0266002	0.646468	546	-0.0444437	-0.0962427	0.00735539	0.0263699	0.0925177	TRUE
GGB3189_SGB4212	Meat	-0.0639985	-0.146558	0.0185614	0.0421232	0.128682	0.364811	87	-0.0129688	-0.130971	0.105033	0.059359	0.827597	101	-0.115764	-0.234377	0.00284865	0.0597856	0.0557691	TRUE
Gemmiger_formicilis	Animal Fat	0.027794	-0.00806641	0.0636543	0.0182964	0.12874	0.364811	635	0.0404676	-0.00598117	0.0869163	0.0236535	0.0876348	779	0.00891521	-0.0477552	0.0655857	0.028869	0.75755	TRUE
Ruminococcus_bromii	Vegetable Oil	-0.028785	-0.0659359	0.00836587	0.0189549	0.128862	0.364931	501	-0.0393681	-0.0872623	0.00852609	0.0243771	0.106965	574	-0.0126017	-0.0718091	0.0466058	0.0301446	0.676077	TRUE
Tyzzerella_nexilis	Fruit	-0.0371014	-0.0849939	0.0107912	0.0244354	0.128928	0.364931	168	-0.0364533	-0.097689	0.0247823	0.0310169	0.241598	111	-0.0381616	-0.116785	0.0404615	0.0396733	0.338298	TRUE
Desulfovibrionaceae_bacterium	Sweetened Beverages	0.0671187	-0.0195445	0.153782	0.0442168	0.129028	0.365007	86	0.0815808	-0.0485298	0.211691	0.0654391	0.216172	111	0.0549687	-0.063899	0.173836	0.0599807	0.361523	TRUE
Bacteroides_nordii	Animal Fat	-0.0364009	-0.0834237	0.010622	0.0239917	0.129209	0.365314	191	-0.0367816	-0.116993	0.0434298	0.0406643	0.366901	279	-0.0361976	-0.0946915	0.0222963	0.0297144	0.224347	TRUE
GGB3189_SGB4212	Vegetable Oil	0.0678624	-0.0198653	0.15559	0.0447599	0.129483	0.365882	87	0.0972679	-0.0237013	0.218237	0.0608517	0.113792	101	0.0331977	-0.0978827	0.164278	0.0660697	0.616492	TRUE
GGB9522_SGB14921	Tea & Coffee	0.0423077	-0.0123976	0.0970129	0.0279114	0.129574	0.365932	558	0.00238887	-0.0686011	0.0733789	0.0361414	0.947325	618	0.101301	0.0150194	0.187583	0.0439357	0.0214625	TRUE
Lachnospira_SGB5077	Alcoholic Beverages	0.0460404	-0.013523	0.105604	0.0303901	0.129777	0.3663	112	0.0821681	-0.00973378	0.17407	0.0463784	0.0793408	158	0.0188561	-0.0606065	0.0983188	0.0402304	0.640047	TRUE
GGB9699_SGB15216	Wholegrains	-0.0279747	-0.0641936	0.00824409	0.0184793	0.130067	0.366837	635	-0.0168632	-0.0678582	0.0341319	0.0259687	0.516341	762	-0.0393733	-0.0910063	0.0122597	0.0263019	0.13482	TRUE
Blautia_massiliensis	Margarine	0.0267514	-0.00788782	0.0613907	0.0176734	0.130114	0.366837	669	0.0253544	-0.0204932	0.071202	0.0233497	0.277939	801	0.0286255	-0.0244583	0.0817092	0.0270431	0.290145	TRUE
GGB9633_SGB15090	Potatoes	0.0449496	-0.0132657	0.103165	0.0297022	0.130193	0.366854	218	1.2008e-06	-0.0833983	0.0834007	0.0423142	0.999977	261	0.088609	0.00649023	0.170728	0.0417031	0.0345779	TRUE
Bifidobacterium_pseudocatenulatum	Vegetable Oil	-0.0378738	-0.0869351	0.0111874	0.0250317	0.130271	0.366867	173	-0.0431498	-0.108816	0.0225165	0.0332681	0.196429	189	-0.0309892	-0.105956	0.0439776	0.0380029	0.415872	TRUE
Intestinimonas_gabonensis	Vegetable Oil	0.0357187	-0.0105822	0.0820195	0.0236233	0.130531	0.367086	475	0.0150599	-0.0498017	0.0799216	0.0330088	0.648436	642	0.057409	-0.00900804	0.123826	0.0338229	0.0901432	TRUE
Bacteroides_cellulosilyticus	Animal Fat	0.0273121	-0.00809334	0.0627176	0.0180643	0.13055	0.367086	385	0.00312757	-0.046715	0.0529701	0.0253502	0.901881	465	0.0522618	0.00166449	0.102859	0.0257481	0.0429668	TRUE
Slackia_isoflavoniconvertens	Fruit Juice	0.057891	-0.0171582	0.13294	0.0382911	0.130568	0.367086	197	0.0413448	-0.0560748	0.138764	0.0493979	0.403704	261	0.0828003	-0.0365476	0.202148	0.0606094	0.173098	TRUE
Lachnospiraceae_bacterium_NSJ_29	Tea & Coffee	-0.0334985	-0.0769493	0.00995236	0.0221692	0.130779	0.36747	643	-0.0236136	-0.0866531	0.039426	0.032103	0.462285	634	-0.0425096	-0.1027	0.017681	0.0306513	0.166004	TRUE
GGB2980_SGB3962	Margarine	-0.0389631	-0.0895116	0.0115854	0.0257905	0.130852	0.36747	424	-0.0493105	-0.107242	0.00862151	0.0294731	0.0951077	207	-0.00514422	-0.110195	0.0999061	0.0532832	0.923184	TRUE
Veillonella_atypica	Miscellaneous Animal	-0.0442478	-0.101685	0.0131892	0.0293051	0.131069	0.367721	225	-0.052871	-0.13072	0.024978	0.039505	0.182173	222	-0.0336964	-0.119817	0.0524239	0.0436991	0.441553	TRUE
GGB9239_SGB14181	Tea & Coffee	-0.0638053	-0.146633	0.0190228	0.04226	0.131088	0.367721	108	-0.097493	-0.22447	0.029484	0.0640527	0.131326	112	-0.0378375	-0.149274	0.0735992	0.0562366	0.502532	TRUE
Eubacterium_sp_AM28_29	Margarine	0.0408325	-0.0122267	0.0938917	0.0270715	0.131472	0.368543	219	0.0560552	-0.0124048	0.124515	0.0347353	0.108059	280	0.01728	-0.0677711	0.102331	0.043206	0.689507	TRUE
Mediterraneibacter_butyricigenes	Fruit	-0.0379895	-0.0873615	0.0113825	0.0251902	0.131528	0.368543	606	-0.0605884	-0.130573	0.00939639	0.0356358	0.0896544	705	-0.0154194	-0.0853399	0.054501	0.035613	0.665172	TRUE
Lachnoclostridium_sp_An138	Wholegrains	-0.0469787	-0.108078	0.014121	0.0311739	0.131813	0.369136	135	-0.00468513	-0.083521	0.0741508	0.0398599	0.907132	121	-0.113594	-0.212639	-0.0145483	0.0500247	0.026064	TRUE
Ruminococcaceae_bacterium_AM07_15	Sweetened Beverages	0.0592928	-0.0179132	0.136499	0.0393915	0.132268	0.369849	131	0.0500498	-0.0523716	0.152471	0.0517703	0.335517	197	0.0720022	-0.0477203	0.191725	0.0607069	0.237082	TRUE
Oscillibacter_sp_PC13	Nuts & Seeds	0.0454935	-0.0137559	0.104743	0.0302298	0.132344	0.369849	202	0.0647495	-0.0395963	0.169095	0.052918	0.222573	479	0.0361655	-0.0362051	0.108536	0.036831	0.326648	TRUE
Bacilli_bacterium	Margarine	-0.0273622	-0.0630071	0.00828282	0.0181865	0.132446	0.369849	309	-0.010981	-0.0686589	0.0466968	0.0293124	0.708204	433	-0.0376146	-0.0831931	0.00796385	0.0231896	0.105532	TRUE
Dorea_longicatena	Miscellaneous Animal	0.038774	-0.0117389	0.0892868	0.0257723	0.132458	0.369849	688	0.0410537	-0.0172078	0.0993153	0.0296735	0.166959	803	0.0317733	-0.0702965	0.133843	0.0519988	0.541348	TRUE
GGB3510_SGB4687	Sweets & Desserts	-0.0410464	-0.0945203	0.0124274	0.0272831	0.132462	0.369849	318	-0.0516125	-0.120344	0.0171189	0.0349338	0.140827	223	-0.0245234	-0.110614	0.0615672	0.0436851	0.57518	TRUE
Anaerotruncus_massiliensis	Fruit Juice	0.0404777	-0.0122657	0.0932211	0.0269104	0.132538	0.369849	178	0.00778942	-0.0628121	0.078391	0.0357756	0.82791	177	0.0830741	0.0024766	0.163672	0.0408392	0.0434954	TRUE
Bacteroides_finegoldii	Meat	0.0426513	-0.012932	0.0982345	0.0283593	0.132592	0.369849	178	0.0570346	-0.0274566	0.141526	0.0428138	0.18462	232	0.031407	-0.0431777	0.105992	0.0378547	0.4076	TRUE
GGB3486_SGB4658	Sweetened Beverages	-0.0429495	-0.0989311	0.013032	0.0285625	0.132658	0.369849	130	-0.0752311	-0.16341	0.0129483	0.0445683	0.0940083	213	-0.02045	-0.0937948	0.0528947	0.0372079	0.583182	TRUE
Butyricimonas_virosa	Vegetable Oil	-0.0502167	-0.115699	0.0152659	0.0334101	0.132829	0.370118	204	-0.0301068	-0.129497	0.0692837	0.050408	0.551013	282	-0.0659722	-0.1538	0.0218558	0.044618	0.140665	TRUE
Ruminococcus_SGB4421	Miscellaneous Animal	-0.0459161	-0.105803	0.0139704	0.0305549	0.132906	0.370127	128	-0.0591354	-0.147619	0.0293486	0.0447155	0.188479	160	-0.0343373	-0.116989	0.0483144	0.041849	0.413197	TRUE
Ruminococcus_torques	Potatoes	0.0317061	-0.00965792	0.0730701	0.0211045	0.133009	0.37021	711	0.0352318	-0.0174661	0.0879297	0.0268413	0.189759	828	0.025997	-0.0410455	0.0930395	0.0341559	0.446802	TRUE
Butyricicoccus_sp_AM29_23AC	Tea & Coffee	0.0375722	-0.0114872	0.0866317	0.0250308	0.133345	0.370852	347	0.046037	-0.0177365	0.10981	0.0324243	0.156631	470	0.0250872	-0.0522924	0.102467	0.0393783	0.524406	TRUE
Lachnospiraceae_bacterium	Alcoholic Beverages	0.0469338	-0.0143659	0.108233	0.0312759	0.13345	0.370852	726	0.027426	-0.0542917	0.109144	0.0416239	0.510184	837	0.0722296	-0.020804	0.165263	0.0473983	0.127937	TRUE
Roseburia_inulinivorans	Eggs	0.0234023	-0.00716419	0.0539688	0.0155954	0.133462	0.370852	634	0.018994	-0.0269379	0.064926	0.0233903	0.417077	777	0.0269305	-0.0141469	0.0680078	0.0209255	0.198513	TRUE
Alistipes_sp_AF17_16	Wholegrains	0.0405061	-0.0124124	0.0934246	0.0269997	0.133552	0.370856	227	0.072698	-0.00553892	0.150935	0.0397038	0.0684417	343	0.0128128	-0.0596198	0.0852454	0.0368253	0.728107	TRUE
Parabacteroides_johnsonii	Miscellaneous Animal	0.0458608	-0.0140705	0.105792	0.0305778	0.133664	0.370856	96	0.0553618	-0.0433168	0.15404	0.0497059	0.268305	134	0.0400762	-0.0366391	0.116791	0.038785	0.303402	TRUE
Veillonella_atypica	Animal Fat	-0.0424291	-0.0978789	0.0130208	0.0282912	0.133686	0.370856	225	-0.0602619	-0.137898	0.0173741	0.039397	0.127677	222	-0.0234416	-0.103557	0.0566741	0.0406523	0.564884	TRUE
Clostridia_unclassified_SGB14951	Vegetables	0.063038	-0.0193883	0.145464	0.042055	0.133889	0.371079	150	0.0869854	-0.0117205	0.185691	0.0499521	0.0841365	93	0.0047462	-0.150038	0.15953	0.0779343	0.951604	TRUE
Clostridium_saccharogumia	Fruit Juice	0.0584933	-0.0179956	0.134982	0.0390257	0.133914	0.371079	138	0.0924388	-0.0252755	0.210153	0.0595289	0.122871	201	0.0329084	-0.0690005	0.134817	0.0516807	0.525032	TRUE
Butyricimonas_paravirosa	Meat	0.0449829	-0.0138808	0.103847	0.030033	0.13419	0.371123	224	0.0543899	-0.0234617	0.132242	0.0395054	0.169988	345	0.0321014	-0.0588257	0.123028	0.046229	0.487909	TRUE
GGB9694_SGB15204	Refined Grains	0.0449168	-0.0138622	0.103696	0.0299898	0.134203	0.371123	177	0.0404937	-0.0334125	0.1144	0.0374487	0.281081	125	0.0528252	-0.0462873	0.151938	0.050075	0.29358	TRUE
Phocaeicola_dorei	Legumes	-0.0259061	-0.0598106	0.00799851	0.0172986	0.134241	0.371123	485	-0.0500188	-0.0987941	-0.00124358	0.0248236	0.0444647	593	-0.00314191	-0.0505119	0.044228	0.0241194	0.896403	TRUE
Lachnospiraceae_bacterium_NSJ_46	Sweets & Desserts	-0.0407579	-0.0941124	0.0125967	0.0272222	0.134334	0.371123	278	-0.0305068	-0.107899	0.0468856	0.0393141	0.438449	321	-0.0501998	-0.124431	0.0240318	0.0377307	0.18439	TRUE
Clostridia_unclassified_SGB4367	Fish & Seafood	0.0339826	-0.0105101	0.0784752	0.0227007	0.134398	0.371123	238	0.0234604	-0.0471	0.0940207	0.035817	0.513142	323	0.0410472	-0.0166911	0.0987855	0.0293481	0.162905	TRUE
Slackia_isoflavoniconvertens	Miscellaneous Animal	0.055231	-0.0170947	0.127557	0.0369016	0.134468	0.371123	197	0.0657848	-0.0316718	0.163241	0.0494166	0.184985	261	0.0419276	-0.0673231	0.151178	0.0554818	0.450584	TRUE
Tyzzerella_nexilis	Refined Grains	0.0400962	-0.0124148	0.0926071	0.0267918	0.134502	0.371123	168	0.0392573	-0.0275155	0.10603	0.0338215	0.247455	111	0.0415094	-0.0454857	0.128505	0.0438978	0.346515	TRUE
Harryflintia_acetispora	Fish & Seafood	0.0598757	-0.0185561	0.138308	0.040017	0.134586	0.371123	242	0.067248	-0.0385265	0.173022	0.0536965	0.211688	109	0.0506667	-0.0682918	0.169625	0.0600141	0.402395	TRUE
Anaerotignum_faecicola	Nuts & Seeds	-0.0321538	-0.0742735	0.00996593	0.02149	0.134597	0.371123	353	-0.050682	-0.112725	0.0113608	0.0315462	0.109057	594	-0.0161102	-0.0737625	0.0415422	0.029355	0.58335	TRUE
Actinomyces_sp_ICM47	Vegetables	-0.0389659	-0.0900303	0.0120985	0.0260537	0.134758	0.371364	511	-0.0406016	-0.0952249	0.0140217	0.0278034	0.144829	139	-0.0271832	-0.174733	0.120367	0.074622	0.716232	TRUE
Phascolarctobacterium_succinatutens	Refined Grains	-0.064964	-0.150132	0.0202037	0.0434537	0.13491	0.371577	108	-0.0173776	-0.123395	0.08864	0.0534799	0.745888	115	-0.157418	-0.305088	-0.0097471	0.0745438	0.036972	TRUE
Cloacibacillus_evryensis	Vegetable Oil	-0.0633255	-0.146378	0.0197268	0.0423744	0.135064	0.371797	111	-0.0620898	-0.164523	0.0403429	0.0516876	0.232627	85	-0.0658582	-0.213016	0.0812994	0.0740003	0.376159	TRUE
GGB9537_SGB14940	Sweets & Desserts	-0.0432993	-0.100123	0.0135248	0.0289924	0.135314	0.372228	138	-0.0101796	-0.113808	0.0934482	0.0524053	0.846285	277	-0.0579072	-0.126422	0.0106074	0.0348038	0.0975353	TRUE
GGB6606_SGB9340	Vegetables	0.0358322	-0.011199	0.0828634	0.0239959	0.135369	0.372228	176	0.0343073	-0.0355712	0.104186	0.0354064	0.333935	270	0.0371276	-0.0271224	0.101378	0.0326337	0.256277	TRUE
Intestinimonas_butyriciproducens	Fruit Juice	0.0280449	-0.00877507	0.0648649	0.018786	0.135474	0.372313	410	0.0577482	0.00344163	0.112055	0.0276259	0.0372121	578	0.00249447	-0.0478294	0.0528183	0.0256221	0.922477	TRUE
Clostridiales_bacterium_NSJ_40	Fish & Seafood	-0.0410403	-0.0949583	0.0128776	0.0275097	0.135738	0.372833	443	-0.0625568	-0.13416	0.00904653	0.0364329	0.086747	347	-0.0125022	-0.0950283	0.070024	0.0419587	0.765913	TRUE
GGB9237_SGB14179	Tea & Coffee	-0.0377163	-0.0872785	0.011846	0.0252873	0.135828	0.372875	315	-0.0525854	-0.129931	0.0247603	0.0393107	0.182139	410	-0.0272204	-0.0921455	0.0377047	0.0330276	0.410328	TRUE
Eubacterium_ventriosum	Fish & Seafood	-0.031114	-0.0720104	0.00978238	0.0208659	0.135924	0.372935	510	-0.0349969	-0.0916739	0.0216801	0.0288486	0.225684	618	-0.0268541	-0.0861939	0.0324856	0.0302166	0.374509	TRUE
Lachnospiraceae_unclassified_SGB4882	Alcoholic Beverages	0.028774	-0.00905863	0.0666066	0.0193027	0.136048	0.373071	241	0.00772507	-0.0533613	0.0688114	0.0310099	0.803542	386	0.0420888	-0.00640307	0.0905807	0.0246634	0.088727	TRUE
GGB4768_SGB6601	Nuts & Seeds	0.0562542	-0.0177497	0.130258	0.0377578	0.136258	0.373443	76	0.0466514	-0.0759947	0.169297	0.0615662	0.451114	133	0.0620436	-0.0325159	0.156603	0.0478032	0.19725	TRUE
Clostridiales_bacterium_NSJ_40	Vegetables	-0.0414633	-0.0960314	0.0131049	0.0278414	0.136417	0.373674	443	-0.0561517	-0.129592	0.0172884	0.0373675	0.133653	347	-0.0231345	-0.105235	0.0589656	0.041742	0.579811	TRUE
GGB3478_SGB4643	Potatoes	0.0371071	-0.0117594	0.0859737	0.0249324	0.136668	0.374158	224	0.0185792	-0.0559184	0.0930768	0.0378034	0.623613	328	0.0513706	-0.0138806	0.116622	0.0331688	0.122422	TRUE
Candidatus_Allochristensenella_caecavium	Sweetened Beverages	0.0427355	-0.0135682	0.0990392	0.0287269	0.136844	0.374337	296	0.0496265	-0.033981	0.133234	0.0424826	0.243703	332	0.0369301	-0.0397757	0.113636	0.0389932	0.344339	TRUE
GGB58485_SGB80143	Wholegrains	-0.0651753	-0.151052	0.0207013	0.0438154	0.136883	0.374337	118	-0.0564163	-0.1776	0.0647675	0.0611901	0.358501	152	-0.0743921	-0.198411	0.0496263	0.0627687	0.238557	TRUE
GGB3278_SGB4328	Fish & Seafood	-0.0513753	-0.119095	0.0163439	0.0345513	0.137033	0.374542	179	-0.0153936	-0.100031	0.0692441	0.0428897	0.720141	202	-0.117896	-0.232886	-0.00290591	0.0583163	0.0445929	TRUE
GGB9640_SGB15115	Refined Grains	-0.0587264	-0.136187	0.0187345	0.0395216	0.137297	0.37506	265	-0.0446792	-0.149446	0.0600878	0.0532085	0.401856	305	-0.0760141	-0.192168	0.0401399	0.0590274	0.198824	TRUE
Parabacteroides_merdae	Meat	0.0349555	-0.0111756	0.0810866	0.0235367	0.137505	0.375421	499	0.0211819	-0.0400648	0.0824286	0.031173	0.497149	616	0.0532195	-0.0172751	0.123714	0.0358965	0.138717	TRUE
Alistipes_ihumii	Sweetened Beverages	0.0281251	-0.00902047	0.0652706	0.0189521	0.137808	0.376044	484	0.00117866	-0.0503255	0.0526829	0.0262123	0.964153	603	0.0576424	0.00376394	0.111521	0.0274342	0.0360737	TRUE
Butyricimonas_virosa	Fruit	-0.0487651	-0.113213	0.0156824	0.032882	0.138065	0.376503	204	-0.051108	-0.147239	0.0450229	0.0487549	0.295791	282	-0.0468102	-0.134476	0.0408551	0.0445354	0.294152	TRUE
Veillonella_parvula	Nuts & Seeds	-0.0343863	-0.079838	0.0110653	0.0231901	0.138126	0.376503	319	-0.0268971	-0.0918214	0.0380272	0.0329992	0.415678	335	-0.0416936	-0.105813	0.0224255	0.0325959	0.201774	TRUE
GGB9699_SGB15216	Fish & Seafood	0.0274953	-0.00886197	0.0638525	0.01855	0.138279	0.376716	635	0.0329414	-0.0176095	0.0834923	0.0257425	0.201165	762	0.0216128	-0.0309075	0.074133	0.0267539	0.419439	TRUE
Bacteroides_nordii	Margarine	0.0364762	-0.0117936	0.0847459	0.0246279	0.138582	0.377108	191	0.0667637	-0.0090286	0.142556	0.038424	0.0840314	279	0.0153576	-0.0478029	0.0785181	0.032085	0.632569	TRUE
Anaerotignum_faecicola	Potatoes	0.0316298	-0.010227	0.0734866	0.0213559	0.138585	0.377108	353	0.0448177	-0.0165574	0.106193	0.0312067	0.151872	594	0.0200137	-0.0375073	0.0775347	0.0292881	0.494663	TRUE
GGB3510_SGB4687	Fruit Juice	0.0427168	-0.013821	0.0992545	0.0288463	0.138649	0.377108	318	0.0724995	-0.00512677	0.150126	0.0394548	0.0671133	223	0.00851356	-0.0748109	0.091838	0.0422815	0.840635	TRUE
Enterocloster_bolteae	Potatoes	0.0359116	-0.0116371	0.0834603	0.02426	0.138798	0.377144	274	0.0209014	-0.0532027	0.0950055	0.0376413	0.579166	351	0.0465768	-0.0158266	0.10898	0.0317289	0.143026	TRUE
Clostridium_sp_Marseille_P3244	Animal Fat	-0.0385107	-0.0895121	0.0124907	0.0260216	0.138886	0.377144	407	-0.0262496	-0.0855563	0.033057	0.0301689	0.38486	190	-0.0741372	-0.175579	0.0273051	0.0514258	0.151144	TRUE
GGB9778_SGB15398	Alcoholic Beverages	0.0456745	-0.0148146	0.106164	0.0308623	0.138888	0.377144	120	0.0270879	-0.0716028	0.125779	0.0498412	0.587849	115	0.0572328	-0.0206279	0.135093	0.0393039	0.150583	TRUE
GGB9186_SGB14125	Fish & Seafood	-0.0566816	-0.131779	0.0184158	0.0383157	0.139052	0.377214	183	-0.087486	-0.192892	0.0179199	0.0534219	0.103263	244	-0.0240481	-0.132356	0.0842602	0.0549851	0.66226	TRUE
Erysipelatoclostridium_ramosum	Fruit Juice	-0.0348632	-0.0810548	0.0113285	0.0235676	0.139065	0.377214	222	-0.004809	-0.0603966	0.0507786	0.0282062	0.86478	124	-0.104372	-0.189281	-0.0194627	0.0428955	0.0165659	TRUE
GGB9614_SGB15049	Meat	-0.0370789	-0.086218	0.0120601	0.0250714	0.139158	0.377264	328	-0.0440365	-0.118703	0.0306303	0.037955	0.246843	677	-0.0316931	-0.0972614	0.0338753	0.033394	0.342929	TRUE
Actinomyces_sp_ICM47	Meat	-0.0377306	-0.0877723	0.0123111	0.0255319	0.139467	0.377896	511	-0.0401548	-0.0943833	0.0140738	0.0276025	0.146362	139	-0.0233665	-0.156221	0.109488	0.0671898	0.728565	TRUE
Clostridiales_unclassified_SGB15145	Nuts & Seeds	0.035727	-0.011669	0.083123	0.0241821	0.139564	0.377955	233	0.0675374	-0.0166312	0.151706	0.0427199	0.115294	677	0.0207281	-0.036869	0.0783253	0.0293342	0.480067	TRUE
GGB4768_SGB6601	Wholegrains	0.0557947	-0.0182453	0.129835	0.0377762	0.139681	0.378066	76	0.0574257	-0.0543675	0.169219	0.0561182	0.309691	133	0.0544433	-0.0466045	0.155491	0.0510833	0.289238	TRUE
GGB33516_SGB54347	Fruit Juice	-0.0379054	-0.0882415	0.0124306	0.0256821	0.139958	0.378348	203	-0.0253575	-0.10011	0.0493946	0.037911	0.504397	259	-0.0485478	-0.1173	0.0202046	0.0349138	0.165609	TRUE
Ruminococcaceae_unclassified_SGB15309	Legumes	-0.0634081	-0.147632	0.0208161	0.0429723	0.140063	0.378348	119	-0.0759846	-0.18319	0.0312205	0.0541366	0.163193	167	-0.0419867	-0.181483	0.0975092	0.0706538	0.553169	TRUE
GGB3478_SGB4643	Wholegrains	0.0371332	-0.0122012	0.0864676	0.0251711	0.14015	0.378348	224	0.0133302	-0.0615939	0.0882544	0.0380198	0.726254	328	0.0557077	-0.0103635	0.121779	0.0335857	0.0981542	TRUE
Enterocloster_bolteae	Dairy	-0.0346903	-0.0807807	0.0114002	0.023516	0.140164	0.378348	274	-0.0275192	-0.0970847	0.0420463	0.0353359	0.436789	351	-0.040391	-0.102356	0.0215736	0.0315059	0.200697	TRUE
Blautia_stercoris	Potatoes	0.0414181	-0.0136113	0.0964475	0.0280767	0.140165	0.378348	173	0.0557108	-0.0151648	0.126586	0.0359072	0.122669	181	0.0189304	-0.0699439	0.107805	0.04504	0.674807	TRUE
Massilistercora_timonensis	Nuts & Seeds	-0.0389997	-0.0908316	0.0128321	0.0264453	0.140284	0.378348	269	-0.0435971	-0.100177	0.012983	0.0287375	0.130444	85	-0.0135819	-0.147956	0.120792	0.0675719	0.841209	TRUE
Blautia_faecis	Alcoholic Beverages	-0.0315267	-0.0734298	0.0103763	0.0213795	0.140314	0.378348	718	-0.0302525	-0.0840296	0.0235245	0.0273914	0.269805	832	-0.033513	-0.100641	0.0336152	0.0341998	0.327432	TRUE
Lachnospiraceae_bacterium_NSJ_29	Miscellaneous Animal	0.0334951	-0.0110352	0.0780254	0.02272	0.140412	0.37841	643	0.0616994	-0.00182818	0.125227	0.0323515	0.0569496	634	0.00604733	-0.0566242	0.0687188	0.0319147	0.849776	TRUE
Mediterraneibacter_glycyrrhizinilyticus	Dairy	-0.0462695	-0.107833	0.015294	0.0314105	0.140736	0.378896	242	-0.0457926	-0.123693	0.032108	0.0395463	0.248068	196	-0.0470845	-0.149046	0.0548767	0.0516991	0.363584	TRUE
Clostridia_unclassified_SGB14844	Nuts & Seeds	-0.0293377	-0.0683786	0.00970325	0.0199192	0.140796	0.378896	408	-0.00162947	-0.0522598	0.0490008	0.0257554	0.949587	349	-0.07058	-0.132381	-0.00877871	0.0314222	0.0253277	TRUE
Blautia_massiliensis	Eggs	-0.0253736	-0.0591414	0.00839414	0.0172288	0.140819	0.378896	669	-0.0191222	-0.0646048	0.0263604	0.0231638	0.409378	801	-0.033114	-0.0837089	0.0174809	0.0257752	0.199318	TRUE
Eubacterium_siraeum	Fish & Seafood	0.0201162	-0.00666693	0.0468994	0.0136651	0.140998	0.379173	465	0.0060425	-0.0386203	0.0507053	0.0227281	0.790473	613	0.0280842	-0.00550035	0.0616687	0.0171014	0.101081	TRUE
GGB9559_SGB14968	Animal Fat	-0.0540559	-0.126088	0.0179763	0.0367518	0.141335	0.379876	177	-0.0417977	-0.135085	0.0514893	0.047269	0.377824	137	-0.072793	-0.188362	0.0427763	0.0584403	0.215142	TRUE
GGB9618_SGB15064	Fish & Seafood	-0.0800543	-0.186771	0.0266627	0.0544485	0.141487	0.38008	76	-0.115587	-0.262204	0.0310298	0.0735991	0.120746	109	-0.0370962	-0.197503	0.12331	0.0809246	0.64762	TRUE
Parabacteroides_goldsteinii	Margarine	0.0408126	-0.013629	0.0952543	0.0277769	0.141751	0.380585	177	0.0107368	-0.0765891	0.0980628	0.0442485	0.808568	201	0.0603723	-0.00999239	0.130737	0.0356838	0.0940901	TRUE
Romboutsia_timonensis	Refined Grains	-0.0255705	-0.0596982	0.00855724	0.0174124	0.141963	0.380951	584	-0.0276363	-0.0788281	0.0235555	0.0260645	0.289449	774	-0.0239054	-0.0698407	0.0220299	0.0234001	0.307296	TRUE
Clostridiaceae_bacterium_OM08_6BH	Tea & Coffee	0.0372211	-0.012486	0.0869282	0.0253612	0.142203	0.381254	416	0.0279409	-0.0356614	0.0915432	0.0323561	0.388346	750	0.0520058	-0.0281682	0.13218	0.0408398	0.203275	TRUE
Clostridia_unclassified_SGB6371	Meat	0.0565604	-0.0189783	0.132099	0.0385409	0.142228	0.381254	88	0.110619	-0.020293	0.241531	0.0658642	0.0968146	115	0.0284119	-0.0657393	0.122563	0.0475273	0.551217	TRUE
Ruminococcus_SGB4421	Vegetable Oil	0.0482721	-0.0162178	0.112762	0.0329036	0.142355	0.381315	128	0.0721584	-0.0224671	0.166784	0.0478192	0.13387	160	0.0267938	-0.0627621	0.11635	0.0453448	0.555461	TRUE
Bacilli_unclassified_SGB6422	Animal Fat	0.0528273	-0.0177567	0.123411	0.0360129	0.142403	0.381315	108	0.000930828	-0.113905	0.115767	0.0579282	0.987211	159	0.0855201	-0.00528996	0.17633	0.0459776	0.0650649	TRUE
Candidatus_Aristotella_avistercoris	Wholegrains	-0.0707548	-0.165312	0.0238024	0.0482444	0.142487	0.381335	122	-0.0729409	-0.201728	0.0558458	0.0650516	0.264648	149	-0.0680828	-0.210206	0.07404	0.07192	0.345423	TRUE
Catenibacillus_scindens	Fruit Juice	0.0410349	-0.0138694	0.0959392	0.0280129	0.14296	0.382398	300	0.0102303	-0.0685555	0.0890161	0.0400349	0.798503	322	0.070584	-0.00655808	0.147726	0.0392105	0.0727911	TRUE
Lacrimispora_celerecrescens	Legumes	-0.0305358	-0.0714498	0.0103782	0.0208749	0.143522	0.383696	563	-0.0184873	-0.0695141	0.0325396	0.0259785	0.476999	697	-0.0524922	-0.121347	0.0163623	0.0350694	0.134899	TRUE
Hungatella_hathewayi	Meat	0.0360934	-0.0122991	0.0844859	0.0246905	0.143787	0.383872	224	0.00186284	-0.0769999	0.0807255	0.0400184	0.962915	223	0.0571324	-0.00469604	0.118961	0.0313737	0.0699945	TRUE
GGB9774_SGB15394	Margarine	0.080505	-0.0274424	0.188452	0.0550762	0.143823	0.383872	121	0.070483	-0.0568642	0.19783	0.064319	0.275438	125	0.108053	-0.103012	0.319118	0.106637	0.312966	TRUE
Clostridiales_bacterium_NSJ_40	Dairy	0.0400011	-0.0136357	0.093638	0.0273662	0.143824	0.383872	443	0.0356676	-0.0356982	0.107033	0.0363121	0.326544	347	0.0456983	-0.0361915	0.127588	0.0416351	0.273158	TRUE
Anaerotignum_faecicola	Wholegrains	-0.0313938	-0.0734965	0.010709	0.0214814	0.143894	0.383872	353	-0.0107349	-0.0725223	0.0510526	0.0314164	0.732786	594	-0.0495334	-0.10735	0.00828307	0.0294385	0.0929927	TRUE
Clostridium_sp_AM22_11AC	Miscellaneous Animal	0.029115	-0.00994105	0.0681711	0.0199269	0.143991	0.383925	471	0.0138588	-0.0403708	0.0680884	0.0275974	0.615785	767	0.0457335	-0.010809	0.102276	0.0288031	0.112748	TRUE
Lachnospiraceae_bacterium_OM04_12BH	Vegetable Oil	0.0348087	-0.0119115	0.0815289	0.0238373	0.144218	0.384143	176	0.0223934	-0.0688635	0.11365	0.0462385	0.628808	425	0.0393026	-0.0153776	0.0939828	0.0278189	0.158456	TRUE
Clostridiaceae_bacterium_NSJ_31	Miscellaneous Animal	0.0399234	-0.0136629	0.0935097	0.0273404	0.144226	0.384143	226	0.0152514	-0.0640884	0.0945912	0.0402625	0.705265	289	0.0610349	-0.0122703	0.13434	0.0372441	0.102367	TRUE
GGB9705_SGB15225	Sweetened Beverages	-0.0340889	-0.0798697	0.0116919	0.023358	0.144452	0.38454	409	-0.0273439	-0.0932347	0.038547	0.0335187	0.415109	621	-0.0404569	-0.104414	0.0235005	0.0325682	0.214638	TRUE
Lachnospiraceae_bacterium_OM04_12BH	Margarine	0.0349515	-0.0120137	0.0819166	0.0239622	0.144674	0.384926	176	0.0271065	-0.0725893	0.126802	0.0505144	0.592258	425	0.0372293	-0.016273	0.0907316	0.0272197	0.172129	TRUE
GGB3746_SGB5089	Potatoes	-0.0252737	-0.0592589	0.00871154	0.0173397	0.144962	0.385133	424	-0.0189414	-0.0742996	0.0364167	0.0281636	0.501605	652	-0.0291393	-0.0723482	0.0140696	0.0220048	0.185898	TRUE
Bacteroidaceae_bacterium	Alcoholic Beverages	-0.0691418	-0.162117	0.0238333	0.0474371	0.144966	0.385133	87	-0.0797148	-0.236275	0.0768453	0.0787551	0.314641	129	-0.0631217	-0.180708	0.0544648	0.059427	0.290239	TRUE
Mediterraneibacter_sp_gm002	Alcoholic Beverages	-0.0432633	-0.101444	0.0149174	0.0296846	0.144997	0.385133	226	-0.0407378	-0.131474	0.0499989	0.046046	0.377279	340	-0.0450593	-0.121439	0.0313202	0.0388308	0.246728	TRUE
Eubacterium_sp_AM28_29	Dairy	0.0412029	-0.0142156	0.0966214	0.0282753	0.145059	0.385133	219	0.0581276	-0.0152348	0.13149	0.0372227	0.119859	280	0.0181137	-0.0674693	0.103697	0.0434762	0.677271	TRUE
Phascolarctobacterium_faecium	Fruit Juice	0.0279684	-0.00966469	0.0656014	0.0192009	0.145222	0.385336	288	0.0317506	-0.0268943	0.0903955	0.0297953	0.287504	382	0.0252821	-0.0240898	0.0746539	0.0251102	0.314656	TRUE
Gemmiger_formicilis	Fruit	-0.0274122	-0.0643032	0.00947872	0.0188223	0.145289	0.385336	635	-0.0206033	-0.0689118	0.0277052	0.0246006	0.402635	779	-0.0370262	-0.094409	0.0203565	0.0292319	0.205669	TRUE
Bifidobacterium_bifidum	Meat	0.0354735	-0.0122812	0.0832282	0.0243651	0.145416	0.385468	199	0.0302676	-0.0298383	0.0903736	0.0304794	0.321922	219	0.0446896	-0.0352385	0.124618	0.040554	0.271728	TRUE
Bacteroides_finegoldii	Nuts & Seeds	-0.0420072	-0.0985801	0.0145657	0.0288643	0.145576	0.385688	178	-0.0523982	-0.135612	0.0308159	0.0421667	0.215685	232	-0.032845	-0.110859	0.0451686	0.0395951	0.407684	TRUE
Clostridia_unclassified_SGB6317	Margarine	0.0407323	-0.0141546	0.0956193	0.028004	0.145803	0.38599	163	0.0106539	-0.0712714	0.0925792	0.0414871	0.79767	227	0.0659078	-0.00888408	0.1407	0.0379555	0.0838717	TRUE
Oscillospiraceae_bacterium_NSJ_64	Potatoes	0.0400994	-0.0139401	0.0941389	0.0275717	0.145844	0.38599	204	0.081939	-0.0078813	0.171759	0.0455543	0.0735916	401	0.015912	-0.0521798	0.0840038	0.0346362	0.646201	TRUE
Clostridia_unclassified_SGB4367	Sweets & Desserts	0.0321309	-0.0111875	0.0754492	0.0221016	0.146007	0.386218	238	0.0367384	-0.0315575	0.105034	0.0346675	0.290487	323	0.0289758	-0.0274628	0.0854145	0.0286875	0.313243	TRUE
Clostridium_sp_AF15_49	Alcoholic Beverages	0.0313334	-0.0109217	0.0735886	0.0215592	0.146121	0.386314	219	0.0415272	-0.0202008	0.103255	0.0313196	0.186365	304	0.0221534	-0.0363336	0.0806403	0.0297216	0.456687	TRUE
GGB9707_SGB15229	Sweetened Beverages	0.0345045	-0.0120477	0.0810567	0.0237516	0.1463	0.386583	464	0.0433394	-0.0153641	0.102043	0.029873	0.147551	620	0.0193213	-0.0575845	0.0962271	0.0391617	0.621935	TRUE
Gemmiger_SGB15299	Legumes	0.026234	-0.00917003	0.0616381	0.0180636	0.146415	0.386634	462	0.0452822	-0.00350099	0.0940655	0.0248245	0.0688251	543	0.00479902	-0.0469301	0.0565281	0.0263339	0.85547	TRUE
GGB4491_SGB6188	Eggs	-0.0575244	-0.135168	0.0201188	0.0396146	0.146473	0.386634	81	-0.0658141	-0.164472	0.0328433	0.049575	0.188374	84	-0.0428805	-0.173934	0.0881731	0.0658905	0.519133	TRUE
[truncated: 3,112 more rows]
