# Supplementary material for: Faecal metabolites as a readout of habitual diet capture dietary interactions with the gut microbiome
Source: Nat Commun. 2025 Dec 4;16:10051. doi: 10.1038/s41467-025-66046-7 (PMC12678775; doi:10.1038/s41467-025-66046-7)
Supplement: Supplementary file 14 — Supplementary Dataset 12 [file 41467_2025_66046_MOESM14_ESM.xlsx]

## Sheet: Supplementary Data 12
Supplementary Data 12: Dietary Associated Faecal Metabolite Associations with Gut Microbial Species
				Meta-Analysis					TwinsUK						PREDICT1
Gut Microbial Species	Faecal Metabolite	Super Pathway	Sub Pathway	Beta	CI_Lower	CI_Higher	SE	p value	N	Beta	CI_Lower	CI_Higher	SE	p value	N	Beta	CI_Lower	CI_Higher	SE	p value	Beta Same Direction	Significant
Blautia_stercoris	2-methylcitrate/homocitrate	Energy	TCA Cycle	0.235334	0.206416	0.264252	0.0147545	2.84997e-57	171	0.0498192	-0.0251948	0.124833	0.0380007	0.191674	61	0.268266	0.23624	0.300292	0.0160106	0.0336101	TRUE	TRUE
Clostridia_bacterium	suberate (C8-DC)	Lipid	Fatty Acid, Dicarboxylate	0.393975	0.339648	0.448303	0.0277185	7.56224e-46	722	0.377288	0.309325	0.445251	0.0346174	1.08008e-25	316	0.423789	0.332751	0.514828	0.0462708	8.99129e-18	TRUE	TRUE
Clostridia_bacterium	3-methyladipate	Lipid	Fatty Acid, Dicarboxylate	0.381862	0.328367	0.435358	0.0272939	1.77493e-44	722	0.371027	0.303153	0.438901	0.0345723	5.13506e-25	316	0.399789	0.312297	0.487281	0.0444682	3.18125e-17	TRUE	TRUE
Faecalibacterium_SGB15346	cytidine	Nucleotide	Pyrimidine Metabolism, Cytidine containing	0.234338	0.197978	0.270698	0.0185514	1.40941e-36	606	0.231226	0.192274	0.270179	0.0198343	1.86474e-28	282	0.256087	0.152873	0.359301	0.0524343	1.76098e-06	TRUE	TRUE
Ruminococcaceae_bacterium	3-methyladipate	Lipid	Fatty Acid, Dicarboxylate	0.221838	0.186537	0.257139	0.0180108	7.34548e-35	700	0.195554	0.153608	0.2375	0.0213644	6.08062e-19	310	0.286407	0.220518	0.352296	0.0334857	5.90791e-16	TRUE	TRUE
Clostridia_bacterium	octadecanedioate (C18-DC)	Lipid	Fatty Acid, Dicarboxylate	0.338111	0.283044	0.393177	0.0280955	2.3458e-33	722	0.327895	0.256084	0.399706	0.0365775	2.69923e-18	316	0.352811	0.266481	0.439141	0.0438775	1.89117e-14	TRUE	TRUE
Ruthenibacterium_lactatiformans	cytidine	Nucleotide	Pyrimidine Metabolism, Cytidine containing	-0.238519	-0.277396	-0.199641	0.0198357	2.63495e-33	716	-0.184227	-0.233607	-0.134847	0.0251516	6.75649e-13	317	-0.327841	-0.391314	-0.264367	0.0322611	4.36472e-21	TRUE	TRUE
Candidatus_Parachristensenella_avicola	hydantoin-5-propionate	Amino Acid	Histidine Metabolism	0.110627	0.0925526	0.128702	0.00922203	3.72864e-33	221	0.0132938	-0.0463253	0.0729129	0.0302511	0.660783	68	0.1206	0.101273	0.139927	0.00968293	0.00341972	TRUE	TRUE
Faecalibacterium_prausnitzii	biotin	Cofactors and Vitamins	Biotin Metabolism	-0.261207	-0.304983	-0.217432	0.0223348	1.35024e-31	716	-0.236831	-0.283729	-0.189934	0.0238874	8.73548e-22	315	-0.430644	-0.554557	-0.306731	0.0629785	4.2815e-11	TRUE	TRUE
GGB9342_SGB14306	cytidine	Nucleotide	Pyrimidine Metabolism, Cytidine containing	-0.244144	-0.285379	-0.202908	0.0210389	3.91328e-31	400	-0.182775	-0.237841	-0.127708	0.0280105	2.08493e-10	213	-0.323581	-0.3864	-0.260762	0.0318683	6.9249e-20	TRUE	TRUE
Clostridia_bacterium	cystine	Amino Acid	Methionine, Cysteine, SAM and Taurine Metabolism	-0.311004	-0.364553	-0.257456	0.027321	5.06095e-30	722	-0.263421	-0.329257	-0.197585	0.0335342	1.51901e-14	316	-0.404941	-0.497644	-0.312237	0.0471168	4.909e-16	TRUE	TRUE
Ruthenibacterium_lactatiformans	biotin	Cofactors and Vitamins	Biotin Metabolism	0.226253	0.187105	0.265401	0.019974	9.60194e-30	716	0.170389	0.120594	0.220184	0.0253628	3.86031e-11	317	0.317477	0.253709	0.381245	0.0324106	6.31959e-20	TRUE	TRUE
Clostridia_bacterium	sphingosine	Lipid	Sphingosines	-0.317393	-0.372881	-0.261904	0.028311	3.60479e-29	722	-0.282128	-0.350149	-0.214107	0.034647	1.7301e-15	316	-0.38825	-0.48488	-0.291621	0.0491123	5.63066e-14	TRUE	TRUE
Agathobaculum_butyriciproducens	cytidine	Nucleotide	Pyrimidine Metabolism, Cytidine containing	0.225534	0.185693	0.265376	0.0203276	1.32693e-28	689	0.205768	0.160821	0.250714	0.022892	2.45542e-18	310	0.299231	0.212256	0.386205	0.0442019	7.13053e-11	TRUE	TRUE
Clostridia_bacterium	1,7-dimethylurate	Xenobiotics	Xanthine Metabolism	-0.324099	-0.381894	-0.266305	0.0294877	4.2217e-28	722	-0.274962	-0.349805	-0.20012	0.0381214	1.39794e-12	316	-0.397295	-0.488839	-0.305752	0.0465273	6.10993e-16	TRUE	TRUE
Faecalibacterium_SGB15346	biotin	Cofactors and Vitamins	Biotin Metabolism	-0.201685	-0.238293	-0.165077	0.0186779	3.51478e-27	606	-0.195464	-0.234924	-0.156004	0.0200928	7.30454e-21	282	-0.241246	-0.340987	-0.141506	0.0506696	3.12574e-06	TRUE	TRUE
GGB35068_SGB47850	theanine	Xenobiotics	Food Component/Plant	0.294147	0.240534	0.347759	0.0273538	5.70964e-27	282	0.262608	0.196667	0.328549	0.0334989	9.80982e-14	108	0.357253	0.263318	0.451189	0.0473852	1.92732e-11	TRUE	TRUE
Faecalibacterium_prausnitzii	cytidine	Nucleotide	Pyrimidine Metabolism, Cytidine containing	0.243238	0.198826	0.287651	0.0226598	7.01914e-27	716	0.225513	0.17804	0.272986	0.0241805	1.37624e-19	315	0.37101	0.243275	0.498745	0.0649209	2.61412e-08	TRUE	TRUE
Clostridia_bacterium	docosapentaenoate (n3 DPA; 22:5n3)	Lipid	Long Chain Polyunsaturated Fatty Acid (n3 and n6)	-0.310197	-0.367157	-0.253236	0.0290621	1.35327e-26	722	-0.266934	-0.339373	-0.194494	0.0368975	1.20601e-12	316	-0.380899	-0.473705	-0.288093	0.0471689	1.494e-14	TRUE	TRUE
Clostridia_bacterium	5-hydroxylysine	Amino Acid	Lysine Metabolism	-0.269737	-0.319637	-0.219837	0.0254596	3.15292e-26	722	-0.241405	-0.305552	-0.177258	0.0326737	4.27092e-13	316	-0.313527	-0.393448	-0.233605	0.0406204	1.63575e-13	TRUE	TRUE
Clostridia_bacterium	ursocholate	Lipid	Secondary Bile Acid Metabolism	-0.303108	-0.359913	-0.246303	0.0289826	1.34285e-25	722	-0.271395	-0.344051	-0.198739	0.0370078	6.19659e-13	316	-0.353408	-0.445111	-0.261706	0.0466081	5.29789e-13	TRUE	TRUE
Clostridia_bacterium	3-methylglutaconate	Amino Acid	Leucine, Isoleucine and Valine Metabolism	-0.301312	-0.358214	-0.24441	0.0290321	3.1042e-25	722	-0.294855	-0.364478	-0.225231	0.0354631	4.65409e-16	316	-0.314434	-0.413899	-0.214968	0.0505537	1.66236e-09	TRUE	TRUE
Clostridia_bacterium	biotin	Cofactors and Vitamins	Biotin Metabolism	0.294735	0.238018	0.351453	0.028938	2.31244e-24	722	0.27658	0.206987	0.346174	0.0354479	2.19414e-14	316	0.331007	0.232425	0.429589	0.0501046	1.86615e-10	TRUE	TRUE
Ruminococcaceae_bacterium	octadecanedioate (C18-DC)	Lipid	Fatty Acid, Dicarboxylate	0.186274	0.150241	0.222307	0.0183846	3.98129e-24	700	0.160248	0.11619	0.204306	0.0224401	2.34538e-12	310	0.239405	0.176317	0.302493	0.0320622	9.86814e-13	TRUE	TRUE
Ruminococcaceae_bacterium	ursocholate	Lipid	Secondary Bile Acid Metabolism	-0.190628	-0.227514	-0.153743	0.0188193	4.09093e-24	700	-0.177448	-0.221082	-0.133813	0.0222243	5.97101e-15	310	-0.224031	-0.293646	-0.154416	0.0353793	8.65965e-10	TRUE	TRUE
Clostridia_bacterium	isoursodeoxycholate	Lipid	Secondary Bile Acid Metabolism	-0.296557	-0.354128	-0.238987	0.0293732	5.74376e-24	722	-0.274728	-0.345776	-0.20368	0.0361888	9.91727e-14	316	-0.338705	-0.437644	-0.239766	0.0502861	8.86136e-11	TRUE	TRUE
Faecalibacterium_SGB15346	maltose	Carbohydrate	Glycogen Metabolism	0.191955	0.153842	0.230069	0.0194461	5.55307e-23	606	0.190951	0.15041	0.231492	0.0206431	3.89189e-19	282	0.199872	0.0858017	0.313943	0.0579497	0.000651106	TRUE	TRUE
Ruminococcaceae_bacterium	suberate (C8-DC)	Lipid	Fatty Acid, Dicarboxylate	0.184631	0.147946	0.221315	0.0187169	5.93835e-23	700	0.167306	0.124406	0.210207	0.0218505	6.40803e-14	310	0.232373	0.161	0.303747	0.036273	5.66563e-10	TRUE	TRUE
Clostridia_bacterium	eicosapentaenoate (EPA; 20:5n3)	Lipid	Long Chain Polyunsaturated Fatty Acid (n3 and n6)	-0.288492	-0.346315	-0.23067	0.029502	1.38939e-22	722	-0.231898	-0.30694	-0.156857	0.0382228	2.11493e-09	316	-0.371893	-0.463187	-0.280599	0.0464004	2.81822e-14	TRUE	TRUE
Agathobaculum_butyriciproducens	biotin	Cofactors and Vitamins	Biotin Metabolism	-0.195978	-0.235273	-0.156683	0.020049	1.442e-22	689	-0.188188	-0.232097	-0.14428	0.0223633	2.42592e-16	310	-0.227878	-0.316926	-0.138831	0.0452551	8.19375e-07	TRUE	TRUE
Clostridia_bacterium	dehydrolithocholate	Lipid	Secondary Bile Acid Metabolism	0.273283	0.218455	0.328111	0.0279742	1.52771e-22	722	0.290501	0.222377	0.358626	0.0346998	3.05354e-16	316	0.241317	0.148293	0.334341	0.0472796	5.89672e-07	TRUE	TRUE
Clostridia_bacterium	stachydrine	Xenobiotics	Food Component/Plant	-0.289448	-0.34794	-0.230957	0.0298429	3.04265e-22	722	-0.216835	-0.289656	-0.144014	0.0370918	7.68399e-09	316	-0.422731	-0.521604	-0.323858	0.0502524	1.73464e-15	TRUE	TRUE
Clostridia_bacterium	sulfate*	Xenobiotics	Chemical	-0.295296	-0.35505	-0.235542	0.0304873	3.46191e-22	722	-0.284381	-0.357687	-0.211076	0.0373387	8.35083e-14	316	-0.317127	-0.421026	-0.213229	0.0528067	5.64368e-09	TRUE	TRUE
Agathobaculum_butyriciproducens	spermidine	Amino Acid	Polyamine Metabolism	0.200268	0.159598	0.240939	0.0207506	4.85828e-22	689	0.187721	0.140873	0.234569	0.0238603	1.41571e-14	310	0.239213	0.156499	0.321927	0.0420363	2.98805e-08	TRUE	TRUE
Faecalibacterium_prausnitzii	2'-deoxycytidine	Nucleotide	Pyrimidine Metabolism, Cytidine containing	0.222383	0.176484	0.268281	0.0234182	2.17783e-21	716	0.2146	0.165184	0.264017	0.0251702	9.18594e-17	315	0.272518	0.146819	0.398218	0.0638864	2.65306e-05	TRUE	TRUE
Agathobaculum_butyriciproducens	inosine	Nucleotide	Purine Metabolism, (Hypo)Xanthine/Inosine containing	0.197436	0.156497	0.238374	0.0208874	3.31198e-21	689	0.169182	0.122012	0.216353	0.0240246	4.64581e-12	310	0.284921	0.201737	0.368105	0.0422754	7.97866e-11	TRUE	TRUE
Clostridia_bacterium	glucuronate	Carbohydrate	Aminosugar Metabolism	-0.287981	-0.34775	-0.228212	0.0304948	3.60195e-21	722	-0.265213	-0.337441	-0.192986	0.0367896	1.49272e-12	316	-0.337971	-0.445227	-0.230714	0.0545135	1.83385e-09	TRUE	TRUE
Clostridia_bacterium	N-formylanthranilic acid	Amino Acid	Tryptophan Metabolism	-0.259648	-0.314103	-0.205193	0.0277837	9.15979e-21	722	-0.223391	-0.2926	-0.154181	0.0352524	4.21235e-10	316	-0.319096	-0.40791	-0.230282	0.0451399	1.06689e-11	TRUE	TRUE
Clostridia_bacterium	bilirubin degradation product, C16H18N2O5 (1)**	Partially Characterized Molecules	Partially Characterized Molecules	-0.270634	-0.327436	-0.213832	0.0289811	9.78883e-21	722	-0.263587	-0.335386	-0.191788	0.0365713	1.45768e-12	316	-0.282529	-0.376016	-0.189042	0.0475152	7.42385e-09	TRUE	TRUE
Clostridia_bacterium	methylphosphate	Nucleotide	Purine and Pyrimidine Metabolism	-0.28229	-0.341642	-0.222937	0.0302823	1.14241e-20	722	-0.282832	-0.356225	-0.209439	0.0373831	1.19925e-13	316	-0.281255	-0.382868	-0.179642	0.0516449	1.05751e-07	TRUE	TRUE
Clostridia_bacterium	N6,N6,N6-trimethyllysine	Amino Acid	Lysine Metabolism	-0.265591	-0.321651	-0.209531	0.0286027	1.60946e-20	722	-0.21137	-0.285008	-0.137732	0.037508	2.52769e-08	316	-0.340938	-0.427933	-0.253943	0.0442154	1.88179e-13	TRUE	TRUE
Clostridia_bacterium	1,3,7-trimethylurate	Xenobiotics	Xanthine Metabolism	0.26042	0.205421	0.315419	0.0280613	1.68826e-20	722	0.208713	0.137375	0.280051	0.0363366	1.37088e-08	316	0.336825	0.24992	0.42373	0.0441697	3.1173e-13	TRUE	TRUE
Agathobaculum_butyriciproducens	glucuronate	Carbohydrate	Aminosugar Metabolism	0.195638	0.154236	0.237039	0.0211236	2.01475e-20	689	0.169676	0.123301	0.216051	0.0236196	1.84396e-12	310	0.299367	0.206468	0.392266	0.0472126	8.50624e-10	TRUE	TRUE
Clostridia_bacterium	cysteinylglycine	Amino Acid	Glutathione Metabolism	-0.233411	-0.282811	-0.184011	0.0252045	2.03115e-20	722	-0.223713	-0.288843	-0.158582	0.0331746	3.20989e-11	316	-0.246653	-0.322921	-0.170384	0.0387635	7.86828e-10	TRUE	TRUE
Agathobaculum_butyriciproducens	stachydrine	Xenobiotics	Food Component/Plant	0.196707	0.15506	0.238355	0.0212491	2.09875e-20	689	0.162972	0.115957	0.209988	0.0239458	2.2085e-11	310	0.321689	0.230998	0.412381	0.0460907	1.86504e-11	TRUE	TRUE
Ruthenibacterium_lactatiformans	argininate*	Amino Acid	Urea cycle; Arginine and Proline Metabolism	-0.195611	-0.23715	-0.154072	0.021194	2.71744e-20	716	-0.165885	-0.220344	-0.111427	0.0277384	3.53209e-09	317	-0.237306	-0.301942	-0.17267	0.0328518	3.90329e-12	TRUE	TRUE
Faecalibacterium_SGB15346	2'-deoxycytidine	Nucleotide	Pyrimidine Metabolism, Cytidine containing	0.181915	0.143245	0.220584	0.0197297	2.96094e-20	606	0.176182	0.134003	0.218362	0.0214774	1.45193e-15	282	0.212899	0.114611	0.311187	0.0499319	2.76376e-05	TRUE	TRUE
Ruthenibacterium_lactatiformans	adenosine	Nucleotide	Purine Metabolism, Adenine containing	-0.185322	-0.22474	-0.145904	0.0201115	3.12026e-20	716	-0.178018	-0.228374	-0.127663	0.0256486	8.83713e-12	317	-0.196982	-0.26074	-0.133223	0.0324058	3.53433e-09	TRUE	TRUE
Clostridia_bacterium	sitostanol	Xenobiotics	Food Component/Plant	0.258856	0.203731	0.31398	0.0281252	3.4584e-20	722	0.237514	0.169173	0.305855	0.0348099	1.91922e-11	316	0.298983	0.205069	0.392897	0.047732	1.24881e-09	TRUE	TRUE
Clostridiaceae_bacterium	spermidine	Amino Acid	Polyamine Metabolism	0.215107	0.168682	0.261531	0.0236864	1.07141e-19	720	0.193741	0.139498	0.247984	0.0276289	5.44424e-12	316	0.274358	0.183832	0.364884	0.04601	6.76867e-09	TRUE	TRUE
Clostridia_bacterium	3-methylhistidine	Amino Acid	Histidine Metabolism	-0.242791	-0.295291	-0.190292	0.0267858	1.25552e-19	722	-0.197222	-0.262705	-0.13174	0.033354	5.25287e-09	316	-0.325562	-0.414006	-0.237118	0.0449521	4.05623e-12	TRUE	TRUE
Ruminococcaceae_bacterium	cystine	Amino Acid	Methionine, Cysteine, SAM and Taurine Metabolism	-0.161735	-0.196876	-0.126593	0.0179298	1.87327e-19	700	-0.155213	-0.195444	-0.114981	0.0204912	1.19516e-13	310	-0.183039	-0.255913	-0.110165	0.0370357	1.27931e-06	TRUE	TRUE
Ruthenibacterium_lactatiformans	maltose	Carbohydrate	Glycogen Metabolism	-0.193082	-0.235224	-0.150939	0.0215017	2.71167e-19	716	-0.159728	-0.210492	-0.108963	0.0258567	1.1008e-09	317	-0.267849	-0.344016	-0.191682	0.0387127	2.63247e-11	TRUE	TRUE
Akkermansia_muciniphila	biotin	Cofactors and Vitamins	Biotin Metabolism	0.132587	0.103519	0.161655	0.014831	3.89707e-19	550	0.1005	0.0654069	0.135592	0.0178653	2.9707e-08	237	0.203731	0.151324	0.256138	0.0266016	5.2151e-13	TRUE	TRUE
Faecalibacterium_SGB15346	argininate*	Amino Acid	Urea cycle; Arginine and Proline Metabolism	0.182346	0.142358	0.222334	0.0204024	3.9825e-19	606	0.177423	0.133355	0.221491	0.0224393	1.27095e-14	282	0.20583	0.109358	0.302303	0.0490096	3.61699e-05	TRUE	TRUE
Clostridia_bacterium	aspartate	Amino Acid	Alanine and Aspartate Metabolism	-0.279604	-0.340993	-0.218215	0.0313214	4.3807e-19	722	-0.204365	-0.280585	-0.128145	0.0388231	1.86657e-07	316	-0.419876	-0.524174	-0.315578	0.0530098	4.94954e-14	TRUE	TRUE
Clostridia_bacterium	docosahexaenoate (DHA; 22:6n3)	Lipid	Long Chain Polyunsaturated Fatty Acid (n3 and n6)	-0.266834	-0.325441	-0.208227	0.0299019	4.51194e-19	722	-0.232189	-0.306802	-0.157576	0.0380046	1.64565e-09	316	-0.323133	-0.418454	-0.227813	0.0484468	1.33326e-10	TRUE	TRUE
Clostridia_bacterium	methionine	Amino Acid	Methionine, Cysteine, SAM and Taurine Metabolism	-0.255392	-0.311504	-0.19928	0.0286289	4.6302e-19	722	-0.228581	-0.302968	-0.154194	0.0378896	2.66191e-09	316	-0.291065	-0.377055	-0.205074	0.043705	1.27164e-10	TRUE	TRUE
Clostridia_bacterium	hexadecatrienoate (16:3n3)	Lipid	Long Chain Polyunsaturated Fatty Acid (n3 and n6)	-0.275963	-0.336731	-0.215194	0.0310048	5.55184e-19	722	-0.255232	-0.33093	-0.179533	0.0385576	7.0741e-11	316	-0.313893	-0.416509	-0.211277	0.0521549	5.23727e-09	TRUE	TRUE
Faecalibacterium_SGB15346	glycerol	Lipid	Glycerolipid Metabolism	0.185977	0.144884	0.227069	0.0209658	7.28434e-19	606	0.18808	0.143762	0.232397	0.0225662	5.32068e-16	282	0.172709	0.0611309	0.284287	0.0566834	0.00254024	TRUE	TRUE
Roseburia_faecis	biotin	Cofactors and Vitamins	Biotin Metabolism	-0.151166	-0.184576	-0.117757	0.0170459	7.43422e-19	588	-0.118007	-0.158909	-0.0771043	0.0208259	2.32745e-08	262	-0.21847	-0.276893	-0.160047	0.0296701	2.53058e-12	TRUE	TRUE
Parabacteroides_johnsonii	5-dodecenoate (12:1n7)	Lipid	Medium Chain Fatty Acid	0.18643	0.145153	0.227707	0.02106	8.57386e-19	95	0.0256702	-0.0739814	0.125322	0.050189	0.610278	54	0.220785	0.174248	0.267321	0.0232015	0.000659288	TRUE	TRUE
Ruminococcaceae_bacterium	5-hydroxylysine	Amino Acid	Lysine Metabolism	-0.147113	-0.179898	-0.114328	0.0167273	1.43365e-18	700	-0.133569	-0.172698	-0.0944401	0.0199296	4.36292e-11	310	-0.179396	-0.23994	-0.118852	0.0307694	1.45509e-08	TRUE	TRUE
GGB9342_SGB14306	maltose	Carbohydrate	Glycogen Metabolism	-0.194683	-0.238131	-0.151234	0.022168	1.60412e-18	400	-0.169095	-0.222197	-0.115994	0.027011	1.00781e-09	213	-0.247477	-0.323958	-0.170995	0.0387992	1.16738e-09	TRUE	TRUE
Roseburia_faecis	cytidine	Nucleotide	Pyrimidine Metabolism, Cytidine containing	0.15137	0.117487	0.185252	0.0172874	2.0221e-18	588	0.120862	0.079395	0.162329	0.0211133	1.6844e-08	262	0.213428	0.154133	0.272723	0.0301128	1.32051e-11	TRUE	TRUE
Clostridia_bacterium	bilirubin degradation product, C16H18N2O5 (3)**	Partially Characterized Molecules	Partially Characterized Molecules	-0.250248	-0.306388	-0.194109	0.0286431	2.39884e-18	722	-0.248892	-0.319364	-0.178419	0.0358957	9.2066e-12	316	-0.252626	-0.346129	-0.159123	0.0475233	2.046e-07	TRUE	TRUE
Faecalibacterium_SGB15346	mannose	Carbohydrate	Fructose, Mannose and Galactose Metabolism	0.181082	0.139713	0.22245	0.0211068	9.54518e-18	606	0.198306	0.153615	0.242998	0.0227568	2.92735e-17	282	0.0750528	-0.0360862	0.186192	0.0564604	0.184851	TRUE	TRUE
Clostridia_bacterium	1-methyl-5-imidazolelactate	Amino Acid	Histidine Metabolism	-0.256602	-0.315388	-0.197815	0.0299936	1.17645e-17	722	-0.215803	-0.288818	-0.142787	0.0371909	9.80717e-09	316	-0.332506	-0.432314	-0.232698	0.0507277	2.48025e-10	TRUE	TRUE
GGB9646_SGB15123	theanine	Xenobiotics	Food Component/Plant	0.196675	0.151607	0.241742	0.0229942	1.19677e-17	400	0.188505	0.132205	0.244805	0.0286381	1.51697e-10	237	0.211497	0.135501	0.287493	0.0385753	1.09422e-07	TRUE	TRUE
Agathobaculum_butyriciproducens	mannose	Carbohydrate	Fructose, Mannose and Galactose Metabolism	0.191722	0.147119	0.236325	0.0227572	3.61777e-17	689	0.183367	0.132905	0.23383	0.0257014	2.50849e-12	310	0.222049	0.125698	0.3184	0.0489672	8.31368e-06	TRUE	TRUE
Ruthenibacterium_lactatiformans	2'-deoxycytidine	Nucleotide	Pyrimidine Metabolism, Cytidine containing	-0.174865	-0.215589	-0.134142	0.0207776	3.8945e-17	716	-0.123254	-0.175777	-0.0707297	0.026753	4.8709e-06	317	-0.253317	-0.318212	-0.188421	0.0329837	2.06912e-13	TRUE	TRUE
Clostridia_bacterium	sphinganine	Lipid	Sphingolipid Synthesis	-0.238838	-0.294532	-0.183145	0.0284155	4.27026e-17	722	-0.204771	-0.270664	-0.138879	0.033563	1.73359e-09	316	-0.325058	-0.430113	-0.220003	0.0533945	3.66879e-09	TRUE	TRUE
GGB9347_SGB14313	cytidine	Nucleotide	Pyrimidine Metabolism, Cytidine containing	-0.196465	-0.242386	-0.150544	0.0234296	5.05816e-17	268	-0.155673	-0.217772	-0.0935737	0.0315402	1.42712e-06	156	-0.24669	-0.315824	-0.177556	0.0349976	6.76822e-11	TRUE	TRUE
GGB9522_SGB14921	1,3,7-trimethylurate	Xenobiotics	Xanthine Metabolism	0.234856	0.179616	0.290096	0.0281842	7.88948e-17	555	0.205628	0.142552	0.268704	0.0321118	3.2653e-10	258	0.332896	0.217081	0.44871	0.0588116	4.08534e-08	TRUE	TRUE
GGB9677_SGB15180	3-hydroxyoleate*	Lipid	Fatty Acid, Monohydroxy	0.166733	0.127395	0.206072	0.0200711	9.8017e-17	341	0.157025	0.108805	0.205244	0.0245148	5.08546e-10	163	0.186474	0.117446	0.255503	0.0349562	3.28239e-07	TRUE	TRUE
Clostridia_unclassified_SGB15402	maltose	Carbohydrate	Glycogen Metabolism	-0.20003	-0.247253	-0.152806	0.024094	1.02322e-16	451	-0.204982	-0.257317	-0.152646	0.0266304	9.03466e-14	168	-0.177685	-0.289365	-0.066006	0.0565674	0.00200779	TRUE	TRUE
Faecalibacterium_SGB15346	glycerophosphoinositol*	Lipid	Phospholipid Metabolism	0.16279	0.124333	0.201247	0.0196212	1.07092e-16	606	0.153128	0.111298	0.194958	0.0212997	1.94276e-12	282	0.216943	0.117682	0.316204	0.0504261	2.36063e-05	TRUE	TRUE
Clostridium_phoceensis	quinate	Xenobiotics	Food Component/Plant	0.176353	0.134686	0.218019	0.0212587	1.08101e-16	670	0.136247	0.0860208	0.186473	0.0255797	1.37477e-07	308	0.265909	0.190694	0.341124	0.0382244	2.21568e-11	TRUE	TRUE
Faecalibacterium_prausnitzii	spermidine	Amino Acid	Polyamine Metabolism	0.194425	0.148451	0.240399	0.0234566	1.1447e-16	716	0.176259	0.126335	0.226184	0.025429	9.35904e-12	315	0.298088	0.17857	0.417607	0.0607448	1.49887e-06	TRUE	TRUE
Ruthenibacterium_lactatiformans	ribulose/xylulose	Carbohydrate	Pentose Metabolism	-0.171956	-0.212624	-0.131288	0.0207492	1.15824e-16	716	-0.13262	-0.183903	-0.0813365	0.0261212	4.93222e-07	317	-0.239216	-0.30642	-0.172012	0.0341569	1.54036e-11	TRUE	TRUE
Agathobaculum_butyriciproducens	2'-deoxycytidine	Nucleotide	Pyrimidine Metabolism, Cytidine containing	0.175646	0.134105	0.217187	0.0211948	1.15941e-16	689	0.17445	0.127211	0.221688	0.0240593	1.1365e-12	310	0.179792	0.0916642	0.26792	0.044788	7.55478e-05	TRUE	TRUE
Ruminococcaceae_bacterium	isoursodeoxycholate	Lipid	Secondary Bile Acid Metabolism	-0.158499	-0.195989	-0.12101	0.0191277	1.16755e-16	700	-0.143136	-0.18662	-0.0996516	0.0221477	1.93984e-10	310	-0.203593	-0.278254	-0.128933	0.0379438	1.59937e-07	TRUE	TRUE
Clostridia_bacterium	ribulose/xylulose	Carbohydrate	Pentose Metabolism	-0.245721	-0.303857	-0.187585	0.0296616	1.18955e-16	722	-0.217328	-0.289397	-0.14526	0.0367085	4.99838e-09	316	-0.299131	-0.39819	-0.200072	0.0503471	7.88518e-09	TRUE	TRUE
Ruminococcaceae_bacterium	cysteinylglycine	Amino Acid	Glutathione Metabolism	-0.136235	-0.168543	-0.103926	0.016484	1.401e-16	700	-0.106096	-0.145501	-0.0666913	0.0200701	1.67968e-07	310	-0.198706	-0.255564	-0.141849	0.0288956	3.47348e-11	TRUE	TRUE
GGB9347_SGB14313	glucuronate	Carbohydrate	Aminosugar Metabolism	-0.183128	-0.226745	-0.139511	0.0222539	1.88734e-16	268	-0.142546	-0.200061	-0.0850309	0.0292119	1.87034e-06	156	-0.239252	-0.307112	-0.171391	0.034353	9.8469e-11	TRUE	TRUE
Ruthenibacterium_lactatiformans	myo-inositol	Lipid	Inositol Metabolism	-0.164288	-0.203703	-0.124872	0.0201103	3.10072e-16	716	-0.121136	-0.174037	-0.0682354	0.026945	8.21532e-06	317	-0.21855	-0.278	-0.159101	0.0302156	3.68737e-12	TRUE	TRUE
Akkermansia_muciniphila	cytidine	Nucleotide	Pyrimidine Metabolism, Cytidine containing	-0.123251	-0.152909	-0.0935939	0.0151316	3.78398e-16	550	-0.0905921	-0.126296	-0.0548886	0.0181763	8.41446e-07	237	-0.19699	-0.250795	-0.143184	0.0273117	7.73687e-12	TRUE	TRUE
GGB9342_SGB14306	biotin	Cofactors and Vitamins	Biotin Metabolism	0.164953	0.125159	0.204747	0.0203036	4.49786e-16	400	0.116244	0.0651075	0.16738	0.0260114	1.04822e-05	213	0.24091	0.176881	0.304939	0.0324818	3.00788e-12	TRUE	TRUE
Clostridia_bacterium	1-methyl-beta-carboline-3-carboxylic acid	Xenobiotics	Food Component/Plant	0.23245	0.176248	0.288652	0.0286749	5.21489e-16	722	0.236163	0.166264	0.306062	0.0356034	6.55514e-11	316	0.225594	0.130411	0.320778	0.0483774	4.65111e-06	TRUE	TRUE
Ruminococcaceae_bacterium	1,3,7-trimethylurate	Xenobiotics	Xanthine Metabolism	0.148933	0.112838	0.185027	0.0184161	6.11064e-16	700	0.110224	0.0665446	0.153904	0.0222475	9.1334e-07	310	0.233194	0.168607	0.297782	0.0328243	8.64084e-12	TRUE	TRUE
Allisonella_histaminiformans	isoursodeoxycholate	Lipid	Secondary Bile Acid Metabolism	-0.248822	-0.30923	-0.188413	0.0308212	6.85489e-16	99	-0.0479244	-0.18924	0.093391	0.0712107	0.502618	53	-0.295131	-0.363737	-0.226525	0.0341895	0.00408379	TRUE	TRUE
Blautia_wexlerae	stachydrine	Xenobiotics	Food Component/Plant	0.198895	0.150593	0.247197	0.0246443	6.99458e-16	725	0.137508	0.0822118	0.192805	0.0281658	1.29405e-06	318	0.399368	0.299224	0.499512	0.0508997	7.00055e-14	TRUE	TRUE
Clostridia_unclassified_SGB15402	cytidine	Nucleotide	Pyrimidine Metabolism, Cytidine containing	-0.189071	-0.235121	-0.143022	0.0234949	8.46122e-16	451	-0.181008	-0.234598	-0.127417	0.027269	9.26665e-11	168	-0.212304	-0.303687	-0.120921	0.0462869	8.97991e-06	TRUE	TRUE
Ruminococcaceae_bacterium_D5	cytidine	Nucleotide	Pyrimidine Metabolism, Cytidine containing	-0.192851	-0.239826	-0.145877	0.0239671	8.51942e-16	279	-0.137104	-0.20032	-0.0738881	0.0321131	2.71608e-05	168	-0.262948	-0.334041	-0.191855	0.0360097	1.18653e-11	TRUE	TRUE
Clostridia_bacterium	cytidine	Nucleotide	Pyrimidine Metabolism, Cytidine containing	-0.238538	-0.29685	-0.180227	0.0297513	1.07709e-15	722	-0.214545	-0.28553	-0.143559	0.0361571	4.65845e-09	316	-0.288841	-0.391848	-0.185835	0.0523532	7.32135e-08	TRUE	TRUE
Candidatus_Woodwardibium_gallinarum	5-hydroxylysine	Amino Acid	Lysine Metabolism	-0.293105	-0.364821	-0.22139	0.0365901	1.14241e-15	115	-0.280843	-0.373275	-0.188411	0.0466594	2.37365e-08	58	-0.31269	-0.430771	-0.19461	0.0589675	2.34377e-06	TRUE	TRUE
Ruminococcaceae_bacterium	hyocholate	Lipid	Secondary Bile Acid Metabolism	-0.150837	-0.187875	-0.1138	0.0188971	1.43945e-15	700	-0.162398	-0.205759	-0.119038	0.0220849	5.47031e-13	310	-0.119237	-0.191082	-0.047391	0.036513	0.00121719	TRUE	TRUE
Ruthenibacterium_lactatiformans	glycerophosphoinositol*	Lipid	Phospholipid Metabolism	-0.168055	-0.209466	-0.126644	0.0211283	1.80579e-15	716	-0.107577	-0.161076	-0.0540781	0.0272497	8.67133e-05	317	-0.259221	-0.325047	-0.193396	0.0334565	1.32232e-13	TRUE	TRUE
Faecalibacterium_SGB15346	malate	Energy	TCA Cycle	0.150305	0.113235	0.187375	0.0189137	1.91242e-15	606	0.143842	0.103928	0.183757	0.0203243	4.13502e-12	282	0.192074	0.0903661	0.293782	0.0516694	0.000243578	TRUE	TRUE
Ruminococcaceae_bacterium	3-methylglutaconate	Amino Acid	Leucine, Isoleucine and Valine Metabolism	-0.152317	-0.189886	-0.114748	0.0191683	1.92192e-15	700	-0.143253	-0.186637	-0.0998683	0.022097	1.71047e-10	310	-0.179873	-0.255685	-0.104061	0.0385288	4.57163e-06	TRUE	TRUE
Ruthenibacterium_lactatiformans	adenine	Nucleotide	Purine Metabolism, Adenine containing	-0.169633	-0.211501	-0.127765	0.0213616	2.00501e-15	716	-0.160356	-0.211462	-0.10925	0.026031	1.21674e-09	317	-0.188764	-0.262309	-0.115218	0.03738	7.5406e-07	TRUE	TRUE
Blautia_wexlerae	spermidine	Amino Acid	Polyamine Metabolism	0.191652	0.144184	0.239121	0.0242193	2.50807e-15	725	0.138184	0.0823854	0.193982	0.0284215	1.42867e-06	318	0.333435	0.242377	0.424493	0.0462815	4.45839e-12	TRUE	TRUE
Clostridia_unclassified_SGB66170	cytidine	Nucleotide	Pyrimidine Metabolism, Cytidine containing	-0.183594	-0.229075	-0.138113	0.0232051	2.53681e-15	394	-0.171667	-0.223018	-0.120317	0.0261189	1.61025e-10	142	-0.228278	-0.328224	-0.128332	0.0505561	1.36047e-05	TRUE	TRUE
Clostridia_bacterium	25-hydroxycholesterol sulfate	Lipid	Sterol	-0.227687	-0.284105	-0.171269	0.0287852	2.57669e-15	722	-0.2124	-0.284692	-0.140108	0.0368226	1.19235e-08	316	-0.251709	-0.342527	-0.160891	0.0461584	1.02332e-07	TRUE	TRUE
Firmicutes_bacterium_AF16_15	spermidine	Amino Acid	Polyamine Metabolism	0.152346	0.114534	0.190158	0.0192922	2.86254e-15	658	0.125567	0.0783038	0.17283	0.0240699	2.45012e-07	297	0.200455	0.136963	0.263946	0.032262	1.78488e-09	TRUE	TRUE
Agathobaculum_butyriciproducens	5-hydroxylysine	Amino Acid	Lysine Metabolism	0.146953	0.110463	0.183442	0.0186175	2.9439e-15	689	0.138519	0.0962896	0.180749	0.0215083	2.27782e-10	310	0.172151	0.0989945	0.245308	0.0371795	5.54102e-06	TRUE	TRUE
Roseburia_faecis	spermidine	Amino Acid	Polyamine Metabolism	0.136618	0.102693	0.170544	0.0173092	2.95464e-15	588	0.126762	0.0839857	0.169537	0.0217798	9.71121e-09	262	0.153517	0.0973623	0.209672	0.028518	1.65345e-07	TRUE	TRUE
Ruminococcaceae_bacterium	sphingosine	Lipid	Sphingosines	-0.147682	-0.184457	-0.110907	0.018763	3.52078e-15	700	-0.149857	-0.191923	-0.107791	0.0214254	6.30337e-12	310	-0.140524	-0.216994	-0.0640534	0.0388634	0.000350189	TRUE	TRUE
Blautia_wexlerae	docosapentaenoate (n3 DPA; 22:5n3)	Lipid	Long Chain Polyunsaturated Fatty Acid (n3 and n6)	0.19002	0.142286	0.237753	0.0243541	6.07547e-15	725	0.160534	0.105767	0.215302	0.0278964	1.30478e-08	318	0.284505	0.186254	0.382757	0.0499379	2.82043e-08	TRUE	TRUE
Clostridiaceae_bacterium	glucuronate	Carbohydrate	Aminosugar Metabolism	0.189937	0.142185	0.237689	0.0243637	6.39533e-15	720	0.161807	0.107891	0.215724	0.0274627	6.00297e-09	316	0.293901	0.190023	0.397779	0.0527962	5.67329e-08	TRUE	TRUE
Clostridia_bacterium	D-urobilin	Cofactors and Vitamins	Hemoglobin and Porphyrin Metabolism	-0.227698	-0.285017	-0.170378	0.0292452	6.92635e-15	722	-0.212867	-0.28709	-0.138643	0.0378064	2.58098e-08	316	-0.249795	-0.340591	-0.158999	0.0461475	1.2705e-07	TRUE	TRUE
Faecalibacterium_SGB15346	adenosine	Nucleotide	Purine Metabolism, Adenine containing	0.151168	0.113097	0.189239	0.0194244	7.1176e-15	606	0.149453	0.107754	0.191152	0.0212329	5.31213e-12	282	0.159965	0.0652872	0.254642	0.0480977	0.00100058	TRUE	TRUE
Ruthenibacterium_lactatiformans	arabinose	Carbohydrate	Pentose Metabolism	-0.165134	-0.206802	-0.123467	0.0212595	8.00004e-15	716	-0.13318	-0.184741	-0.0816199	0.0262624	5.13286e-07	317	-0.22588	-0.297123	-0.154637	0.0362099	1.44091e-09	TRUE	TRUE
Clostridia_bacterium	spermidine	Amino Acid	Polyamine Metabolism	-0.228653	-0.286488	-0.170819	0.0295081	9.27357e-15	722	-0.207667	-0.281207	-0.134127	0.037458	4.16084e-08	316	-0.262977	-0.35723	-0.168724	0.0479045	8.69742e-08	TRUE	TRUE
Lawsonibacter_sp_NSJ_51	biotin	Cofactors and Vitamins	Biotin Metabolism	0.15362	0.114658	0.192582	0.019879	1.09459e-14	445	0.12843	0.0782071	0.178652	0.0255544	7.41129e-07	229	0.192225	0.12989	0.25456	0.0316354	5.25817e-09	TRUE	TRUE
Agathobaculum_butyriciproducens	maltose	Carbohydrate	Glycogen Metabolism	0.166527	0.124215	0.20884	0.0215885	1.2222e-14	689	0.148701	0.101981	0.195421	0.0237952	7.25513e-10	310	0.249486	0.148481	0.350491	0.0513324	1.88007e-06	TRUE	TRUE
Methanobrevibacter_smithii	biotin	Cofactors and Vitamins	Biotin Metabolism	0.182052	0.135721	0.228384	0.0236389	1.34586e-14	341	0.148111	0.0970334	0.199188	0.0259676	2.58076e-08	138	0.346232	0.233297	0.459167	0.0571119	1.3407e-08	TRUE	TRUE
Faecalibacterium_prausnitzii	glucuronate	Carbohydrate	Aminosugar Metabolism	0.181512	0.135194	0.22783	0.023632	1.58106e-14	716	0.161573	0.112226	0.21092	0.0251349	2.4254e-10	315	0.33344	0.196928	0.469953	0.0693819	2.42129e-06	TRUE	TRUE
Ruminococcaceae_bacterium	docosapentaenoate (n3 DPA; 22:5n3)	Lipid	Long Chain Polyunsaturated Fatty Acid (n3 and n6)	-0.147906	-0.185795	-0.110016	0.0193317	1.99498e-14	700	-0.109541	-0.154402	-0.0646794	0.0228492	2.00104e-06	310	-0.244541	-0.315895	-0.173187	0.0362634	7.76655e-11	TRUE	TRUE
Ruminococcaceae_bacterium_D5	stachydrine	Xenobiotics	Food Component/Plant	-0.195806	-0.245976	-0.145636	0.0255973	2.01808e-14	279	-0.147336	-0.211233	-0.0834399	0.032459	8.71781e-06	168	-0.275529	-0.357715	-0.193343	0.0416286	5.2499e-10	TRUE	TRUE
Clostridiaceae_bacterium	butyrate/isobutyrate (4:0)	Lipid	Short Chain Fatty Acid	0.17983	0.133727	0.225933	0.0235224	2.08863e-14	720	0.169578	0.116763	0.222393	0.0269014	5.08994e-10	316	0.213123	0.117741	0.308504	0.0484779	1.51618e-05	TRUE	TRUE
GGB3570_SGB4777	quinate	Xenobiotics	Food Component/Plant	0.212395	0.157939	0.266851	0.0277842	2.09826e-14	464	0.115478	0.0479892	0.182966	0.0343434	0.000840054	223	0.395989	0.302837	0.489141	0.0472685	6.68641e-15	TRUE	TRUE
Ruminococcaceae_bacterium	1,7-dimethylurate	Xenobiotics	Xanthine Metabolism	-0.153071	-0.192351	-0.113792	0.0200409	2.20729e-14	700	-0.120517	-0.167362	-0.0736712	0.0238599	5.62247e-07	310	-0.231061	-0.303727	-0.158395	0.03693	1.32867e-09	TRUE	TRUE
GGB9342_SGB14306	adenosine	Nucleotide	Purine Metabolism, Adenine containing	-0.163745	-0.205954	-0.121535	0.0215358	2.88554e-14	400	-0.106692	-0.164591	-0.0487938	0.029451	0.000330584	213	-0.229311	-0.291546	-0.167076	0.0315721	8.2629e-12	TRUE	TRUE
Intestinimonas_massiliensis	stachydrine	Xenobiotics	Food Component/Plant	-0.173695	-0.218495	-0.128895	0.0228575	2.98341e-14	365	-0.139738	-0.196669	-0.0828068	0.0289503	2.05937e-06	213	-0.2299	-0.303319	-0.156481	0.0372456	3.47447e-09	TRUE	TRUE
Ruthenibacterium_lactatiformans	glycerol	Lipid	Glycerolipid Metabolism	-0.174218	-0.219257	-0.129179	0.0229794	3.41586e-14	716	-0.127771	-0.184737	-0.0708055	0.0290155	1.22893e-05	317	-0.252365	-0.326414	-0.178315	0.0376364	9.49449e-11	TRUE	TRUE
Ruminococcaceae_bacterium	bilirubin degradation product, C16H18N2O5 (1)**	Partially Characterized Molecules	Partially Characterized Molecules	-0.143439	-0.180522	-0.106356	0.0189201	3.42132e-14	700	-0.137171	-0.181131	-0.0932113	0.0223901	1.51208e-09	310	-0.159091	-0.228712	-0.0894701	0.0353824	9.91935e-06	TRUE	TRUE
Ruminococcaceae_bacterium	sphinganine	Lipid	Sphingolipid Synthesis	-0.138004	-0.173708	-0.1023	0.0182169	3.57431e-14	700	-0.132131	-0.172156	-0.0921055	0.020386	1.73041e-10	310	-0.161281	-0.241137	-0.0814253	0.040584	8.82892e-05	TRUE	TRUE
Clostridia_unclassified_SGB15402	stachydrine	Xenobiotics	Food Component/Plant	-0.184328	-0.232127	-0.13653	0.0243874	4.08199e-14	451	-0.163083	-0.217996	-0.10817	0.0279419	1.03068e-08	168	-0.252259	-0.350901	-0.153616	0.049964	1.17865e-06	TRUE	TRUE
Dorea_formicigenerans	deoxycholate	Lipid	Secondary Bile Acid Metabolism	0.207673	0.15382	0.261526	0.0274767	4.08866e-14	690	0.185389	0.127403	0.243375	0.0295331	6.1757e-10	311	0.351179	0.203712	0.498646	0.074946	4.21508e-06	TRUE	TRUE
GGB9677_SGB15180	spermidine	Amino Acid	Polyamine Metabolism	-0.159718	-0.201169	-0.118267	0.0211488	4.28343e-14	341	-0.154278	-0.206342	-0.102214	0.026469	1.31138e-08	163	-0.169322	-0.238773	-0.0998704	0.0351702	3.66515e-06	TRUE	TRUE
Faecalibacterium_SGB15346	choline	Lipid	Phospholipid Metabolism	0.150808	0.111562	0.190054	0.0200239	5.01993e-14	606	0.146282	0.10438	0.188184	0.0213361	1.76803e-11	282	0.184245	0.0700885	0.298401	0.0579932	0.00165886	TRUE	TRUE
Clostridia_bacterium	cholesterol	Lipid	Sterol	-0.219149	-0.276542	-0.161756	0.0292827	7.21334e-14	722	-0.192131	-0.263484	-0.120777	0.0363443	1.66119e-07	316	-0.269141	-0.36641	-0.171873	0.0494372	1.09849e-07	TRUE	TRUE
GGB9342_SGB14306	branched chain 14:0 dicarboxylic acid**	Lipid	Fatty Acid, Dicarboxylate	-0.158427	-0.199947	-0.116906	0.0211844	7.52051e-14	400	-0.143111	-0.194091	-0.0921311	0.0259318	6.21353e-08	213	-0.189156	-0.261561	-0.11675	0.0367315	6.07139e-07	TRUE	TRUE
Clostridia_bacterium	leucine	Amino Acid	Leucine, Isoleucine and Valine Metabolism	-0.211412	-0.266843	-0.15598	0.0282817	7.70816e-14	722	-0.145817	-0.220362	-0.0712725	0.03797	0.000134565	316	-0.293151	-0.376547	-0.209756	0.0423862	2.68562e-11	TRUE	TRUE
GGB9787_SGB15410	spermidine	Amino Acid	Polyamine Metabolism	-0.213124	-0.269049	-0.157198	0.0285338	8.07064e-14	412	-0.177336	-0.246982	-0.10769	0.0354298	8.32096e-07	205	-0.279181	-0.374087	-0.184275	0.0481352	2.56199e-08	TRUE	TRUE
Clostridiaceae_bacterium	inosine	Nucleotide	Purine Metabolism, (Hypo)Xanthine/Inosine containing	0.179394	0.132243	0.226544	0.0240569	8.84731e-14	720	0.156504	0.101832	0.211177	0.0278478	2.74871e-08	316	0.246716	0.152749	0.340682	0.0477588	4.2875e-07	TRUE	TRUE
Roseburia_inulinivorans	inosine	Nucleotide	Purine Metabolism, (Hypo)Xanthine/Inosine containing	0.133781	0.0985533	0.169009	0.0179736	9.82915e-14	633	0.13154	0.0879521	0.175127	0.0221964	5.1315e-09	292	0.13805	0.077762	0.198337	0.0306316	9.69611e-06	TRUE	TRUE
Methanobrevibacter_smithii	suberate (C8-DC)	Lipid	Fatty Acid, Dicarboxylate	0.170757	0.125781	0.215733	0.0229474	9.97512e-14	341	0.15842	0.108819	0.20802	0.0252166	1.03676e-09	138	0.230201	0.120748	0.339653	0.0553508	5.70619e-05	TRUE	TRUE
Methanobrevibacter_smithii	cytidine	Nucleotide	Pyrimidine Metabolism, Cytidine containing	-0.182185	-0.230216	-0.134154	0.0245062	1.05167e-13	341	-0.155087	-0.207358	-0.102817	0.0265742	1.26113e-08	138	-0.336246	-0.461543	-0.21095	0.0633633	4.59058e-07	TRUE	TRUE
Ruthenibacterium_lactatiformans	2,6-dihydroxybenzoic acid	Xenobiotics	Drug - Topical Agents	-0.15848	-0.200313	-0.116647	0.0213439	1.12713e-13	716	-0.134805	-0.185602	-0.0840077	0.0258735	2.48234e-07	317	-0.208907	-0.283202	-0.134612	0.037761	6.69636e-08	TRUE	TRUE
Ruthenibacterium_lactatiformans	3-hydroxy-3-methylglutarate	Lipid	Mevalonate Metabolism	-0.154758	-0.195707	-0.113809	0.0208927	1.28918e-13	716	-0.106217	-0.160685	-0.0517485	0.0277434	0.000140513	317	-0.21835	-0.280827	-0.155873	0.0317545	3.43603e-11	TRUE	TRUE
Ruminococcaceae_bacterium	methionine	Amino Acid	Methionine, Cysteine, SAM and Taurine Metabolism	-0.140545	-0.17777	-0.10332	0.0189927	1.36252e-13	700	-0.135815	-0.181242	-0.0903884	0.0231373	6.94046e-09	310	-0.150315	-0.21575	-0.0848792	0.0332552	8.90216e-06	TRUE	TRUE
GGB9342_SGB14306	spermidine	Amino Acid	Polyamine Metabolism	-0.157719	-0.199496	-0.115943	0.0213149	1.36711e-13	400	-0.174648	-0.228909	-0.120387	0.0276005	6.75458e-10	213	-0.132704	-0.19884	-0.0665682	0.0335509	0.000104953	TRUE	TRUE
Clostridia_bacterium	coprostanol	Lipid	Sterol	0.211565	0.155486	0.267644	0.0286123	1.42264e-13	722	0.194992	0.125592	0.264392	0.0353493	4.88314e-08	316	0.243052	0.147186	0.338917	0.0487239	1.0623e-06	TRUE	TRUE
GGB9342_SGB14306	2'-deoxycytidine	Nucleotide	Pyrimidine Metabolism, Cytidine containing	-0.162246	-0.205292	-0.119199	0.021963	1.49904e-13	400	-0.0925143	-0.151453	-0.033576	0.0299799	0.00218024	213	-0.243021	-0.306626	-0.179416	0.0322667	1.54877e-12	TRUE	TRUE
Blautia_wexlerae	N-acetylglutamine	Amino Acid	Glutamate Metabolism	0.182048	0.133657	0.230439	0.0246898	1.66324e-13	725	0.179229	0.124112	0.234347	0.0280747	3.12694e-10	318	0.191669	0.0896224	0.293716	0.0518668	0.000260317	TRUE	TRUE
Faecalibacterium_prausnitzii	maltose	Carbohydrate	Glycogen Metabolism	0.172862	0.126556	0.219168	0.0236259	2.54235e-13	716	0.167891	0.119046	0.216736	0.0248792	3.10674e-11	315	0.218511	0.0701814	0.36684	0.075388	0.00401715	TRUE	TRUE
Blautia_wexlerae	N6-acetyllysine	Amino Acid	Lysine Metabolism	0.176774	0.129386	0.224162	0.0241781	2.64495e-13	725	0.138207	0.081501	0.194913	0.0288837	2.07745e-06	318	0.267068	0.180115	0.354021	0.0441951	4.66751e-09	TRUE	TRUE
GGB3571_SGB4778	maltose	Carbohydrate	Glycogen Metabolism	0.246634	0.180489	0.31278	0.0337484	2.71103e-13	560	0.242608	0.170153	0.315064	0.0368877	1.11627e-10	266	0.267312	0.102707	0.431918	0.0836005	0.00155982	TRUE	TRUE
Agathobaculum_butyriciproducens	argininate*	Amino Acid	Urea cycle; Arginine and Proline Metabolism	0.161147	0.117921	0.204372	0.0220543	2.73502e-13	689	0.148068	0.0979216	0.198215	0.0255405	1.02895e-08	310	0.199484	0.113442	0.285527	0.0437282	7.37422e-06	TRUE	TRUE
Clostridia_bacterium	acisoga	Amino Acid	Polyamine Metabolism	-0.21985	-0.27883	-0.160869	0.0300927	2.75723e-13	722	-0.206068	-0.277509	-0.134626	0.0363893	2.16086e-08	316	-0.249664	-0.354969	-0.144359	0.0535216	4.63268e-06	TRUE	TRUE
GGB9342_SGB14306	ribulose/xylulose	Carbohydrate	Pentose Metabolism	-0.149083	-0.189134	-0.109033	0.0204343	2.97041e-13	400	-0.109935	-0.161622	-0.0582491	0.026291	3.62784e-05	213	-0.208818	-0.272836	-0.1448	0.0324762	9.08612e-10	TRUE	TRUE
Ruthenibacterium_lactatiformans	glucuronate	Carbohydrate	Aminosugar Metabolism	-0.15529	-0.197114	-0.113466	0.0213392	3.40838e-13	716	-0.106406	-0.157799	-0.0550126	0.0261773	5.39505e-05	317	-0.25212	-0.324607	-0.179632	0.0368423	4.12294e-11	TRUE	TRUE
Clostridia_unclassified_SGB15402	mannose	Carbohydrate	Fructose, Mannose and Galactose Metabolism	-0.186361	-0.236568	-0.136154	0.0256163	3.46199e-13	451	-0.182232	-0.239483	-0.124981	0.0291316	9.77428e-10	168	-0.200439	-0.306638	-0.094239	0.0537918	0.000268508	TRUE	TRUE
Clostridia_bacterium	valine	Amino Acid	Leucine, Isoleucine and Valine Metabolism	-0.203314	-0.258124	-0.148504	0.027965	3.5868e-13	722	-0.143107	-0.217793	-0.0684216	0.0380416	0.000183819	316	-0.274104	-0.355264	-0.192944	0.0412499	1.38853e-10	TRUE	TRUE
Firmicutes_bacterium	5-hydroxylysine	Amino Acid	Lysine Metabolism	-0.160527	-0.203807	-0.117247	0.0220819	3.6057e-13	406	-0.13935	-0.190589	-0.0881112	0.0260647	1.54444e-07	209	-0.214377	-0.296317	-0.132436	0.0415639	6.1153e-07	TRUE	TRUE
Clostridia_unclassified_SGB15402	dehydrolithocholate	Lipid	Secondary Bile Acid Metabolism	0.164616	0.120221	0.209011	0.022651	3.66128e-13	451	0.178769	0.127693	0.229845	0.0259893	2.11374e-11	168	0.119899	0.0286931	0.211105	0.0461972	0.0103152	TRUE	TRUE
GGB9342_SGB14306	inosine	Nucleotide	Purine Metabolism, (Hypo)Xanthine/Inosine containing	-0.16068	-0.204021	-0.11734	0.022113	3.69367e-13	400	-0.133709	-0.189977	-0.0774411	0.0286216	4.12118e-06	213	-0.200619	-0.269275	-0.131963	0.0348292	3.01524e-08	TRUE	TRUE
Blautia_wexlerae	1,7-dimethylurate	Xenobiotics	Xanthine Metabolism	0.183141	0.133721	0.232561	0.0252146	3.77766e-13	725	0.150075	0.0926108	0.207538	0.0292698	3.78578e-07	318	0.278291	0.180603	0.375978	0.0496511	4.58986e-08	TRUE	TRUE
GGB38171_SGB72433	bilirubin degradation product, C16H18N2O5 (1)**	Partially Characterized Molecules	Partially Characterized Molecules	-0.227804	-0.289311	-0.166296	0.0313821	3.89904e-13	126	-0.0196378	-0.145449	0.106174	0.0635694	0.758136	56	-0.294883	-0.367201	-0.222565	0.0360859	6.58429e-05	TRUE	TRUE
Methanobrevibacter_smithii	dehydrolithocholate	Lipid	Secondary Bile Acid Metabolism	0.164997	0.120373	0.209621	0.0227679	4.2634e-13	341	0.154724	0.104709	0.204738	0.0254271	3.19268e-09	138	0.20655	0.105429	0.307672	0.0511377	9.24616e-05	TRUE	TRUE
GGB9342_SGB14306	argininate*	Amino Acid	Urea cycle; Arginine and Proline Metabolism	-0.15564	-0.197819	-0.113461	0.0215204	4.75122e-13	400	-0.135267	-0.192991	-0.0775436	0.029362	5.52312e-06	213	-0.179287	-0.241644	-0.116931	0.0316335	4.82206e-08	TRUE	TRUE
Faecalibacterium_prausnitzii	2,6-dihydroxybenzoic acid	Xenobiotics	Drug - Topical Agents	0.16854	0.122864	0.214217	0.0233046	4.75674e-13	716	0.157422	0.108975	0.205869	0.0246765	3.20526e-10	315	0.260272	0.120811	0.399733	0.0708808	0.000283545	TRUE	TRUE
Ruthenibacterium_lactatiformans	malate	Energy	TCA Cycle	-0.148044	-0.1882	-0.107887	0.0204885	4.98487e-13	716	-0.0973255	-0.146961	-0.04769	0.0252818	0.000129116	317	-0.245086	-0.313892	-0.176281	0.0349709	1.4989e-11	TRUE	TRUE
Faecalibacterium_SGB15346	2,6-dihydroxybenzoic acid	Xenobiotics	Drug - Topical Agents	0.139991	0.101988	0.177994	0.0193897	5.20317e-13	606	0.129998	0.0892937	0.170702	0.0207262	6.81721e-10	282	0.210068	0.102032	0.318105	0.0548842	0.000160493	TRUE	TRUE
Ruthenibacterium_lactatiformans	choline	Lipid	Phospholipid Metabolism	-0.1604	-0.204012	-0.116788	0.0222513	5.65407e-13	716	-0.131825	-0.185048	-0.0786016	0.0271093	1.42697e-06	317	-0.219401	-0.296043	-0.142758	0.0389541	3.98868e-08	TRUE	TRUE
GGB9677_SGB15180	biliverdin	Cofactors and Vitamins	Hemoglobin and Porphyrin Metabolism	-0.162862	-0.207153	-0.11857	0.0225981	5.72561e-13	341	-0.174661	-0.232219	-0.117104	0.0292621	6.07055e-09	163	-0.145426	-0.215668	-0.0751834	0.0355709	7.34169e-05	TRUE	TRUE
Prevotella_copri_clade_A	biotin	Cofactors and Vitamins	Biotin Metabolism	-0.178798	-0.227453	-0.130143	0.0248245	5.91164e-13	171	-0.13811	-0.202377	-0.073842	0.0325568	3.6724e-05	104	-0.235312	-0.311408	-0.159216	0.0383691	1.94991e-08	TRUE	TRUE
Ruthenibacterium_lactatiformans	mannose	Carbohydrate	Fructose, Mannose and Galactose Metabolism	-0.162566	-0.206811	-0.11832	0.0225749	5.9696e-13	716	-0.13399	-0.189585	-0.0783948	0.0283175	2.70627e-06	317	-0.212394	-0.285966	-0.138822	0.0373937	3.08835e-08	TRUE	TRUE
Clostridia_unclassified_SGB66170	stachydrine	Xenobiotics	Food Component/Plant	-0.174815	-0.22241	-0.127219	0.0242837	6.07256e-13	394	-0.149962	-0.203995	-0.0959285	0.0274836	8.69327e-08	142	-0.263287	-0.3658	-0.160773	0.0518549	1.22582e-06	TRUE	TRUE
Clostridia_unclassified_SGB15402	biotin	Cofactors and Vitamins	Biotin Metabolism	0.169484	0.123317	0.21565	0.0235549	6.23396e-13	451	0.168729	0.116193	0.221265	0.0267324	6.69218e-10	168	0.172104	0.0737586	0.270449	0.0498135	0.000704317	TRUE	TRUE
Firmicutes_bacterium	glucuronate	Carbohydrate	Aminosugar Metabolism	-0.19019	-0.242004	-0.138377	0.0264358	6.27227e-13	406	-0.153221	-0.211772	-0.0946691	0.0297845	4.28494e-07	209	-0.327426	-0.440556	-0.214295	0.057385	4.0497e-08	TRUE	TRUE
Clostridia_bacterium	2-hydroxydecanoate	Lipid	Fatty Acid, Monohydroxy	-0.220872	-0.281048	-0.160695	0.0307029	6.2988e-13	722	-0.160511	-0.235482	-0.0855394	0.0381873	2.96948e-05	316	-0.331229	-0.432821	-0.229637	0.0516345	5.58563e-10	TRUE	TRUE
Methanobrevibacter_smithii	2-hydroxydecanoate	Lipid	Fatty Acid, Monohydroxy	-0.170764	-0.217387	-0.12414	0.0237881	7.04654e-13	341	-0.150991	-0.201959	-0.100024	0.0259118	1.32647e-08	138	-0.276767	-0.395408	-0.158127	0.0599973	9.22054e-06	TRUE	TRUE
Agathobaculum_butyriciproducens	ribulose/xylulose	Carbohydrate	Pentose Metabolism	0.152212	0.110622	0.193802	0.0212196	7.32802e-13	689	0.143058	0.095968	0.190149	0.0239839	3.9411e-09	310	0.185196	0.095612	0.274781	0.0455282	6.08694e-05	TRUE	TRUE
Clostridia_bacterium	behenoyl ethanolamide (22:0)*	Lipid	Endocannabinoid	-0.20007	-0.254738	-0.145402	0.0278923	7.34129e-13	722	-0.14378	-0.212211	-0.0753483	0.0348559	4.14476e-05	316	-0.300293	-0.391802	-0.208784	0.0465098	4.68248e-10	TRUE	TRUE
Dorea_sp_AF36_15AT	deoxycholate	Lipid	Secondary Bile Acid Metabolism	0.198603	0.144237	0.252969	0.0277383	8.07449e-13	686	0.188323	0.128244	0.248402	0.0305989	1.31835e-09	300	0.245998	0.1167	0.375295	0.0657022	0.000217701	TRUE	TRUE
Blautia_wexlerae	25-hydroxycholesterol sulfate	Lipid	Sterol	0.169674	0.123214	0.216134	0.0237046	8.19429e-13	725	0.142692	0.0880926	0.197292	0.0278109	3.72413e-07	318	0.241344	0.152166	0.330522	0.0453261	2.02796e-07	TRUE	TRUE
Clostridia_bacterium	N-propionylmethionine	Amino Acid	Methionine, Cysteine, SAM and Taurine Metabolism	-0.190625	-0.242828	-0.138423	0.0266344	8.24033e-13	722	-0.15341	-0.225479	-0.0813416	0.0367086	3.3353e-05	316	-0.231996	-0.308148	-0.155845	0.0387041	5.80043e-09	TRUE	TRUE
Candidatus_Woodwardibium_gallinarum	cytidine	Nucleotide	Pyrimidine Metabolism, Cytidine containing	-0.310026	-0.394928	-0.225124	0.0433182	8.24945e-13	115	-0.268997	-0.368844	-0.169149	0.0504028	5.36133e-07	58	-0.425976	-0.595649	-0.256304	0.0847319	7.29807e-06	TRUE	TRUE
Faecalibacterium_prausnitzii	N6,N6,N6-trimethyllysine	Amino Acid	Lysine Metabolism	0.168635	0.12243	0.21484	0.0235744	8.46993e-13	716	0.143001	0.0923221	0.193679	0.0258131	4.28793e-08	315	0.29749	0.183622	0.411358	0.0578728	4.87636e-07	TRUE	TRUE
Clostridiaceae_bacterium	ribulose/xylulose	Carbohydrate	Pentose Metabolism	0.171658	0.124565	0.218752	0.0240277	9.05268e-13	720	0.161364	0.107595	0.215133	0.0273877	5.9084e-09	316	0.206061	0.107553	0.304569	0.050067	4.96089e-05	TRUE	TRUE
Dysosmobacter_welbionis	cholesterol sulfate	Lipid	Sterol	0.137054	0.0994436	0.174665	0.0191895	9.18855e-13	645	0.0822557	0.0380376	0.126474	0.0225183	0.000280822	316	0.2824	0.210245	0.354556	0.0366734	1.8314e-13	TRUE	TRUE
Firmicutes_bacterium	cytidine	Nucleotide	Pyrimidine Metabolism, Cytidine containing	-0.184663	-0.235386	-0.133941	0.0258793	9.63949e-13	406	-0.143963	-0.203191	-0.0847356	0.0301285	2.48516e-06	209	-0.2992	-0.39884	-0.199559	0.050542	1.34964e-08	TRUE	TRUE
Ruminococcaceae_bacterium_D5	2-hydroxydecanoate	Lipid	Fatty Acid, Monohydroxy	-0.184159	-0.234786	-0.133531	0.0258308	1.00793e-12	279	-0.194916	-0.261141	-0.128692	0.0336417	1.95988e-08	168	-0.168707	-0.248307	-0.0891068	0.0403187	4.71808e-05	TRUE	TRUE
Clostridia_unclassified_SGB66170	maltose	Carbohydrate	Glycogen Metabolism	-0.171927	-0.219237	-0.124616	0.0241383	1.05931e-12	394	-0.163405	-0.214807	-0.112003	0.0261451	1.11899e-09	142	-0.22113	-0.345328	-0.0969308	0.062824	0.000586693	TRUE	TRUE
Roseburia_faecis	glucuronate	Carbohydrate	Aminosugar Metabolism	0.129893	0.0941454	0.165641	0.018239	1.0659e-12	588	0.087217	0.0439573	0.130477	0.0220262	8.4691e-05	262	0.222993	0.158933	0.287053	0.0325327	5.2923e-11	TRUE	TRUE
Blautia_wexlerae	deoxycholate	Lipid	Secondary Bile Acid Metabolism	0.17659	0.127911	0.225268	0.0248365	1.15968e-12	725	0.165925	0.111491	0.22036	0.0277267	3.42743e-09	318	0.21989	0.109966	0.329814	0.0558705	0.000102308	TRUE	TRUE
GGB9342_SGB14306	glucuronate	Carbohydrate	Aminosugar Metabolism	-0.156677	-0.199884	-0.113471	0.0220447	1.18362e-12	400	-0.129342	-0.182086	-0.0765983	0.026829	2.12027e-06	213	-0.213488	-0.28973	-0.137246	0.0386775	1.03004e-07	TRUE	TRUE
Akkermansia_muciniphila	stachydrine	Xenobiotics	Food Component/Plant	-0.111569	-0.142378	-0.0807591	0.0157194	1.2702e-12	550	-0.079468	-0.1157	-0.043236	0.0184453	1.95406e-05	237	-0.19674	-0.255931	-0.137549	0.0300453	3.70955e-10	TRUE	TRUE
GGB9758_SGB15368	sphinganine	Lipid	Sphingolipid Synthesis	-0.128607	-0.164124	-0.0930892	0.0181214	1.27562e-12	463	-0.102936	-0.143041	-0.0628305	0.0204087	6.61367e-07	237	-0.224262	-0.301874	-0.146649	0.0393959	3.76296e-08	TRUE	TRUE
Blautia_wexlerae	isoursodeoxycholate	Lipid	Secondary Bile Acid Metabolism	0.174433	0.126172	0.222694	0.0246235	1.4005e-12	725	0.150676	0.0958535	0.205499	0.0279245	9.27412e-08	318	0.257471	0.154754	0.360188	0.0522075	1.34584e-06	TRUE	TRUE
Clostridia_bacterium	mannose	Carbohydrate	Fructose, Mannose and Galactose Metabolism	-0.227305	-0.290201	-0.164408	0.0320906	1.40851e-12	722	-0.174727	-0.253278	-0.0961765	0.0400103	1.4487e-05	316	-0.322127	-0.427845	-0.21641	0.0537312	5.99008e-09	TRUE	TRUE
Dorea_sp_AF36_15AT	lithocholate	Lipid	Secondary Bile Acid Metabolism	0.196649	0.142215	0.251082	0.0277727	1.43469e-12	686	0.17234	0.111213	0.233467	0.0311328	4.49294e-08	300	0.291378	0.170433	0.412323	0.0614579	3.31452e-06	TRUE	TRUE
Clostridia_unclassified_SGB15402	glucuronate	Carbohydrate	Aminosugar Metabolism	-0.171507	-0.219022	-0.123992	0.0242429	1.49969e-12	451	-0.145906	-0.199613	-0.0921991	0.0273284	1.52617e-07	168	-0.26606	-0.36975	-0.162371	0.0525206	1.09243e-06	TRUE	TRUE
GGB9342_SGB14306	mannose	Carbohydrate	Fructose, Mannose and Galactose Metabolism	-0.169946	-0.217033	-0.122859	0.0240243	1.5061e-12	400	-0.141818	-0.201688	-0.0819482	0.0304539	4.40573e-06	213	-0.216294	-0.293353	-0.139235	0.0390923	9.40973e-08	TRUE	TRUE
Akkermansia_muciniphila	cysteinylglycine	Amino Acid	Glutathione Metabolism	-0.09216	-0.11774	-0.06658	0.0130513	1.64851e-12	550	-0.0760133	-0.10814	-0.0438869	0.0163552	4.22439e-06	237	-0.120469	-0.163132	-0.0778056	0.0216558	7.36436e-08	TRUE	TRUE
Akkermansia_muciniphila	2,6-dihydroxybenzoic acid	Xenobiotics	Drug - Topical Agents	-0.107849	-0.137808	-0.07789	0.0152855	1.71794e-12	550	-0.0821373	-0.116932	-0.0473421	0.0177138	4.43552e-06	237	-0.182817	-0.242405	-0.123228	0.0302471	6.10319e-09	TRUE	TRUE
Akkermansia_muciniphila	glucuronate	Carbohydrate	Aminosugar Metabolism	-0.111256	-0.142181	-0.0803312	0.0157784	1.77408e-12	550	-0.0884943	-0.125201	-0.0517874	0.0186871	2.80353e-06	237	-0.167783	-0.225799	-0.109768	0.0294486	3.75805e-08	TRUE	TRUE
Roseburia_faecis	2'-deoxycytidine	Nucleotide	Pyrimidine Metabolism, Cytidine containing	0.125539	0.0905943	0.160483	0.0178291	1.90579e-12	588	0.0958191	0.052152	0.139486	0.0222336	1.92834e-05	262	0.179078	0.120317	0.237839	0.0298418	6.65176e-09	TRUE	TRUE
Clostridiaceae_bacterium	N6-acetyllysine	Amino Acid	Lysine Metabolism	0.167643	0.120969	0.214317	0.0238136	1.92531e-12	720	0.135908	0.0799867	0.19183	0.0284839	2.22762e-06	316	0.241325	0.15593	0.32672	0.0434024	5.97561e-08	TRUE	TRUE
Ruthenibacterium_lactatiformans	stachydrine	Xenobiotics	Food Component/Plant	-0.151391	-0.193542	-0.109239	0.0215063	1.93116e-12	716	-0.118847	-0.171022	-0.0666712	0.0265756	9.06683e-06	317	-0.213146	-0.285173	-0.141118	0.0366087	1.44334e-08	TRUE	TRUE
Blautia_wexlerae	ursocholate	Lipid	Secondary Bile Acid Metabolism	0.173667	0.125254	0.22208	0.0247009	2.05363e-12	725	0.159473	0.103574	0.215372	0.0284728	3.03952e-08	318	0.216847	0.119141	0.314554	0.049661	1.73847e-05	TRUE	TRUE
Ruthenibacterium_lactatiformans	N6,N6,N6-trimethyllysine	Amino Acid	Lysine Metabolism	-0.143532	-0.183589	-0.103475	0.0204376	2.17233e-12	716	-0.113594	-0.166119	-0.0610695	0.0267534	2.47971e-05	317	-0.185487	-0.2478	-0.123174	0.031671	1.19756e-08	TRUE	TRUE
Ruthenibacterium_lactatiformans	3-methylglutarate/2-methylglutarate	Lipid	Fatty Acid, Dicarboxylate	0.14638	0.105528	0.187233	0.0208434	2.17384e-12	716	0.1427	0.0911241	0.194275	0.02627	7.6691e-08	317	0.152635	0.0852581	0.220011	0.0342447	1.16001e-05	TRUE	TRUE
Clostridia_bacterium	hexadecasphinganine (d16:0)*	Lipid	Sphingolipid Synthesis	-0.204538	-0.261672	-0.147404	0.0291507	2.27384e-12	722	-0.172409	-0.240828	-0.103991	0.0348494	9.3926e-07	316	-0.279395	-0.384057	-0.174734	0.0531945	2.80561e-07	TRUE	TRUE
Faecalibacterium_SGB15346	arginine	Amino Acid	Urea cycle; Arginine and Proline Metabolism	0.135241	0.0974354	0.173047	0.0192889	2.36075e-12	606	0.115556	0.0739191	0.157194	0.0212014	7.34482e-08	282	0.229822	0.138342	0.321302	0.0464732	1.32036e-06	TRUE	TRUE
Firmicutes_bacterium	methylphosphate	Nucleotide	Purine and Pyrimidine Metabolism	-0.181057	-0.23176	-0.130354	0.0258693	2.57955e-12	406	-0.171684	-0.230342	-0.113026	0.0298388	1.75894e-08	209	-0.209424	-0.311759	-0.107089	0.051909	7.73869e-05	TRUE	TRUE
Agathobaculum_butyriciproducens	3-methylhistidine	Amino Acid	Histidine Metabolism	0.134091	0.0965388	0.171644	0.0191598	2.58595e-12	689	0.11846	0.0761067	0.160814	0.0215713	5.65034e-08	310	0.192513	0.110455	0.27457	0.0417028	5.77575e-06	TRUE	TRUE
Agathobaculum_butyriciproducens	glycerol	Lipid	Glycerolipid Metabolism	0.161368	0.116145	0.206591	0.0230734	2.67712e-12	689	0.157511	0.10654	0.208482	0.0259605	2.15366e-09	310	0.175875	0.0768155	0.274934	0.0503434	0.000547309	TRUE	TRUE
Clostridia_bacterium	hexadecadienoate (16:2n6)	Lipid	Long Chain Polyunsaturated Fatty Acid (n3 and n6)	-0.226679	-0.290215	-0.163142	0.0324173	2.69991e-12	722	-0.209016	-0.286831	-0.131202	0.0396353	1.77405e-07	316	-0.262368	-0.37322	-0.151515	0.056341	4.84945e-06	TRUE	TRUE
Blautia_wexlerae	N-acetylalanine	Amino Acid	Alanine and Aspartate Metabolism	0.165379	0.118999	0.21176	0.0236638	2.77436e-12	725	0.129419	0.0746417	0.184196	0.0279013	4.18869e-06	318	0.257538	0.169658	0.345417	0.0446661	2.20739e-08	TRUE	TRUE
Blautia_wexlerae	glycodeoxycholate	Lipid	Secondary Bile Acid Metabolism	0.170109	0.122247	0.21797	0.0244195	3.25889e-12	725	0.136895	0.0802492	0.193541	0.0288531	2.52192e-06	318	0.253964	0.163763	0.344165	0.0458459	6.54334e-08	TRUE	TRUE
Ruthenibacterium_lactatiformans	methylphosphate	Nucleotide	Purine and Pyrimidine Metabolism	-0.147958	-0.189654	-0.106261	0.0212741	3.52995e-12	716	-0.106775	-0.159592	-0.053957	0.0269026	7.98795e-05	317	-0.216695	-0.285077	-0.148312	0.034756	1.47472e-09	TRUE	TRUE
Flavonifractor_plautii	cholesterol sulfate	Lipid	Sterol	0.129891	0.0932606	0.166522	0.0186895	3.65376e-12	550	0.0969932	0.0536939	0.140293	0.0220432	1.3022e-05	259	0.214011	0.1446	0.283423	0.0352484	4.59331e-09	TRUE	TRUE
Intestinimonas_massiliensis	cytidine	Nucleotide	Pyrimidine Metabolism, Cytidine containing	-0.148145	-0.189963	-0.106327	0.0213359	3.82626e-12	365	-0.102226	-0.15596	-0.0484925	0.0273245	0.00021321	213	-0.219879	-0.2872	-0.152558	0.034152	8.21629e-10	TRUE	TRUE
Faecalibacterium_SGB15346	glucuronate	Carbohydrate	Aminosugar Metabolism	0.133999	0.0961491	0.171848	0.0193114	3.95341e-12	606	0.122898	0.0824074	0.163388	0.0206174	4.39318e-09	282	0.213388	0.104856	0.32192	0.0551358	0.00013566	TRUE	TRUE
Candidatus_Woodwardibium_gallinarum	biotin	Cofactors and Vitamins	Biotin Metabolism	0.283202	0.203092	0.363312	0.0408732	4.24439e-12	115	0.268384	0.169085	0.367684	0.0501263	4.77332e-07	58	0.312601	0.171215	0.453986	0.0706058	4.80034e-05	TRUE	TRUE
Faecalibacterium_SGB15346	3-methylglutarate/2-methylglutarate	Lipid	Fatty Acid, Dicarboxylate	-0.131696	-0.16896	-0.0944326	0.0190125	4.30366e-12	606	-0.124332	-0.164952	-0.0837125	0.0206834	3.21061e-09	282	-0.171829	-0.266876	-0.0767826	0.0482853	0.000438834	TRUE	TRUE
Ruthenibacterium_lactatiformans	nicotianamine	Xenobiotics	Food Component/Plant	-0.139791	-0.179387	-0.100195	0.0202024	4.53258e-12	716	-0.0804844	-0.131859	-0.0291096	0.0261677	0.00218165	317	-0.227297	-0.289836	-0.164758	0.0317859	6.24423e-12	TRUE	TRUE
Clostridia_bacterium	N,N,N-trimethyl-5-aminovalerate	Amino Acid	Lysine Metabolism	-0.213138	-0.273512	-0.152765	0.0308035	4.53916e-12	722	-0.163195	-0.235621	-0.0907693	0.0368906	1.121e-05	316	-0.328141	-0.438283	-0.217999	0.0559801	1.2705e-08	TRUE	TRUE
Clostridia_unclassified_SGB15402	3-methylglutaconate	Amino Acid	Leucine, Isoleucine and Valine Metabolism	-0.165378	-0.212304	-0.118452	0.0239423	4.93747e-12	451	-0.167281	-0.220199	-0.114363	0.0269268	1.19737e-09	168	-0.158193	-0.261492	-0.0548939	0.0523225	0.002914	TRUE	TRUE
Firmicutes_bacterium	cystine	Amino Acid	Methionine, Cysteine, SAM and Taurine Metabolism	-0.15907	-0.204219	-0.113921	0.0230356	5.00656e-12	406	-0.124103	-0.175573	-0.0726333	0.0261821	2.98104e-06	209	-0.278888	-0.374435	-0.183341	0.0484657	3.15419e-08	TRUE	TRUE
Faecalibacterium_prausnitzii	glycerol	Lipid	Glycerolipid Metabolism	0.178829	0.128069	0.229588	0.0258984	5.02002e-12	716	0.173735	0.119327	0.228143	0.0277127	6.30697e-10	315	0.21395	0.0707662	0.357134	0.0727728	0.00353011	TRUE	TRUE
Faecalibacterium_SGB15346	ribulose/xylulose	Carbohydrate	Pentose Metabolism	0.134438	0.0962765	0.172599	0.0194703	5.02885e-12	606	0.132493	0.0911147	0.173871	0.0210694	6.18409e-10	282	0.145811	0.0455183	0.246104	0.0509505	0.00453387	TRUE	TRUE
GGB3570_SGB4777	maleamate	Cofactors and Vitamins	Nicotinate and Nicotinamide Metabolism	0.205584	0.147053	0.264114	0.0298631	5.81092e-12	464	0.140358	0.071443	0.209272	0.0350692	7.35113e-05	223	0.377657	0.265405	0.489909	0.0569603	2.64408e-10	TRUE	TRUE
Eubacterium_rectale	N,N,N-trimethyl-5-aminovalerate	Amino Acid	Lysine Metabolism	0.123234	0.0881153	0.158354	0.0179183	6.08758e-12	692	0.108254	0.0671968	0.149311	0.0209111	2.98208e-07	304	0.164622	0.0962254	0.233019	0.0347576	3.3687e-06	TRUE	TRUE
Clostridium_sp_AM22_11AC	deoxycholate	Lipid	Secondary Bile Acid Metabolism	0.153172	0.109495	0.196848	0.0222845	6.26642e-12	473	0.0872777	0.0339866	0.140569	0.0271201	0.0013833	288	0.290145	0.213184	0.367106	0.0391009	1.37195e-12	TRUE	TRUE
Agathobaculum_butyriciproducens	1,7-dimethylurate	Xenobiotics	Xanthine Metabolism	0.150462	0.107517	0.193408	0.0219116	6.56565e-12	689	0.151852	0.102755	0.200948	0.0250057	2.08584e-09	310	0.145867	0.0563856	0.235348	0.0454757	0.00148134	TRUE	TRUE
Faecalicatena_contorta	biotin	Cofactors and Vitamins	Biotin Metabolism	0.142288	0.101659	0.182916	0.0207292	6.69052e-12	558	0.14637	0.100248	0.192492	0.0234809	9.21695e-10	177	0.127867	0.0407747	0.21496	0.0441303	0.00425856	TRUE	TRUE
Clostridia_bacterium	benzoate	Xenobiotics	Benzoate Metabolism	-0.204917	-0.263432	-0.146403	0.0298547	6.70356e-12	722	-0.208399	-0.279164	-0.137634	0.0360446	1.10567e-08	316	-0.19731	-0.30214	-0.0924792	0.0532804	0.000253112	TRUE	TRUE
Faecalibacterium_prausnitzii	argininate*	Amino Acid	Urea cycle; Arginine and Proline Metabolism	0.168437	0.120152	0.216722	0.0246355	8.07695e-12	716	0.162977	0.110542	0.215412	0.0267076	1.71826e-09	315	0.199584	0.0740772	0.325091	0.0637884	0.0019222	TRUE	TRUE
Clostridia_bacterium	3-hydroxyoleate*	Lipid	Fatty Acid, Monohydroxy	0.207133	0.147738	0.266528	0.030304	8.19101e-12	722	0.18076	0.107194	0.254326	0.0374714	1.72354e-06	316	0.25699	0.155622	0.358359	0.051521	1.05758e-06	TRUE	TRUE
GGB9615_SGB15053	phosphate	Energy	Oxidative Phosphorylation	0.152307	0.108626	0.195988	0.0222866	8.25702e-12	533	0.0936728	0.0399999	0.147346	0.0273223	0.000654779	283	0.268884	0.19305	0.344718	0.0385256	2.24315e-11	TRUE	TRUE
Clostridiaceae_bacterium	cytidine	Nucleotide	Pyrimidine Metabolism, Cytidine containing	0.162812	0.116059	0.209566	0.0238541	8.77253e-12	720	0.153763	0.100804	0.206723	0.0269753	1.7699e-08	316	0.195269	0.0947528	0.295784	0.0510875	0.000160256	TRUE	TRUE
Clostridiales_bacterium_KLE1615	adenosine	Nucleotide	Purine Metabolism, Adenine containing	0.1256	0.089509	0.161691	0.0184141	9.04898e-12	621	0.130773	0.0904653	0.17108	0.0205252	3.68709e-10	307	0.104264	0.0222378	0.18629	0.0416852	0.0129549	TRUE	TRUE
Prevotella_copri_clade_A	myo-inositol	Lipid	Inositol Metabolism	0.165532	0.117931	0.213133	0.0242869	9.3808e-12	171	0.0930754	0.0166813	0.16947	0.0386999	0.0172696	104	0.21261	0.150743	0.274477	0.0311946	7.43716e-10	TRUE	TRUE
Clostridia_unclassified_SGB66170	biotin	Cofactors and Vitamins	Biotin Metabolism	0.1579	0.112364	0.203437	0.0232333	1.07333e-11	394	0.158526	0.107879	0.209174	0.0257615	1.91893e-09	142	0.155173	0.0488588	0.261488	0.0537775	0.00455862	TRUE	TRUE
GGB9342_SGB14306	stachydrine	Xenobiotics	Food Component/Plant	-0.150529	-0.193946	-0.107111	0.0221521	1.08137e-11	400	-0.112783	-0.166669	-0.058897	0.0274099	4.73462e-05	213	-0.22161	-0.295755	-0.147465	0.0376139	1.53106e-08	TRUE	TRUE
GGB9342_SGB14306	2-hydroxydecanoate	Lipid	Fatty Acid, Monohydroxy	-0.143996	-0.185639	-0.102353	0.0212467	1.22416e-11	400	-0.143677	-0.199813	-0.0875413	0.0285544	7.46485e-07	213	-0.144391	-0.20708	-0.0817026	0.031802	1.08271e-05	TRUE	TRUE
Agathobaculum_butyriciproducens	N6,N6,N6-trimethyllysine	Amino Acid	Lysine Metabolism	0.142054	0.100969	0.183139	0.0209621	1.22968e-11	689	0.116869	0.0688387	0.1649	0.0244627	2.17988e-06	310	0.211647	0.131632	0.291663	0.0406652	3.58589e-07	TRUE	TRUE
GGB9342_SGB14306	malate	Energy	TCA Cycle	-0.139048	-0.179296	-0.0987988	0.0205355	1.27817e-11	400	-0.1234	-0.173122	-0.0736773	0.0252921	1.56425e-06	213	-0.169319	-0.238663	-0.0999748	0.0351784	2.89644e-06	TRUE	TRUE
GGB3571_SGB4778	cytidine	Nucleotide	Pyrimidine Metabolism, Cytidine containing	0.224235	0.159313	0.289157	0.033124	1.29177e-11	560	0.224699	0.153011	0.296388	0.0364972	1.45036e-09	266	0.222066	0.0667377	0.377394	0.0788886	0.00525088	TRUE	TRUE
Clostridia_bacterium	eicosanoylsphingosine (d20:1)*	Lipid	Sphingosines	-0.200269	-0.258276	-0.142263	0.0295957	1.31622e-11	722	-0.177388	-0.246123	-0.108654	0.0350103	5.15541e-07	316	-0.257561	-0.36656	-0.148562	0.0553992	4.98917e-06	TRUE	TRUE
Blautia_wexlerae	glucuronate	Carbohydrate	Aminosugar Metabolism	0.169026	0.120049	0.218004	0.0249889	1.34181e-11	725	0.107649	0.0518651	0.163434	0.0284143	0.000164415	318	0.378546	0.275257	0.481836	0.0524984	4.52174e-12	TRUE	TRUE
Blautia_wexlerae	N,N,N-trimethyl-5-aminovalerate	Amino Acid	Lysine Metabolism	0.168471	0.119645	0.217296	0.0249116	1.35392e-11	725	0.145995	0.091819	0.200171	0.0275952	1.62183e-07	318	0.267456	0.153517	0.381396	0.0579114	5.65584e-06	TRUE	TRUE
Dorea_sp_AF24_7LB	N,N,N-trimethyl-5-aminovalerate	Amino Acid	Lysine Metabolism	0.169443	0.120314	0.218572	0.0250663	1.3818e-11	564	0.165127	0.110617	0.219638	0.0277523	4.73334e-09	246	0.188559	0.0735193	0.303598	0.0584047	0.00141746	TRUE	TRUE
Faecalibacterium_prausnitzii	adenosine	Nucleotide	Purine Metabolism, Adenine containing	0.156934	0.111421	0.202448	0.0232216	1.39793e-11	716	0.149118	0.0999309	0.198305	0.0250534	4.16257e-09	315	0.204601	0.0828731	0.326328	0.0618677	0.00105394	TRUE	TRUE
Akkermansia_muciniphila	5-hydroxylysine	Amino Acid	Lysine Metabolism	-0.0897545	-0.11582	-0.0636889	0.013299	1.48908e-11	550	-0.0775008	-0.10937	-0.0456316	0.0162243	2.30451e-06	237	-0.114849	-0.160589	-0.0691082	0.0232177	1.4704e-06	TRUE	TRUE
Blautia_wexlerae	ribulose/xylulose	Carbohydrate	Pentose Metabolism	0.164753	0.116886	0.21262	0.0244225	1.52004e-11	725	0.105343	0.0500884	0.160598	0.0281445	0.000196386	318	0.345864	0.249183	0.442546	0.04914	1.28351e-11	TRUE	TRUE
GGB9615_SGB15053	3-hydroxyoleate*	Lipid	Fatty Acid, Monohydroxy	0.143918	0.102056	0.185781	0.0213589	1.60461e-11	533	0.115683	0.0664554	0.164911	0.0250596	4.91496e-06	283	0.218903	0.138517	0.299289	0.040838	1.74803e-07	TRUE	TRUE
Clostridia_bacterium	methylurea	Amino Acid	Urea cycle; Arginine and Proline Metabolism	-0.199553	-0.257628	-0.141479	0.0296305	1.64243e-11	722	-0.14028	-0.21327	-0.0672899	0.0371779	0.000174486	316	-0.302761	-0.399284	-0.206238	0.049058	2.27712e-09	TRUE	TRUE
Blautia_wexlerae	valine	Amino Acid	Leucine, Isoleucine and Valine Metabolism	0.159387	0.112994	0.20578	0.0236702	1.65458e-11	725	0.122968	0.0659484	0.179987	0.0290434	2.60766e-05	318	0.231428	0.15106	0.311795	0.0408481	3.56564e-08	TRUE	TRUE
Faecalibacterium_SGB15346	methylphosphate	Nucleotide	Purine and Pyrimidine Metabolism	0.135258	0.0958834	0.174633	0.0200896	1.6649e-11	606	0.137566	0.0944942	0.180639	0.0219321	6.81659e-10	282	0.123227	0.0246576	0.221796	0.0500746	0.0144711	TRUE	TRUE
GGB9347_SGB14313	inosine	Nucleotide	Purine Metabolism, (Hypo)Xanthine/Inosine containing	-0.154682	-0.199718	-0.109647	0.0229777	1.67518e-11	268	-0.116457	-0.179404	-0.0535098	0.0319709	0.000325289	156	-0.195523	-0.260802	-0.130243	0.0330464	2.12018e-08	TRUE	TRUE
Faecalibacterium_prausnitzii	hexadecadienoate (16:2n6)	Lipid	Long Chain Polyunsaturated Fatty Acid (n3 and n6)	0.170563	0.120871	0.220254	0.0253533	1.72674e-11	716	0.144867	0.0915432	0.198191	0.0271606	1.29467e-07	315	0.344598	0.205522	0.483674	0.070685	1.74176e-06	TRUE	TRUE
Agathobaculum_butyriciproducens	arabinose	Carbohydrate	Pentose Metabolism	0.14518	0.102873	0.187487	0.0215855	1.74643e-11	689	0.124465	0.0768574	0.172072	0.0242471	3.74022e-07	310	0.2243	0.131057	0.317543	0.0473873	3.41533e-06	TRUE	TRUE
GGB9557_SGB14966	spermidine	Amino Acid	Polyamine Metabolism	0.182893	0.129569	0.236218	0.027207	1.78897e-11	408	0.152572	0.0867793	0.218365	0.0334684	6.83907e-06	199	0.241971	0.149845	0.334097	0.0467168	5.55196e-07	TRUE	TRUE
Clostridia_bacterium	lyxonate	Carbohydrate	Pentose Metabolism	-0.195669	-0.252727	-0.13861	0.0291119	1.80167e-11	722	-0.208149	-0.283837	-0.132461	0.0385523	9.21752e-08	316	-0.17911	-0.266482	-0.0917392	0.0444067	6.97044e-05	TRUE	TRUE
Clostridia_unclassified_SGB15402	suberate (C8-DC)	Lipid	Fatty Acid, Dicarboxylate	0.154916	0.109695	0.200136	0.023072	1.88786e-11	451	0.157693	0.105412	0.209974	0.0266027	6.17222e-09	168	0.146487	0.0549871	0.237987	0.0463462	0.00187855	TRUE	TRUE
Clostridiaceae_bacterium	mannose	Carbohydrate	Fructose, Mannose and Galactose Metabolism	0.174644	0.123652	0.225636	0.0260167	1.90963e-11	720	0.167749	0.109513	0.225984	0.0296625	2.26003e-08	316	0.197636	0.0910658	0.304205	0.0541644	0.000308928	TRUE	TRUE
Agathobaculum_butyriciproducens	adenosine	Nucleotide	Purine Metabolism, Adenine containing	0.139431	0.0987035	0.180158	0.0207797	1.94679e-11	689	0.118112	0.0712614	0.164962	0.0238615	9.3652e-07	310	0.206343	0.123164	0.289523	0.0422732	1.73491e-06	TRUE	TRUE
Agathobaculum_butyriciproducens	methylphosphate	Nucleotide	Purine and Pyrimidine Metabolism	0.143588	0.101639	0.185537	0.0214028	1.96192e-11	689	0.129487	0.0817506	0.177224	0.0243131	1.36661e-07	310	0.192136	0.103367	0.280906	0.045114	2.79467e-05	TRUE	TRUE
Ruminococcaceae_bacterium	bilirubin degradation product, C16H18N2O5 (3)**	Partially Characterized Molecules	Partially Characterized Molecules	-0.126212	-0.163101	-0.0893223	0.0188215	2.00407e-11	700	-0.119852	-0.163492	-0.076212	0.022227	9.57163e-08	310	-0.142329	-0.211951	-0.0727067	0.035383	7.29915e-05	TRUE	TRUE
Faecalibacterium_SGB15346	branched chain 14:0 dicarboxylic acid**	Lipid	Fatty Acid, Dicarboxylate	0.127312	0.0900952	0.16453	0.0189887	2.0192e-11	606	0.117541	0.0774416	0.15764	0.0204182	1.37097e-08	282	0.189861	0.0881747	0.291548	0.0516585	0.000285909	TRUE	TRUE
Faecalibacterium_prausnitzii	mannose	Carbohydrate	Fructose, Mannose and Galactose Metabolism	0.170916	0.120934	0.220897	0.0255012	2.05223e-11	716	0.15846	0.104753	0.212167	0.0273557	1.04553e-08	315	0.253553	0.114917	0.392189	0.0704612	0.000372497	TRUE	TRUE
Roseburia_intestinalis	N6,N6,N6-trimethyllysine	Amino Acid	Lysine Metabolism	0.123712	0.0875342	0.15989	0.0184584	2.05297e-11	551	0.102184	0.0566933	0.147675	0.0231589	1.23337e-05	241	0.161207	0.101	0.221414	0.0305635	3.02788e-07	TRUE	TRUE
Intestinimonas_massiliensis	biotin	Cofactors and Vitamins	Biotin Metabolism	0.137983	0.0975966	0.17837	0.0206058	2.13718e-11	365	0.105928	0.0533124	0.158543	0.0267558	9.13832e-05	213	0.184711	0.121033	0.248389	0.032304	3.73109e-08	TRUE	TRUE
Ruminococcaceae_bacterium	glucuronate	Carbohydrate	Aminosugar Metabolism	-0.1328	-0.171786	-0.0938142	0.0198912	2.44997e-11	700	-0.120234	-0.16477	-0.0756976	0.0226836	1.57261e-07	310	-0.174622	-0.256047	-0.0931965	0.0413816	3.24872e-05	TRUE	TRUE
Clostridiaceae_bacterium	stachydrine	Xenobiotics	Food Component/Plant	0.164058	0.115812	0.212303	0.0246154	2.64954e-11	720	0.125199	0.0700741	0.180324	0.0280781	9.58213e-06	316	0.2931	0.192428	0.393772	0.0511669	2.39789e-08	TRUE	TRUE
Fusicatenibacter_saccharivorans	cytidine	Nucleotide	Pyrimidine Metabolism, Cytidine containing	0.160864	0.113551	0.208177	0.0241398	2.66769e-11	702	0.154138	0.101205	0.207071	0.0269607	1.62407e-08	314	0.188054	0.081396	0.294711	0.0542077	0.000605379	TRUE	TRUE
Blautia_wexlerae	arabinose	Carbohydrate	Pentose Metabolism	0.165825	0.117019	0.214631	0.0249015	2.7526e-11	725	0.117802	0.0621342	0.173471	0.0283552	3.65475e-05	318	0.327716	0.225285	0.430148	0.0520624	1.07228e-09	TRUE	TRUE
GGB9677_SGB15180	octadecanedioate (C18-DC)	Lipid	Fatty Acid, Dicarboxylate	0.128062	0.0903665	0.165757	0.0192327	2.76567e-11	341	0.149443	0.098163	0.200724	0.0260708	2.22915e-08	163	0.102532	0.0462761	0.158788	0.028488	0.000569919	TRUE	TRUE
GGB9633_SGB15091	spermidine	Amino Acid	Polyamine Metabolism	-0.173071	-0.224088	-0.122053	0.0260299	2.95277e-11	292	-0.214202	-0.277641	-0.150763	0.032233	1.5186e-10	157	-0.0959593	-0.183137	-0.00878171	0.0441341	0.0312506	TRUE	TRUE
Clostridia_unclassified_SGB66170	mannose	Carbohydrate	Fructose, Mannose and Galactose Metabolism	-0.165465	-0.214244	-0.116686	0.0248878	2.96216e-11	394	-0.155629	-0.209519	-0.101739	0.0274106	2.85215e-08	142	-0.211643	-0.329056	-0.09423	0.0593915	0.000509021	TRUE	TRUE
Roseburia_faecis	N6,N6,N6-trimethyllysine	Amino Acid	Lysine Metabolism	0.112899	0.0796082	0.146191	0.0169856	2.99609e-11	588	0.075576	0.0330552	0.118097	0.02165	0.000519356	262	0.172654	0.118713	0.226594	0.0273937	1.26568e-09	TRUE	TRUE
Faecalibacterium_prausnitzii	3-methylglutarate/2-methylglutarate	Lipid	Fatty Acid, Dicarboxylate	-0.155085	-0.200855	-0.109315	0.0233524	3.11388e-11	716	-0.139965	-0.189454	-0.0904754	0.0252073	3.99166e-08	315	-0.246626	-0.36866	-0.124593	0.062023	8.717e-05	TRUE	TRUE
Clostridia_unclassified_SGB15402	inosine	Nucleotide	Purine Metabolism, (Hypo)Xanthine/Inosine containing	-0.161118	-0.208696	-0.113541	0.0242747	3.19496e-11	451	-0.155153	-0.210906	-0.0994006	0.0283693	7.57919e-08	168	-0.177424	-0.270028	-0.0848203	0.0469053	0.000217897	TRUE	TRUE
Agathobaculum_butyriciproducens	lyxonate	Carbohydrate	Pentose Metabolism	0.140323	0.0988792	0.181768	0.0211454	3.22049e-11	689	0.125601	0.0757867	0.175415	0.0253711	9.38288e-07	310	0.173814	0.0985204	0.249107	0.0382652	8.16269e-06	TRUE	TRUE
GGB9677_SGB15180	25-hydroxycholesterol sulfate	Lipid	Sterol	-0.126366	-0.163705	-0.0890276	0.0190507	3.28585e-11	341	-0.131672	-0.17944	-0.0839042	0.024285	1.14774e-07	163	-0.117877	-0.178537	-0.0572175	0.0307182	0.0001821	TRUE	TRUE
Blautia_massiliensis	cholesterol sulfate	Lipid	Sterol	0.124211	0.0874792	0.160942	0.0187409	3.40732e-11	670	0.120695	0.079177	0.162213	0.0211447	1.72354e-08	303	0.137089	0.0574508	0.216727	0.0404697	0.000808971	TRUE	TRUE
Faecalibacterium_prausnitzii	malate	Energy	TCA Cycle	0.15093	0.106272	0.195588	0.0227852	3.49486e-11	716	0.128409	0.0807746	0.176044	0.0242628	1.61015e-07	315	0.319117	0.188659	0.449575	0.0663047	2.33938e-06	TRUE	TRUE
Clostridia_bacterium	arabinose	Carbohydrate	Pentose Metabolism	-0.201909	-0.261777	-0.142042	0.0305452	3.83846e-11	722	-0.169696	-0.242727	-0.0966646	0.0371989	6.0012e-06	316	-0.268589	-0.373889	-0.16329	0.0535188	9.02523e-07	TRUE	TRUE
Lachnospiraceae_bacterium	ursocholate	Lipid	Secondary Bile Acid Metabolism	-0.242197	-0.314121	-0.170272	0.0366966	4.1124e-11	726	-0.256778	-0.339665	-0.173891	0.0422196	1.95187e-09	318	-0.197144	-0.343154	-0.0511351	0.0742115	0.00830924	TRUE	TRUE
Blautia_wexlerae	inosine	Nucleotide	Purine Metabolism, (Hypo)Xanthine/Inosine containing	0.161878	0.113798	0.209958	0.0245312	4.14325e-11	725	0.114578	0.058677	0.170479	0.0284738	6.32947e-05	318	0.298085	0.203019	0.393151	0.0483187	2.1307e-09	TRUE	TRUE
Methanobrevibacter_smithii	octadecanedioate (C18-DC)	Lipid	Fatty Acid, Dicarboxylate	0.156235	0.109829	0.20264	0.0236767	4.14841e-11	341	0.130274	0.0785356	0.182012	0.0263037	1.16326e-06	138	0.267079	0.159602	0.374555	0.0543515	2.59121e-06	TRUE	TRUE
Clostridia_unclassified_SGB66170	glucuronate	Carbohydrate	Aminosugar Metabolism	-0.162713	-0.211047	-0.114379	0.0246607	4.16562e-11	394	-0.137628	-0.190668	-0.084588	0.0269784	5.32678e-07	142	-0.290177	-0.410403	-0.169952	0.0608142	4.63771e-06	TRUE	TRUE
Ruminococcaceae_bacterium	aspartate	Amino Acid	Alanine and Aspartate Metabolism	-0.135251	-0.175439	-0.0950619	0.0205048	4.22274e-11	700	-0.102831	-0.149509	-0.0561534	0.0237745	1.74789e-05	310	-0.229398	-0.309118	-0.149678	0.0405148	3.47817e-08	TRUE	TRUE
Clostridia_bacterium	caffeine	Xenobiotics	Xanthine Metabolism	-0.1969	-0.255424	-0.138376	0.0298596	4.27606e-11	722	-0.179532	-0.250686	-0.108378	0.0362428	9.10486e-07	316	-0.2336	-0.337257	-0.129942	0.0526842	1.30376e-05	TRUE	TRUE
GGB9176_SGB14114	stachydrine	Xenobiotics	Food Component/Plant	-0.183297	-0.237814	-0.12878	0.0278152	4.40366e-11	213	-0.184435	-0.253399	-0.115472	0.0349854	3.37301e-07	116	-0.181342	-0.272179	-0.0905044	0.0458588	0.000135514	TRUE	TRUE
Dorea_sp_AF36_15AT	3-dehydrodeoxycholate	Lipid	Secondary Bile Acid Metabolism	0.181035	0.127173	0.234896	0.0274808	4.46733e-11	686	0.148118	0.0885945	0.207641	0.0303159	1.30721e-06	300	0.332744	0.204666	0.460822	0.0650826	5.74462e-07	TRUE	TRUE
Clostridia_unclassified_SGB66170	glycerophosphoinositol*	Lipid	Phospholipid Metabolism	-0.172776	-0.224188	-0.121365	0.026231	4.4966e-11	394	-0.17587	-0.233326	-0.118415	0.0292243	4.08765e-09	142	-0.159952	-0.277579	-0.0423247	0.0594999	0.00811043	TRUE	TRUE
Methanobrevibacter_smithii	mannose	Carbohydrate	Fructose, Mannose and Galactose Metabolism	-0.169333	-0.219802	-0.118864	0.02575	4.83166e-11	341	-0.14336	-0.199006	-0.0877146	0.0282901	6.67718e-07	138	-0.294797	-0.417749	-0.171845	0.0621776	5.62164e-06	TRUE	TRUE
GGB9342_SGB14306	arginine	Amino Acid	Urea cycle; Arginine and Proline Metabolism	-0.136919	-0.177774	-0.096064	0.0208448	5.08271e-11	400	-0.105245	-0.159707	-0.0507828	0.0277029	0.000168151	213	-0.178255	-0.240639	-0.115872	0.0316474	5.8284e-08	TRUE	TRUE
GGB9758_SGB15368	deoxycholate	Lipid	Secondary Bile Acid Metabolism	-0.125319	-0.162751	-0.0878869	0.0190985	5.31837e-11	463	-0.116132	-0.159561	-0.072704	0.0220997	2.2802e-07	237	-0.15242	-0.227199	-0.0776415	0.0379574	8.01124e-05	TRUE	TRUE
Akkermansia_muciniphila	benzoate	Xenobiotics	Benzoate Metabolism	-0.0996432	-0.129414	-0.0698727	0.0151893	5.37782e-11	550	-0.0833224	-0.118347	-0.0482978	0.0178307	3.74812e-06	237	-0.142817	-0.19995	-0.0856836	0.0290005	1.6173e-06	TRUE	TRUE
Clostridium_fessum	sphingosine	Lipid	Sphingosines	0.155161	0.108738	0.201585	0.0236861	5.72502e-11	575	0.0949357	0.0424476	0.147424	0.0267236	0.000413476	296	0.375824	0.275153	0.476494	0.0511527	2.0864e-12	TRUE	TRUE
Clostridia_unclassified_SGB15402	2-hydroxydecanoate	Lipid	Fatty Acid, Monohydroxy	-0.169937	-0.220794	-0.119079	0.0259483	5.79017e-11	451	-0.168246	-0.226267	-0.110224	0.0295239	2.20347e-08	168	-0.175676	-0.283069	-0.0682834	0.0543963	0.00150294	TRUE	TRUE
Fusicatenibacter_saccharivorans	glucuronate	Carbohydrate	Aminosugar Metabolism	0.161009	0.112804	0.209213	0.0245947	5.89153e-11	702	0.155789	0.102415	0.209164	0.0271855	1.52454e-08	314	0.184543	0.0709584	0.298127	0.057728	0.00154657	TRUE	TRUE
Alistipes_shahii	deoxycholate	Lipid	Secondary Bile Acid Metabolism	-0.142175	-0.184764	-0.0995873	0.021729	6.02516e-11	561	-0.148996	-0.194914	-0.103078	0.0233774	4.10128e-10	260	-0.0988652	-0.21487	0.0171398	0.0589108	0.0945403	TRUE	TRUE
Blautia_wexlerae	N6,N6,N6-trimethyllysine	Amino Acid	Lysine Metabolism	0.159206	0.111481	0.206931	0.0243498	6.22372e-11	725	0.102137	0.0453363	0.158938	0.0289321	0.000441687	318	0.297797	0.20909	0.386504	0.0450867	1.73552e-10	TRUE	TRUE
Blautia_wexlerae	D-urobilin	Cofactors and Vitamins	Hemoglobin and Porphyrin Metabolism	0.159128	0.111401	0.206856	0.0243513	6.37383e-11	725	0.14741	0.0912523	0.203568	0.0286046	3.31619e-07	318	0.189978	0.0986627	0.281294	0.0464126	5.50922e-05	TRUE	TRUE
Clostridia_unclassified_SGB15402	1-methyl-beta-carboline-3-carboxylic acid	Xenobiotics	Food Component/Plant	0.162708	0.1138	0.211615	0.0249534	7.00903e-11	451	0.157332	0.101941	0.212724	0.0281854	4.14669e-08	168	0.182196	0.0762424	0.288151	0.0536675	0.000864885	TRUE	TRUE
Clostridia_unclassified_SGB66170	methylphosphate	Nucleotide	Purine and Pyrimidine Metabolism	-0.157892	-0.205381	-0.110402	0.0242299	7.20191e-11	394	-0.144981	-0.198647	-0.0913146	0.027297	1.87331e-07	142	-0.205854	-0.309865	-0.101842	0.0526125	0.000143299	TRUE	TRUE
Firmicutes_bacterium	N,N,N-trimethyl-5-aminovalerate	Amino Acid	Lysine Metabolism	-0.185145	-0.240863	-0.129427	0.028428	7.3771e-11	406	-0.167879	-0.230539	-0.105218	0.0318747	2.26983e-07	209	-0.25228	-0.376189	-0.128371	0.0628523	8.4373e-05	TRUE	TRUE
Clostridiaceae_bacterium	valerate (5:0)	Lipid	Short Chain Fatty Acid	0.151225	0.105675	0.196776	0.0232405	7.66835e-11	720	0.132147	0.0805414	0.183754	0.0262858	6.29518e-07	316	0.219547	0.121675	0.317418	0.0497435	1.40394e-05	TRUE	TRUE
Roseburia_intestinalis	glucuronate	Carbohydrate	Aminosugar Metabolism	0.124159	0.0867511	0.161567	0.0190861	7.75849e-11	551	0.0897722	0.0450663	0.134478	0.0227594	9.06243e-05	241	0.205655	0.136635	0.274674	0.0350372	1.47424e-08	TRUE	TRUE
Akkermansia_muciniphila	spermidine	Amino Acid	Polyamine Metabolism	-0.10121	-0.131752	-0.0706691	0.0155826	8.29904e-11	550	-0.0823907	-0.119883	-0.0448987	0.0190867	1.88301e-05	237	-0.138827	-0.191988	-0.0856659	0.0269844	5.71516e-07	TRUE	TRUE
Ruminococcaceae_bacterium	N,N,N-trimethyl-5-aminovalerate	Amino Acid	Lysine Metabolism	-0.130413	-0.169792	-0.0910352	0.0200913	8.52426e-11	700	-0.10484	-0.149411	-0.0602677	0.0227018	4.61388e-06	310	-0.222822	-0.307734	-0.137909	0.0431537	4.3828e-07	TRUE	TRUE
Ruminococcaceae_bacterium	hexadecasphinganine (d16:0)*	Lipid	Sphingolipid Synthesis	-0.119807	-0.156012	-0.0836012	0.0184725	8.83398e-11	700	-0.122313	-0.163459	-0.0811684	0.0209564	8.18058e-09	310	-0.111073	-0.188043	-0.0341021	0.0391176	0.00482906	TRUE	TRUE
Clostridia_unclassified_SGB15402	5-hydroxylysine	Amino Acid	Lysine Metabolism	-0.137832	-0.179488	-0.096176	0.0212535	8.86491e-11	451	-0.141587	-0.190628	-0.0925458	0.0249541	2.53036e-08	168	-0.127913	-0.207987	-0.0478398	0.0405585	0.00192968	TRUE	TRUE
Clostridia_bacterium	argininate*	Amino Acid	Urea cycle; Arginine and Proline Metabolism	-0.200648	-0.261309	-0.139987	0.0309503	8.99656e-11	722	-0.223185	-0.30006	-0.14631	0.039157	1.75358e-08	316	-0.163125	-0.262535	-0.0637162	0.050525	0.00138654	TRUE	TRUE
Methanobrevibacter_smithii	hexadecatrienoate (16:3n3)	Lipid	Long Chain Polyunsaturated Fatty Acid (n3 and n6)	-0.161549	-0.210399	-0.1127	0.0249236	9.06489e-11	341	-0.13925	-0.19314	-0.0853605	0.0273974	6.20196e-07	138	-0.268573	-0.38726	-0.149885	0.0600211	1.67894e-05	TRUE	TRUE
Ruminococcaceae_bacterium	5-hydroxyhexanoate	Lipid	Fatty Acid, Monohydroxy	0.125144	0.0872519	0.163035	0.0193329	9.60165e-11	700	0.123937	0.0796237	0.16825	0.02257	5.60671e-08	310	0.128469	0.0547499	0.202188	0.0374651	0.000689568	TRUE	TRUE
Ruminococcaceae_bacterium	1-methyl-beta-carboline-3-carboxylic acid	Xenobiotics	Food Component/Plant	0.120599	0.0840766	0.157121	0.0186342	9.67618e-11	700	0.107685	0.0645537	0.150816	0.0219679	1.18607e-06	310	0.153727	0.0844948	0.222959	0.0351849	1.77575e-05	TRUE	TRUE
Firmicutes_bacterium_AF16_15	N6,N6,N6-trimethyllysine	Amino Acid	Lysine Metabolism	0.125884	0.0877449	0.164022	0.0194589	9.85191e-11	658	0.0965533	0.048132	0.144975	0.0246597	9.98109e-05	297	0.174286	0.111943	0.236629	0.0316782	8.2288e-08	TRUE	TRUE
Clostridiaceae_bacterium	maltose	Carbohydrate	Glycogen Metabolism	0.159056	0.110865	0.207246	0.0245875	9.86673e-11	720	0.159672	0.106314	0.21303	0.027178	6.48017e-09	316	0.156278	0.0427413	0.269815	0.0577055	0.00713943	TRUE	TRUE
GGB9677_SGB15180	5-hydroxylysine	Amino Acid	Lysine Metabolism	-0.12069	-0.157277	-0.0841037	0.018667	1.01001e-10	341	-0.11469	-0.160378	-0.0690022	0.0232275	1.25819e-06	163	-0.131634	-0.193577	-0.0696904	0.0313682	4.98398e-05	TRUE	TRUE
GGB9631_SGB15085	N2,N6-diacetyllysine	Amino Acid	Lysine Metabolism	0.179125	0.124821	0.233429	0.0277068	1.01289e-10	114	0.0521037	-0.0607715	0.164979	0.0569737	0.362561	39	0.21847	0.154279	0.282661	0.0317089	0.026498	TRUE	TRUE
Clostridiaceae_bacterium_OM08_6BH	adenine	Nucleotide	Purine Metabolism, Adenine containing	0.181014	0.126084	0.235944	0.0280258	1.05517e-10	419	0.178401	0.11788	0.238923	0.0307895	1.36081e-08	279	0.193638	0.0604039	0.326873	0.067682	0.00455363	TRUE	TRUE
Clostridium_phoceensis	maleamate	Cofactors and Vitamins	Nicotinate and Nicotinamide Metabolism	0.142974	0.0995102	0.186437	0.0221756	1.13826e-10	670	0.129563	0.07969	0.179436	0.0253998	4.41833e-07	308	0.185965	0.0964775	0.275453	0.0454778	5.55529e-05	TRUE	TRUE
Faecalibacterium_SGB15346	inosine	Nucleotide	Purine Metabolism, (Hypo)Xanthine/Inosine containing	0.126584	0.0881002	0.165068	0.019635	1.14186e-10	606	0.130928	0.0891288	0.172728	0.0212841	1.406e-09	282	0.101763	0.00162037	0.201906	0.0508742	0.0464499	TRUE	TRUE
Firmicutes_bacterium	suberate (C8-DC)	Lipid	Fatty Acid, Dicarboxylate	0.154058	0.10719	0.200926	0.0239126	1.17502e-10	406	0.148662	0.0941268	0.203198	0.0277416	1.41785e-07	209	0.169656	0.0766641	0.262648	0.0471697	0.000404816	TRUE	TRUE
GGB9347_SGB14313	stachydrine	Xenobiotics	Food Component/Plant	-0.14821	-0.19332	-0.103101	0.0230153	1.19754e-10	268	-0.0951153	-0.154021	-0.0362094	0.0299184	0.0016545	156	-0.225179	-0.296336	-0.154022	0.036022	4.04347e-09	TRUE	TRUE
Blautia_massiliensis	ursocholate	Lipid	Secondary Bile Acid Metabolism	0.122688	0.085337	0.16004	0.0190571	1.21122e-10	670	0.100766	0.0573369	0.144196	0.0221181	6.22864e-06	303	0.185856	0.111972	0.259739	0.0375453	1.26192e-06	TRUE	TRUE
Eubacterium_rectale	N2-acetyllysine	Amino Acid	Lysine Metabolism	0.10881	0.0756313	0.141989	0.0169284	1.29563e-10	692	0.0924431	0.052052	0.132834	0.020572	8.25911e-06	304	0.143137	0.0845108	0.201764	0.0297926	2.47626e-06	TRUE	TRUE
Clostridia_bacterium	N-acetylalanine	Amino Acid	Alanine and Aspartate Metabolism	-0.185507	-0.242136	-0.128878	0.0288929	1.35814e-10	722	-0.15222	-0.224175	-0.0802646	0.0366509	3.70044e-05	316	-0.240156	-0.332553	-0.14776	0.0469608	5.5289e-07	TRUE	TRUE
GGB9347_SGB14313	cystine	Amino Acid	Methionine, Cysteine, SAM and Taurine Metabolism	-0.13204	-0.172374	-0.0917062	0.0205788	1.39621e-10	268	-0.117836	-0.169853	-0.0658191	0.0264194	1.21544e-05	156	-0.153953	-0.218775	-0.0891305	0.032815	6.02632e-06	TRUE	TRUE
Clostridia_bacterium	hyocholate	Lipid	Secondary Bile Acid Metabolism	-0.191167	-0.249601	-0.132733	0.0298139	1.43604e-10	722	-0.197174	-0.269964	-0.124385	0.0370759	1.40298e-07	316	-0.180175	-0.278854	-0.0814971	0.0501535	0.000383724	TRUE	TRUE
Blautia_wexlerae	eicosapentaenoate (EPA; 20:5n3)	Lipid	Long Chain Polyunsaturated Fatty Acid (n3 and n6)	0.159338	0.11063	0.208045	0.0248512	1.43944e-10	725	0.116971	0.0603351	0.173607	0.0288482	5.56692e-05	318	0.281243	0.184965	0.377521	0.0489348	2.15235e-08	TRUE	TRUE
Lawsonibacter_sp_NSJ_51	cytidine	Nucleotide	Pyrimidine Metabolism, Cytidine containing	-0.136129	-0.177742	-0.0945154	0.0212317	1.44019e-10	445	-0.109439	-0.162966	-0.0559118	0.0272358	6.90932e-05	229	-0.177474	-0.244268	-0.11068	0.0338982	3.79165e-07	TRUE	TRUE
Faecalibacterium_prausnitzii	branched chain 14:0 dicarboxylic acid**	Lipid	Fatty Acid, Dicarboxylate	0.144355	0.100224	0.188486	0.0225164	1.44476e-10	716	0.133748	0.086825	0.180671	0.0239003	3.13406e-08	315	0.228068	0.0959578	0.360178	0.0671446	0.000771153	TRUE	TRUE
Clostridia_unclassified_SGB15402	arginine	Amino Acid	Urea cycle; Arginine and Proline Metabolism	-0.151262	-0.19751	-0.105015	0.0235961	1.4506e-10	451	-0.144082	-0.197047	-0.0911172	0.0269507	1.44517e-07	168	-0.17484	-0.271257	-0.0784236	0.0488365	0.000452866	TRUE	TRUE
Blautia_wexlerae	hyocholate	Lipid	Secondary Bile Acid Metabolism	0.15662	0.108665	0.204574	0.024467	1.5411e-10	725	0.160098	0.105187	0.21501	0.0279697	1.53664e-08	318	0.145281	0.0459322	0.24463	0.0504955	0.00430215	TRUE	TRUE
Clostridiaceae_bacterium	malate	Energy	TCA Cycle	0.150478	0.104338	0.196619	0.0235416	1.63702e-10	720	0.125871	0.0737441	0.177998	0.0265511	2.57238e-06	316	0.240938	0.140777	0.3411	0.0509073	3.38357e-06	TRUE	TRUE
Ruthenibacterium_lactatiformans	cholesterol sulfate	Lipid	Sterol	0.135634	0.0940434	0.177224	0.0212199	1.63926e-10	716	0.126914	0.0756278	0.178199	0.0261224	1.4569e-06	317	0.152551	0.0809637	0.224139	0.0363851	3.59717e-05	TRUE	TRUE
Methanobrevibacter_smithii	stachydrine	Xenobiotics	Food Component/Plant	-0.154524	-0.201925	-0.107123	0.0241845	1.66551e-10	341	-0.111008	-0.163097	-0.0589184	0.0264822	3.5462e-05	138	-0.373161	-0.49054	-0.255782	0.0593593	5.39913e-09	TRUE	TRUE
Agathobaculum_butyriciproducens	3-hydroxy-3-methylglutarate	Lipid	Mevalonate Metabolism	0.139721	0.0968583	0.182583	0.021869	1.66982e-10	689	0.143848	0.09405	0.193646	0.025363	2.09359e-08	310	0.127759	0.0428019	0.212717	0.0431767	0.00332834	TRUE	TRUE
Faecalibacterium_prausnitzii	glycerophosphoinositol*	Lipid	Phospholipid Metabolism	0.156021	0.108131	0.20391	0.024434	1.70953e-10	716	0.148223	0.0965594	0.199887	0.0263149	2.5669e-08	315	0.204789	0.0753041	0.334274	0.0658104	0.0020326	TRUE	TRUE
GGB9347_SGB14313	benzoate	Xenobiotics	Benzoate Metabolism	-0.14557	-0.190324	-0.100815	0.0228343	1.82901e-10	268	-0.111296	-0.170109	-0.0524831	0.0298712	0.000238907	156	-0.193753	-0.263717	-0.123789	0.0354178	1.87989e-07	TRUE	TRUE
Blautia_wexlerae	octadecanedioate (C18-DC)	Lipid	Fatty Acid, Dicarboxylate	-0.153297	-0.20044	-0.106153	0.0240534	1.85139e-10	725	-0.12529	-0.181748	-0.0688322	0.0287573	1.51166e-05	318	-0.218525	-0.304871	-0.132179	0.0438867	1.16837e-06	TRUE	TRUE
Methanobrevibacter_smithii	sulfate*	Xenobiotics	Chemical	-0.155047	-0.202735	-0.107358	0.0243313	1.86196e-10	341	-0.124642	-0.176675	-0.0726091	0.0264534	3.60538e-06	138	-0.322074	-0.444678	-0.19947	0.0620016	7.51798e-07	TRUE	TRUE
Blautia_wexlerae	leucine	Amino Acid	Leucine, Isoleucine and Valine Metabolism	0.152237	0.10538	0.199094	0.0239071	1.91667e-10	725	0.128582	0.0718727	0.18529	0.0288852	9.92546e-06	318	0.203683	0.119873	0.287492	0.0425973	2.81118e-06	TRUE	TRUE
Roseburia_intestinalis	cytidine	Nucleotide	Pyrimidine Metabolism, Cytidine containing	0.117888	0.0815976	0.154178	0.0185158	1.92917e-10	551	0.0991048	0.0555442	0.142665	0.0221763	9.56393e-06	241	0.16112	0.0948449	0.227396	0.0336441	3.0057e-06	TRUE	TRUE
Roseburia_faecis	argininate*	Amino Acid	Urea cycle; Arginine and Proline Metabolism	0.116376	0.0804657	0.152286	0.0183219	2.12905e-10	588	0.106107	0.0608898	0.151324	0.0230228	4.98052e-06	262	0.134113	0.0745336	0.193693	0.0302574	1.38117e-05	TRUE	TRUE
GGB9615_SGB15053	oleate/vaccenate (18:1)	Lipid	Long Chain Monounsaturated Fatty Acid	0.141984	0.0981297	0.185837	0.0223748	2.21432e-10	533	0.1218	0.0702261	0.173375	0.026254	4.42018e-06	283	0.195547	0.111359	0.279735	0.0427696	7.27532e-06	TRUE	TRUE
Methanobrevibacter_smithii	1-methyl-beta-carboline-3-carboxylic acid	Xenobiotics	Food Component/Plant	0.158719	0.109662	0.207777	0.0250299	2.28001e-10	341	0.127594	0.0741708	0.181018	0.0271604	3.84862e-06	138	0.334088	0.206603	0.461574	0.0644702	7.97693e-07	TRUE	TRUE
Agathobaculum_butyriciproducens	hexadecatrienoate (16:3n3)	Lipid	Long Chain Polyunsaturated Fatty Acid (n3 and n6)	0.140353	0.0969587	0.183747	0.0221402	2.30852e-10	689	0.131942	0.0828241	0.181059	0.0250164	1.79263e-07	310	0.170751	0.0771722	0.26433	0.0475583	0.000385461	TRUE	TRUE
Ruminococcaceae_bacterium	D-urobilin	Cofactors and Vitamins	Hemoglobin and Porphyrin Metabolism	-0.120737	-0.15809	-0.083385	0.0190577	2.3678e-10	700	-0.102627	-0.147678	-0.0575766	0.0229456	9.02524e-06	310	-0.161015	-0.228347	-0.0936829	0.0342192	3.84934e-06	TRUE	TRUE
Clostridium_sp_AM33_3	adenosine	Nucleotide	Purine Metabolism, Adenine containing	0.179208	0.123737	0.23468	0.0283024	2.42124e-10	365	0.182217	0.117867	0.246566	0.0327227	5.04224e-08	265	0.170276	0.0592472	0.281305	0.0563887	0.00278282	TRUE	TRUE
GGB9347_SGB14313	1,7-dimethylurate	Xenobiotics	Xanthine Metabolism	-0.141927	-0.185869	-0.0979843	0.0224201	2.4462e-10	268	-0.125135	-0.185197	-0.0650733	0.0305055	5.4725e-05	156	-0.161651	-0.226962	-0.0963404	0.0330622	2.63485e-06	TRUE	TRUE
Lachnospira_eligens	hyocholate	Lipid	Secondary Bile Acid Metabolism	-0.127542	-0.16706	-0.088024	0.0201627	2.52191e-10	625	-0.117844	-0.164419	-0.0712689	0.0237172	8.73254e-07	298	-0.152821	-0.228177	-0.0774651	0.0382909	8.33474e-05	TRUE	TRUE
Fusicatenibacter_saccharivorans	docosapentaenoate (n3 DPA; 22:5n3)	Lipid	Long Chain Polyunsaturated Fatty Acid (n3 and n6)	0.153712	0.10608	0.201345	0.0243028	2.53415e-10	702	0.153371	0.0998934	0.206848	0.0272378	2.61319e-08	314	0.155046	0.0491504	0.260942	0.0538205	0.00425081	TRUE	TRUE
Faecalicatena_contorta	cytidine	Nucleotide	Pyrimidine Metabolism, Cytidine containing	-0.131804	-0.17266	-0.0909482	0.0208452	2.56534e-10	558	-0.136735	-0.183053	-0.0904163	0.0235808	1.14488e-08	177	-0.114176	-0.202171	-0.0261806	0.0445876	0.0113925	TRUE	TRUE
Clostridia_bacterium	3-methylglutarate/2-methylglutarate	Lipid	Fatty Acid, Dicarboxylate	0.18734	0.129253	0.245428	0.0296372	2.59655e-10	722	0.224127	0.152032	0.296222	0.036722	1.70423e-09	316	0.118613	0.0198559	0.21737	0.0501935	0.0187562	TRUE	TRUE
Ruminococcaceae_unclassified_SGB15265	LAHSA (18:2/OH-18:0)*	Lipid	Fatty Acid Hydroxyl Fatty Acid	0.129681	0.089453	0.169909	0.0205248	2.64541e-10	487	0.112155	0.0634807	0.160829	0.0247723	7.5363e-06	233	0.168055	0.095834	0.240276	0.0366558	7.49586e-06	TRUE	TRUE
Ruminococcaceae_bacterium	deoxycholate	Lipid	Secondary Bile Acid Metabolism	-0.121985	-0.159864	-0.0841053	0.0193265	2.75866e-10	700	-0.111751	-0.154906	-0.0685968	0.0219799	4.79639e-07	310	-0.15686	-0.236701	-0.0770186	0.0405765	0.000135353	TRUE	TRUE
Parabacteroides_johnsonii	malate	Energy	TCA Cycle	-0.145722	-0.19098	-0.100464	0.0230914	2.77829e-10	95	-0.0897479	-0.177142	-0.00235377	0.0440156	0.0443867	54	-0.166978	-0.221381	-0.112574	0.0271237	0.00959667	TRUE	TRUE
Ruminococcaceae_bacterium	N-formylanthranilic acid	Amino Acid	Tryptophan Metabolism	-0.116061	-0.152125	-0.0799966	0.0184003	2.83515e-10	700	-0.0931226	-0.135848	-0.0503974	0.0217612	2.14376e-05	310	-0.173596	-0.241412	-0.105781	0.0344647	8.21173e-07	TRUE	TRUE
GGB9615_SGB15053	hyocholate	Lipid	Secondary Bile Acid Metabolism	-0.131941	-0.172941	-0.0909405	0.020919	2.84074e-10	533	-0.112543	-0.161681	-0.0634042	0.025014	8.4055e-06	283	-0.177071	-0.252173	-0.10197	0.0381535	5.3634e-06	TRUE	TRUE
Eubacterium_rectale	N6,N6,N6-trimethyllysine	Amino Acid	Lysine Metabolism	0.107677	0.0742027	0.141151	0.017079	2.88877e-10	692	0.101853	0.0599451	0.143761	0.0213446	2.25024e-06	304	0.118042	0.0620081	0.174076	0.028475	4.44637e-05	TRUE	TRUE
Dysosmobacter_sp_NSJ_60	cholesterol sulfate	Lipid	Sterol	0.148848	0.102573	0.195123	0.0236101	2.89281e-10	486	0.0915392	0.035668	0.14741	0.0284351	0.00137247	302	0.276065	0.192694	0.359435	0.0423658	3.2387e-10	TRUE	TRUE
Clostridia_bacterium	5-hydroxyhexanoate	Lipid	Fatty Acid, Monohydroxy	0.189401	0.130517	0.248286	0.0300438	2.89722e-10	722	0.210548	0.137464	0.283632	0.0372257	2.24065e-08	316	0.149893	0.049781	0.250006	0.0508824	0.00347202	TRUE	TRUE
Faecalibacterium_prausnitzii	butyrate/isobutyrate (4:0)	Lipid	Short Chain Fatty Acid	0.147439	0.101589	0.193288	0.023393	2.92535e-10	716	0.137423	0.088082	0.186764	0.0251317	6.30592e-08	315	0.212405	0.0864713	0.338338	0.0640053	0.00101272	TRUE	TRUE
Firmicutes_bacterium	sulfate*	Xenobiotics	Chemical	-0.166614	-0.218451	-0.114777	0.0264478	2.98136e-10	406	-0.134953	-0.194641	-0.0752637	0.0303631	1.14437e-05	209	-0.266181	-0.37233	-0.160031	0.0538438	1.60034e-06	TRUE	TRUE
Clostridiaceae_bacterium	benzoate	Xenobiotics	Benzoate Metabolism	0.150003	0.103309	0.196698	0.023824	3.04799e-10	720	0.114869	0.0618189	0.167919	0.0270213	2.41203e-05	316	0.272669	0.173329	0.372008	0.0504896	1.32635e-07	TRUE	TRUE
Clostridia_bacterium	nicotinamide riboside	Cofactors and Vitamins	Nicotinate and Nicotinamide Metabolism	-0.180599	-0.236866	-0.124333	0.0287078	3.15544e-10	722	-0.172313	-0.241595	-0.103032	0.0352892	1.29161e-06	316	-0.196812	-0.293936	-0.0996888	0.0493634	8.43395e-05	TRUE	TRUE
Ruminococcaceae_bacterium	eicosapentaenoate (EPA; 20:5n3)	Lipid	Long Chain Polyunsaturated Fatty Acid (n3 and n6)	-0.124805	-0.163699	-0.0859115	0.0198442	3.18989e-10	700	-0.085228	-0.131709	-0.0387468	0.0236742	0.000340806	310	-0.218312	-0.289914	-0.14671	0.0363893	5.60593e-09	TRUE	TRUE
Blautia_wexlerae	methylurea	Amino Acid	Urea cycle; Arginine and Proline Metabolism	0.153505	0.10565	0.20136	0.0244162	3.23622e-10	725	0.123503	0.0687707	0.178235	0.0278785	1.09302e-05	318	0.252287	0.152759	0.351814	0.0505864	1.02278e-06	TRUE	TRUE
Dorea_sp_AF36_15AT	cholesterol sulfate	Lipid	Sterol	0.176697	0.121582	0.231812	0.0281203	3.3079e-10	686	0.164472	0.103452	0.225492	0.0310782	1.63284e-07	300	0.231905	0.101937	0.361873	0.0660432	0.000515441	TRUE	TRUE
Eubacterium_ramulus	glucuronate	Carbohydrate	Aminosugar Metabolism	0.13373	0.0919936	0.175465	0.0212942	3.38378e-10	622	0.110647	0.0616187	0.159676	0.0249664	1.12381e-05	283	0.195342	0.115051	0.275633	0.0407897	2.73193e-06	TRUE	TRUE
GGB9342_SGB14306	arabinose	Carbohydrate	Pentose Metabolism	-0.133431	-0.175074	-0.0917877	0.0212468	3.38493e-10	400	-0.108183	-0.160712	-0.0556542	0.0267197	6.35727e-05	213	-0.176846	-0.245915	-0.107778	0.0350386	1.01922e-06	TRUE	TRUE
Roseburia_intestinalis	inosine	Nucleotide	Purine Metabolism, (Hypo)Xanthine/Inosine containing	0.115055	0.0791215	0.150989	0.018334	3.48455e-10	551	0.102675	0.0586835	0.146667	0.0223959	5.65117e-06	241	0.140209	0.0773237	0.203094	0.0319231	1.69671e-05	TRUE	TRUE
Roseburia_faecis	malate	Energy	TCA Cycle	0.109542	0.0753002	0.143783	0.0174704	3.6078e-10	588	0.0804643	0.0393117	0.121617	0.0209533	0.000136451	262	0.175858	0.113549	0.238167	0.0316436	6.94548e-08	TRUE	TRUE
Ruminococcaceae_bacterium_D5	glucuronate	Carbohydrate	Aminosugar Metabolism	-0.153543	-0.201578	-0.105509	0.0245077	3.72562e-10	279	-0.0907489	-0.154204	-0.027294	0.0322346	0.00524504	168	-0.239566	-0.314053	-0.16508	0.0377284	2.13885e-09	TRUE	TRUE
GGB9342_SGB14306	glycerol	Lipid	Glycerolipid Metabolism	-0.160032	-0.210107	-0.109956	0.0255492	3.76013e-10	400	-0.129044	-0.194204	-0.0638838	0.0331446	0.00011605	213	-0.205405	-0.284463	-0.126346	0.0401066	6.89617e-07	TRUE	TRUE
Firmicutes_bacterium	dehydrolithocholate	Lipid	Secondary Bile Acid Metabolism	0.151874	0.104341	0.199406	0.0242518	3.79187e-10	406	0.152282	0.0958189	0.208746	0.0287223	1.99518e-07	209	0.150859	0.0616237	0.240094	0.0452642	0.00102103	TRUE	TRUE
Clostridiaceae_bacterium	arabinose	Carbohydrate	Pentose Metabolism	0.15329	0.105313	0.201267	0.0244785	3.79522e-10	720	0.138253	0.0839294	0.192576	0.0276698	7.41162e-07	316	0.20743	0.104129	0.310731	0.0525032	9.66266e-05	TRUE	TRUE
Agathobaculum_butyriciproducens	cysteinylglycine	Amino Acid	Glutathione Metabolism	0.116862	0.0802576	0.153467	0.0186762	3.91766e-10	689	0.0955309	0.0526992	0.138363	0.0218149	1.3801e-05	310	0.175408	0.104296	0.24652	0.0361402	1.94044e-06	TRUE	TRUE
Escherichia_coli	2'-deoxycytidine	Nucleotide	Pyrimidine Metabolism, Cytidine containing	-0.0796433	-0.104593	-0.0546933	0.0127298	3.93899e-10	545	-0.0748379	-0.103059	-0.0466171	0.0143666	2.71485e-07	202	-0.0972013	-0.151351	-0.0430514	0.0274617	0.000501609	TRUE	TRUE
Faecalibacterium_SGB15346	13-HODE + 9-HODE	Lipid	Fatty Acid, Monohydroxy	0.125661	0.0862939	0.165029	0.0200857	3.9436e-10	606	0.113598	0.0710523	0.156144	0.0216641	2.18523e-07	282	0.199516	0.0939987	0.305034	0.0536046	0.000239757	TRUE	TRUE
Clostridia_unclassified_SGB15402	2,6-dihydroxybenzoic acid	Xenobiotics	Drug - Topical Agents	-0.1577	-0.207108	-0.108293	0.0252084	3.95343e-10	451	-0.161694	-0.21673	-0.106657	0.0280049	1.45635e-08	168	-0.140648	-0.254902	-0.0263935	0.0578715	0.016208	TRUE	TRUE
Agathobaculum_butyriciproducens	glycerophosphoinositol*	Lipid	Phospholipid Metabolism	0.136382	0.0935953	0.179168	0.0218302	4.17386e-10	689	0.130108	0.0814711	0.178745	0.0247715	2.00871e-07	310	0.158194	0.0673093	0.249079	0.0461891	0.0006992	TRUE	TRUE
Clostridia_unclassified_SGB15402	3-methylglutarate/2-methylglutarate	Lipid	Fatty Acid, Dicarboxylate	0.142712	0.0979306	0.187493	0.0228479	4.20658e-10	451	0.1457	0.0947374	0.196662	0.0259317	3.40793e-08	168	0.132342	0.0369703	0.227714	0.0483074	0.00684945	TRUE	TRUE
Faecalibacterium_prausnitzii	benzoate	Xenobiotics	Benzoate Metabolism	0.144721	0.0992987	0.190144	0.0231752	4.24699e-10	716	0.117155	0.0683189	0.165991	0.0248746	2.98952e-06	315	0.326039	0.20052	0.451559	0.0637949	5.67731e-07	TRUE	TRUE
Blautia_wexlerae	2-hydroxydecanoate	Lipid	Fatty Acid, Monohydroxy	0.157994	0.108382	0.207606	0.0253128	4.32884e-10	725	0.109966	0.0529057	0.167026	0.0290641	0.000167492	318	0.308857	0.207511	0.410203	0.0515107	5.7591e-09	TRUE	TRUE
Lachnospiraceae_bacterium	cholesterol sulfate	Lipid	Sterol	-0.227204	-0.298556	-0.155852	0.0364047	4.34593e-10	726	-0.190308	-0.271711	-0.108905	0.0414636	5.23639e-06	318	-0.351335	-0.500967	-0.201702	0.076053	5.71927e-06	TRUE	TRUE
Dorea_sp_AF36_15AT	N,N,N-trimethyl-5-aminovalerate	Amino Acid	Lysine Metabolism	0.181181	0.124266	0.238096	0.029039	4.39701e-10	686	0.163465	0.101194	0.225735	0.031715	3.34604e-07	300	0.273071	0.13093	0.415213	0.0722291	0.000189513	TRUE	TRUE
GGB35068_SGB47850	2,4,6-trihydroxybenzoate	Xenobiotics	Benzoate Metabolism	0.185472	0.127184	0.24376	0.0297393	4.47236e-10	282	0.155928	0.0850783	0.226778	0.0359928	2.06901e-05	108	0.249039	0.144378	0.3537	0.0527956	1.14938e-05	TRUE	TRUE
Faecalibacillus_intestinalis	spermidine	Amino Acid	Polyamine Metabolism	0.125942	0.0863468	0.165537	0.020202	4.5431e-10	610	0.0934121	0.0446575	0.142167	0.0248258	0.000184588	289	0.189709	0.121297	0.258122	0.0347584	1.05247e-07	TRUE	TRUE
GGB9342_SGB14306	5-hydroxypicolinic acid	Amino Acid	Tryptophan Metabolism	-0.158159	-0.207921	-0.108398	0.0253891	4.6815e-10	400	-0.159871	-0.223446	-0.0962965	0.0323383	1.13629e-06	213	-0.155409	-0.236214	-0.0746035	0.0409925	0.000196446	TRUE	TRUE
Intestinimonas_massiliensis	2'-deoxycytidine	Nucleotide	Pyrimidine Metabolism, Cytidine containing	-0.13593	-0.178701	-0.0931583	0.0218224	4.69765e-10	365	-0.0949964	-0.150827	-0.0391659	0.0283908	0.000908446	213	-0.195032	-0.26228	-0.127785	0.0341149	3.84176e-08	TRUE	TRUE
GGB9677_SGB15180	cysteine	Amino Acid	Methionine, Cysteine, SAM and Taurine Metabolism	-0.125726	-0.165291	-0.0861616	0.0201865	4.71673e-10	341	-0.122231	-0.172282	-0.0721808	0.0254456	2.3687e-06	163	-0.131661	-0.197137	-0.0661844	0.0331573	0.000112772	TRUE	TRUE
Ruminococcaceae_bacterium_D5	inosine	Nucleotide	Purine Metabolism, (Hypo)Xanthine/Inosine containing	-0.151532	-0.199219	-0.103845	0.0243303	4.72081e-10	279	-0.111121	-0.174979	-0.0472632	0.0324395	0.000707718	168	-0.203496	-0.27612	-0.130871	0.0367854	1.25474e-07	TRUE	TRUE
Ruminococcus_torques	lithocholate	Lipid	Secondary Bile Acid Metabolism	0.145181	0.0994526	0.190909	0.0233313	4.88986e-10	712	0.124011	0.0725781	0.175444	0.026197	2.67834e-06	315	0.226371	0.12543	0.327312	0.0513029	1.41319e-05	TRUE	TRUE
Dysosmobacter_welbionis	3-hydroxyoleate*	Lipid	Fatty Acid, Monohydroxy	-0.122131	-0.1606	-0.0836614	0.0196275	4.89556e-10	645	-0.0959663	-0.141067	-0.0508659	0.0229676	3.34537e-05	316	-0.192978	-0.267339	-0.118617	0.037794	5.87687e-07	TRUE	TRUE
Anaerobutyricum_hallii	cholesterol sulfate	Lipid	Sterol	0.156102	0.106915	0.20529	0.0250963	4.96724e-10	705	0.157477	0.106516	0.208437	0.025956	2.17518e-09	313	0.136383	-0.057087	0.329853	0.0983282	0.166443	TRUE	TRUE
Roseburia_intestinalis	5-hydroxylysine	Amino Acid	Lysine Metabolism	0.101653	0.0695733	0.133732	0.0163674	5.27575e-10	551	0.0769387	0.0364805	0.117397	0.0205969	0.000207126	241	0.144001	0.0908893	0.197113	0.0269617	2.21136e-07	TRUE	TRUE
Akkermansia_muciniphila	myo-inositol	Lipid	Inositol Metabolism	-0.0943681	-0.12415	-0.0645861	0.0151951	5.28464e-10	550	-0.0789421	-0.11588	-0.0420046	0.0188045	3.16995e-05	237	-0.123392	-0.174208	-0.0725768	0.0257939	3.06117e-06	TRUE	TRUE
Blautia_wexlerae	behenoyl ethanolamide (22:0)*	Lipid	Endocannabinoid	0.141976	0.097149	0.186803	0.0228714	5.38076e-10	725	0.089283	0.0378343	0.140732	0.0262059	0.000694638	318	0.310411	0.218229	0.402593	0.0468531	1.51643e-10	TRUE	TRUE
Methanobrevibacter_smithii	glycerophosphoinositol*	Lipid	Phospholipid Metabolism	-0.162087	-0.213299	-0.110875	0.0261291	5.52893e-10	341	-0.146657	-0.202864	-0.0904501	0.0285755	4.86069e-07	138	-0.240801	-0.368428	-0.113173	0.0645421	0.00028856	TRUE	TRUE
Methanobrevibacter_smithii	methylphosphate	Nucleotide	Purine and Pyrimidine Metabolism	-0.145703	-0.191751	-0.0996556	0.0234941	5.58604e-10	341	-0.113666	-0.165012	-0.0623212	0.0261038	1.77408e-05	138	-0.282323	-0.388919	-0.175728	0.053906	6.34381e-07	TRUE	TRUE
GGB9677_SGB15180	behenoyl ethanolamide (22:0)*	Lipid	Endocannabinoid	-0.115509	-0.152018	-0.0790006	0.0186273	5.60782e-10	341	-0.108756	-0.155312	-0.0621996	0.0236692	6.14165e-06	163	-0.126498	-0.186118	-0.0668779	0.0301916	4.76017e-05	TRUE	TRUE
Faecalibacterium_SGB15346	5-hydroxypicolinic acid	Amino Acid	Tryptophan Metabolism	0.133544	0.0913351	0.175754	0.0215357	5.60851e-10	606	0.138479	0.0926533	0.184305	0.0233341	4.99153e-09	282	0.105182	-0.00493434	0.215299	0.0559411	0.0611462	TRUE	TRUE
GGB9342_SGB14306	2,6-dihydroxybenzoic acid	Xenobiotics	Drug - Topical Agents	-0.136555	-0.179746	-0.093364	0.0220366	5.76502e-10	400	-0.0937586	-0.14684	-0.040677	0.0270008	0.000572771	213	-0.22193	-0.297104	-0.146755	0.0381361	2.21337e-08	TRUE	TRUE
Clostridia_bacterium	2,6-dihydroxybenzoic acid	Xenobiotics	Drug - Topical Agents	-0.188853	-0.248617	-0.12909	0.030492	5.88236e-10	722	-0.181959	-0.253243	-0.110676	0.0363087	6.8185e-07	316	-0.20535	-0.315856	-0.094844	0.0561649	0.00030384	TRUE	TRUE
Dorea_sp_AF36_15AT	glycodeoxycholate	Lipid	Secondary Bile Acid Metabolism	0.173857	0.118761	0.228953	0.0281105	6.21922e-10	686	0.158763	0.0951449	0.222381	0.0324013	1.20486e-06	300	0.219795	0.108558	0.331032	0.0565251	0.000124904	TRUE	TRUE
Faecalibacterium_SGB15346	hexadecatrienoate (16:3n3)	Lipid	Long Chain Polyunsaturated Fatty Acid (n3 and n6)	0.126019	0.0860672	0.165971	0.0203839	6.31856e-10	606	0.122084	0.0787401	0.165428	0.0220705	4.74214e-08	282	0.148853	0.0441978	0.253508	0.0531664	0.00547707	TRUE	TRUE
Firmicutes_bacterium	biotin	Cofactors and Vitamins	Biotin Metabolism	0.152237	0.103953	0.200521	0.024635	6.4219e-10	406	0.129855	0.0741306	0.18558	0.0283464	6.26611e-06	209	0.221315	0.12314	0.319489	0.0497987	1.45264e-05	TRUE	TRUE
Agathobaculum_butyriciproducens	dehydrolithocholate	Lipid	Secondary Bile Acid Metabolism	-0.126335	-0.16641	-0.0862611	0.0204464	6.45706e-10	689	-0.121993	-0.167358	-0.0766287	0.0231049	1.74841e-07	310	-0.142014	-0.228403	-0.055625	0.0439042	0.00135606	TRUE	TRUE
Clostridia_unclassified_SGB66170	2-hydroxydecanoate	Lipid	Fatty Acid, Monohydroxy	-0.1627	-0.214343	-0.111058	0.0263486	6.61981e-10	394	-0.167031	-0.224937	-0.109124	0.0294536	2.79062e-08	142	-0.14535	-0.261904	-0.0287947	0.0589575	0.0149544	TRUE	TRUE
Faecalibacterium_SGB15346	hexadecadienoate (16:2n6)	Lipid	Long Chain Polyunsaturated Fatty Acid (n3 and n6)	0.129356	0.0882869	0.170426	0.0209541	6.68746e-10	606	0.125695	0.0813897	0.17	0.0225598	3.81421e-08	282	0.152366	0.0410435	0.26369	0.0565539	0.00749037	TRUE	TRUE
Methanobrevibacter_smithii	glucuronate	Carbohydrate	Aminosugar Metabolism	-0.149254	-0.196735	-0.101773	0.0242254	7.22744e-10	341	-0.126103	-0.177488	-0.0747184	0.026124	2.10701e-06	138	-0.291386	-0.419385	-0.163386	0.0647301	1.46769e-05	TRUE	TRUE
Fusicatenibacter_saccharivorans	behenoyl ethanolamide (22:0)*	Lipid	Endocannabinoid	0.141231	0.0962958	0.186165	0.0229263	7.26588e-10	702	0.128321	0.0778991	0.178744	0.0256817	7.40223e-07	314	0.191893	0.0917897	0.291995	0.0508763	0.000195163	TRUE	TRUE
GGB9677_SGB15180	cysteinylglycine	Amino Acid	Glutathione Metabolism	-0.109209	-0.14401	-0.0744083	0.0177558	7.71873e-10	341	-0.0931245	-0.137424	-0.0488248	0.0225219	4.5119e-05	163	-0.135625	-0.19262	-0.0786299	0.0288625	5.86413e-06	TRUE	TRUE
Faecalibacillus_intestinalis	deoxycholate	Lipid	Secondary Bile Acid Metabolism	0.124143	0.0845797	0.163707	0.0201858	7.74743e-10	610	0.127261	0.0815055	0.173017	0.0232988	6.90569e-08	289	0.114757	0.0351962	0.194318	0.0404226	0.00485333	TRUE	TRUE
Ruminococcaceae_unclassified_SGB15265	3-hydroxyoleate*	Lipid	Fatty Acid, Monohydroxy	0.12317	0.0838299	0.162511	0.020072	8.44033e-10	487	0.0845678	0.0380463	0.131089	0.0236768	0.000390443	233	0.221788	0.147227	0.296349	0.0378436	1.64561e-08	TRUE	TRUE
Agathobaculum_butyriciproducens	bilirubin degradation product, C16H18N2O5 (3)**	Partially Characterized Molecules	Partially Characterized Molecules	0.127043	0.0864656	0.167621	0.0207032	8.44165e-10	689	0.120065	0.0731488	0.166981	0.0238951	6.45033e-07	310	0.148055	0.0664687	0.229641	0.0414633	0.000416996	TRUE	TRUE
Ruthenibacterium_lactatiformans	12-ketolithocholate	Lipid	Secondary Bile Acid Metabolism	0.127724	0.0869106	0.168537	0.0208234	8.58823e-10	716	0.14368	0.0942137	0.193146	0.0251957	1.7846e-08	317	0.0933368	0.0205634	0.16611	0.0369878	0.0121209	TRUE	TRUE
Clostridiaceae_bacterium	argininate*	Amino Acid	Urea cycle; Arginine and Proline Metabolism	0.15468	0.105235	0.204124	0.0252271	8.70626e-10	720	0.163387	0.105759	0.221015	0.0293529	3.68344e-08	316	0.130071	0.0329828	0.227159	0.0493453	0.00881342	TRUE	TRUE
Agathobaculum_butyriciproducens	hexadecadienoate (16:2n6)	Lipid	Long Chain Polyunsaturated Fatty Acid (n3 and n6)	0.138421	0.0940636	0.182779	0.0226319	9.58335e-10	689	0.124588	0.0746057	0.174571	0.0254569	1.23299e-06	310	0.190577	0.0933135	0.28784	0.0494307	0.000141345	TRUE	TRUE
Lacrimispora_amygdalina	adenine	Nucleotide	Purine Metabolism, Adenine containing	0.146564	0.0995897	0.193538	0.0239669	9.64013e-10	422	0.15912	0.10413	0.21411	0.0279758	2.42544e-08	285	0.111928	0.0204692	0.203386	0.0464645	0.0166508	TRUE	TRUE
Ruminococcaceae_unclassified_SGB15265	phosphate	Energy	Oxidative Phosphorylation	0.125614	0.0853467	0.165881	0.0205448	9.70772e-10	487	0.0858302	0.0370162	0.134644	0.0248435	0.00059962	233	0.211677	0.139684	0.28367	0.0365403	2.2811e-08	TRUE	TRUE
GGB9342_SGB14306	glycerophosphoinositol*	Lipid	Phospholipid Metabolism	-0.141977	-0.187549	-0.0964049	0.0232515	1.02063e-09	400	-0.112784	-0.173699	-0.0518698	0.0309852	0.000309019	213	-0.179603	-0.248945	-0.110261	0.0351773	7.43102e-07	TRUE	TRUE
GGB9677_SGB15180	N,N,N-trimethyl-5-aminovalerate	Amino Acid	Lysine Metabolism	-0.14085	-0.186089	-0.0956117	0.0230814	1.04536e-09	341	-0.114541	-0.167584	-0.0614968	0.0269673	2.80444e-05	163	-0.212921	-0.301059	-0.124783	0.0446332	4.15044e-06	TRUE	TRUE
Firmicutes_bacterium	2-hydroxydecanoate	Lipid	Fatty Acid, Monohydroxy	-0.168912	-0.223183	-0.11464	0.0276902	1.06034e-09	406	-0.121758	-0.185484	-0.0580316	0.0324168	0.000198356	209	-0.296172	-0.401161	-0.191184	0.0532549	8.34704e-08	TRUE	TRUE
Clostridia_unclassified_SGB15402	N6,N6,N6-trimethyllysine	Amino Acid	Lysine Metabolism	-0.147052	-0.194305	-0.0997999	0.0241088	1.06381e-09	451	-0.13187	-0.187076	-0.076664	0.0280911	3.60476e-06	168	-0.189502	-0.282237	-0.0967662	0.0469721	8.39768e-05	TRUE	TRUE
GGB9677_SGB15180	bilirubin (Z,Z)	Cofactors and Vitamins	Hemoglobin and Porphyrin Metabolism	-0.127438	-0.168395	-0.0864814	0.0208966	1.07066e-09	341	-0.145258	-0.198998	-0.0915185	0.0273211	1.95005e-07	163	-0.102318	-0.166374	-0.0382627	0.0324378	0.0019328	TRUE	TRUE
Agathobaculum_butyriciproducens	docosapentaenoate (n3 DPA; 22:5n3)	Lipid	Long Chain Polyunsaturated Fatty Acid (n3 and n6)	0.129434	0.0878156	0.171053	0.0212343	1.09087e-09	689	0.106069	0.0587775	0.153361	0.0240864	1.23511e-05	310	0.210938	0.12242	0.299457	0.0449863	4.15726e-06	TRUE	TRUE
Flavonifractor_plautii	hyocholate	Lipid	Secondary Bile Acid Metabolism	0.115045	0.0780342	0.152056	0.0188835	1.11255e-09	550	0.111715	0.0679659	0.155464	0.0222722	7.16641e-07	259	0.12356	0.0534298	0.19369	0.0356136	0.000617918	TRUE	TRUE
Faecalicatena_fissicatena	stachydrine	Xenobiotics	Food Component/Plant	0.11695	0.0792579	0.154643	0.0192312	1.19231e-09	548	0.099861	0.0574992	0.142223	0.0215657	4.58701e-06	270	0.183313	0.0996432	0.266982	0.0424973	2.27475e-05	TRUE	TRUE
Eubacterium_rectale	beta-sitosterol	Lipid	Sterol	0.107928	0.0731193	0.142736	0.0177597	1.22364e-09	692	0.0891789	0.0463908	0.131967	0.0217928	4.78542e-05	304	0.144998	0.0846969	0.2053	0.0306437	3.48878e-06	TRUE	TRUE
Ruminococcaceae_bacterium_D5	5-hydroxylysine	Amino Acid	Lysine Metabolism	-0.122584	-0.162123	-0.0830445	0.0201734	1.22832e-09	279	-0.0891128	-0.140788	-0.0374373	0.0262508	0.00080114	168	-0.170863	-0.233107	-0.108619	0.0315276	2.15377e-07	TRUE	TRUE
Firmicutes_bacterium_AF16_15	biotin	Cofactors and Vitamins	Biotin Metabolism	-0.120011	-0.158733	-0.0812882	0.0197568	1.24441e-09	658	-0.111628	-0.158245	-0.0650117	0.0237406	3.1482e-06	297	-0.138893	-0.209015	-0.0687707	0.0356309	0.000120378	TRUE	TRUE
Akkermansia_muciniphila	N6,N6,N6-trimethyllysine	Amino Acid	Lysine Metabolism	-0.0909675	-0.12033	-0.0616051	0.0149811	1.262e-09	550	-0.0583557	-0.0948831	-0.0218283	0.0185957	0.00179432	237	-0.151273	-0.201091	-0.101455	0.0252875	8.27459e-09	TRUE	TRUE
GGB9347_SGB14313	mannose	Carbohydrate	Fructose, Mannose and Galactose Metabolism	-0.148687	-0.1967	-0.100674	0.0244968	1.28187e-09	268	-0.127585	-0.191979	-0.0631916	0.0327055	0.000122016	156	-0.175656	-0.248692	-0.10262	0.0369732	4.67352e-06	TRUE	TRUE
Clostridia_bacterium	biliverdin	Cofactors and Vitamins	Hemoglobin and Porphyrin Metabolism	-0.190865	-0.252501	-0.129229	0.0314476	1.28471e-09	722	-0.203834	-0.281318	-0.126349	0.0394675	3.12671e-07	316	-0.168314	-0.270713	-0.0659155	0.0520445	0.00135415	TRUE	TRUE
Intestinimonas_massiliensis	glucuronate	Carbohydrate	Aminosugar Metabolism	-0.137012	-0.181281	-0.0927421	0.0225869	1.31145e-09	365	-0.0871173	-0.143299	-0.030936	0.0285692	0.00247346	213	-0.220187	-0.292899	-0.147476	0.0368868	1.0346e-08	TRUE	TRUE
Agathobaculum_butyriciproducens	3-methylglutaconate	Amino Acid	Leucine, Isoleucine and Valine Metabolism	0.126493	0.0856159	0.167369	0.0208559	1.3188e-09	689	0.132817	0.0869934	0.17864	0.0233384	1.88025e-08	310	0.101422	0.00998566	0.192858	0.0464692	0.0298649	TRUE	TRUE
Firmicutes_bacterium_AF16_15	5-hydroxylysine	Amino Acid	Lysine Metabolism	0.107316	0.0726249	0.142007	0.0176997	1.33503e-09	658	0.100496	0.0570692	0.143923	0.0221162	6.58245e-06	297	0.119465	0.0613701	0.17756	0.0295196	6.66557e-05	TRUE	TRUE
GGB9347_SGB14313	biotin	Cofactors and Vitamins	Biotin Metabolism	0.130555	0.0883407	0.172769	0.0215382	1.34822e-09	268	0.100876	0.0450372	0.156716	0.0283608	0.000447673	156	0.170996	0.105598	0.236393	0.0331061	7.81718e-07	TRUE	TRUE
Clostridia_unclassified_SGB66170	3-methylglutaconate	Amino Acid	Leucine, Isoleucine and Valine Metabolism	-0.144374	-0.191124	-0.097624	0.0238524	1.42342e-09	394	-0.147431	-0.199436	-0.0954256	0.0264521	4.6749e-08	142	-0.131074	-0.240146	-0.0220017	0.0551724	0.0189324	TRUE	TRUE
Roseburia_faecis	stachydrine	Xenobiotics	Food Component/Plant	0.10536	0.0712246	0.139495	0.0174162	1.45266e-09	588	0.0745106	0.0328672	0.116154	0.0212032	0.000475991	262	0.169339	0.109213	0.229466	0.0305353	7.26254e-08	TRUE	TRUE
Blautia_SGB4805	3-methylglutaconate	Amino Acid	Leucine, Isoleucine and Valine Metabolism	-0.140874	-0.186516	-0.0952317	0.0232872	1.45384e-09	617	-0.134735	-0.187269	-0.0822016	0.0267508	6.25259e-07	288	-0.160081	-0.253218	-0.0669432	0.0473196	0.000818243	TRUE	TRUE
Clostridia_bacterium	deoxycholate	Lipid	Secondary Bile Acid Metabolism	-0.182698	-0.241933	-0.123462	0.0302227	1.4936e-09	722	-0.122821	-0.19502	-0.0506224	0.036775	0.00088347	316	-0.307283	-0.411654	-0.202913	0.0530467	1.83643e-08	TRUE	TRUE
GGB9787_SGB15410	N6,N6,N6-trimethyllysine	Amino Acid	Lysine Metabolism	-0.171324	-0.226901	-0.115746	0.0283563	1.52389e-09	412	-0.128078	-0.196311	-0.0598459	0.0347106	0.000255936	205	-0.258094	-0.355035	-0.161152	0.0491674	3.88546e-07	TRUE	TRUE
Blautia_wexlerae	5-hydroxylysine	Amino Acid	Lysine Metabolism	0.130033	0.0878374	0.172229	0.0215289	1.54175e-09	725	0.0660967	0.0158878	0.116306	0.0255745	0.00994962	318	0.285545	0.207071	0.364018	0.0398854	6.72638e-12	TRUE	TRUE
Clostridiaceae_bacterium	isocaproate (i6:0)	Lipid	Fatty Acid, Branched	0.125034	0.0844316	0.165637	0.020716	1.5834e-09	720	0.109308	0.0623004	0.156315	0.0239435	5.87712e-06	316	0.171857	0.0905698	0.253145	0.0413147	4.13591e-05	TRUE	TRUE
GGB9522_SGB14921	1,3-dimethylurate	Xenobiotics	Xanthine Metabolism	0.190379	0.128541	0.252216	0.0315504	1.59839e-09	555	0.162311	0.0937161	0.230907	0.0349218	4.20743e-06	258	0.315048	0.170112	0.459983	0.0735997	2.65348e-05	TRUE	TRUE
Ruminococcaceae_bacterium	cholesterol	Lipid	Sterol	-0.115464	-0.152975	-0.077953	0.0191387	1.60917e-09	700	-0.112665	-0.156165	-0.0691648	0.0221558	4.73587e-07	310	-0.123694	-0.198443	-0.0489446	0.0379886	0.00125753	TRUE	TRUE
Alistipes_ihumii	adenosine	Nucleotide	Purine Metabolism, Adenine containing	-0.126311	-0.167381	-0.0852407	0.0209546	1.66168e-09	486	-0.106667	-0.15589	-0.0574438	0.0250515	2.48479e-05	244	-0.172075	-0.247392	-0.0967577	0.0382365	1.07241e-05	TRUE	TRUE
Lawsonibacter_sp_NSJ_51	3-methylglutarate/2-methylglutarate	Lipid	Fatty Acid, Dicarboxylate	0.118576	0.0800089	0.157144	0.0196776	1.6811e-09	445	0.0902954	0.0396685	0.140922	0.0257601	0.000503209	229	0.158198	0.0981182	0.218278	0.0304908	4.74542e-07	TRUE	TRUE
Roseburia_inulinivorans	3-methylglutarate/2-methylglutarate	Lipid	Fatty Acid, Dicarboxylate	-0.109935	-0.145706	-0.0741638	0.0182508	1.70629e-09	633	-0.111408	-0.155591	-0.0672245	0.0224998	9.49076e-07	292	-0.107101	-0.168521	-0.045681	0.0312069	0.000687381	TRUE	TRUE
Ruminococcaceae_bacterium	25-hydroxycholesterol sulfate	Lipid	Sterol	-0.114006	-0.151161	-0.0768503	0.0189572	1.8116e-09	700	-0.0995527	-0.143893	-0.0552126	0.0225837	1.20789e-05	310	-0.148483	-0.217116	-0.0798494	0.0348805	2.7726e-05	TRUE	TRUE
GGB9677_SGB15180	oleate/vaccenate (18:1)	Lipid	Long Chain Monounsaturated Fatty Acid	0.13028	0.0878071	0.172752	0.0216701	1.8329e-09	341	0.123752	0.0728706	0.174634	0.0258682	2.57799e-06	163	0.145638	0.0672805	0.223996	0.0396804	0.00033159	TRUE	TRUE
Clostridia_unclassified_SGB66170	arginine	Amino Acid	Urea cycle; Arginine and Proline Metabolism	-0.144621	-0.191805	-0.0974368	0.0240741	1.88591e-09	394	-0.134374	-0.188027	-0.0807209	0.0272902	1.26201e-06	142	-0.180572	-0.281625	-0.0795188	0.0511162	0.000562446	TRUE	TRUE
GGB9557_SGB14966	picolinate	Amino Acid	Tryptophan Metabolism	0.181245	0.122084	0.240407	0.0301849	1.91923e-09	408	0.104754	0.0338769	0.175631	0.036055	0.00387209	199	0.360483	0.251644	0.469323	0.0551918	5.57985e-10	TRUE	TRUE
Escherichia_coli	cytidine	Nucleotide	Pyrimidine Metabolism, Cytidine containing	-0.0736828	-0.0977364	-0.0496291	0.0122725	1.92648e-09	545	-0.0716647	-0.0984794	-0.04485	0.0136508	2.20028e-07	202	-0.0821896	-0.137454	-0.0269251	0.0280269	0.00376553	TRUE	TRUE
Alistipes_ihumii	biotin	Cofactors and Vitamins	Biotin Metabolism	0.126523	0.0852069	0.167839	0.0210801	1.9488e-09	486	0.0909432	0.0427368	0.139149	0.0245341	0.000235469	244	0.226875	0.145714	0.308036	0.0412031	9.47265e-08	TRUE	TRUE
Roseburia_inulinivorans	cytidine	Nucleotide	Pyrimidine Metabolism, Cytidine containing	0.110198	0.0742012	0.146195	0.018366	1.97207e-09	633	0.121603	0.0785533	0.164654	0.0219227	4.30436e-08	292	0.0833496	0.0171502	0.149549	0.0336353	0.013787	TRUE	TRUE
Clostridiaceae_bacterium	adenosine	Nucleotide	Purine Metabolism, Adenine containing	0.14234	0.095835	0.188845	0.0237275	1.98598e-09	720	0.134287	0.0804733	0.188101	0.0274104	1.19192e-06	316	0.166411	0.0731681	0.259655	0.0473912	0.000512238	TRUE	TRUE
Methanobrevibacter_smithii	5-hydroxylysine	Amino Acid	Lysine Metabolism	-0.12564	-0.166699	-0.0845817	0.0209487	2.00339e-09	341	-0.104581	-0.150268	-0.0588949	0.0232269	9.27972e-06	138	-0.217469	-0.313378	-0.121559	0.0485021	1.59432e-05	TRUE	TRUE
Faecalibacterium_SGB15346	3-hydroxy-3-methylglutarate	Lipid	Mevalonate Metabolism	0.121008	0.0814585	0.160558	0.0201788	2.01255e-09	606	0.120931	0.0772533	0.164609	0.0222403	7.88812e-08	282	0.121369	0.0269	0.215837	0.0479915	0.0120089	TRUE	TRUE
Roseburia_intestinalis	spermidine	Amino Acid	Polyamine Metabolism	0.112898	0.0759943	0.149802	0.0188288	2.02208e-09	551	0.108471	0.0630989	0.153843	0.0230986	3.36149e-06	241	0.121665	0.0576323	0.185698	0.0325056	0.000228818	TRUE	TRUE
GGB9615_SGB15053	linoleate (18:2n6)	Lipid	Long Chain Polyunsaturated Fatty Acid (n3 and n6)	0.136374	0.0917043	0.181044	0.0227911	2.18198e-09	533	0.12873	0.0762978	0.181162	0.0266906	1.86222e-06	283	0.156953	0.0707515	0.243154	0.0437924	0.000399459	TRUE	TRUE
Ruthenibacterium_lactatiformans	hexadecatrienoate (16:3n3)	Lipid	Long Chain Polyunsaturated Fatty Acid (n3 and n6)	-0.132645	-0.176113	-0.0891779	0.0221776	2.21723e-09	716	-0.0810338	-0.136133	-0.0259341	0.028065	0.00400316	317	-0.218464	-0.289667	-0.147261	0.0361896	4.46551e-09	TRUE	TRUE
Eubacterium_ramulus	25-hydroxycholesterol sulfate	Lipid	Sterol	0.122749	0.0825227	0.162975	0.020524	2.22106e-09	622	0.123706	0.0739007	0.173512	0.0253619	1.36806e-06	283	0.120933	0.0521639	0.189701	0.0349361	0.000621779	TRUE	TRUE
GGB9342_SGB14306	butyrate/isobutyrate (4:0)	Lipid	Short Chain Fatty Acid	-0.128728	-0.170932	-0.0865244	0.0215328	2.25588e-09	400	-0.128014	-0.180716	-0.0753112	0.0268079	2.57721e-06	213	-0.130027	-0.201283	-0.05877	0.0361486	0.000402798	TRUE	TRUE
Firmicutes_bacterium	stachydrine	Xenobiotics	Food Component/Plant	-0.159488	-0.211787	-0.107189	0.0266838	2.27329e-09	406	-0.0944782	-0.154401	-0.0345554	0.0304821	0.00207906	209	-0.372671	-0.481492	-0.26385	0.0551989	1.49555e-10	TRUE	TRUE
Flavonifractor_plautii	25-hydroxycholesterol sulfate	Lipid	Sterol	0.111751	0.0750973	0.148405	0.0187012	2.29223e-09	550	0.0989111	0.0542356	0.143587	0.0227438	1.63318e-05	259	0.138552	0.0738451	0.20326	0.0328597	3.48894e-05	TRUE	TRUE
Methanobrevibacter_smithii	maltose	Carbohydrate	Glycogen Metabolism	-0.145323	-0.192995	-0.0976506	0.024323	2.30515e-09	341	-0.13028	-0.181144	-0.079417	0.0258588	7.69969e-07	138	-0.2608	-0.402476	-0.119124	0.0716465	0.000389319	TRUE	TRUE
Blautia_wexlerae	3-methylhistidine	Amino Acid	Histidine Metabolism	0.133806	0.0898888	0.177723	0.0224072	2.34982e-09	725	0.0958589	0.045728	0.14599	0.0255347	0.000188078	318	0.260875	0.168943	0.352808	0.0467263	5.1317e-08	TRUE	TRUE
Butyricicoccus_sp_AM29_23AC	biotin	Cofactors and Vitamins	Biotin Metabolism	-0.157228	-0.208833	-0.105623	0.0263295	2.35003e-09	346	-0.140314	-0.197503	-0.083125	0.0290762	2.11701e-06	183	-0.234278	-0.356723	-0.111832	0.062058	0.000219705	TRUE	TRUE
Ruminococcaceae_bacterium	N-propionylmethionine	Amino Acid	Methionine, Cysteine, SAM and Taurine Metabolism	-0.106941	-0.14206	-0.071823	0.0179179	2.39578e-09	700	-0.0967713	-0.14105	-0.0524925	0.0225525	2.0603e-05	310	-0.124349	-0.182407	-0.0662918	0.0295058	3.31409e-05	TRUE	TRUE
GGB9787_SGB15410	sulfate*	Xenobiotics	Chemical	-0.183991	-0.244466	-0.123516	0.0308553	2.47604e-09	412	-0.177363	-0.249959	-0.104768	0.0369302	2.20826e-06	205	-0.199314	-0.310028	-0.0885993	0.0561528	0.000484173	TRUE	TRUE
Roseburia_faecis	sulfate*	Xenobiotics	Chemical	0.110024	0.0738565	0.146191	0.018453	2.48599e-09	588	0.10377	0.0601523	0.147388	0.0222086	3.71635e-06	262	0.123968	0.0586662	0.189269	0.0331632	0.000228715	TRUE	TRUE
Clostridium_sp_AM22_11AC	spermidine	Amino Acid	Polyamine Metabolism	0.126515	0.0849203	0.16811	0.0212223	2.50038e-09	473	0.0909315	0.0394287	0.142434	0.0262101	0.000570513	288	0.194257	0.123077	0.265436	0.0361634	1.63391e-07	TRUE	TRUE
Lawsonibacter_sp_NSJ_51	suberate (C8-DC)	Lipid	Fatty Acid, Dicarboxylate	0.119161	0.0799469	0.158375	0.0200075	2.58773e-09	445	0.106837	0.0558092	0.157865	0.0259641	4.63121e-05	229	0.137176	0.0753205	0.199032	0.0313922	1.9064e-05	TRUE	TRUE
Clostridia_unclassified_SGB15402	hexadecatrienoate (16:3n3)	Lipid	Long Chain Polyunsaturated Fatty Acid (n3 and n6)	-0.154815	-0.205813	-0.103816	0.0260201	2.68441e-09	451	-0.155945	-0.214954	-0.096936	0.0300261	3.14686e-07	168	-0.151408	-0.254349	-0.0484673	0.0521411	0.00421514	TRUE	TRUE
GGB3571_SGB4778	biotin	Cofactors and Vitamins	Biotin Metabolism	-0.189336	-0.251765	-0.126907	0.031852	2.77731e-09	560	-0.184833	-0.253668	-0.115998	0.0350445	1.95444e-07	266	-0.210728	-0.361119	-0.0603376	0.0763809	0.00621648	TRUE	TRUE
Eubacterium_rectale	spermidine	Amino Acid	Polyamine Metabolism	0.102982	0.069014	0.13695	0.017331	2.81422e-09	692	0.0954364	0.053262	0.137611	0.0214802	1.03607e-05	304	0.117056	0.0593284	0.174784	0.0293358	8.35191e-05	TRUE	TRUE
Clostridiaceae_bacterium	branched chain 14:0 dicarboxylic acid**	Lipid	Fatty Acid, Dicarboxylate	0.137659	0.0922395	0.183078	0.0231736	2.84426e-09	720	0.0908287	0.0394361	0.142221	0.026177	0.000552231	316	0.307324	0.209291	0.405358	0.0498258	2.15125e-09	TRUE	TRUE
GGB9787_SGB15410	docosapentaenoate (n3 DPA; 22:5n3)	Lipid	Long Chain Polyunsaturated Fatty Acid (n3 and n6)	-0.165367	-0.219944	-0.110789	0.0278464	2.87594e-09	412	-0.188129	-0.254443	-0.121815	0.0337347	4.49983e-08	205	-0.116689	-0.213955	-0.0194238	0.0493318	0.0189775	TRUE	TRUE
Agathobaculum_butyriciproducens	octadecanedioate (C18-DC)	Lipid	Fatty Acid, Dicarboxylate	-0.123925	-0.16485	-0.082999	0.0208808	2.94103e-09	689	-0.10073	-0.14924	-0.0522209	0.0247066	5.10287e-05	310	-0.18191	-0.258776	-0.105044	0.0390643	5.14401e-06	TRUE	TRUE
Agathobaculum_butyriciproducens	bilirubin degradation product, C16H18N2O5 (1)**	Partially Characterized Molecules	Partially Characterized Molecules	0.124644	0.0834759	0.165813	0.0210047	2.9543e-09	689	0.112933	0.0649019	0.160964	0.024463	4.66412e-06	310	0.157505	0.076875	0.238135	0.0409773	0.000150622	TRUE	TRUE
Faecalibacterium_prausnitzii	hexadecatrienoate (16:3n3)	Lipid	Long Chain Polyunsaturated Fatty Acid (n3 and n6)	0.147406	0.0987056	0.196106	0.0248475	2.98503e-09	716	0.135239	0.0828943	0.187585	0.026662	5.0268e-07	315	0.227774	0.0929459	0.362601	0.0685257	0.000994199	TRUE	TRUE
GGB9787_SGB15410	valine	Amino Acid	Leucine, Isoleucine and Valine Metabolism	-0.16434	-0.218637	-0.110043	0.0277029	2.98841e-09	412	-0.110189	-0.181996	-0.0383812	0.0365292	0.00273546	205	-0.237645	-0.321443	-0.153847	0.0425011	7.41888e-08	TRUE	TRUE
Eggerthella_lenta	hyocholate	Lipid	Secondary Bile Acid Metabolism	0.100261	0.0670156	0.133507	0.0169624	3.40461e-09	631	0.0861131	0.050634	0.121592	0.0180671	2.34228e-06	153	0.205455	0.108123	0.302786	0.0492644	5.22914e-05	TRUE	TRUE
Faecalibacterium_SGB15346	coprostanol	Lipid	Sterol	-0.109075	-0.145246	-0.0729032	0.0184552	3.41581e-09	606	-0.10172	-0.140889	-0.0625501	0.0199448	4.59878e-07	282	-0.152868	-0.248667	-0.0570689	0.0486674	0.00187025	TRUE	TRUE
GGB9522_SGB14921	5-acetylamino-6-amino-3-methyluracil	Xenobiotics	Xanthine Metabolism	0.17059	0.114007	0.227173	0.0288692	3.44065e-09	555	0.12349	0.0598259	0.187154	0.0324114	0.000155955	258	0.351433	0.226368	0.476498	0.0635093	8.57296e-08	TRUE	TRUE
Faecalibacterium_prausnitzii	inosine	Nucleotide	Purine Metabolism, (Hypo)Xanthine/Inosine containing	0.140609	0.0939691	0.187249	0.0237964	3.44529e-09	716	0.113509	0.0629601	0.164058	0.0257472	1.20254e-05	315	0.299389	0.176767	0.422011	0.0623223	2.42909e-06	TRUE	TRUE
Blautia_wexlerae	docosahexaenoate (DHA; 22:6n3)	Lipid	Long Chain Polyunsaturated Fatty Acid (n3 and n6)	0.147413	0.0984319	0.196394	0.0249908	3.66386e-09	725	0.122313	0.065955	0.178671	0.0287066	2.30797e-05	318	0.225978	0.126054	0.325901	0.0507877	1.19819e-05	TRUE	TRUE
GGB9522_SGB14921	N6,N6,N6-trimethyllysine	Amino Acid	Lysine Metabolism	-0.181478	-0.241779	-0.121177	0.0307666	3.66718e-09	555	-0.0883491	-0.15755	-0.0191483	0.03523	0.0124401	258	-0.480738	-0.605101	-0.356374	0.0631532	5.46907e-13	TRUE	TRUE
Firmicutes_bacterium	3-methylglutaconate	Amino Acid	Leucine, Isoleucine and Valine Metabolism	-0.156702	-0.208779	-0.104624	0.0265709	3.69057e-09	406	-0.130074	-0.189736	-0.0704116	0.0303495	2.28222e-05	209	-0.244107	-0.352508	-0.135705	0.0549862	1.47659e-05	TRUE	TRUE
Faecalibacterium_prausnitzii	13-HODE + 9-HODE	Lipid	Fatty Acid, Monohydroxy	0.143736	0.0959597	0.191512	0.0243761	3.71074e-09	716	0.127179	0.0759677	0.178391	0.0260847	1.33918e-06	315	0.257838	0.123105	0.392571	0.0684777	0.000199054	TRUE	TRUE
Agathobaculum_butyriciproducens	benzoate	Xenobiotics	Benzoate Metabolism	0.123664	0.0825557	0.164773	0.0209742	3.72366e-09	689	0.110323	0.0643112	0.156335	0.0234345	3.0385e-06	310	0.177381	0.0848554	0.269907	0.047023	0.000195019	TRUE	TRUE
Blautia_wexlerae	cholesterol	Lipid	Sterol	0.142468	0.095045	0.18989	0.0241957	3.90581e-09	725	0.110384	0.0557462	0.165021	0.0278302	8.03205e-05	318	0.241805	0.145458	0.338151	0.0489696	1.34041e-06	TRUE	TRUE
Fusicatenibacter_saccharivorans	citrulline	Amino Acid	Urea cycle; Arginine and Proline Metabolism	0.151228	0.100881	0.201576	0.025688	3.92975e-09	702	0.116692	0.0604363	0.172948	0.0286528	5.1997e-05	314	0.292678	0.178584	0.406772	0.0579871	7.86639e-07	TRUE	TRUE
Faecalibacterium_SGB15346	spermidine	Amino Acid	Polyamine Metabolism	0.115079	0.0767562	0.153401	0.0195527	3.9669e-09	606	0.114488	0.0724972	0.15648	0.0213816	1.22291e-07	282	0.118094	0.0229831	0.213204	0.0483176	0.0151467	TRUE	TRUE
Firmicutes_bacterium	N6,N6,N6-trimethyllysine	Amino Acid	Lysine Metabolism	-0.149202	-0.198893	-0.0995104	0.0253532	3.98236e-09	406	-0.0985958	-0.157931	-0.0392604	0.0301832	0.00118835	209	-0.270469	-0.362582	-0.178357	0.0467236	2.66271e-08	TRUE	TRUE
Alistipes_communis	hyocholate	Lipid	Secondary Bile Acid Metabolism	-0.114852	-0.153112	-0.0765921	0.0195208	4.01481e-09	611	-0.111881	-0.154314	-0.0694468	0.0216073	3.06062e-07	284	-0.128047	-0.217671	-0.0384234	0.0455318	0.00526884	TRUE	TRUE
Roseburia_faecis	13-HODE + 9-HODE	Lipid	Fatty Acid, Monohydroxy	0.106524	0.0710368	0.142012	0.0181062	4.02132e-09	588	0.0903159	0.047391	0.133241	0.0218557	4.11773e-05	262	0.141986	0.0783296	0.205643	0.032328	1.64245e-05	TRUE	TRUE
Ruthenibacterium_lactatiformans	N-formylphenylalanine	Amino Acid	Tyrosine Metabolism	-0.127936	-0.170564	-0.0853075	0.0217496	4.04778e-09	716	-0.0856348	-0.140274	-0.0309959	0.0278303	0.00217235	317	-0.194309	-0.262897	-0.12572	0.0348608	5.39568e-08	TRUE	TRUE
Clostridium_phoceensis	5-hydroxypicolinic acid	Amino Acid	Tryptophan Metabolism	0.143117	0.0954176	0.190816	0.0243368	4.08611e-09	670	0.138224	0.0826823	0.193766	0.0282869	1.28915e-06	308	0.157058	0.063103	0.251013	0.047748	0.00112407	TRUE	TRUE
Eubacterium_ramulus	spermidine	Amino Acid	Polyamine Metabolism	0.123971	0.0826216	0.165321	0.0210971	4.19742e-09	622	0.0958504	0.0440978	0.147603	0.0263534	0.000298804	283	0.174153	0.104856	0.24345	0.0352045	1.30771e-06	TRUE	TRUE
Firmicutes_bacterium	ribulose/xylulose	Carbohydrate	Pentose Metabolism	-0.146128	-0.194907	-0.0973479	0.024888	4.32132e-09	406	-0.120343	-0.17648	-0.0642065	0.0285562	3.10921e-05	209	-0.227594	-0.327663	-0.127526	0.0507592	1.2249e-05	TRUE	TRUE
Clostridium_sp_AM22_11AC	25-hydroxycholesterol sulfate	Lipid	Sterol	0.123271	0.0821147	0.164426	0.0209983	4.34453e-09	473	0.0872663	0.0345557	0.139977	0.0268247	0.00122419	288	0.180245	0.113828	0.246662	0.0337441	1.89755e-07	TRUE	TRUE
Clostridia_bacterium	N6-acetyllysine	Amino Acid	Lysine Metabolism	-0.173101	-0.23091	-0.115292	0.0294949	4.38807e-09	722	-0.125857	-0.201326	-0.0503876	0.0384408	0.0011123	316	-0.240729	-0.331218	-0.150239	0.0459915	3.0733e-07	TRUE	TRUE
Methanobrevibacter_smithii	3-methylglutarate/2-methylglutarate	Lipid	Fatty Acid, Dicarboxylate	0.131718	0.087713	0.175723	0.0224519	4.44633e-09	341	0.113086	0.0644915	0.161681	0.0247053	6.65122e-06	138	0.220101	0.113699	0.326503	0.0538081	7.66358e-05	TRUE	TRUE
Ruminococcaceae_bacterium_D5	5-hydroxypicolinic acid	Amino Acid	Tryptophan Metabolism	-0.168021	-0.224169	-0.111874	0.0286472	4.48624e-09	279	-0.155629	-0.231622	-0.0796368	0.0386036	7.21058e-05	168	-0.183209	-0.267585	-0.0988337	0.0427376	3.0926e-05	TRUE	TRUE
Ruminococcaceae_bacterium	3-hydroxyoleate*	Lipid	Fatty Acid, Monohydroxy	0.115642	0.0769747	0.15431	0.0197287	4.58372e-09	700	0.0820807	0.0368639	0.127298	0.0230303	0.000390397	310	0.208175	0.13293	0.28342	0.0382407	1.07371e-07	TRUE	TRUE
Akkermansia_muciniphila	argininate*	Amino Acid	Urea cycle; Arginine and Proline Metabolism	-0.0953618	-0.12725	-0.063474	0.0162696	4.59103e-09	550	-0.0562818	-0.0963014	-0.0162622	0.0203735	0.00592993	237	-0.16415	-0.217401	-0.110899	0.0270299	5.09868e-09	TRUE	TRUE
Ruminococcaceae_unclassified_SGB15236	3-hydroxyoleate*	Lipid	Fatty Acid, Monohydroxy	0.125097	0.0832572	0.166937	0.0213473	4.62614e-09	519	0.101398	0.0533911	0.149404	0.0244363	3.92077e-05	249	0.201462	0.115068	0.287857	0.0438645	7.19964e-06	TRUE	TRUE
Clostridia_unclassified_SGB66170	glycerol	Lipid	Glycerolipid Metabolism	-0.164687	-0.219769	-0.109605	0.0281036	4.62825e-09	394	-0.174598	-0.235735	-0.113461	0.0310969	3.7536e-08	142	-0.120513	-0.2503	0.00927437	0.0656509	0.0686758	TRUE	TRUE
Clostridiaceae_bacterium	eicosapentaenoate (EPA; 20:5n3)	Lipid	Long Chain Polyunsaturated Fatty Acid (n3 and n6)	0.145305	0.0966947	0.193915	0.0248015	4.66471e-09	720	0.125635	0.0690196	0.18225	0.0288371	1.51555e-05	316	0.201199	0.105556	0.296843	0.048611	4.5001e-05	TRUE	TRUE
Roseburia_faecis	5-hydroxylysine	Amino Acid	Lysine Metabolism	0.0903467	0.0601164	0.120577	0.0154239	4.69676e-09	588	0.0703236	0.0323127	0.108335	0.0193537	0.000304934	262	0.1252	0.0749208	0.175479	0.0255342	1.68758e-06	TRUE	TRUE
Firmicutes_bacterium	isoursodeoxycholate	Lipid	Secondary Bile Acid Metabolism	-0.141638	-0.189041	-0.0942345	0.0241858	4.7348e-09	406	-0.132705	-0.187773	-0.0776367	0.0280126	3.01076e-06	209	-0.167797	-0.262301	-0.0732928	0.0479368	0.000571403	TRUE	TRUE
GGB4768_SGB6601	theanine	Xenobiotics	Food Component/Plant	-0.15233	-0.203321	-0.101339	0.0260164	4.76602e-09	76	-0.159258	-0.214195	-0.104322	0.0275772	0.00422061	57	-0.0962671	-0.253413	0.0608785	0.0784457	0.225517	TRUE	TRUE
Fusicatenibacter_saccharivorans	inosine	Nucleotide	Purine Metabolism, (Hypo)Xanthine/Inosine containing	0.143827	0.095662	0.191993	0.0245746	4.83704e-09	702	0.119493	0.0645893	0.174397	0.0279643	2.19962e-05	314	0.226345	0.125024	0.327666	0.0514954	1.53945e-05	TRUE	TRUE
Akkermansia_muciniphila	N-acetylmethionine	Amino Acid	Methionine, Cysteine, SAM and Taurine Metabolism	-0.0848024	-0.113205	-0.0564	0.0144913	4.85844e-09	550	-0.0692204	-0.106564	-0.0318768	0.0190112	0.000303062	237	-0.106411	-0.150517	-0.0623054	0.0223879	3.52767e-06	TRUE	TRUE
Blautia_SGB4805	5-hydroxylysine	Amino Acid	Lysine Metabolism	-0.121617	-0.162352	-0.0808811	0.0207838	4.87157e-09	617	-0.116784	-0.164826	-0.0687429	0.0244632	2.28487e-06	288	-0.134156	-0.211716	-0.0565948	0.0394056	0.000758809	TRUE	TRUE
Roseburia_faecis	methylphosphate	Nucleotide	Purine and Pyrimidine Metabolism	0.104369	0.0694088	0.139329	0.0178372	4.88041e-09	588	0.0710308	0.027514	0.114548	0.0221571	0.00142145	262	0.165763	0.106556	0.224969	0.0300679	8.59182e-08	TRUE	TRUE
Eubacterium_rectale	cholesterol	Lipid	Sterol	0.0999792	0.0664432	0.133515	0.0171105	5.12276e-09	692	0.0827085	0.0419742	0.123443	0.0207468	7.43865e-05	304	0.13671	0.0771716	0.196249	0.0302561	9.20595e-06	TRUE	TRUE
Ruminococcus_torques	cholesterol sulfate	Lipid	Sterol	0.135149	0.0898154	0.180483	0.02313	5.12585e-09	712	0.121494	0.0708792	0.17211	0.0257806	2.94626e-06	315	0.1915	0.0884564	0.294544	0.0523716	0.00030079	TRUE	TRUE
Firmicutes_bacterium_AF16_15	N6-acetyllysine	Amino Acid	Lysine Metabolism	0.114771	0.0762228	0.15332	0.0196679	5.36435e-09	658	0.0898166	0.0398641	0.139769	0.0254395	0.000444012	297	0.15185	0.0908228	0.212877	0.0310096	1.62206e-06	TRUE	TRUE
Clostridia_unclassified_SGB66170	13-HODE + 9-HODE	Lipid	Fatty Acid, Monohydroxy	-0.148065	-0.197814	-0.0983155	0.0253827	5.43464e-09	394	-0.140142	-0.195522	-0.0847627	0.0281685	9.81566e-07	142	-0.18228	-0.298008	-0.0665518	0.0585393	0.00225963	TRUE	TRUE
Methanobrevibacter_smithii	3-methyladipate	Lipid	Fatty Acid, Dicarboxylate	0.121292	0.0805321	0.162051	0.0207961	5.46306e-09	341	0.112071	0.0668511	0.157291	0.0229896	1.68445e-06	138	0.162813	0.0663452	0.259281	0.0487844	0.00110181	TRUE	TRUE
GGB9342_SGB14306	glycerophosphoserine*	Lipid	Phospholipid Metabolism	-0.121426	-0.162234	-0.0806187	0.0208206	5.47583e-09	400	-0.0963247	-0.149485	-0.0431641	0.0270409	0.000414228	213	-0.157977	-0.222297	-0.0936561	0.0326299	2.59019e-06	TRUE	TRUE
Flavonifractor_plautii	ursocholate	Lipid	Secondary Bile Acid Metabolism	0.109855	0.0728547	0.146855	0.0188779	5.91201e-09	550	0.118662	0.0750634	0.16226	0.0221953	1.35297e-07	259	0.0868208	0.0161366	0.157505	0.0358949	0.0162884	TRUE	TRUE
Blautia_wexlerae	cysteine	Amino Acid	Methionine, Cysteine, SAM and Taurine Metabolism	0.135581	0.0899155	0.181247	0.0232993	5.9161e-09	725	0.0984905	0.0445977	0.152383	0.0274509	0.000356022	318	0.231147	0.144454	0.31784	0.044063	3.01757e-07	TRUE	TRUE
GGB3571_SGB4778	5-hydroxypicolinic acid	Amino Acid	Tryptophan Metabolism	0.213562	0.141629	0.285496	0.0367014	5.92348e-09	560	0.217189	0.137041	0.297337	0.0408041	1.49124e-07	266	0.198198	0.0328395	0.363556	0.0839826	0.0190145	TRUE	TRUE
Clostridiales_bacterium_KLE1615	cytidine	Nucleotide	Pyrimidine Metabolism, Cytidine containing	0.108236	0.0717767	0.144694	0.0186018	5.93609e-09	621	0.075786	0.0353372	0.116235	0.0205973	0.000254423	307	0.251785	0.166539	0.337032	0.0433218	1.74667e-08	TRUE	TRUE
Dorea_sp_AF24_7LB	deoxycholate	Lipid	Secondary Bile Acid Metabolism	0.137962	0.0914627	0.184462	0.0237248	6.05916e-09	564	0.141846	0.0899299	0.193761	0.0264312	1.19906e-07	246	0.12186	0.0158467	0.227874	0.0538223	0.024458	TRUE	TRUE
Eubacterium_rectale	N-acetylalanine	Amino Acid	Alanine and Aspartate Metabolism	0.0966598	0.0640496	0.12927	0.0166382	6.26518e-09	692	0.0783226	0.0372959	0.119349	0.0208957	0.000194748	304	0.128426	0.0743057	0.182546	0.0275024	4.94535e-06	TRUE	TRUE
Candidatus_Woodwardibium_gallinarum	octadecanedioate (C18-DC)	Lipid	Fatty Acid, Dicarboxylate	0.231656	0.15348	0.309833	0.0398867	6.32766e-09	115	0.201931	0.10805	0.295811	0.0473908	4.31151e-05	58	0.303864	0.155958	0.45177	0.0738619	0.000136573	TRUE	TRUE
GGB9342_SGB14306	3-methylhistidine	Amino Acid	Histidine Metabolism	-0.111513	-0.149149	-0.0738772	0.0192024	6.35029e-09	400	-0.118839	-0.166471	-0.0712071	0.0242288	1.39182e-06	213	-0.0991389	-0.16121	-0.0370678	0.0314887	0.00188381	TRUE	TRUE
Fusicatenibacter_saccharivorans	N-acetylglutamine	Amino Acid	Glutamate Metabolism	0.143833	0.0952378	0.192429	0.0247941	6.5879e-09	702	0.163501	0.108918	0.218084	0.0278007	6.33403e-09	314	0.0673724	-0.0404801	0.175225	0.054815	0.220018	TRUE	TRUE
Eggerthella_lenta	ursocholate	Lipid	Secondary Bile Acid Metabolism	0.0967702	0.0640585	0.129482	0.0166899	6.70637e-09	631	0.092714	0.0578719	0.127556	0.0177428	2.42915e-07	153	0.127938	0.0307679	0.225107	0.0491826	0.0102326	TRUE	TRUE
Eubacterium_rectale	branched chain 14:0 dicarboxylic acid**	Lipid	Fatty Acid, Dicarboxylate	0.0975273	0.0645576	0.130497	0.0168216	6.72108e-09	692	0.0914405	0.0524298	0.130451	0.0198689	4.99201e-06	304	0.112932	0.0507318	0.175132	0.0316086	0.000413551	TRUE	TRUE
Eubacterium_rectale	campesterol	Lipid	Sterol	0.100337	0.0664093	0.134265	0.0173103	6.77682e-09	692	0.078168	0.0363355	0.12	0.0213061	0.000262702	304	0.143388	0.0849613	0.201814	0.0296908	2.27009e-06	TRUE	TRUE
Eubacterium_rectale	stachydrine	Xenobiotics	Food Component/Plant	0.104176	0.0689441	0.139408	0.0179757	6.81745e-09	692	0.113243	0.0713016	0.155184	0.0213614	1.56192e-07	304	0.0821783	0.0167026	0.147654	0.0332731	0.0140909	TRUE	TRUE
GGB9615_SGB15053	2-hydroxylignocerate*	Lipid	Fatty Acid, Monohydroxy	0.127153	0.0841104	0.170196	0.021961	7.04078e-09	533	0.0964291	0.0448241	0.148034	0.0262697	0.00026683	283	0.198458	0.119683	0.277234	0.0400198	1.24789e-06	TRUE	TRUE
Roseburia_inulinivorans	maltose	Carbohydrate	Glycogen Metabolism	0.109025	0.0720964	0.145955	0.0188417	7.19171e-09	633	0.120327	0.0771908	0.163463	0.0219664	6.23992e-08	292	0.0775615	0.00542435	0.149699	0.0366523	0.0351949	TRUE	TRUE
Clostridiaceae_bacterium	cysteine	Amino Acid	Methionine, Cysteine, SAM and Taurine Metabolism	0.132245	0.0874358	0.177054	0.0228621	7.27504e-09	720	0.119159	0.0664175	0.171899	0.0268639	1.06563e-05	316	0.166617	0.0809554	0.252279	0.043538	0.000157834	TRUE	TRUE
Firmicutes_bacterium	1,7-dimethylurate	Xenobiotics	Xanthine Metabolism	-0.16035	-0.214699	-0.106001	0.0277294	7.35228e-09	406	-0.159331	-0.22409	-0.0945713	0.0329425	1.88585e-06	209	-0.162827	-0.264087	-0.0615676	0.0513635	0.00176085	TRUE	TRUE
GGB2980_SGB3962	adenosine	Nucleotide	Purine Metabolism, Adenine containing	-0.139652	-0.186993	-0.0923111	0.0241539	7.39246e-09	425	-0.135186	-0.185413	-0.0849585	0.0255535	2.05792e-07	91	-0.177105	-0.324117	-0.0300926	0.0739993	0.0188714	TRUE	TRUE
Butyrivibrio_crossotus	N-propionylmethionine	Amino Acid	Methionine, Cysteine, SAM and Taurine Metabolism	0.085811	0.0567109	0.114911	0.0148472	7.48798e-09	80	0.093945	0.0628724	0.125018	0.0156109	0.00403977	57	0.00871904	-0.0875554	0.104993	0.0480594	0.856779	TRUE	TRUE
Ruthenibacterium_lactatiformans	branched chain 14:0 dicarboxylic acid**	Lipid	Fatty Acid, Dicarboxylate	-0.118567	-0.158811	-0.0783218	0.0205334	7.7267e-09	716	-0.113725	-0.162341	-0.0651102	0.0247621	5.18325e-06	317	-0.129223	-0.201506	-0.0569405	0.0367384	0.0005009	TRUE	TRUE
Agathobaculum_butyriciproducens	malate	Energy	TCA Cycle	0.118891	0.0785358	0.159246	0.0205897	7.72751e-09	689	0.0894038	0.0439514	0.134856	0.0231496	0.000123168	310	0.230533	0.1419	0.319166	0.0450445	5.60551e-07	TRUE	TRUE
Faecalibacterium_SGB15346	glycerophosphoserine*	Lipid	Phospholipid Metabolism	0.107483	0.0709982	0.143969	0.0186153	7.74376e-09	606	0.101508	0.0616054	0.141412	0.0203184	7.75127e-07	282	0.138709	0.0472769	0.230141	0.0464489	0.00307666	TRUE	TRUE
Ruminococcus_torques	deoxycholate	Lipid	Secondary Bile Acid Metabolism	0.13475	0.0890029	0.180497	0.0233408	7.77978e-09	712	0.121952	0.0714468	0.172458	0.0257248	2.59149e-06	315	0.194354	0.085122	0.303586	0.0555169	0.000531916	TRUE	TRUE
Fusicatenibacter_saccharivorans	2-hydroxydecanoate	Lipid	Fatty Acid, Monohydroxy	0.14445	0.0953755	0.193525	0.0250386	7.96971e-09	702	0.148589	0.0932948	0.203883	0.0281631	1.77375e-07	314	0.128842	0.0212264	0.236457	0.0546944	0.0191849	TRUE	TRUE
Eubacterium_rectale	glucuronate	Carbohydrate	Aminosugar Metabolism	0.102611	0.067744	0.137478	0.0177897	8.02088e-09	692	0.104622	0.0635094	0.145734	0.0209393	7.5871e-07	304	0.0973948	0.0310256	0.163764	0.0337272	0.00419186	TRUE	TRUE
Ruminococcaceae_bacterium	stachydrine	Xenobiotics	Food Component/Plant	-0.114215	-0.153093	-0.075337	0.019836	8.51405e-09	700	-0.0970554	-0.141863	-0.0522481	0.0228217	2.40349e-05	310	-0.167227	-0.246155	-0.0882981	0.0401127	3.99673e-05	TRUE	TRUE
Roseburia_intestinalis	25-hydroxycholesterol sulfate	Lipid	Sterol	0.103533	0.0682536	0.138813	0.0180001	8.82944e-09	551	0.109161	0.0659936	0.152328	0.0219759	9.1454e-07	241	0.0920613	0.0302522	0.15387	0.0313768	0.00368068	TRUE	TRUE
Akkermansia_muciniphila	branched chain 14:0 dicarboxylic acid**	Lipid	Fatty Acid, Dicarboxylate	-0.0844235	-0.113196	-0.055651	0.0146801	8.87832e-09	550	-0.0557225	-0.0896293	-0.0218156	0.0172616	0.00132147	237	-0.159436	-0.214412	-0.104459	0.027906	3.38292e-08	TRUE	TRUE
Ruminococcaceae_bacterium_D5	suberate (C8-DC)	Lipid	Fatty Acid, Dicarboxylate	0.13071	0.0861416	0.175279	0.0227396	9.0231e-09	279	0.11464	0.0570331	0.172246	0.0292637	0.000113976	168	0.155204	0.0838787	0.226529	0.0361275	2.99954e-05	TRUE	TRUE
Blautia_wexlerae	cystine	Amino Acid	Methionine, Cysteine, SAM and Taurine Metabolism	0.133566	0.0880077	0.179125	0.0232447	9.13194e-09	725	0.105335	0.0538207	0.15685	0.0262394	6.59118e-05	318	0.236498	0.137922	0.335075	0.050103	3.60663e-06	TRUE	TRUE
Flavonifractor_plautii	D-urobilin	Cofactors and Vitamins	Hemoglobin and Porphyrin Metabolism	0.110189	0.072598	0.147779	0.0191792	9.18039e-09	550	0.0893119	0.0431807	0.135443	0.0234849	0.000159157	259	0.151992	0.0865502	0.217434	0.0332326	7.56027e-06	TRUE	TRUE
GGB9758_SGB15368	ursocholate	Lipid	Secondary Bile Acid Metabolism	-0.105617	-0.141651	-0.0695834	0.018385	9.20532e-09	463	-0.0880327	-0.132354	-0.043711	0.0225543	0.000109244	237	-0.14044	-0.202968	-0.0779121	0.0317389	1.48539e-05	TRUE	TRUE
Dorea_sp_AF36_15AT	12-ketolithocholate	Lipid	Secondary Bile Acid Metabolism	0.158718	0.104556	0.21288	0.0276342	9.27106e-09	686	0.136749	0.0763083	0.197189	0.030783	1.04807e-05	300	0.249927	0.126496	0.373359	0.0627215	8.52868e-05	TRUE	TRUE
Dorea_longicatena	deoxycholate	Lipid	Secondary Bile Acid Metabolism	0.148771	0.0979975	0.199545	0.0259056	9.31022e-09	689	0.136661	0.0828046	0.190517	0.0274298	8.03094e-07	304	0.248743	0.0936599	0.403826	0.0788094	0.00176261	TRUE	TRUE
GGB9787_SGB15410	docosahexaenoate (DHA; 22:6n3)	Lipid	Long Chain Polyunsaturated Fatty Acid (n3 and n6)	-0.16453	-0.220712	-0.108349	0.0286647	9.47729e-09	412	-0.170225	-0.239469	-0.100982	0.0352249	1.91368e-06	205	-0.153367	-0.250609	-0.0561245	0.04932	0.00215469	TRUE	TRUE
Clostridia_unclassified_SGB15402	coprostanol	Lipid	Sterol	0.135191	0.0890157	0.181366	0.0235591	9.5591e-09	451	0.140772	0.0881911	0.193354	0.0267556	2.2381e-07	168	0.115928	0.0177993	0.214056	0.0497036	0.0209032	TRUE	TRUE
Candidatus_Woodwardibium_gallinarum	bilirubin degradation product, C16H18N2O5 (3)**	Partially Characterized Molecules	Partially Characterized Molecules	-0.230286	-0.308977	-0.151596	0.0401489	9.70501e-09	115	-0.146296	-0.244299	-0.0482935	0.0494715	0.00382832	58	-0.39233	-0.529931	-0.254729	0.0687159	5.19172e-05	TRUE	TRUE
Roseburia_hominis	hyocholate	Lipid	Secondary Bile Acid Metabolism	-0.107629	-0.144408	-0.0708501	0.0187651	9.71764e-09	650	-0.0800586	-0.123261	-0.0368559	0.0220015	0.000295885	297	-0.181213	-0.251951	-0.110476	0.0359437	8.14338e-07	TRUE	TRUE
Dorea_formicigenerans	stachydrine	Xenobiotics	Food Component/Plant	0.16468	0.108363	0.220997	0.0287336	9.9685e-09	690	0.135172	0.0744009	0.195944	0.030952	1.45595e-05	311	0.348676	0.196596	0.500757	0.0772906	9.20406e-06	TRUE	TRUE
Prevotella_copri_clade_A	glycerophosphoinositol*	Lipid	Phospholipid Metabolism	0.148986	0.0980265	0.199946	0.0260004	1.00337e-08	171	0.132267	0.0613957	0.203138	0.035902	0.000310293	104	0.167427	0.0926491	0.242205	0.0377045	2.33757e-05	TRUE	TRUE
Blautia_massiliensis	deoxycholate	Lipid	Secondary Bile Acid Metabolism	0.109672	0.0721588	0.147184	0.0191395	1.00361e-08	670	0.093431	0.0511871	0.135675	0.0215144	1.63136e-05	303	0.171291	0.0888241	0.253757	0.041907	5.63314e-05	TRUE	TRUE
Akkermansia_muciniphila	ribulose/xylulose	Carbohydrate	Pentose Metabolism	-0.0891459	-0.119643	-0.0586491	0.0155599	1.00892e-08	550	-0.0783054	-0.114618	-0.0419929	0.0184863	2.67843e-05	237	-0.115488	-0.17226	-0.0587161	0.0288171	8.27439e-05	TRUE	TRUE
GGB9342_SGB14306	benzoate	Xenobiotics	Benzoate Metabolism	-0.125841	-0.168916	-0.0827668	0.0219772	1.02834e-08	400	-0.106401	-0.159382	-0.0534213	0.0269492	9.32898e-05	213	-0.16444	-0.239294	-0.0895852	0.0379737	2.31997e-05	TRUE	TRUE
Fusicatenibacter_saccharivorans	stachydrine	Xenobiotics	Food Component/Plant	0.143413	0.0943079	0.192517	0.0250538	1.03936e-08	702	0.134439	0.0795603	0.189317	0.0279514	1.8619e-06	314	0.180088	0.0689061	0.291269	0.056507	0.00159041	TRUE	TRUE
Ruminococcaceae_bacterium	1-methyl-5-imidazolelactate	Amino Acid	Histidine Metabolism	-0.111152	-0.149231	-0.073072	0.0194287	1.05903e-08	700	-0.0940556	-0.138366	-0.049745	0.0225687	3.46857e-05	310	-0.160088	-0.235221	-0.0849556	0.0381836	3.62545e-05	TRUE	TRUE
Methanobrevibacter_smithii	benzoate	Xenobiotics	Benzoate Metabolism	-0.134699	-0.180878	-0.0885208	0.023561	1.08383e-08	341	-0.125996	-0.175745	-0.0762472	0.0252921	1.01274e-06	138	-0.191828	-0.319963	-0.0636938	0.0647984	0.00363933	TRUE	TRUE
Akkermansia_muciniphila	sphingosine	Lipid	Sphingosines	-0.0866843	-0.116404	-0.0569647	0.0151633	1.08611e-08	550	-0.0579093	-0.0927754	-0.0230431	0.01775	0.00117383	237	-0.164398	-0.221865	-0.106931	0.0291702	5.03066e-08	TRUE	TRUE
Ruthenibacterium_lactatiformans	inosine	Nucleotide	Purine Metabolism, (Hypo)Xanthine/Inosine containing	-0.119718	-0.160794	-0.0786411	0.0209578	1.11443e-08	716	-0.0713039	-0.123952	-0.0186555	0.0268165	0.00801955	317	-0.195691	-0.261785	-0.129597	0.033593	1.41844e-08	TRUE	TRUE
GGB9522_SGB14921	N-formylanthranilic acid	Amino Acid	Tryptophan Metabolism	-0.168196	-0.225909	-0.110483	0.0294458	1.11627e-08	555	-0.129963	-0.194628	-0.0652983	0.0329209	8.92637e-05	258	-0.321152	-0.450822	-0.191483	0.0658474	1.90742e-06	TRUE	TRUE
Dysosmobacter_welbionis	2-hydroxylignocerate*	Lipid	Fatty Acid, Monohydroxy	-0.112283	-0.150827	-0.0737384	0.0196658	1.13279e-08	645	-0.0831593	-0.128165	-0.0381534	0.0229194	0.000308278	316	-0.193571	-0.26891	-0.118233	0.0382912	7.38593e-07	TRUE	TRUE
Faecalibacterium_prausnitzii	stachydrine	Xenobiotics	Food Component/Plant	0.138742	0.0911068	0.186376	0.0243039	1.13904e-08	716	0.112291	0.0611816	0.163401	0.0260327	1.83666e-05	315	0.318287	0.184838	0.451735	0.0678249	4.05638e-06	TRUE	TRUE
Intestinimonas_massiliensis	2,6-dihydroxybenzoic acid	Xenobiotics	Drug - Topical Agents	-0.128759	-0.173025	-0.0844938	0.0225849	1.19018e-08	365	-0.0917851	-0.147769	-0.0358015	0.0284686	0.00137941	213	-0.191545	-0.264673	-0.118418	0.0370976	5.6624e-07	TRUE	TRUE
Eubacterium_ramulus	branched chain 14:0 dicarboxylic acid**	Lipid	Fatty Acid, Dicarboxylate	0.115869	0.0760103	0.155727	0.0203363	1.21482e-08	622	0.0837119	0.0362714	0.131152	0.0241576	0.000566889	283	0.194086	0.119923	0.268248	0.0376763	4.90612e-07	TRUE	TRUE
Candidatus_Woodwardibium_gallinarum	mannose	Carbohydrate	Fructose, Mannose and Galactose Metabolism	-0.254636	-0.342255	-0.167017	0.0447044	1.22659e-08	115	-0.231321	-0.332244	-0.130397	0.0509459	1.45979e-05	58	-0.332683	-0.519337	-0.146029	0.0932121	0.000770935	TRUE	TRUE
Clostridia_unclassified_SGB66170	argininate*	Amino Acid	Urea cycle; Arginine and Proline Metabolism	-0.14687	-0.197408	-0.0963325	0.0257851	1.22691e-08	394	-0.121937	-0.179556	-0.0643188	0.0293073	3.91096e-05	142	-0.232299	-0.339545	-0.125052	0.0542488	3.48418e-05	TRUE	TRUE
Roseburia_inulinivorans	biotin	Cofactors and Vitamins	Biotin Metabolism	-0.10332	-0.138875	-0.0677658	0.0181405	1.22955e-08	633	-0.0976402	-0.140458	-0.0548223	0.0218044	8.96881e-06	292	-0.116092	-0.180442	-0.0517427	0.0326954	0.00045107	TRUE	TRUE
GGB9522_SGB14921	1,7-dimethylurate	Xenobiotics	Xanthine Metabolism	-0.176117	-0.236738	-0.115496	0.0309295	1.23995e-08	555	-0.130884	-0.200493	-0.0612751	0.0354379	0.00024343	258	-0.320735	-0.445516	-0.195953	0.0633654	8.01253e-07	TRUE	TRUE
Roseburia_faecis	branched chain 14:0 dicarboxylic acid**	Lipid	Fatty Acid, Dicarboxylate	0.096291	0.0631461	0.129436	0.0169109	1.24094e-08	588	0.0755582	0.0360374	0.115079	0.0201225	0.0001911	262	0.146144	0.0847021	0.207586	0.0312031	4.5846e-06	TRUE	TRUE
Roseburia_intestinalis	ribulose/xylulose	Carbohydrate	Pentose Metabolism	0.108206	0.0709493	0.145463	0.019009	1.25287e-08	551	0.0981358	0.0532749	0.142997	0.0228383	2.05014e-05	241	0.130914	0.0633568	0.198472	0.0342949	0.000172917	TRUE	TRUE
GGB3571_SGB4778	adenosine	Nucleotide	Purine Metabolism, Adenine containing	0.191225	0.12535	0.2571	0.0336103	1.2743e-08	560	0.172874	0.0983565	0.247392	0.0379376	6.40986e-06	266	0.258183	0.115499	0.400867	0.0724668	0.000436174	TRUE	TRUE
Roseburia_inulinivorans	adenosine	Nucleotide	Purine Metabolism, Adenine containing	0.102473	0.0671709	0.137774	0.0180114	1.27543e-08	633	0.139685	0.0962237	0.183147	0.0221322	5.22719e-10	292	0.0294954	-0.0315046	0.0904954	0.0309936	0.342074	TRUE	TRUE
Prevotella_copri_clade_A	argininate*	Amino Acid	Urea cycle; Arginine and Proline Metabolism	0.137906	0.0903867	0.185425	0.0242449	1.28508e-08	171	0.104203	0.0316959	0.176711	0.0367309	0.00512252	104	0.163927	0.0999177	0.227936	0.0322747	1.83264e-06	TRUE	TRUE
Faecalibacterium_SGB15346	arabinose	Carbohydrate	Pentose Metabolism	0.112091	0.0734185	0.150763	0.0197312	1.33986e-08	606	0.10895	0.0673482	0.150552	0.0211833	3.68492e-07	282	0.132672	0.0259326	0.239412	0.0542255	0.0150403	TRUE	TRUE
Faecalibacterium_prausnitzii	ribulose/xylulose	Carbohydrate	Pentose Metabolism	0.134277	0.0879455	0.180608	0.0236388	1.34416e-08	716	0.13017	0.0804847	0.179855	0.0253071	3.49056e-07	315	0.162379	0.0321255	0.292633	0.0662011	0.014728	TRUE	TRUE
Eubacterium_ramulus	sphingosine	Lipid	Sphingosines	0.117076	0.0766695	0.157482	0.0206158	1.35542e-08	622	0.100309	0.0528655	0.147752	0.0241591	3.76217e-05	283	0.161993	0.0841577	0.239829	0.0395423	5.51035e-05	TRUE	TRUE
Prevotella_copri_clade_A	maltose	Carbohydrate	Glycogen Metabolism	0.148431	0.0971993	0.199663	0.0261392	1.35887e-08	171	0.108057	0.0428497	0.173264	0.0330327	0.00130246	104	0.216061	0.131272	0.30085	0.0427523	2.05028e-06	TRUE	TRUE
GGB9787_SGB15410	methionine	Amino Acid	Methionine, Cysteine, SAM and Taurine Metabolism	-0.162545	-0.218665	-0.106424	0.0286334	1.37273e-08	412	-0.103435	-0.17694	-0.0299297	0.0373929	0.00593545	205	-0.246338	-0.334119	-0.158558	0.0445209	9.93489e-08	TRUE	TRUE
Clostridium_phoceensis	2,3-dimethylsuccinate	Amino Acid	Leucine, Isoleucine and Valine Metabolism	0.129775	0.0849572	0.174592	0.0228665	1.38423e-08	670	0.082264	0.028946	0.135582	0.0271543	0.00254539	308	0.245597	0.162171	0.329024	0.0423976	1.73428e-08	TRUE	TRUE
Clostridia_unclassified_SGB66170	2'-deoxycytidine	Nucleotide	Pyrimidine Metabolism, Cytidine containing	-0.141707	-0.190661	-0.0927521	0.0249773	1.39969e-08	394	-0.133911	-0.189053	-0.078769	0.0280476	2.5672e-06	142	-0.171578	-0.28012	-0.0630367	0.0549041	0.00217315	TRUE	TRUE
Flavonifractor_plautii	3-hydroxyoleate*	Lipid	Fatty Acid, Monohydroxy	-0.109735	-0.147674	-0.0717965	0.0193568	1.43573e-08	550	-0.119391	-0.164315	-0.0744674	0.0228702	2.54887e-07	259	-0.0853488	-0.156919	-0.0137782	0.0363449	0.0196747	TRUE	TRUE
Clostridia_bacterium	N-acetylglucosamine/N-acetylgalactosamine	Carbohydrate	Aminosugar Metabolism	-0.192893	-0.259601	-0.126184	0.0340355	1.44976e-08	722	-0.163361	-0.244182	-0.0825401	0.0411667	7.97185e-05	316	-0.256684	-0.375726	-0.137642	0.0605035	2.94195e-05	TRUE	TRUE
Clostridia_unclassified_SGB66170	myo-inositol	Lipid	Inositol Metabolism	-0.137028	-0.184453	-0.0896037	0.0241966	1.48653e-08	394	-0.120154	-0.175172	-0.065137	0.0279841	2.27722e-05	142	-0.187015	-0.282235	-0.0917957	0.0481653	0.000162263	TRUE	TRUE
GGB9699_SGB15216	adenosine	Nucleotide	Purine Metabolism, Adenine containing	-0.118576	-0.159622	-0.0775293	0.0209424	1.49636e-08	636	-0.0888157	-0.138196	-0.0394351	0.0251466	0.000442741	295	-0.185936	-0.260393	-0.111479	0.0378327	1.49069e-06	TRUE	TRUE
GGB9699_SGB15216	cytidine	Nucleotide	Pyrimidine Metabolism, Cytidine containing	-0.120525	-0.162248	-0.0788029	0.0212873	1.49767e-08	636	-0.0822958	-0.131343	-0.0332484	0.024977	0.00104137	295	-0.222012	-0.302104	-0.141921	0.0406955	1.04849e-07	TRUE	TRUE
Fusicatenibacter_saccharivorans	N6-acetyllysine	Amino Acid	Lysine Metabolism	0.137322	0.0897789	0.184865	0.0242572	1.50414e-08	702	0.130414	0.0750384	0.18579	0.0282047	4.52571e-06	314	0.156949	0.0634071	0.250492	0.047542	0.00108817	TRUE	TRUE
Faecalibacillus_intestinalis	citrulline	Amino Acid	Urea cycle; Arginine and Proline Metabolism	0.118744	0.0776315	0.159856	0.0209761	1.50564e-08	610	0.0893053	0.0410722	0.137538	0.0245602	0.000300703	289	0.198106	0.118736	0.277477	0.0403258	1.5219e-06	TRUE	TRUE
Ruminococcaceae_bacterium	ribulose/xylulose	Carbohydrate	Pentose Metabolism	-0.110826	-0.1492	-0.072453	0.0195786	1.50857e-08	700	-0.105826	-0.150266	-0.0613854	0.0226349	3.52915e-06	310	-0.125683	-0.202453	-0.0489136	0.0390155	0.00141445	TRUE	TRUE
GGB9557_SGB14966	5-hydroxypicolinic acid	Amino Acid	Tryptophan Metabolism	0.176258	0.115199	0.237317	0.0311532	1.53337e-08	408	0.114648	0.0399981	0.189297	0.0379738	0.00269679	199	0.303077	0.195638	0.410515	0.0544815	8.77371e-08	TRUE	TRUE
Agathobaculum_butyriciproducens	5-hydroxypicolinic acid	Amino Acid	Tryptophan Metabolism	0.13194	0.0862315	0.177649	0.0233212	1.53578e-08	689	0.104675	0.052828	0.156523	0.0264066	8.15134e-05	310	0.228588	0.130761	0.326415	0.0497172	6.2659e-06	TRUE	TRUE
Agathobaculum_butyriciproducens	choline	Lipid	Phospholipid Metabolism	0.126433	0.0826226	0.170244	0.0223527	1.54688e-08	689	0.108378	0.0595806	0.157175	0.0248533	1.49726e-05	310	0.202856	0.102245	0.303467	0.0511322	9.06786e-05	TRUE	TRUE
Firmicutes_bacterium_AF16_15	cytidine	Nucleotide	Pyrimidine Metabolism, Cytidine containing	0.114643	0.0749049	0.154381	0.020275	1.56379e-08	658	0.101671	0.0540729	0.14927	0.0242406	3.11747e-05	297	0.144849	0.0720515	0.217647	0.0369906	0.000112336	TRUE	TRUE
Firmicutes_bacterium	mannose	Carbohydrate	Fructose, Mannose and Galactose Metabolism	-0.159997	-0.215464	-0.10453	0.0283002	1.5715e-08	406	-0.118145	-0.182664	-0.0536257	0.0328203	0.00036071	209	-0.281326	-0.391492	-0.17116	0.0558812	1.05491e-06	TRUE	TRUE
Ruthenibacterium_lactatiformans	spermidine	Amino Acid	Polyamine Metabolism	-0.11903	-0.160298	-0.0777615	0.0210557	1.57586e-08	716	-0.11473	-0.167529	-0.0619317	0.026893	2.26003e-05	317	-0.12584	-0.192433	-0.0592472	0.0338466	0.000238035	TRUE	TRUE
Blautia_wexlerae	bilirubin degradation product, C16H18N2O5 (1)**	Partially Characterized Molecules	Partially Characterized Molecules	0.138135	0.09023	0.18604	0.0244417	1.58957e-08	725	0.115235	0.0591964	0.171275	0.0285441	5.99393e-05	318	0.20107	0.107968	0.294172	0.0473206	2.90218e-05	TRUE	TRUE
Firmicutes_bacterium_AF16_15	branched chain 14:0 dicarboxylic acid**	Lipid	Fatty Acid, Dicarboxylate	0.109708	0.0716205	0.147795	0.0194326	1.64651e-08	658	0.0952328	0.0496824	0.140783	0.0231976	4.55299e-05	297	0.143763	0.0737375	0.213789	0.035582	6.83154e-05	TRUE	TRUE
Eubacterium_rectale	valine	Amino Acid	Leucine, Isoleucine and Valine Metabolism	0.0920254	0.0600536	0.123997	0.0163124	1.68651e-08	692	0.0892358	0.0474632	0.131008	0.0212756	3.16406e-05	304	0.0960044	0.0460028	0.146006	0.0254096	0.00019396	TRUE	TRUE
Clostridia_bacterium	isoleucine	Amino Acid	Leucine, Isoleucine and Valine Metabolism	-0.156783	-0.211256	-0.10231	0.0277929	1.68949e-08	722	-0.0953444	-0.168818	-0.0218709	0.0374242	0.0110766	316	-0.232337	-0.313991	-0.150682	0.0415012	4.84626e-08	TRUE	TRUE
GGB9707_SGB15229	adenosine	Nucleotide	Purine Metabolism, Adenine containing	0.151738	0.0990101	0.204466	0.0269025	1.69764e-08	464	0.155587	0.0953624	0.215812	0.0306471	5.60709e-07	250	0.138811	0.0281941	0.249429	0.0561642	0.0141495	TRUE	TRUE
Faecalibacillus_intestinalis	N6-acetyllysine	Amino Acid	Lysine Metabolism	0.112692	0.0735266	0.151858	0.0199828	1.70584e-08	610	0.0974197	0.0479261	0.146913	0.0252021	0.000123245	289	0.138551	0.0740056	0.203096	0.0327936	3.26386e-05	TRUE	TRUE
GGB9787_SGB15410	eicosapentaenoate (EPA; 20:5n3)	Lipid	Long Chain Polyunsaturated Fatty Acid (n3 and n6)	-0.170011	-0.229119	-0.110902	0.0301578	1.72663e-08	412	-0.141139	-0.214518	-0.0677593	0.037329	0.000179629	205	-0.224268	-0.325164	-0.123373	0.0511729	1.89455e-05	TRUE	TRUE
GGB9176_SGB14114	cytidine	Nucleotide	Pyrimidine Metabolism, Cytidine containing	-0.15605	-0.210325	-0.101776	0.0276915	1.74733e-08	213	-0.141668	-0.21386	-0.0694764	0.036623	0.000146687	116	-0.17525	-0.259066	-0.0914339	0.042314	6.77075e-05	TRUE	TRUE
GGB9677_SGB15180	3-methylhistidine	Amino Acid	Histidine Metabolism	-0.10681	-0.143972	-0.069649	0.0189603	1.76719e-08	341	-0.0861531	-0.131148	-0.0411582	0.0228753	0.000196914	163	-0.152151	-0.219075	-0.0852279	0.0338902	1.39446e-05	TRUE	TRUE
Collinsella_aerofaciens	3-ketosphinganine	Lipid	Sphingolipid Synthesis	0.145459	0.094848	0.19607	0.0258224	1.77043e-08	620	0.14554	0.0913224	0.199758	0.0276085	1.87761e-07	273	0.144892	0.00121913	0.288565	0.0729777	0.0481183	TRUE	TRUE
GGB9787_SGB15410	stachydrine	Xenobiotics	Food Component/Plant	-0.170795	-0.230224	-0.111366	0.0303217	1.77334e-08	412	-0.128378	-0.200111	-0.0566452	0.0364912	0.000484416	205	-0.265403	-0.372855	-0.157951	0.0544983	2.28032e-06	TRUE	TRUE
Bifidobacterium_adolescentis	inosine	Nucleotide	Purine Metabolism, (Hypo)Xanthine/Inosine containing	-0.101709	-0.137139	-0.0662779	0.0180773	1.84086e-08	510	-0.0945687	-0.134378	-0.0547595	0.0202629	3.93554e-06	236	-0.129553	-0.208387	-0.0507195	0.0400149	0.0013845	TRUE	TRUE
Blautia_wexlerae	cholesterol sulfate	Lipid	Sterol	0.137527	0.0896069	0.185447	0.0244494	1.85546e-08	725	0.133328	0.0791698	0.187486	0.0275859	1.64878e-06	318	0.152906	0.049036	0.256776	0.0527935	0.00406189	TRUE	TRUE
Clostridium_phoceensis	biliverdin	Cofactors and Vitamins	Hemoglobin and Porphyrin Metabolism	0.12881	0.0839273	0.173693	0.0228997	1.85558e-08	670	0.0701217	0.0159164	0.124327	0.0276062	0.0113097	308	0.258281	0.177598	0.338964	0.0410032	1.07208e-09	TRUE	TRUE
GGB9557_SGB14966	2-hydroxylignocerate*	Lipid	Fatty Acid, Monohydroxy	-0.161839	-0.218232	-0.105447	0.0287724	1.85701e-08	408	-0.125422	-0.193597	-0.0572477	0.0346802	0.000336552	199	-0.242261	-0.343893	-0.14063	0.0515368	4.90706e-06	TRUE	TRUE
Anaerobutyricum_hallii	deoxycholate	Lipid	Secondary Bile Acid Metabolism	0.143901	0.0937011	0.194101	0.0256126	1.92778e-08	705	0.141764	0.0897268	0.193802	0.0265045	1.20282e-07	313	0.174054	-0.0218547	0.369963	0.0995676	0.0814438	TRUE	TRUE
GGB9677_SGB15180	10-hydroxystearate	Lipid	Fatty Acid, Monohydroxy	0.124276	0.0808939	0.167658	0.022134	1.96907e-08	341	0.112812	0.0593982	0.166226	0.0271556	4.14314e-05	163	0.146966	0.0715217	0.22241	0.0382051	0.000174406	TRUE	TRUE
Eggerthella_lenta	D-urobilin	Cofactors and Vitamins	Hemoglobin and Porphyrin Metabolism	0.0968446	0.0629395	0.13075	0.0172989	2.16439e-08	631	0.0816855	0.0449344	0.118437	0.0187149	1.49222e-05	153	0.1858	0.0962313	0.275368	0.0453353	6.8718e-05	TRUE	TRUE
GGB9176_SGB14114	5-hydroxylysine	Amino Acid	Lysine Metabolism	-0.122286	-0.16518	-0.0793915	0.0218851	2.30217e-08	213	-0.129732	-0.187443	-0.0720216	0.0292766	1.55597e-05	116	-0.112854	-0.178118	-0.0475901	0.0329481	0.000862912	TRUE	TRUE
Clostridia_unclassified_SGB15402	glycerol	Lipid	Glycerolipid Metabolism	-0.156721	-0.211716	-0.101726	0.0280593	2.33228e-08	451	-0.15241	-0.214613	-0.0902071	0.0316515	2.01686e-06	168	-0.172544	-0.292265	-0.052823	0.0606406	0.00501331	TRUE	TRUE
Clostridiaceae_bacterium	N6,N6,N6-trimethyllysine	Amino Acid	Lysine Metabolism	0.133871	0.0868933	0.180849	0.0239688	2.33399e-08	720	0.0829618	0.0270489	0.138875	0.0284795	0.00369298	316	0.257501	0.170181	0.344822	0.0443807	1.61896e-08	TRUE	TRUE
Lawsonibacter_sp_NSJ_51	maltose	Carbohydrate	Glycogen Metabolism	-0.1247	-0.168464	-0.0809363	0.0223289	2.3411e-08	445	-0.0999769	-0.1544	-0.0455536	0.0276918	0.000341293	229	-0.17065	-0.245038	-0.0962624	0.0377523	1.00093e-05	TRUE	TRUE
Dorea_formicigenerans	N,N,N-trimethyl-5-aminovalerate	Amino Acid	Lysine Metabolism	0.159264	0.103367	0.21516	0.0285193	2.34486e-08	690	0.139652	0.0801525	0.199152	0.0303044	4.84188e-06	311	0.311167	0.145214	0.47712	0.0843409	0.000265979	TRUE	TRUE
Clostridia_unclassified_SGB15402	argininate*	Amino Acid	Urea cycle; Arginine and Proline Metabolism	-0.143838	-0.194343	-0.0933333	0.0257682	2.37762e-08	451	-0.133937	-0.193395	-0.0744781	0.0302549	1.20403e-05	168	-0.169993	-0.267075	-0.072912	0.0491733	0.000702063	TRUE	TRUE
Clostridiaceae_bacterium	docosapentaenoate (n3 DPA; 22:5n3)	Lipid	Long Chain Polyunsaturated Fatty Acid (n3 and n6)	0.136636	0.0886574	0.184615	0.0244794	2.38219e-08	720	0.124124	0.0690206	0.179228	0.0280674	1.12865e-05	316	0.176404	0.0779513	0.274857	0.050039	0.000486677	TRUE	TRUE
Clostridium_sp_AM22_11AC	stachydrine	Xenobiotics	Food Component/Plant	0.122812	0.0796661	0.165957	0.0220135	2.42003e-08	473	0.0493733	-0.00321001	0.101957	0.0267599	0.0656639	288	0.276539	0.200334	0.352744	0.0387167	7.76506e-12	TRUE	TRUE
Clostridiales_bacterium	cholesterol sulfate	Lipid	Sterol	0.126059	0.0817608	0.170357	0.0226016	2.4407e-08	511	0.0530121	-0.00189759	0.107922	0.0279492	0.058435	299	0.264094	0.188484	0.339704	0.0384205	3.75149e-11	TRUE	TRUE
Candidatus_Woodwardibium_gallinarum	glucuronate	Carbohydrate	Aminosugar Metabolism	-0.267397	-0.361376	-0.173419	0.0479492	2.45143e-08	115	-0.229514	-0.33845	-0.120578	0.0549905	6.39405e-05	58	-0.387561	-0.583678	-0.191445	0.0979375	0.000227196	TRUE	TRUE
Anaerostipes_hadrus	cholesterol	Lipid	Sterol	0.128512	0.0833279	0.173695	0.0230534	2.48208e-08	717	0.106313	0.055748	0.156878	0.0257552	4.09737e-05	318	0.217974	0.116248	0.319699	0.0517036	3.28249e-05	TRUE	TRUE
Roseburia_intestinalis	mannose	Carbohydrate	Fructose, Mannose and Galactose Metabolism	0.11335	0.0734878	0.153212	0.0203381	2.50002e-08	551	0.0745464	0.0259325	0.12316	0.0247489	0.0027153	241	0.194058	0.123747	0.264369	0.0356928	1.36171e-07	TRUE	TRUE
Clostridium_sp_AM22_11AC	3-dehydrodeoxycholate	Lipid	Secondary Bile Acid Metabolism	0.124228	0.0805331	0.167923	0.0222938	2.51367e-08	473	0.0629712	0.00961452	0.116328	0.0271535	0.0208398	288	0.250926	0.174063	0.327788	0.039051	5.61518e-10	TRUE	TRUE
Ruthenibacterium_lactatiformans	butyrate/isobutyrate (4:0)	Lipid	Short Chain Fatty Acid	-0.116266	-0.157167	-0.0753645	0.0208685	2.52746e-08	716	-0.098168	-0.149558	-0.0467783	0.0261754	0.000191044	317	-0.147836	-0.215854	-0.0798172	0.0345711	2.53151e-05	TRUE	TRUE
Clostridia_unclassified_SGB66170	5-hydroxylysine	Amino Acid	Lysine Metabolism	-0.117738	-0.159173	-0.076303	0.0211406	2.55813e-08	394	-0.112525	-0.160884	-0.0641666	0.0245972	6.5065e-06	142	-0.132474	-0.214233	-0.0507149	0.0413567	0.00172407	TRUE	TRUE
GGB9677_SGB15180	5-hydroxypicolinic acid	Amino Acid	Tryptophan Metabolism	-0.140271	-0.189663	-0.0908789	0.0252005	2.60348e-08	341	-0.13092	-0.190759	-0.0710803	0.0304222	2.21202e-05	163	-0.160718	-0.24955	-0.0718853	0.0449848	0.000470011	TRUE	TRUE
Ruthenibacterium_lactatiformans	3-dehydrodeoxycholate	Lipid	Secondary Bile Acid Metabolism	0.117007	0.0758051	0.158209	0.0210219	2.607e-08	716	0.131384	0.0821537	0.180613	0.0250752	2.17579e-07	317	0.083005	0.00713166	0.158878	0.0385633	0.0321379	TRUE	TRUE
Ruminococcaceae_bacterium	leucine	Amino Acid	Leucine, Isoleucine and Valine Metabolism	-0.104991	-0.141975	-0.0680068	0.0188698	2.63726e-08	700	-0.09246	-0.138181	-0.0467385	0.0232873	7.97593e-05	310	-0.128951	-0.192311	-0.0655902	0.0322007	7.8538e-05	TRUE	TRUE
Fusicatenibacter_saccharivorans	mannose	Carbohydrate	Fructose, Mannose and Galactose Metabolism	0.14768	0.0956569	0.199703	0.0265427	2.63888e-08	702	0.131949	0.0733593	0.190539	0.0298418	1.1383e-05	314	0.207257	0.092989	0.321526	0.0580759	0.000417359	TRUE	TRUE
Faecalibacterium_SGB15346	glycerophosphorylcholine (GPC)	Lipid	Phospholipid Metabolism	0.105508	0.0683354	0.14268	0.0189658	2.65109e-08	606	0.101548	0.060913	0.142183	0.0206911	1.18778e-06	282	0.126325	0.0329368	0.219713	0.0474426	0.00820537	TRUE	TRUE
Roseburia_faecis	2-hydroxydecanoate	Lipid	Fatty Acid, Monohydroxy	0.0994414	0.0643741	0.134509	0.0178918	2.72983e-08	588	0.0547344	0.0113424	0.0981263	0.0220935	0.0135239	262	0.184625	0.124574	0.244676	0.0304968	4.98794e-09	TRUE	TRUE
Agathobaculum_butyriciproducens	myo-inositol	Lipid	Inositol Metabolism	0.117155	0.0758394	0.15847	0.0210796	2.73302e-08	689	0.0982655	0.049903	0.146628	0.0246318	7.39192e-05	310	0.168845	0.0886685	0.249022	0.040747	4.44307e-05	TRUE	TRUE
Clostridium_sp_AM22_11AC	hyocholate	Lipid	Secondary Bile Acid Metabolism	0.11948	0.0773226	0.161638	0.0215095	2.7797e-08	473	0.0657291	0.0131339	0.118324	0.026766	0.0144251	288	0.217481	0.146346	0.288617	0.0361413	5.4697e-09	TRUE	TRUE
Faecalibacillus_intestinalis	25-hydroxycholesterol sulfate	Lipid	Sterol	0.110323	0.0713866	0.14926	0.0198661	2.80249e-08	610	0.0999756	0.0516123	0.148339	0.0246266	5.55977e-05	289	0.129605	0.0634404	0.19577	0.0336162	0.00014357	TRUE	TRUE
Anaerotruncus_rubiinfantis	cystine	Amino Acid	Methionine, Cysteine, SAM and Taurine Metabolism	-0.16388	-0.221734	-0.106026	0.029518	2.82613e-08	386	-0.138008	-0.211694	-0.0643214	0.0374776	0.000266041	242	-0.206153	-0.300521	-0.111786	0.0479057	2.46588e-05	TRUE	TRUE
GGB9347_SGB14313	maltose	Carbohydrate	Glycogen Metabolism	-0.132685	-0.179535	-0.0858345	0.0239037	2.8436e-08	268	-0.0984987	-0.156851	-0.0401462	0.0296373	0.00101539	156	-0.196316	-0.276189	-0.116443	0.0404342	3.03903e-06	TRUE	TRUE
Dysosmobacter_welbionis	25-hydroxycholesterol sulfate	Lipid	Sterol	0.104435	0.0675409	0.141328	0.0188236	2.8887e-08	645	0.0335041	-0.0118467	0.0788548	0.0230951	0.147355	316	0.2448	0.180877	0.308722	0.0324887	5.56208e-13	TRUE	TRUE
Dysosmobacter_sp_NSJ_60	25-hydroxycholesterol sulfate	Lipid	Sterol	0.125485	0.0811527	0.169817	0.0226188	2.89269e-08	486	0.0601183	0.00455229	0.115684	0.0282798	0.0340274	302	0.241548	0.167392	0.315703	0.037683	5.80836e-10	TRUE	TRUE
Roseburia_intestinalis	arginine	Amino Acid	Urea cycle; Arginine and Proline Metabolism	0.10192	0.065909	0.13793	0.0183731	2.90264e-08	551	0.0914352	0.048296	0.134574	0.0219618	3.65767e-05	241	0.126371	0.0603034	0.192439	0.0335387	0.000208227	TRUE	TRUE
Clostridia_bacterium	gamma-tocopherol/beta-tocopherol	Cofactors and Vitamins	Tocopherol Metabolism	0.161442	0.104394	0.21849	0.0291067	2.91338e-08	722	0.109016	0.0387986	0.179233	0.0357656	0.00238863	316	0.264259	0.165711	0.362806	0.0500869	2.48654e-07	TRUE	TRUE
Clostridia_bacterium	2-hydroxylignocerate*	Lipid	Fatty Acid, Monohydroxy	0.169402	0.109534	0.229269	0.0305452	2.92402e-08	722	0.129371	0.0551253	0.203616	0.0378173	0.000659535	316	0.24453	0.142597	0.346463	0.0518078	3.6245e-06	TRUE	TRUE
Ruminococcaceae_unclassified_SGB15265	isohyodeoxycholate	Lipid	Secondary Bile Acid Metabolism	-0.11099	-0.150221	-0.0717587	0.0200161	2.9394e-08	487	-0.0999659	-0.146098	-0.053834	0.0234785	2.48297e-05	233	-0.140318	-0.215769	-0.0648664	0.0382954	0.000310771	TRUE	TRUE
Roseburia_inulinivorans	5-hydroxylysine	Amino Acid	Lysine Metabolism	0.0876769	0.0566815	0.118672	0.0158143	2.95355e-08	633	0.081255	0.0426322	0.119878	0.0196681	4.10994e-05	292	0.099422	0.0470721	0.151772	0.0265985	0.000224101	TRUE	TRUE
Clostridia_unclassified_SGB15402	sulfate*	Xenobiotics	Chemical	-0.137705	-0.18639	-0.0890213	0.0248393	2.95895e-08	451	-0.13677	-0.191777	-0.0817632	0.0279897	1.43724e-06	168	-0.141173	-0.24757	-0.0347772	0.0538914	0.00965842	TRUE	TRUE
GGB9787_SGB15410	malate	Energy	TCA Cycle	-0.160114	-0.216749	-0.103478	0.0288963	3.0081e-08	412	-0.126668	-0.19453	-0.0588053	0.0345223	0.000276353	205	-0.238388	-0.342516	-0.134259	0.0528124	1.09801e-05	TRUE	TRUE
Clostridium_fessum	spermidine	Amino Acid	Polyamine Metabolism	0.136161	0.0879951	0.184326	0.0245747	3.01291e-08	575	0.0982866	0.0429553	0.153618	0.0281712	0.000522709	296	0.256731	0.15781	0.355652	0.0502639	5.91659e-07	TRUE	TRUE
Faecalibacillus_intestinalis	inosine	Nucleotide	Purine Metabolism, (Hypo)Xanthine/Inosine containing	0.110634	0.0714807	0.149788	0.0199766	3.0563e-08	610	0.0776911	0.0298672	0.125515	0.0243519	0.00149495	289	0.178416	0.109664	0.247168	0.0349309	5.99022e-07	TRUE	TRUE
Agathobaculum_butyriciproducens	sphingosine	Lipid	Sphingosines	0.114507	0.0739713	0.155042	0.0206817	3.08372e-08	689	0.105967	0.0604882	0.151445	0.0231628	5.66427e-06	310	0.148086	0.0577109	0.238461	0.0459299	0.00140077	TRUE	TRUE
Blautia_wexlerae	N-formylanthranilic acid	Amino Acid	Tryptophan Metabolism	0.129441	0.0835951	0.175286	0.023391	3.13402e-08	725	0.0862736	0.0325713	0.139976	0.0273538	0.00167769	318	0.24689	0.158117	0.335662	0.0451198	9.67499e-08	TRUE	TRUE
Clostridia_unclassified_SGB15402	N-formylanthranilic acid	Amino Acid	Tryptophan Metabolism	-0.125738	-0.170299	-0.0811781	0.0227352	3.19225e-08	451	-0.0883653	-0.139524	-0.0372063	0.0260318	0.000750159	168	-0.245899	-0.338052	-0.153745	0.0466774	4.5231e-07	TRUE	TRUE
Ruthenibacterium_lactatiformans	cysteinylglycine	Amino Acid	Glutathione Metabolism	-0.101134	-0.136985	-0.0652828	0.0182916	3.22129e-08	716	-0.091385	-0.138517	-0.0442525	0.0240069	0.00015338	317	-0.114626	-0.170194	-0.0590586	0.0282427	6.2562e-05	TRUE	TRUE
Alistipes_onderdonkii	myo-inositol	Lipid	Inositol Metabolism	-0.0961365	-0.130224	-0.0620486	0.0173921	3.24644e-08	599	-0.0809666	-0.122533	-0.0394002	0.0211648	0.000145	275	-0.127681	-0.187765	-0.0675973	0.0305202	3.8892e-05	TRUE	TRUE
Phocea_massiliensis	cysteine	Amino Acid	Methionine, Cysteine, SAM and Taurine Metabolism	0.173067	0.111699	0.234435	0.0313108	3.25041e-08	330	0.150746	0.0706861	0.230805	0.0406972	0.000249677	188	0.205442	0.108751	0.302133	0.0490138	4.68086e-05	TRUE	TRUE
Faecalicatena_fissicatena	biotin	Cofactors and Vitamins	Biotin Metabolism	-0.104383	-0.141407	-0.0673587	0.0188901	3.28019e-08	548	-0.0863779	-0.128407	-0.0443485	0.0213965	6.20675e-05	270	-0.16801	-0.247201	-0.0888186	0.0402227	4.01299e-05	TRUE	TRUE
GGB9787_SGB15410	cytidine	Nucleotide	Pyrimidine Metabolism, Cytidine containing	-0.170027	-0.230421	-0.109633	0.0308137	3.43061e-08	412	-0.138494	-0.211836	-0.0651524	0.0373097	0.000234648	205	-0.237684	-0.345436	-0.129932	0.0546505	2.17606e-05	TRUE	TRUE
Ruminococcus_torques	D-urobilin	Cofactors and Vitamins	Hemoglobin and Porphyrin Metabolism	0.127669	0.0823078	0.173031	0.0231441	3.46229e-08	712	0.105241	0.0527544	0.157728	0.0267338	9.08362e-05	315	0.194767	0.103788	0.285746	0.0462398	3.34737e-05	TRUE	TRUE
Firmicutes_bacterium_AF16_15	butyrate/isobutyrate (4:0)	Lipid	Short Chain Fatty Acid	0.109904	0.0708476	0.148961	0.0199273	3.48241e-08	658	0.10611	0.0589012	0.153319	0.0240422	1.19036e-05	297	0.118231	0.0481357	0.188327	0.0356176	0.0010163	TRUE	TRUE
Clostridia_bacterium	N-acetylmethionine	Amino Acid	Methionine, Cysteine, SAM and Taurine Metabolism	-0.151849	-0.205829	-0.0978687	0.0275413	3.51785e-08	722	-0.125708	-0.200006	-0.0514102	0.0378441	0.000948524	316	-0.181283	-0.260293	-0.102272	0.0401573	9.14512e-06	TRUE	TRUE
Eubacterium_rectale	N6-acetyllysine	Amino Acid	Lysine Metabolism	0.0940261	0.0605848	0.127467	0.0170622	3.57233e-08	692	0.0850432	0.042522	0.127564	0.0216569	9.53337e-05	304	0.108726	0.0542093	0.163242	0.0277038	0.000109795	TRUE	TRUE
Dorea_formicigenerans	arachidoylcarnitine (C20)*	Lipid	Fatty Acid Metabolism (Acyl Carnitine, Long Chain Saturated)	0.14535	0.0936251	0.197074	0.0263906	3.63705e-08	690	0.144627	0.0892398	0.200014	0.0282097	3.8394e-07	311	0.150417	0.00343164	0.297403	0.0747013	0.044938	TRUE	TRUE
Clostridia_unclassified_SGB15402	ribulose/xylulose	Carbohydrate	Pentose Metabolism	-0.129502	-0.175595	-0.0834101	0.0235169	3.65444e-08	451	-0.12102	-0.173983	-0.0680561	0.0269501	9.08922e-06	168	-0.156578	-0.251636	-0.0615193	0.0481487	0.00139397	TRUE	TRUE
Clostridia_bacterium	1-methyl-5-imidazoleacetate	Amino Acid	Histidine Metabolism	0.16487	0.106189	0.223551	0.02994	3.65651e-08	722	0.160297	0.0888113	0.231782	0.0364117	1.24014e-05	316	0.174416	0.0709078	0.277925	0.0526085	0.00103077	TRUE	TRUE
Eggerthella_lenta	cholesterol sulfate	Lipid	Sterol	0.0924694	0.0595358	0.125403	0.0168032	3.73173e-08	631	0.0787594	0.0431008	0.114418	0.0181585	1.68307e-05	153	0.174158	0.0865867	0.26173	0.0443245	0.000132304	TRUE	TRUE
Agathobaculum_butyriciproducens	sulfate*	Xenobiotics	Chemical	0.121242	0.0780574	0.164427	0.0220334	3.74133e-08	689	0.109542	0.0610892	0.157995	0.0246778	1.05593e-05	310	0.167226	0.070961	0.263491	0.0489233	0.000716563	TRUE	TRUE
Lachnospiraceae_bacterium	oleate/vaccenate (18:1)	Lipid	Long Chain Monounsaturated Fatty Acid	0.209545	0.134849	0.284241	0.0381108	3.83472e-08	726	0.175109	0.0900213	0.260196	0.0433401	5.91481e-05	318	0.326973	0.16951	0.484436	0.0800329	5.59361e-05	TRUE	TRUE
Ruminococcaceae_bacterium	behenoyl ethanolamide (22:0)*	Lipid	Endocannabinoid	-0.10125	-0.137348	-0.0651521	0.0184177	3.85356e-08	700	-0.0707866	-0.112881	-0.0286925	0.0214398	0.00101062	310	-0.187042	-0.257837	-0.116247	0.0359792	3.68545e-07	TRUE	TRUE
Ruminococcaceae_bacterium	bilirubin (Z,Z)	Cofactors and Vitamins	Hemoglobin and Porphyrin Metabolism	-0.106361	-0.14432	-0.0684023	0.019367	3.97727e-08	700	-0.109972	-0.155402	-0.0645414	0.023139	2.44616e-06	310	-0.0979142	-0.167553	-0.0282751	0.0353916	0.00601514	TRUE	TRUE
GGB9524_SGB14924	3-hydroxyoleate*	Lipid	Fatty Acid, Monohydroxy	0.147896	0.0950782	0.200715	0.0269486	4.0628e-08	382	0.129009	0.0685326	0.189484	0.0307576	3.41664e-05	181	0.210301	0.099983	0.320619	0.0559073	0.000233276	TRUE	TRUE
Ruminococcus_torques	12-ketolithocholate	Lipid	Secondary Bile Acid Metabolism	0.124489	0.0800244	0.168953	0.0226864	4.07932e-08	712	0.103751	0.0542137	0.153289	0.0252317	4.40798e-05	315	0.211995	0.110016	0.313975	0.0518309	5.50218e-05	TRUE	TRUE
Clostridia_unclassified_SGB66170	choline	Lipid	Phospholipid Metabolism	-0.146709	-0.199117	-0.0943024	0.0267388	4.09353e-08	394	-0.125971	-0.18372	-0.0682228	0.0293733	2.27406e-05	142	-0.247008	-0.374713	-0.119304	0.0645974	0.000198785	TRUE	TRUE
Blautia_SGB4805	spermidine	Amino Acid	Polyamine Metabolism	-0.126657	-0.171902	-0.081412	0.0230846	4.0963e-08	617	-0.112085	-0.165175	-0.0589957	0.0270338	3.86384e-05	288	-0.165888	-0.253197	-0.0785801	0.0443581	0.000223164	TRUE	TRUE
Ruminococcus_torques	3-dehydrodeoxycholate	Lipid	Secondary Bile Acid Metabolism	0.124708	0.0801449	0.169272	0.0227369	4.13849e-08	712	0.0988308	0.0495791	0.148082	0.0250861	9.01809e-05	315	0.24379	0.137909	0.349671	0.0538137	8.42772e-06	TRUE	TRUE
GGB9557_SGB14966	phosphate	Energy	Oxidative Phosphorylation	-0.165758	-0.225002	-0.106513	0.0302275	4.16584e-08	408	-0.11849	-0.190589	-0.0463916	0.0366764	0.00133741	199	-0.265855	-0.371107	-0.160603	0.0533727	1.39406e-06	TRUE	TRUE
Roseburia_faecis	glycerophosphoinositol*	Lipid	Phospholipid Metabolism	0.0991158	0.0636891	0.134542	0.0180752	4.16921e-08	588	0.0769629	0.0332959	0.12063	0.0222335	0.000576386	262	0.142295	0.0811731	0.203417	0.0310407	7.12109e-06	TRUE	TRUE
Ruminococcaceae_bacterium_D5	mannose	Carbohydrate	Fructose, Mannose and Galactose Metabolism	-0.145478	-0.197482	-0.0934744	0.0265331	4.1842e-08	279	-0.0865612	-0.157201	-0.0159216	0.0358844	0.0165347	168	-0.216541	-0.294347	-0.138735	0.03941	1.48075e-07	TRUE	TRUE
Clostridia_unclassified_SGB15402	spermidine	Amino Acid	Polyamine Metabolism	-0.141165	-0.191628	-0.0907017	0.0257471	4.18748e-08	451	-0.133027	-0.192034	-0.0740201	0.0300252	1.18468e-05	168	-0.163775	-0.262582	-0.0649685	0.0500472	0.00130617	TRUE	TRUE
Roseburia_faecis	ribulose/xylulose	Carbohydrate	Pentose Metabolism	0.0963554	0.0619041	0.130807	0.0175775	4.21152e-08	588	0.0645652	0.0221841	0.106946	0.0215788	0.002889	262	0.159046	0.0993772	0.218716	0.0303028	3.21125e-07	TRUE	TRUE
Lachnospiraceae_bacterium	25-hydroxycholesterol sulfate	Lipid	Sterol	-0.195544	-0.265474	-0.125613	0.0356794	4.23943e-08	726	-0.182414	-0.26439	-0.100438	0.0417554	1.43525e-05	318	-0.231069	-0.366201	-0.0959364	0.0686832	0.000864926	TRUE	TRUE
Odoribacter_splanchnicus	ursocholate	Lipid	Secondary Bile Acid Metabolism	-0.135981	-0.184626	-0.0873361	0.0248194	4.28152e-08	650	-0.126336	-0.177639	-0.0750318	0.0261271	1.6637e-06	302	-0.225168	-0.38151	-0.0688266	0.0794469	0.00490943	TRUE	TRUE
GGB9758_SGB15368	bilirubin degradation product, C16H18N2O5 (3)**	Partially Characterized Molecules	Partially Characterized Molecules	-0.103112	-0.140035	-0.0661887	0.0188386	4.4141e-08	463	-0.081551	-0.125771	-0.0373312	0.0225025	0.00032257	237	-0.153628	-0.221485	-0.0857706	0.0344442	1.27644e-05	TRUE	TRUE
Intestinimonas_massiliensis	N6,N6,N6-trimethyllysine	Amino Acid	Lysine Metabolism	-0.115528	-0.156903	-0.0741531	0.0211099	4.4329e-08	365	-0.0654586	-0.120768	-0.0101491	0.0281258	0.0205228	213	-0.180121	-0.243092	-0.117149	0.0319456	5.57317e-08	TRUE	TRUE
Ruminococcaceae_bacterium_D5	octadecanedioate (C18-DC)	Lipid	Fatty Acid, Dicarboxylate	0.13283	0.0852447	0.180415	0.0242786	4.47336e-08	279	0.153698	0.0888731	0.218523	0.0329307	4.78035e-06	168	0.107979	0.0370309	0.178926	0.0359361	0.00308344	TRUE	TRUE
Dorea_formicigenerans	12-ketolithocholate	Lipid	Secondary Bile Acid Metabolism	0.150651	0.0966776	0.204624	0.0275377	4.48273e-08	690	0.128347	0.0702232	0.186471	0.0296034	1.67743e-05	311	0.293944	0.146301	0.441587	0.0750354	0.000110462	TRUE	TRUE
Clostridium_sp_AF34_10BH	13-HODE + 9-HODE	Lipid	Fatty Acid, Monohydroxy	0.0928277	0.0595663	0.126089	0.0169704	4.50102e-08	648	0.0856413	0.0466255	0.124657	0.0198691	1.88667e-05	305	0.112209	0.0480005	0.176417	0.0326295	0.00067063	TRUE	TRUE
Blautia_wexlerae	3-methylglutaconate	Amino Acid	Leucine, Isoleucine and Valine Metabolism	0.132469	0.0849986	0.179939	0.02422	4.51538e-08	725	0.0859873	0.0315354	0.140439	0.0277357	0.00200902	318	0.281742	0.183951	0.379532	0.0497037	3.51251e-08	TRUE	TRUE
Clostridium_sp_AM22_11AC	docosapentaenoate (n3 DPA; 22:5n3)	Lipid	Long Chain Polyunsaturated Fatty Acid (n3 and n6)	0.120196	0.0771209	0.163272	0.0219777	4.52556e-08	473	0.0561146	0.00180556	0.110424	0.0276381	0.0428909	288	0.23041	0.159068	0.301751	0.0362458	8.34344e-10	TRUE	TRUE
Akkermansia_muciniphila	arabinose	Carbohydrate	Pentose Metabolism	-0.0863305	-0.117275	-0.0553856	0.0157885	4.55297e-08	550	-0.0733406	-0.10966	-0.0370212	0.0184898	8.3105e-05	237	-0.121301	-0.181067	-0.061534	0.0303373	8.57569e-05	TRUE	TRUE
Eubacterium_rectale	2-hydroxydecanoate	Lipid	Fatty Acid, Monohydroxy	0.0987181	0.0633262	0.13411	0.0180575	4.58007e-08	692	0.0885516	0.0456471	0.131456	0.0218521	5.66535e-05	304	0.120608	0.0575102	0.183705	0.0320647	0.000206548	TRUE	TRUE
Eggerthella_lenta	3-methyladipate	Lipid	Fatty Acid, Dicarboxylate	-0.0921226	-0.125153	-0.0590926	0.0168523	4.59125e-08	631	-0.0904071	-0.125873	-0.0549412	0.0180604	7.31349e-07	153	-0.103674	-0.196265	-0.0110829	0.0468651	0.028547	TRUE	TRUE
Ruthenibacterium_lactatiformans	dehydrolithocholate	Lipid	Secondary Bile Acid Metabolism	0.110795	0.0710663	0.150523	0.02027	4.60447e-08	716	0.106237	0.0567005	0.155774	0.0252316	2.89863e-05	317	0.119089	0.0521176	0.186061	0.0340389	0.000535695	TRUE	TRUE
Ruminococcaceae_bacterium	sulfate*	Xenobiotics	Chemical	-0.111513	-0.151509	-0.0715168	0.0204065	4.64014e-08	700	-0.0894735	-0.135793	-0.0431544	0.0235917	0.000162175	310	-0.177	-0.257018	-0.096981	0.0406667	1.84051e-05	TRUE	TRUE
GGB9712_SGB15244	biotin	Cofactors and Vitamins	Biotin Metabolism	0.161084	0.103307	0.218862	0.0294788	4.64463e-08	334	0.0983704	0.0283914	0.168349	0.0355744	0.00601093	159	0.29852	0.194506	0.402534	0.052663	6.95972e-08	TRUE	TRUE
Clostridia_unclassified_SGB15402	methylphosphate	Nucleotide	Purine and Pyrimidine Metabolism	-0.13448	-0.182716	-0.0862434	0.0246109	4.64901e-08	451	-0.125835	-0.182051	-0.0696176	0.0286055	1.36313e-05	168	-0.159113	-0.254443	-0.063784	0.0482859	0.00120667	TRUE	TRUE
Intestinimonas_massiliensis	3-methylglutarate/2-methylglutarate	Lipid	Fatty Acid, Dicarboxylate	0.108938	0.0698482	0.148027	0.019944	4.70313e-08	365	0.0537854	0.00226232	0.105309	0.0262004	0.0408166	213	0.184926	0.124303	0.245548	0.0307538	8.09646e-09	TRUE	TRUE
Clostridia_unclassified_SGB15402	1-methyl-5-imidazolelactate	Amino Acid	Histidine Metabolism	-0.131702	-0.17897	-0.0844335	0.024117	4.73572e-08	451	-0.124187	-0.178107	-0.070266	0.027437	7.71722e-06	168	-0.157241	-0.257095	-0.0573865	0.0505777	0.00221665	TRUE	TRUE
Firmicutes_bacterium	octadecanedioate (C18-DC)	Lipid	Fatty Acid, Dicarboxylate	0.134891	0.0864776	0.183305	0.0247013	4.73722e-08	406	0.146512	0.0890747	0.20395	0.0292179	8.00968e-07	209	0.105775	0.0146006	0.19695	0.0462478	0.0232472	TRUE	TRUE
Fusicatenibacter_saccharivorans	ribulose/xylulose	Carbohydrate	Pentose Metabolism	0.133458	0.0855434	0.181373	0.0244467	4.7843e-08	702	0.12204	0.0681497	0.17593	0.0274479	1.01864e-05	314	0.177274	0.0714823	0.283065	0.0537676	0.00109779	TRUE	TRUE
Roseburia_inulinivorans	glucuronate	Carbohydrate	Aminosugar Metabolism	0.103306	0.066212	0.140401	0.0189261	4.80399e-08	633	0.0969054	0.0525029	0.141308	0.0226114	2.12141e-05	292	0.118285	0.0502094	0.18636	0.0345885	0.000717726	TRUE	TRUE
Faecalibacterium_prausnitzii	N-formylphenylalanine	Amino Acid	Tyrosine Metabolism	0.135666	0.0869401	0.184392	0.0248605	4.84036e-08	716	0.123791	0.0710542	0.176529	0.0268617	4.80932e-06	315	0.206569	0.0774211	0.335716	0.0656388	0.00181062	TRUE	TRUE
Dorea_longicatena	N-acetylglutamine	Amino Acid	Glutamate Metabolism	0.147095	0.0942612	0.199929	0.0269567	4.84985e-08	689	0.147048	0.0905853	0.20351	0.0287572	4.11387e-07	304	0.14744	-0.00486525	0.299745	0.0773978	0.0577493	TRUE	TRUE
GGB9787_SGB15410	glucuronate	Carbohydrate	Aminosugar Metabolism	-0.166511	-0.226324	-0.106698	0.0305176	4.8635e-08	412	-0.143133	-0.213331	-0.0729357	0.0357104	7.31412e-05	205	-0.229818	-0.345684	-0.113952	0.0587655	0.000126028	TRUE	TRUE
Lachnospiraceae_bacterium	2'-deoxycytidine	Nucleotide	Pyrimidine Metabolism, Cytidine containing	0.201164	0.128774	0.273554	0.0369343	5.13603e-08	726	0.170432	0.0867579	0.254107	0.0426206	7.0516e-05	318	0.293834	0.148218	0.43945	0.0740115	8.95522e-05	TRUE	TRUE
Clostridiaceae_bacterium	5-hydroxypicolinic acid	Amino Acid	Tryptophan Metabolism	0.143426	0.0918118	0.195041	0.0263344	5.14164e-08	720	0.105268	0.0460104	0.164526	0.0301831	0.000517345	316	0.265086	0.159048	0.371124	0.0538941	1.41513e-06	TRUE	TRUE
Alistipes_communis	deoxycholate	Lipid	Secondary Bile Acid Metabolism	-0.106635	-0.145019	-0.0682516	0.0195839	5.17876e-08	611	-0.101928	-0.143753	-0.0601033	0.0212973	2.1609e-06	284	-0.132408	-0.230501	-0.0343152	0.0498342	0.00833895	TRUE	TRUE
Dorea_sp_AF24_7LB	arachidoylcarnitine (C20)*	Lipid	Fatty Acid Metabolism (Acyl Carnitine, Long Chain Saturated)	0.12302	0.0787369	0.167304	0.0225941	5.18615e-08	564	0.117285	0.068097	0.166474	0.0250427	3.54868e-06	246	0.148121	0.0449283	0.251313	0.0523901	0.0050892	TRUE	TRUE
Clostridia_bacterium	L-urobilin	Cofactors and Vitamins	Hemoglobin and Porphyrin Metabolism	0.156086	0.0998986	0.212273	0.0286674	5.1889e-08	722	0.169893	0.0967818	0.243004	0.0372397	5.95788e-06	316	0.136001	0.0476327	0.22437	0.0449136	0.00267133	TRUE	TRUE
GGB9522_SGB14921	cystine	Amino Acid	Methionine, Cysteine, SAM and Taurine Metabolism	-0.157397	-0.214164	-0.10063	0.0289634	5.4998e-08	555	-0.080536	-0.144096	-0.0169756	0.0323585	0.0131141	258	-0.467091	-0.595	-0.339182	0.0649534	7.56212e-12	TRUE	TRUE
Eubacterium_rectale	leucine	Amino Acid	Leucine, Isoleucine and Valine Metabolism	0.0902354	0.0576857	0.122785	0.0166073	5.52675e-08	692	0.0871786	0.0450533	0.129304	0.0214553	5.47707e-05	304	0.0948043	0.0431875	0.146421	0.0262304	0.00036153	TRUE	TRUE
Eubacterium_rectale	25-hydroxycholesterol sulfate	Lipid	Sterol	0.0919694	0.058758	0.125181	0.0169449	5.71299e-08	692	0.0844887	0.0425969	0.12638	0.0213363	8.28361e-05	304	0.104747	0.0498746	0.159618	0.0278846	0.000211613	TRUE	TRUE
GGB2980_SGB3962	glycerophosphoserine*	Lipid	Phospholipid Metabolism	-0.131947	-0.179595	-0.0842979	0.024311	5.71661e-08	425	-0.129134	-0.179587	-0.0786802	0.0256685	7.64519e-07	91	-0.15645	-0.306958	-0.00594227	0.0757586	0.0420118	TRUE	TRUE
Roseburia_faecis	lyxonate	Carbohydrate	Pentose Metabolism	0.0932602	0.0595704	0.12695	0.017189	5.77671e-08	588	0.0781906	0.0334634	0.122918	0.0227733	0.000639591	262	0.113212	0.061614	0.16481	0.0262039	2.23639e-05	TRUE	TRUE
Dorea_sp_AF36_15AT	ursocholate	Lipid	Secondary Bile Acid Metabolism	0.152119	0.0971262	0.207111	0.0280579	5.90688e-08	686	0.131774	0.0692936	0.194254	0.0318219	3.91714e-05	300	0.223181	0.106143	0.34022	0.0594728	0.000210849	TRUE	TRUE
GGB9707_SGB15229	enterolactone	Xenobiotics	Food Component/Plant	0.130419	0.0832337	0.177605	0.0240747	6.05144e-08	464	0.118309	0.0654797	0.171137	0.0268835	1.34496e-05	250	0.179459	0.0729123	0.286007	0.0540976	0.00104688	TRUE	TRUE
Anaeromassilibacillus_sp_An250	3-methylglutarate/2-methylglutarate	Lipid	Fatty Acid, Dicarboxylate	0.121579	0.0775842	0.165573	0.0224465	6.08245e-08	540	0.107811	0.0565569	0.159065	0.0260919	4.17684e-05	232	0.160783	0.0740318	0.247533	0.0440295	0.000325155	TRUE	TRUE
Candidatus_Woodwardibium_gallinarum	malate	Energy	TCA Cycle	-0.228736	-0.311515	-0.145957	0.042235	6.10184e-08	115	-0.141289	-0.239658	-0.0429204	0.0496563	0.00530795	58	-0.45747	-0.618287	-0.296652	0.0803098	6.35904e-07	TRUE	TRUE
Faecalibacillus_intestinalis	2'-deoxyinosine	Nucleotide	Purine Metabolism, (Hypo)Xanthine/Inosine containing	0.104876	0.0669077	0.142844	0.019372	6.16988e-08	610	0.0694263	0.0210085	0.117844	0.0246543	0.00502414	289	0.16208	0.100438	0.223721	0.0313183	4.32195e-07	TRUE	TRUE
GGB9677_SGB15180	cholesterol	Lipid	Sterol	-0.10665	-0.145261	-0.0680379	0.0197002	6.17617e-08	341	-0.0886834	-0.136781	-0.040586	0.0244526	0.000331571	163	-0.139879	-0.205549	-0.0742096	0.0332553	4.86974e-05	TRUE	TRUE
GGB9347_SGB14313	arginine	Amino Acid	Urea cycle; Arginine and Proline Metabolism	-0.117078	-0.159466	-0.07469	0.0216268	6.17897e-08	268	-0.103172	-0.16042	-0.0459247	0.029076	0.000459125	156	-0.134298	-0.198214	-0.0703819	0.0323562	5.54946e-05	TRUE	TRUE
Ruminococcaceae_unclassified_SGB15234	stachydrine	Xenobiotics	Food Component/Plant	-0.117026	-0.159396	-0.0746569	0.0216175	6.18057e-08	435	-0.0678972	-0.120737	-0.0150576	0.0268843	0.0119132	224	-0.206904	-0.278562	-0.135246	0.0363625	4.36653e-08	TRUE	TRUE
GGB9347_SGB14313	N6,N6,N6-trimethyllysine	Amino Acid	Lysine Metabolism	-0.119896	-0.163314	-0.0764782	0.0221523	6.22059e-08	268	-0.0875227	-0.146282	-0.0287635	0.0298439	0.00365682	156	-0.159619	-0.224922	-0.0943156	0.0330584	3.39548e-06	TRUE	TRUE
Methanobrevibacter_smithii	inosine	Nucleotide	Purine Metabolism, (Hypo)Xanthine/Inosine containing	-0.133843	-0.182319	-0.0853669	0.0247332	6.25073e-08	341	-0.104931	-0.158646	-0.0512153	0.0273088	0.000145749	138	-0.265794	-0.381157	-0.15043	0.05834	1.20454e-05	TRUE	TRUE
Blautia_wexlerae	methionine	Amino Acid	Methionine, Cysteine, SAM and Taurine Metabolism	0.132065	0.0842147	0.179916	0.0244139	6.32318e-08	725	0.120019	0.062743	0.177294	0.0291739	4.35462e-05	318	0.160214	0.0724725	0.247956	0.0445962	0.000384541	TRUE	TRUE
Eubacterium_rectale	N-acetylglutamine	Amino Acid	Glutamate Metabolism	0.0967635	0.061691	0.131836	0.0178945	6.39289e-08	692	0.104018	0.0616211	0.146414	0.0215934	1.79466e-06	304	0.0808603	0.0179449	0.143776	0.0319721	0.0119656	TRUE	TRUE
GGB9787_SGB15410	biotin	Cofactors and Vitamins	Biotin Metabolism	0.15232	0.0970978	0.207543	0.0281752	6.43822e-08	412	0.132676	0.0672777	0.198075	0.0332689	7.97423e-05	205	0.202146	0.0976783	0.306613	0.0529844	0.000181308	TRUE	TRUE
Blautia_wexlerae	hexadecatrienoate (16:3n3)	Lipid	Long Chain Polyunsaturated Fatty Acid (n3 and n6)	0.139848	0.0891428	0.190553	0.0258704	6.45514e-08	725	0.117236	0.0593145	0.175157	0.0295029	7.80228e-05	318	0.215085	0.109203	0.320968	0.0538163	8.04476e-05	TRUE	TRUE
Akkermansia_muciniphila	methionine	Amino Acid	Methionine, Cysteine, SAM and Taurine Metabolism	-0.0827644	-0.112773	-0.052756	0.0153107	6.45741e-08	550	-0.0585928	-0.0973213	-0.0198643	0.0197162	0.00309374	237	-0.119484	-0.167358	-0.07161	0.0243008	1.66464e-06	TRUE	TRUE
Lachnospira_eligens	deoxycholate	Lipid	Secondary Bile Acid Metabolism	-0.110671	-0.150799	-0.0705429	0.0204738	6.4636e-08	625	-0.126715	-0.172424	-0.0810064	0.023276	7.55766e-08	298	-0.0558118	-0.140514	0.0288903	0.04304	0.19574	TRUE	TRUE
Akkermansia_muciniphila	N-formylanthranilic acid	Amino Acid	Tryptophan Metabolism	-0.0805039	-0.109702	-0.0513054	0.0148974	6.52159e-08	550	-0.0609284	-0.0968132	-0.0250435	0.0182686	0.000911299	237	-0.119361	-0.170067	-0.0686542	0.0257384	5.91886e-06	TRUE	TRUE
Roseburia_intestinalis	5-hydroxypicolinic acid	Amino Acid	Tryptophan Metabolism	0.10957	0.0698221	0.149317	0.0202797	6.55643e-08	551	0.0917471	0.04377	0.139724	0.0244247	0.000191175	241	0.149126	0.0774461	0.220806	0.0363876	5.72696e-05	TRUE	TRUE
Lawsonibacter_sp_NSJ_51	stachydrine	Xenobiotics	Food Component/Plant	-0.121332	-0.165352	-0.0773114	0.0224599	6.58401e-08	445	-0.118669	-0.172663	-0.0646757	0.0274731	1.9392e-05	229	-0.126698	-0.203543	-0.0498518	0.0389996	0.00133838	TRUE	TRUE
Agathobaculum_butyriciproducens	glycerophosphoserine*	Lipid	Phospholipid Metabolism	0.109529	0.0697796	0.149278	0.0202807	6.63955e-08	689	0.105881	0.0603997	0.151362	0.0231642	5.79456e-06	310	0.121507	0.0389187	0.204095	0.0419726	0.00406855	TRUE	TRUE
Dorea_longicatena	N,N,N-trimethyl-5-aminovalerate	Amino Acid	Lysine Metabolism	0.143814	0.0916009	0.196027	0.0266397	6.72097e-08	689	0.131426	0.076381	0.186471	0.0280354	3.33545e-06	304	0.259016	0.0907757	0.427257	0.0854957	0.00266852	TRUE	TRUE
GGB9677_SGB15180	1-methyl-5-imidazolelactate	Amino Acid	Histidine Metabolism	-0.11827	-0.161217	-0.0753225	0.0219122	6.76001e-08	341	-0.113922	-0.167177	-0.0606663	0.0270749	3.31499e-05	163	-0.126524	-0.200192	-0.0528563	0.0373055	0.000895646	TRUE	TRUE
Clostridia_bacterium	beta-cryptoxanthin	Cofactors and Vitamins	Vitamin A Metabolism	0.165642	0.105481	0.225803	0.030695	6.80007e-08	722	0.145888	0.0685124	0.223263	0.0394116	0.000230643	316	0.196099	0.0998137	0.292384	0.0489371	7.69633e-05	TRUE	TRUE
Clostridia_unclassified_SGB66170	adenosine	Nucleotide	Purine Metabolism, Adenine containing	-0.127997	-0.174502	-0.0814929	0.0237272	6.87022e-08	394	-0.125534	-0.178861	-0.0722075	0.0271243	5.09419e-06	142	-0.136025	-0.232829	-0.0392204	0.0489669	0.00626048	TRUE	TRUE
Clostridium_fessum	cholesterol	Lipid	Sterol	0.130257	0.082925	0.177589	0.0241493	6.898e-08	575	0.091553	0.0380059	0.1451	0.0272629	0.000838996	296	0.271264	0.168853	0.373676	0.0520374	3.53845e-07	TRUE	TRUE
Agathobaculum_butyriciproducens	2'-deoxyinosine	Nucleotide	Purine Metabolism, (Hypo)Xanthine/Inosine containing	0.113432	0.0722115	0.154652	0.0210312	6.90934e-08	689	0.105387	0.0562434	0.154531	0.0250297	2.8963e-05	310	0.132752	0.0564289	0.209075	0.0387885	0.00070562	TRUE	TRUE
Methanobrevibacter_smithii	sphingosine	Lipid	Sphingosines	-0.112528	-0.153442	-0.0716133	0.0208751	7.0252e-08	341	-0.0860682	-0.130974	-0.0411625	0.0228299	0.000193109	138	-0.247487	-0.349444	-0.14553	0.0515601	4.20389e-06	TRUE	TRUE
Clostridia_unclassified_SGB4367	biotin	Cofactors and Vitamins	Biotin Metabolism	0.140371	0.0893122	0.19143	0.026051	7.11189e-08	241	0.128248	0.0657628	0.190733	0.0317199	7.14622e-05	136	0.165495	0.0751894	0.2558	0.0456619	0.000413717	TRUE	TRUE
GGB9347_SGB14313	malate	Energy	TCA Cycle	-0.1186	-0.161741	-0.075459	0.022011	7.11643e-08	268	-0.0493814	-0.107099	0.0083363	0.0293149	0.093268	156	-0.208056	-0.273887	-0.142224	0.0333259	4.228e-09	TRUE	TRUE
Agathobaculum_butyriciproducens	branched chain 14:0 dicarboxylic acid**	Lipid	Fatty Acid, Dicarboxylate	0.110296	0.0701439	0.150448	0.0204861	7.28738e-08	689	0.0869604	0.0421153	0.131806	0.0228403	0.000153133	310	0.20631	0.115148	0.297472	0.0463299	1.19248e-05	TRUE	TRUE
Bacilli_bacterium	cysteinylglycine	Amino Acid	Glutathione Metabolism	-0.0940875	-0.128352	-0.0598229	0.0174822	7.37083e-08	309	-0.0855336	-0.133522	-0.0375447	0.0243884	0.000521419	178	-0.103128	-0.152609	-0.0536477	0.0250731	6.03243e-05	TRUE	TRUE
Akkermansia_muciniphila	5-hydroxypicolinic acid	Amino Acid	Tryptophan Metabolism	-0.0938274	-0.128012	-0.0596431	0.0174413	7.46495e-08	550	-0.0713979	-0.112804	-0.0299912	0.0210796	0.000757716	237	-0.142511	-0.203693	-0.0813289	0.0310559	7.29974e-06	TRUE	TRUE
Roseburia_intestinalis	branched chain 14:0 dicarboxylic acid**	Lipid	Fatty Acid, Dicarboxylate	0.095153	0.060481	0.129825	0.0176901	7.49525e-08	551	0.0815357	0.040833	0.122238	0.0207214	9.41235e-05	241	0.131752	0.0648327	0.198671	0.033971	0.00013678	TRUE	TRUE
GGB9347_SGB14313	5-hydroxypicolinic acid	Amino Acid	Tryptophan Metabolism	-0.143759	-0.196151	-0.0913661	0.0267314	7.53601e-08	268	-0.123431	-0.192564	-0.0542985	0.0351126	0.000517847	156	-0.171782	-0.253221	-0.0903425	0.041227	5.25976e-05	TRUE	TRUE
GGB38171_SGB72433	dibutyl sulfosuccinate	Xenobiotics	Chemical	0.189576	0.120466	0.258687	0.0352611	7.60079e-08	126	0.0661848	-0.0731116	0.205481	0.0703829	0.348909	56	0.230925	0.149274	0.312575	0.040743	0.000186729	TRUE	TRUE
Lentisphaeria_bacterium	N6-acetyllysine	Amino Acid	Lysine Metabolism	-0.167979	-0.229259	-0.106699	0.0312658	7.76053e-08	95	-0.259872	-0.368417	-0.151326	0.0546684	8.10178e-06	182	-0.123312	-0.198518	-0.0481056	0.0381145	0.00160836	TRUE	TRUE
Odoribacter_splanchnicus	3-ketosphinganine	Lipid	Sphingolipid Synthesis	-0.124596	-0.170065	-0.0791266	0.0231991	7.84187e-08	650	-0.132194	-0.179685	-0.0847029	0.0241854	6.62988e-08	302	-0.0370976	-0.198609	0.124414	0.0820742	0.651601	TRUE	TRUE
Faecalibacterium_prausnitzii	cholesterol sulfate	Lipid	Sterol	-0.125569	-0.171415	-0.079724	0.0233909	7.94806e-08	716	-0.119783	-0.168751	-0.0708152	0.0249418	1.91353e-06	315	-0.167804	-0.300386	-0.0352212	0.0673847	0.0132995	TRUE	TRUE
Candidatus_Woodwardibium_gallinarum	ribulose/xylulose	Carbohydrate	Pentose Metabolism	-0.230721	-0.314957	-0.146484	0.0429784	7.94875e-08	115	-0.217508	-0.313906	-0.12111	0.0486614	1.94137e-05	58	-0.277583	-0.461097	-0.0940678	0.0916444	0.00379462	TRUE	TRUE
Odoribacter_splanchnicus	isoursodeoxycholate	Lipid	Secondary Bile Acid Metabolism	-0.131937	-0.180123	-0.0837515	0.0245849	8.02396e-08	650	-0.109943	-0.160586	-0.0592996	0.0257908	2.32116e-05	302	-0.350774	-0.510867	-0.190682	0.0813529	2.20856e-05	TRUE	TRUE
Clostridia_unclassified_SGB15402	hexadecadienoate (16:2n6)	Lipid	Long Chain Polyunsaturated Fatty Acid (n3 and n6)	-0.146564	-0.200095	-0.0930343	0.0273118	8.03502e-08	451	-0.135866	-0.196811	-0.0749207	0.0310115	1.47343e-05	168	-0.183548	-0.297383	-0.0697133	0.0576592	0.00175542	TRUE	TRUE
Alistipes_communis	ursocholate	Lipid	Secondary Bile Acid Metabolism	-0.106941	-0.146016	-0.0678658	0.0199367	8.13847e-08	611	-0.105811	-0.149261	-0.0623608	0.0221248	2.19354e-06	284	-0.111822	-0.202325	-0.0213186	0.0459786	0.0156431	TRUE	TRUE
Faecalibacillus_intestinalis	2-hydroxydecanoate	Lipid	Fatty Acid, Monohydroxy	0.11247	0.0713708	0.153569	0.0209694	8.16116e-08	610	0.101653	0.0526422	0.150663	0.0249561	5.262e-05	289	0.13845	0.0623282	0.214572	0.0386751	0.00040612	TRUE	TRUE
GGB9787_SGB15410	leucine	Amino Acid	Leucine, Isoleucine and Valine Metabolism	-0.15186	-0.207391	-0.096328	0.028333	8.33093e-08	412	-0.102388	-0.175384	-0.0293917	0.0371339	0.00610846	205	-0.220788	-0.30721	-0.134367	0.0438319	1.10757e-06	TRUE	TRUE
Lachnospiraceae_bacterium_NSJ_29	adenine	Nucleotide	Purine Metabolism, Adenine containing	-0.140175	-0.191437	-0.0889141	0.0261542	8.34163e-08	639	-0.126022	-0.185262	-0.0667814	0.0301679	3.36763e-05	246	-0.183002	-0.286366	-0.0796379	0.0524772	0.000587436	TRUE	TRUE
GGB38171_SGB72433	choline	Lipid	Phospholipid Metabolism	-0.281017	-0.383812	-0.178222	0.0524475	8.41146e-08	126	-0.0154034	-0.143936	0.113129	0.0649442	0.813099	56	-0.779057	-0.957277	-0.600838	0.0889298	0.0274838	TRUE	TRUE
Roseburia_intestinalis	butyrate/isobutyrate (4:0)	Lipid	Short Chain Fatty Acid	0.100033	0.063439	0.136628	0.018671	8.42871e-08	551	0.078525	0.0342176	0.122832	0.0225565	0.000539074	241	0.14684	0.0812914	0.212389	0.0332752	1.55208e-05	TRUE	TRUE
Alistipes_communis	sphinganine	Lipid	Sphingolipid Synthesis	-0.101337	-0.138408	-0.0642653	0.0189142	8.4293e-08	611	-0.0909913	-0.131154	-0.0508283	0.0204511	1.02763e-05	284	-0.162511	-0.260402	-0.0646203	0.0497316	0.0012206	TRUE	TRUE
Clostridium_sp_AM22_11AC	octadecanedioate (C18-DC)	Lipid	Fatty Acid, Dicarboxylate	-0.114768	-0.156758	-0.0727788	0.0214237	8.45747e-08	473	-0.0562244	-0.110645	-0.00180355	0.027695	0.0429089	288	-0.201998	-0.268536	-0.135459	0.0338058	7.3755e-09	TRUE	TRUE
Methanobrevibacter_smithii	spermidine	Amino Acid	Polyamine Metabolism	-0.126874	-0.173329	-0.0804201	0.0237017	8.65191e-08	341	-0.103506	-0.155012	-0.0519992	0.0261857	9.42289e-05	138	-0.232809	-0.343056	-0.122562	0.0557527	5.64961e-05	TRUE	TRUE
Dorea_formicigenerans	sphinganine	Lipid	Sphingolipid Synthesis	0.141245	0.0895202	0.19297	0.0263907	8.69539e-08	690	0.121818	0.06684	0.176796	0.0280012	1.56668e-05	311	0.295708	0.140351	0.451066	0.0789559	0.000215435	TRUE	TRUE
Akkermansia_muciniphila	dehydrolithocholate	Lipid	Secondary Bile Acid Metabolism	0.0782241	0.0495722	0.106876	0.0146186	8.7472e-08	550	0.0756891	0.0411853	0.110193	0.0175655	1.96737e-05	237	0.0839362	0.0319909	0.135882	0.0263673	0.00165533	TRUE	TRUE
GGB9677_SGB15180	eicosapentaenoate (EPA; 20:5n3)	Lipid	Long Chain Polyunsaturated Fatty Acid (n3 and n6)	-0.116804	-0.15959	-0.0740176	0.02183	8.76636e-08	341	-0.0992455	-0.153067	-0.0454239	0.0273628	0.000331238	163	-0.147547	-0.219045	-0.0760479	0.036207	7.27846e-05	TRUE	TRUE
Flavonifractor_plautii	glycerol 3-phosphate	Lipid	Glycerolipid Metabolism	-0.106323	-0.145273	-0.0673723	0.0198731	8.79065e-08	550	-0.0876858	-0.135339	-0.0400322	0.0242599	0.000328953	259	-0.144341	-0.212573	-0.0761093	0.0346494	4.28505e-05	TRUE	TRUE
Dorea_sp_AF24_7LB	ursocholate	Lipid	Secondary Bile Acid Metabolism	0.124428	0.0788365	0.17002	0.0232614	8.83831e-08	564	0.148801	0.0959856	0.201616	0.026889	4.86374e-08	246	0.0519382	-0.0394019	0.143278	0.0463727	0.263823	TRUE	TRUE
Akkermansia_muciniphila	2'-deoxycytidine	Nucleotide	Pyrimidine Metabolism, Cytidine containing	-0.0832624	-0.113772	-0.0527526	0.0155665	8.85358e-08	550	-0.0563364	-0.0941309	-0.0185419	0.0192408	0.00355975	237	-0.13428	-0.186457	-0.0821034	0.0264848	8.13678e-07	TRUE	TRUE
Ruminococcaceae_bacterium	docosahexaenoate (DHA; 22:6n3)	Lipid	Long Chain Polyunsaturated Fatty Acid (n3 and n6)	-0.106949	-0.146139	-0.0677595	0.0199951	8.8558e-08	700	-0.07682	-0.123213	-0.0304269	0.0236294	0.00120542	310	-0.182928	-0.256762	-0.109094	0.0375236	1.75342e-06	TRUE	TRUE
Agathobaculum_butyriciproducens	13-HODE + 9-HODE	Lipid	Fatty Acid, Monohydroxy	0.117639	0.0745281	0.16075	0.0219959	8.88119e-08	689	0.103015	0.0544665	0.151563	0.0247265	3.49924e-05	310	0.173097	0.0783509	0.267843	0.0481512	0.000379167	TRUE	TRUE
Akkermansia_muciniphila	hexadecatrienoate (16:3n3)	Lipid	Long Chain Polyunsaturated Fatty Acid (n3 and n6)	-0.0880381	-0.120314	-0.0557626	0.0164674	8.9819e-08	550	-0.0606286	-0.0996533	-0.0216038	0.0198671	0.00238664	237	-0.148211	-0.206202	-0.0902195	0.0294363	9.60259e-07	TRUE	TRUE
GGB9677_SGB15180	ursocholate	Lipid	Secondary Bile Acid Metabolism	-0.109153	-0.149172	-0.0691336	0.0204183	9.00064e-08	341	-0.107535	-0.157426	-0.057644	0.0253644	2.90596e-05	163	-0.112131	-0.180093	-0.0441691	0.0344161	0.00137488	TRUE	TRUE
Faecalibacterium_prausnitzii	5-hydroxylysine	Amino Acid	Lysine Metabolism	0.111935	0.070816	0.153053	0.0209792	9.52841e-08	716	0.107708	0.0630351	0.152381	0.0227542	2.67524e-06	315	0.135896	0.0292935	0.242499	0.0541806	0.0126592	TRUE	TRUE
Clostridiales_bacterium_KLE1615	biotin	Cofactors and Vitamins	Biotin Metabolism	-0.0993401	-0.135848	-0.0628324	0.0186267	9.64915e-08	621	-0.0671482	-0.107552	-0.0267441	0.0205745	0.00116114	307	-0.24562	-0.331921	-0.159319	0.0438578	4.86641e-08	TRUE	TRUE
Clostridia_bacterium	5-hydroxypicolinic acid	Amino Acid	Tryptophan Metabolism	-0.174644	-0.238826	-0.110462	0.0327465	9.64924e-08	722	-0.143513	-0.222899	-0.0641275	0.0404356	0.000411821	316	-0.233969	-0.343796	-0.124142	0.0558198	3.7043e-05	TRUE	TRUE
Faecalibacterium_prausnitzii	1,7-dimethylurate	Xenobiotics	Xanthine Metabolism	0.131192	0.0829726	0.179411	0.0246021	9.6844e-08	716	0.123225	0.0710237	0.175427	0.026589	4.2575e-06	315	0.178599	0.0509793	0.306218	0.0648623	0.00624416	TRUE	TRUE
Ruminococcaceae_bacterium_D5	cystine	Amino Acid	Methionine, Cysteine, SAM and Taurine Metabolism	-0.121167	-0.165714	-0.0766192	0.0227288	9.76829e-08	279	-0.0683706	-0.125073	-0.0116684	0.0288043	0.0183271	168	-0.208281	-0.281329	-0.135233	0.0369999	7.74219e-08	TRUE	TRUE
Agathobaculum_butyriciproducens	N-acetylglucosamine/N-acetylgalactosamine	Carbohydrate	Aminosugar Metabolism	0.128391	0.0811855	0.175597	0.0240849	9.78007e-08	689	0.106831	0.0538186	0.159844	0.0270003	8.39462e-05	310	0.212366	0.107514	0.317217	0.053287	8.48806e-05	TRUE	TRUE
GGB9347_SGB14313	2,6-dihydroxybenzoic acid	Xenobiotics	Drug - Topical Agents	-0.122655	-0.167788	-0.0775222	0.0230274	1.00131e-07	268	-0.103512	-0.160288	-0.0467357	0.0288366	0.000395	156	-0.156346	-0.231916	-0.0807766	0.0382557	7.07822e-05	TRUE	TRUE
Alistipes_indistinctus	biotin	Cofactors and Vitamins	Biotin Metabolism	0.113143	0.0715017	0.154785	0.0212461	1.00746e-07	443	0.0927163	0.0423262	0.143106	0.0256393	0.000334596	221	0.157909	0.0831058	0.232712	0.0379555	4.63045e-05	TRUE	TRUE
Prevotella_copri_clade_A	glutamyl-meso-diaminopimelate	Xenobiotics	Bacterial/Fungal	0.141737	0.0895606	0.193913	0.0266209	1.01363e-07	171	0.112467	0.0454619	0.179471	0.0339433	0.00113177	104	0.18851	0.103411	0.273608	0.0429083	2.85176e-05	TRUE	TRUE
Roseburia_faecis	glycerol	Lipid	Glycerolipid Metabolism	0.10402	0.0657072	0.142333	0.0195478	1.03014e-07	588	0.078637	0.0316127	0.125661	0.0239429	0.00108363	262	0.154763	0.0881039	0.221421	0.0338524	7.56847e-06	TRUE	TRUE
Roseburia_inulinivorans	malate	Energy	TCA Cycle	0.0964045	0.0608871	0.131922	0.0181214	1.03818e-07	633	0.0967995	0.0540227	0.139576	0.0217835	1.04551e-05	292	0.0955167	0.0312477	0.159786	0.0326546	0.00371954	TRUE	TRUE
Firmicutes_bacterium	3-methylhistidine	Amino Acid	Histidine Metabolism	-0.121021	-0.165623	-0.0764199	0.0227563	1.04829e-07	406	-0.0797507	-0.132412	-0.0270893	0.0267883	0.00308883	209	-0.228008	-0.313038	-0.142978	0.043131	3.20789e-07	TRUE	TRUE
Ruthenibacterium_lactatiformans	sulfate*	Xenobiotics	Chemical	-0.117492	-0.160794	-0.0741907	0.0220931	1.04886e-07	716	-0.0953809	-0.149	-0.0417619	0.0273108	0.000508915	317	-0.159362	-0.233304	-0.0854205	0.0375815	2.94426e-05	TRUE	TRUE
Akkermansia_muciniphila	o-Tyrosine	Amino Acid	Tyrosine Metabolism	-0.0750803	-0.102767	-0.0473937	0.0141261	1.06652e-07	550	-0.0463551	-0.080312	-0.0123983	0.0172871	0.00755173	237	-0.132807	-0.181086	-0.0845276	0.0245062	1.52474e-07	TRUE	TRUE
GGB9787_SGB15410	ribulose/xylulose	Carbohydrate	Pentose Metabolism	-0.149701	-0.204916	-0.094486	0.0281714	1.07285e-07	412	-0.11908	-0.185853	-0.0523061	0.0339685	0.000507299	205	-0.217163	-0.316573	-0.117754	0.0504191	2.60093e-05	TRUE	TRUE
GGB9615_SGB15053	LAHSA (18:2/OH-18:0)*	Lipid	Fatty Acid Hydroxyl Fatty Acid	0.117379	0.0740632	0.160694	0.0221002	1.08899e-07	533	0.0552311	0.0025679	0.107894	0.0268084	0.039868	283	0.249198	0.172345	0.326052	0.0390434	7.27083e-10	TRUE	TRUE
Roseburia_faecis	N-formylphenylalanine	Amino Acid	Tyrosine Metabolism	0.0968961	0.0611216	0.132671	0.0182527	1.10469e-07	588	0.0826616	0.0386734	0.12665	0.0223971	0.000244652	262	0.125046	0.0630271	0.187065	0.0314961	9.32945e-05	TRUE	TRUE
Prevotella_copri_clade_A	cytidine	Nucleotide	Pyrimidine Metabolism, Cytidine containing	0.147523	0.093056	0.201991	0.02779	1.10527e-07	171	0.0999724	0.0246556	0.175289	0.0381541	0.00960218	104	0.201255	0.120818	0.281692	0.040558	3.01453e-06	TRUE	TRUE
Eubacterium_rectale	5-hydroxypicolinic acid	Amino Acid	Tryptophan Metabolism	0.102224	0.0644796	0.139968	0.0192576	1.10692e-07	692	0.0925777	0.0469263	0.138229	0.0232512	7.58659e-05	304	0.123296	0.0556706	0.190922	0.0343658	0.000389669	TRUE	TRUE
GGB9712_SGB15244	spermidine	Amino Acid	Polyamine Metabolism	-0.157946	-0.216287	-0.0996062	0.029766	1.11888e-07	334	-0.113551	-0.185404	-0.0416982	0.0365271	0.00204326	159	-0.245706	-0.347139	-0.144273	0.0513561	4.00915e-06	TRUE	TRUE
Faecalibacillus_intestinalis	2-hydroxylignocerate*	Lipid	Fatty Acid, Monohydroxy	-0.109533	-0.150046	-0.0690199	0.0206702	1.16398e-07	610	-0.0737841	-0.122853	-0.0247155	0.0249857	0.00326887	289	-0.187054	-0.259472	-0.114635	0.0367936	6.72789e-07	TRUE	TRUE
Ruminococcaceae_bacterium	sitostanol	Xenobiotics	Food Component/Plant	0.0991516	0.0624713	0.135832	0.0187148	1.17053e-07	700	0.0746003	0.0320473	0.117153	0.0216735	0.000612547	310	0.171109	0.0980989	0.244119	0.0371049	5.88935e-06	TRUE	TRUE
Blautia_SGB4805	cysteinylglycine	Amino Acid	Glutathione Metabolism	-0.105778	-0.144912	-0.0666445	0.0199664	1.17214e-07	617	-0.0901521	-0.13661	-0.0436941	0.0236569	0.000152727	288	-0.144472	-0.217745	-0.0711996	0.037227	0.000129917	TRUE	TRUE
Akkermansia_muciniphila	N-propionylmethionine	Amino Acid	Methionine, Cysteine, SAM and Taurine Metabolism	-0.0746493	-0.102268	-0.0470309	0.0140913	1.17361e-07	550	-0.0553529	-0.0917861	-0.0189197	0.0185477	0.00298687	237	-0.100991	-0.143684	-0.0582982	0.0216709	5.34291e-06	TRUE	TRUE
GGB9677_SGB15180	phosphate	Energy	Oxidative Phosphorylation	0.114291	0.0719832	0.156599	0.0215861	1.19232e-07	341	0.11421	0.0619528	0.166468	0.0265676	2.27598e-05	163	0.114448	0.0413282	0.187567	0.0370279	0.00242153	TRUE	TRUE
Clostridium_fessum	cysteine	Amino Acid	Methionine, Cysteine, SAM and Taurine Metabolism	0.125429	0.0789907	0.171867	0.0236935	1.19786e-07	575	0.0652011	0.0111254	0.119277	0.027532	0.0182166	296	0.297383	0.205829	0.388936	0.0465204	6.47414e-10	TRUE	TRUE
Faecalibacillus_intestinalis	stachydrine	Xenobiotics	Food Component/Plant	0.110332	0.0694623	0.151201	0.0208521	1.21545e-07	610	0.0778802	0.0287531	0.127007	0.0250155	0.00193907	289	0.18422	0.109925	0.258514	0.0377468	1.7681e-06	TRUE	TRUE
Clostridia_bacterium	citrulline	Amino Acid	Urea cycle; Arginine and Proline Metabolism	-0.168117	-0.230393	-0.10584	0.0317742	1.21667e-07	722	-0.114982	-0.190454	-0.0395106	0.0384421	0.00288004	316	-0.282694	-0.393762	-0.171626	0.0564507	9.42333e-07	TRUE	TRUE
GGB9699_SGB15216	biotin	Cofactors and Vitamins	Biotin Metabolism	0.110473	0.0695469	0.1514	0.0208813	1.2195e-07	636	0.0796697	0.0318242	0.127515	0.0243649	0.00113593	295	0.195686	0.115931	0.27544	0.0405242	2.23514e-06	TRUE	TRUE
Lawsonibacter_sp_NSJ_51	glucuronate	Carbohydrate	Aminosugar Metabolism	-0.117406	-0.160905	-0.0739074	0.0221938	1.22274e-07	445	-0.108594	-0.162472	-0.0547165	0.0274142	8.7373e-05	229	-0.134167	-0.208663	-0.0596702	0.0378074	0.000472778	TRUE	TRUE
Methanobrevibacter_smithii	argininate*	Amino Acid	Urea cycle; Arginine and Proline Metabolism	-0.134545	-0.184406	-0.0846841	0.0254398	1.23147e-07	341	-0.120901	-0.176195	-0.0656065	0.0281115	2.23384e-05	138	-0.196267	-0.314496	-0.0780372	0.0597894	0.0013268	TRUE	TRUE
Clostridiaceae_bacterium	2'-deoxyinosine	Nucleotide	Purine Metabolism, (Hypo)Xanthine/Inosine containing	0.125515	0.0789869	0.172043	0.0237392	1.24178e-07	720	0.0938894	0.0375586	0.15022	0.0286923	0.00111936	316	0.194143	0.110982	0.277303	0.0422666	6.34857e-06	TRUE	TRUE
Faecalibacterium_SGB15346	dehydrolithocholate	Lipid	Secondary Bile Acid Metabolism	-0.0992695	-0.13609	-0.0624492	0.0187862	1.26278e-07	606	-0.111794	-0.151861	-0.0717267	0.0204018	6.31102e-08	282	-0.0294568	-0.124273	0.0653597	0.0481683	0.541346	TRUE	TRUE
Ruminococcaceae_bacterium_D5	N6,N6,N6-trimethyllysine	Amino Acid	Lysine Metabolism	-0.123252	-0.168981	-0.0775236	0.0233314	1.27303e-07	279	-0.0700807	-0.131629	-0.00853187	0.0312663	0.0258429	168	-0.190062	-0.259255	-0.120869	0.0350475	2.09348e-07	TRUE	TRUE
Ruminococcaceae_unclassified_SGB15234	biotin	Cofactors and Vitamins	Biotin Metabolism	0.104329	0.0656208	0.143038	0.0197495	1.27355e-07	435	0.0576956	0.0101489	0.105242	0.0241913	0.0175317	224	0.197524	0.130131	0.264917	0.0341984	2.61273e-08	TRUE	TRUE
Lawsonibacter_sp_NSJ_51	malate	Energy	TCA Cycle	-0.109002	-0.149447	-0.068556	0.0206359	1.27693e-07	445	-0.0889422	-0.139525	-0.038359	0.0257379	0.000602543	229	-0.145106	-0.213144	-0.0770678	0.0345297	3.92239e-05	TRUE	TRUE
Ruminococcus_torques	glycerol 3-phosphate	Lipid	Glycerolipid Metabolism	-0.128494	-0.176207	-0.0807807	0.0243439	1.30406e-07	712	-0.0922265	-0.14704	-0.0374126	0.0279192	0.0010037	315	-0.243521	-0.34135	-0.145691	0.0497214	1.56397e-06	TRUE	TRUE
Agathobaculum_butyriciproducens	butyrate/isobutyrate (4:0)	Lipid	Short Chain Fatty Acid	0.110969	0.0697576	0.15218	0.0210266	1.30915e-07	689	0.108191	0.0614077	0.154974	0.0238273	6.62935e-06	310	0.120747	0.0327919	0.208702	0.0447	0.00730244	TRUE	TRUE
Blautia_wexlerae	citrulline	Amino Acid	Urea cycle; Arginine and Proline Metabolism	0.137112	0.0861721	0.188052	0.0259902	1.32373e-07	725	0.119475	0.0621508	0.176799	0.0291986	4.76731e-05	318	0.204394	0.0921901	0.316598	0.0570294	0.000394434	TRUE	TRUE
Eubacterium_rectale	butyrate/isobutyrate (4:0)	Lipid	Short Chain Fatty Acid	0.0912298	0.057327	0.125133	0.0172977	1.33403e-07	692	0.0824666	0.0411147	0.123819	0.0210614	9.92851e-05	304	0.109391	0.0497265	0.169056	0.0303203	0.000364683	TRUE	TRUE
GGB9615_SGB15053	ursocholate	Lipid	Secondary Bile Acid Metabolism	-0.112226	-0.153934	-0.0705185	0.0212798	1.33598e-07	533	-0.118209	-0.168161	-0.0682567	0.0254282	4.22656e-06	283	-0.0982445	-0.174762	-0.0217272	0.0388726	0.0120525	TRUE	TRUE
GGB9758_SGB15368	hyocholate	Lipid	Secondary Bile Acid Metabolism	-0.0987999	-0.135526	-0.0620737	0.0187382	1.34477e-07	463	-0.0918414	-0.135312	-0.0483703	0.0221214	3.94201e-05	237	-0.116475	-0.185931	-0.0470183	0.0352559	0.00110521	TRUE	TRUE
GGB9677_SGB15180	6-oxopiperidine-2-carboxylate	Amino Acid	Lysine Metabolism	-0.110704	-0.151861	-0.0695475	0.0209988	1.34994e-07	341	-0.100553	-0.151164	-0.0499433	0.02573	0.000112678	163	-0.130951	-0.202707	-0.0591942	0.0363377	0.000419911	TRUE	TRUE
Faecalibacillus_intestinalis	phosphate	Energy	Oxidative Phosphorylation	-0.109356	-0.15002	-0.0686916	0.0207474	1.3582e-07	610	-0.0779331	-0.127524	-0.0283418	0.0252519	0.00211995	289	-0.174636	-0.246274	-0.102999	0.0363967	2.61278e-06	TRUE	TRUE
Clostridia_bacterium	glycerophosphoinositol*	Lipid	Phospholipid Metabolism	-0.162679	-0.223201	-0.102157	0.0308791	1.37719e-07	722	-0.176187	-0.25162	-0.100753	0.0384225	5.34341e-06	316	-0.138042	-0.240139	-0.0359444	0.0518912	0.00821411	TRUE	TRUE
Clostridia_bacterium_UC5_1_1D1	ursocholate	Lipid	Secondary Bile Acid Metabolism	0.136381	0.0856302	0.187131	0.0258935	1.38689e-07	479	0.13579	0.0791817	0.192399	0.0288093	3.22011e-06	137	0.138862	0.0220543	0.25567	0.0590665	0.0202704	TRUE	TRUE
Collinsella_aerofaciens	arginine	Amino Acid	Urea cycle; Arginine and Proline Metabolism	-0.133022	-0.18254	-0.0835043	0.0252648	1.40088e-07	620	-0.0959333	-0.149339	-0.0425273	0.0271952	0.00045104	273	-0.366792	-0.501208	-0.232377	0.0682754	1.7313e-07	TRUE	TRUE
Clostridiaceae_bacterium	25-hydroxycholesterol sulfate	Lipid	Sterol	0.12458	0.0781953	0.170965	0.0236663	1.40921e-07	720	0.100935	0.0464098	0.155459	0.0277724	0.00029866	316	0.187283	0.0983015	0.276265	0.0452253	4.47256e-05	TRUE	TRUE
Roseburia_faecis	mannose	Carbohydrate	Fructose, Mannose and Galactose Metabolism	0.100715	0.0631979	0.138232	0.0191417	1.42849e-07	588	0.0628362	0.0164892	0.109183	0.0235981	0.00796496	262	0.173583	0.109135	0.238032	0.0327302	2.4527e-07	TRUE	TRUE
Faecalibacterium_SGB15346	butyrate/isobutyrate (4:0)	Lipid	Short Chain Fatty Acid	0.102041	0.0640283	0.140054	0.0193947	1.43042e-07	606	0.0934896	0.0519953	0.134984	0.0211286	1.14671e-05	282	0.147821	0.0515916	0.244051	0.0488862	0.00273236	TRUE	TRUE
Clostridium_sp_AF20_17LB	adenine	Nucleotide	Purine Metabolism, Adenine containing	0.137166	0.0860175	0.188315	0.0260969	1.47188e-07	303	0.14869	0.0871144	0.210265	0.0312907	3.13924e-06	255	0.110836	0.0176882	0.203985	0.047299	0.0198978	TRUE	TRUE
Clostridia_unclassified_SGB66170	dehydrolithocholate	Lipid	Secondary Bile Acid Metabolism	0.123185	0.0772348	0.169135	0.0234445	1.48557e-07	394	0.126623	0.0746765	0.178569	0.0264221	2.37064e-06	142	0.11046	0.00996165	0.210959	0.0508356	0.0315083	TRUE	TRUE
Methanobrevibacter_smithii	coprostanol	Lipid	Sterol	0.118646	0.0743847	0.162907	0.0225826	1.48944e-07	341	0.101348	0.0531294	0.149566	0.0245141	4.50306e-05	138	0.215621	0.100846	0.330397	0.0580428	0.000309304	TRUE	TRUE
Clostridia_bacterium_UC5_1_1E11	oleate/vaccenate (18:1)	Lipid	Long Chain Monounsaturated Fatty Acid	-0.186839	-0.25654	-0.117138	0.0355622	1.48945e-07	92	-0.0226918	-0.137513	0.0921298	0.0578045	0.695604	35	-0.286802	-0.378475	-0.195129	0.0451092	0.0173956	TRUE	TRUE
GGB9342_SGB14306	lyxonate	Carbohydrate	Pentose Metabolism	-0.108035	-0.148338	-0.0677318	0.0205632	1.48994e-07	400	-0.0697835	-0.124628	-0.0149388	0.0278976	0.0127914	213	-0.153541	-0.213522	-0.0935601	0.0304284	9.84714e-07	TRUE	TRUE
Blautia_wexlerae	campesterol	Lipid	Sterol	0.128322	0.0804297	0.176215	0.0244354	1.5087e-07	725	0.103428	0.0480248	0.158831	0.0282201	0.000265557	318	0.202909	0.106804	0.299014	0.0488471	4.30169e-05	TRUE	TRUE
Ruminococcaceae_bacterium	valine	Amino Acid	Leucine, Isoleucine and Valine Metabolism	-0.0983214	-0.135018	-0.061625	0.018723	1.50972e-07	700	-0.0840892	-0.129779	-0.0383996	0.0232711	0.000326053	310	-0.124443	-0.186478	-0.0624085	0.0315271	9.86001e-05	TRUE	TRUE
Methanobrevibacter_smithii	glycerol	Lipid	Glycerolipid Metabolism	-0.147625	-0.202732	-0.0925189	0.028116	1.51621e-07	341	-0.131181	-0.191677	-0.070686	0.0307557	2.59873e-05	138	-0.23127	-0.368436	-0.0941042	0.0693657	0.00113374	TRUE	TRUE
Ruminococcaceae_bacterium	3-methylhistidine	Amino Acid	Histidine Metabolism	-0.0937364	-0.128727	-0.0587458	0.0178527	1.51648e-07	700	-0.0721913	-0.112763	-0.0316198	0.0206643	0.000507316	310	-0.157147	-0.226902	-0.0873914	0.0354507	1.29918e-05	TRUE	TRUE
GGB3570_SGB4777	maleate	Lipid	Fatty Acid, Dicarboxylate	0.165217	0.103536	0.226898	0.0314704	1.52164e-07	464	0.105952	0.0303919	0.181511	0.0384508	0.00609665	223	0.285477	0.177536	0.393418	0.0547727	4.3304e-07	TRUE	TRUE
Roseburia_faecis	2'-deoxyinosine	Nucleotide	Purine Metabolism, (Hypo)Xanthine/Inosine containing	0.0889978	0.0557683	0.122227	0.0169541	1.52653e-07	588	0.0681444	0.0235062	0.112783	0.0227281	0.00283406	262	0.115159	0.0650322	0.165286	0.0254568	9.30292e-06	TRUE	TRUE
Methanobrevibacter_smithii	arginine	Amino Acid	Urea cycle; Arginine and Proline Metabolism	-0.121056	-0.166259	-0.0758532	0.023063	1.52995e-07	341	-0.106983	-0.157222	-0.0567446	0.0255412	3.58993e-05	138	-0.183201	-0.289336	-0.0770664	0.053673	0.000851081	TRUE	TRUE
Ruminococcaceae_bacterium_D5	spermidine	Amino Acid	Polyamine Metabolism	-0.128815	-0.176929	-0.0807004	0.0245486	1.54311e-07	279	-0.102606	-0.168862	-0.03635	0.0336576	0.00253103	168	-0.158603	-0.229446	-0.0877606	0.035883	1.8672e-05	TRUE	TRUE
GGB1662_SGB2276	D-urobilin	Cofactors and Vitamins	Hemoglobin and Porphyrin Metabolism	-0.159591	-0.219215	-0.0999658	0.0304214	1.55435e-07	136	-0.157925	-0.225581	-0.0902683	0.0342098	2.08859e-05	73	-0.165887	-0.29847	-0.033304	0.0665089	0.0157676	TRUE	TRUE
Ruminococcaceae_bacterium_D5	arabinose	Carbohydrate	Pentose Metabolism	-0.12788	-0.1757	-0.0800607	0.0243983	1.59385e-07	279	-0.108526	-0.171388	-0.0456637	0.0319335	0.000785983	168	-0.155023	-0.229683	-0.0803631	0.0378164	6.55914e-05	TRUE	TRUE
Clostridia_unclassified_SGB4367	cytidine	Nucleotide	Pyrimidine Metabolism, Cytidine containing	-0.145742	-0.200253	-0.0912305	0.0278124	1.60423e-07	241	-0.153094	-0.219841	-0.0863472	0.0338835	9.8602e-06	136	-0.130558	-0.226857	-0.0342587	0.0486926	0.00827864	TRUE	TRUE
Blautia_wexlerae	acisoga	Amino Acid	Polyamine Metabolism	0.128358	0.0803467	0.176369	0.0244958	1.60597e-07	725	0.0780501	0.0233858	0.132715	0.0278439	0.00519742	318	0.300622	0.199249	0.401994	0.0515242	1.42328e-08	TRUE	TRUE
Candidatus_Woodwardibium_gallinarum	stachydrine	Xenobiotics	Food Component/Plant	-0.234431	-0.322136	-0.146726	0.0447484	1.61563e-07	115	-0.19019	-0.289965	-0.0904143	0.0503664	0.000259993	58	-0.400219	-0.595459	-0.204979	0.0974997	0.000140785	TRUE	TRUE
Gemmiger_formicilis	docosapentaenoate (n3 DPA; 22:5n3)	Lipid	Long Chain Polyunsaturated Fatty Acid (n3 and n6)	0.107217	0.067103	0.14733	0.0204666	1.61775e-07	634	0.0970528	0.0516236	0.142482	0.0231343	3.11877e-05	296	0.14382	0.0574193	0.230221	0.0439021	0.00118119	TRUE	TRUE
Clostridiaceae_bacterium	octadecanedioate (C18-DC)	Lipid	Fatty Acid, Dicarboxylate	-0.124212	-0.170687	-0.0777377	0.0237119	1.61984e-07	720	-0.0973788	-0.152899	-0.0418584	0.0282796	0.00060832	316	-0.187743	-0.273358	-0.102129	0.0435138	2.21436e-05	TRUE	TRUE
Anaerotruncus_rubiinfantis	biotin	Cofactors and Vitamins	Biotin Metabolism	0.152395	0.0953746	0.209416	0.0290927	1.62093e-07	386	0.0737046	-0.000824178	0.148233	0.037906	0.0526229	242	0.265189	0.175792	0.354586	0.0453825	1.71095e-08	TRUE	TRUE
Eubacterium_rectale	behenoyl ethanolamide (22:0)*	Lipid	Endocannabinoid	0.0868693	0.0543517	0.119387	0.016591	1.64141e-07	692	0.0873535	0.0481773	0.12653	0.0199532	1.38506e-05	304	0.0857848	0.0270159	0.144554	0.0298649	0.00436891	TRUE	TRUE
Faecalibacillus_intestinalis	N-acetylalanine	Amino Acid	Alanine and Aspartate Metabolism	0.101913	0.0637562	0.140071	0.0194684	1.65139e-07	610	0.0587739	0.0105826	0.106965	0.024539	0.016942	289	0.175187	0.112241	0.238133	0.031981	1.02592e-07	TRUE	TRUE
Roseburia_faecis	3-methylglutarate/2-methylglutarate	Lipid	Fatty Acid, Dicarboxylate	-0.0913245	-0.125526	-0.0571233	0.0174499	1.66309e-07	588	-0.068586	-0.111102	-0.0260701	0.0216475	0.0016138	262	-0.133514	-0.191577	-0.0754518	0.0294869	9.12287e-06	TRUE	TRUE
GGB9677_SGB15180	stachydrine	Xenobiotics	Food Component/Plant	-0.113518	-0.15605	-0.0709865	0.0217004	1.68442e-07	341	-0.101208	-0.152045	-0.0503713	0.0258453	0.00010918	163	-0.142934	-0.221827	-0.0640406	0.0399518	0.000482155	TRUE	TRUE
Fusicatenibacter_saccharivorans	benzoate	Xenobiotics	Benzoate Metabolism	0.127368	0.0796343	0.175101	0.0243542	1.69692e-07	702	0.100977	0.0475883	0.154366	0.0271926	0.000220949	314	0.234352	0.126627	0.342077	0.0547502	2.52293e-05	TRUE	TRUE
Fusicatenibacter_saccharivorans	cholesterol	Lipid	Sterol	0.125146	0.0782431	0.172049	0.0239306	1.69925e-07	702	0.118322	0.0655116	0.171133	0.0268983	1.25946e-05	314	0.151052	0.047932	0.254172	0.0524098	0.00425261	TRUE	TRUE
GGB9342_SGB14306	3-hydroxy-3-methylglutarate	Lipid	Mevalonate Metabolism	-0.115669	-0.159038	-0.0723011	0.0221271	1.7181e-07	400	-0.107507	-0.16493	-0.0500834	0.0292092	0.000266102	213	-0.126662	-0.193478	-0.0598454	0.033896	0.0002408	TRUE	TRUE
Eubacterium_rectale	5-hydroxylysine	Amino Acid	Lysine Metabolism	0.0800514	0.0500354	0.110067	0.0153145	1.72144e-07	692	0.0694037	0.0319112	0.106896	0.0190956	0.000300445	304	0.0992451	0.0487938	0.149696	0.0256381	0.000136355	TRUE	TRUE
GGB4566_SGB6305	enterolactone	Xenobiotics	Food Component/Plant	-0.188107	-0.258641	-0.117574	0.0359872	1.72224e-07	137	-0.131954	-0.227201	-0.0367067	0.0481639	0.00709594	97	-0.259079	-0.36656	-0.151598	0.054147	6.56909e-06	TRUE	TRUE
Ruminococcaceae_bacterium	2-hydroxylignocerate*	Lipid	Fatty Acid, Monohydroxy	0.104225	0.06514	0.143311	0.0199419	1.72788e-07	700	0.0912243	0.0458401	0.136609	0.0231156	8.7414e-05	310	0.142061	0.0644689	0.219653	0.0394335	0.000368201	TRUE	TRUE
Ruminococcaceae_unclassified_SGB15265	behenoyl ethanolamide (22:0)*	Lipid	Endocannabinoid	-0.0953688	-0.131133	-0.0596044	0.0182475	1.72838e-07	487	-0.0374825	-0.0808096	0.00584451	0.022051	0.0898129	233	-0.22112	-0.285154	-0.157085	0.0325009	8.89758e-11	TRUE	TRUE
Roseburia_intestinalis	1,7-dimethylurate	Xenobiotics	Xanthine Metabolism	0.0996069	0.0622514	0.136962	0.0190593	1.73064e-07	551	0.0834241	0.0373697	0.129479	0.0234459	0.000406113	241	0.131135	0.0666686	0.195601	0.0327256	8.278e-05	TRUE	TRUE
Intestinimonas_massiliensis	benzoate	Xenobiotics	Benzoate Metabolism	-0.120104	-0.165159	-0.0750482	0.022988	1.74495e-07	365	-0.113225	-0.169475	-0.0569753	0.0286039	9.11198e-05	213	-0.13265	-0.208798	-0.056502	0.0386299	0.000718074	TRUE	TRUE
Clostridium_sp_AM22_11AC	isoursodeoxycholate	Lipid	Secondary Bile Acid Metabolism	0.117531	0.0734313	0.161632	0.0225005	1.75565e-07	473	0.081607	0.0272996	0.135914	0.0276373	0.00330815	288	0.188149	0.111882	0.264417	0.0387488	1.99161e-06	TRUE	TRUE
Clostridia_unclassified_SGB15402	3-methyladipate	Lipid	Fatty Acid, Dicarboxylate	0.110608	0.069095	0.152122	0.0211807	1.7687e-07	451	0.113101	0.0639098	0.162293	0.0250307	7.99476e-06	168	0.104322	0.0258506	0.182794	0.0397471	0.00950266	TRUE	TRUE
Intestinimonas_butyriciproducens	biotin	Cofactors and Vitamins	Biotin Metabolism	0.107238	0.0669873	0.147488	0.0205362	1.77127e-07	407	0.0798675	0.030525	0.12921	0.0251002	0.00158637	223	0.162658	0.0922706	0.233046	0.0357169	8.772e-06	TRUE	TRUE
Ruminococcaceae_bacterium	biotin	Cofactors and Vitamins	Biotin Metabolism	0.101545	0.0634199	0.13967	0.0194518	1.78615e-07	700	0.0805573	0.0364892	0.124626	0.0224452	0.000355736	310	0.164863	0.0881511	0.241574	0.038986	3.11148e-05	TRUE	TRUE
Roseburia_inulinivorans	stachydrine	Xenobiotics	Food Component/Plant	0.0959182	0.0598915	0.131945	0.0183813	1.80625e-07	633	0.0803191	0.0363992	0.124239	0.0223656	0.000355294	292	0.128382	0.0648797	0.191885	0.0322651	8.79395e-05	TRUE	TRUE
Butyricicoccus_sp_AM29_23AC	cytidine	Nucleotide	Pyrimidine Metabolism, Cytidine containing	0.149089	0.0930895	0.205088	0.0285717	1.80797e-07	346	0.125701	0.0628946	0.188508	0.0319324	0.00010031	183	0.242983	0.116741	0.369225	0.063982	0.000205731	TRUE	TRUE
Akkermansia_muciniphila	3-methylhistidine	Amino Acid	Histidine Metabolism	-0.0748046	-0.102907	-0.0467021	0.0143383	1.8173e-07	550	-0.0649135	-0.0980948	-0.0317321	0.0168922	0.000136174	237	-0.1003	-0.153728	-0.0468713	0.0271201	0.00027095	TRUE	TRUE
Roseburia_inulinivorans	argininate*	Amino Acid	Urea cycle; Arginine and Proline Metabolism	0.0983208	0.0613784	0.135263	0.0188485	1.82465e-07	633	0.122395	0.0758602	0.16893	0.0236973	3.23377e-07	292	0.0568618	-0.00434354	0.118067	0.0310979	0.0685159	TRUE	TRUE
GGB9677_SGB15180	L-urobilin	Cofactors and Vitamins	Hemoglobin and Porphyrin Metabolism	-0.0975151	-0.134165	-0.0608648	0.0186995	1.83962e-07	341	-0.10389	-0.151628	-0.0561532	0.0242695	2.44025e-05	163	-0.0882008	-0.146129	-0.0302725	0.029335	0.00308242	TRUE	TRUE
GGB9522_SGB14921	octadecanedioate (C18-DC)	Lipid	Fatty Acid, Dicarboxylate	0.159269	0.0993915	0.219146	0.0305502	1.85459e-07	555	0.132894	0.0645679	0.201219	0.0347845	0.000148392	258	0.248248	0.122433	0.374063	0.06389	0.000131641	TRUE	TRUE
Anaerostipes_hadrus	cholesterol sulfate	Lipid	Sterol	0.120935	0.0754471	0.166424	0.0232087	1.8805e-07	717	0.123813	0.0735878	0.174038	0.0255822	1.5997e-06	318	0.107551	-0.000999247	0.216101	0.0551722	0.0521878	TRUE	TRUE
Ruminococcaceae_unclassified_SGB15236	N6-acetyllysine	Amino Acid	Lysine Metabolism	-0.110397	-0.151921	-0.0688722	0.0211863	1.88081e-07	519	-0.0640757	-0.114694	-0.0134572	0.0257659	0.0132363	249	-0.207093	-0.280414	-0.133771	0.0372272	6.97565e-08	TRUE	TRUE
Intestinimonas_massiliensis	nicotinamide	Cofactors and Vitamins	Nicotinate and Nicotinamide Metabolism	-0.109696	-0.150958	-0.0684348	0.0210522	1.8814e-07	365	-0.0814076	-0.137254	-0.0255617	0.0283986	0.00439933	213	-0.144207	-0.206038	-0.0823765	0.0313667	7.48486e-06	TRUE	TRUE
Faecalicatena_fissicatena	N2-acetyllysine	Amino Acid	Lysine Metabolism	0.0981811	0.0612467	0.135115	0.0188444	1.88749e-07	548	0.0866805	0.0445577	0.128803	0.0214441	6.07359e-05	270	0.137174	0.0594336	0.214915	0.0394859	0.000599151	TRUE	TRUE
Faecalibacterium_SGB15346	linolenate [alpha or gamma; (18:3n3 or 6)]	Lipid	Long Chain Polyunsaturated Fatty Acid (n3 and n6)	0.108937	0.0679491	0.149925	0.0209126	1.89694e-07	606	0.0990266	0.0548923	0.143161	0.0224728	1.24538e-05	282	0.172965	0.0605256	0.285404	0.0571209	0.00269866	TRUE	TRUE
Fusicatenibacter_saccharivorans	bilirubin degradation product, C16H18N2O5 (1)**	Partially Characterized Molecules	Partially Characterized Molecules	0.126162	0.0786758	0.173648	0.0242281	1.91648e-07	702	0.133584	0.079099	0.18807	0.0277511	1.81885e-06	314	0.10237	0.00461128	0.200129	0.0496849	0.0403237	TRUE	TRUE
Methanobrevibacter_smithii	N6,N6,N6-trimethyllysine	Amino Acid	Lysine Metabolism	-0.122876	-0.169135	-0.0766171	0.023602	1.92769e-07	341	-0.0970315	-0.148193	-0.0458702	0.0260102	0.000224404	138	-0.243372	-0.354429	-0.132315	0.0561624	3.04273e-05	TRUE	TRUE
Roseburia_faecis	3-methylhistidine	Amino Acid	Histidine Metabolism	0.0820826	0.0511631	0.113002	0.0157755	1.95927e-07	588	0.0741199	0.0369455	0.111294	0.0189278	0.000100928	262	0.100197	0.0439821	0.156412	0.0285486	0.000530942	TRUE	TRUE
Dorea_sp_AF36_15AT	25-hydroxycholesterol sulfate	Lipid	Sterol	0.144807	0.0902334	0.19938	0.0278441	1.98619e-07	686	0.120918	0.0583911	0.183446	0.0318459	0.000159538	300	0.222344	0.109437	0.335251	0.0573736	0.000131365	TRUE	TRUE
Eubacterium_ramulus	cholesterol	Lipid	Sterol	0.108641	0.0676898	0.149592	0.0208939	1.9966e-07	622	0.101175	0.0518687	0.150482	0.0251078	6.29245e-05	283	0.125455	0.0512871	0.199623	0.0376792	0.000987399	TRUE	TRUE
Fusicatenibacter_saccharivorans	N2-acetyllysine	Amino Acid	Lysine Metabolism	0.123847	0.0771438	0.17055	0.0238286	2.0208e-07	702	0.0927137	0.0397915	0.145636	0.026955	0.000617797	314	0.235187	0.134891	0.335483	0.0509745	5.87768e-06	TRUE	TRUE
Dysosmobacter_welbionis	3-dehydrodeoxycholate	Lipid	Secondary Bile Acid Metabolism	0.10063	0.0626708	0.138589	0.0193672	2.03745e-07	645	0.051198	0.00728065	0.0951154	0.0223651	0.0224029	316	0.248829	0.172637	0.325022	0.038725	5.24527e-10	TRUE	TRUE
Ruthenibacterium_lactatiformans	arginine	Amino Acid	Urea cycle; Arginine and Proline Metabolism	-0.109156	-0.150335	-0.067976	0.0210104	2.04371e-07	716	-0.075275	-0.127909	-0.0226409	0.0268092	0.00512494	317	-0.163091	-0.229643	-0.0965393	0.0338256	2.22983e-06	TRUE	TRUE
Agathobaculum_butyriciproducens	docosahexaenoate (DHA; 22:6n3)	Lipid	Long Chain Polyunsaturated Fatty Acid (n3 and n6)	0.113051	0.0703774	0.155725	0.0217727	2.07674e-07	689	0.0960146	0.0473314	0.144698	0.0247951	0.000118276	310	0.170431	0.0808928	0.25997	0.0455048	0.000215386	TRUE	TRUE
Methanobrevibacter_smithii	2'-deoxycytidine	Nucleotide	Pyrimidine Metabolism, Cytidine containing	-0.129056	-0.177786	-0.0803264	0.0248626	2.09425e-07	341	-0.10778	-0.16127	-0.0542898	0.0271942	9.03091e-05	138	-0.237419	-0.358776	-0.116061	0.0613713	0.000171347	TRUE	TRUE
Firmicutes_bacterium_AF16_15	2'-deoxycytidine	Nucleotide	Pyrimidine Metabolism, Cytidine containing	0.106996	0.0665944	0.147397	0.0206132	2.09586e-07	658	0.100219	0.0506717	0.149766	0.025233	7.93461e-05	297	0.120591	0.0502546	0.190927	0.0357397	0.000840651	TRUE	TRUE
Ruminococcaceae_bacterium	N-acetylmethionine	Amino Acid	Methionine, Cysteine, SAM and Taurine Metabolism	-0.0957622	-0.131927	-0.0595974	0.0184518	2.10446e-07	700	-0.0917074	-0.137333	-0.0460819	0.0232384	8.87805e-05	310	-0.10268	-0.162406	-0.0429542	0.0303537	0.000811348	TRUE	TRUE
Candidatus_Woodwardibium_gallinarum	N6,N6,N6-trimethyllysine	Amino Acid	Lysine Metabolism	-0.251021	-0.345841	-0.156201	0.0483786	2.11785e-07	115	-0.234228	-0.345645	-0.12281	0.0562434	6.40914e-05	58	-0.298789	-0.488736	-0.108841	0.0948568	0.00268406	TRUE	TRUE
Lachnospiraceae_bacterium	3-methyladipate	Lipid	Fatty Acid, Dicarboxylate	0.186118	0.115805	0.25643	0.0358743	2.12508e-07	726	0.190256	0.109254	0.271258	0.0412594	4.74461e-06	318	0.173296	0.0304067	0.316184	0.0726255	0.0176217	TRUE	TRUE
Faecalibacillus_intestinalis	N6,N6,N6-trimethyllysine	Amino Acid	Lysine Metabolism	0.103234	0.0642288	0.14224	0.0199012	2.13308e-07	610	0.0536124	0.00486003	0.102365	0.0248247	0.031204	289	0.192483	0.126956	0.258011	0.0332926	1.94791e-08	TRUE	TRUE
Bifidobacterium_animalis	inosine	Nucleotide	Purine Metabolism, (Hypo)Xanthine/Inosine containing	-0.0973058	-0.134076	-0.060536	0.0187605	2.13992e-07	270	-0.0884378	-0.13055	-0.0463258	0.0213894	4.78339e-05	125	-0.126875	-0.204181	-0.0495692	0.0390577	0.00150542	TRUE	TRUE
GGB9347_SGB14313	glycerophosphoinositol*	Lipid	Phospholipid Metabolism	-0.125179	-0.17251	-0.0778484	0.0241488	2.17579e-07	268	-0.125452	-0.190168	-0.0607356	0.0328694	0.000169511	156	-0.12486	-0.195177	-0.0545425	0.0355966	0.000609676	TRUE	TRUE
Dorea_formicigenerans	3-dehydrodeoxycholate	Lipid	Secondary Bile Acid Metabolism	0.142247	0.0884393	0.196054	0.0274533	2.20213e-07	690	0.118791	0.0611248	0.176457	0.0293704	5.86349e-05	311	0.30452	0.152515	0.456525	0.0772522	0.000100274	TRUE	TRUE
Allisonella_histaminiformans	lignoceroylcarnitine (C24)*	Lipid	Fatty Acid Metabolism (Acyl Carnitine, Long Chain Saturated)	0.263173	0.163617	0.362728	0.0507945	2.20547e-07	99	0.0423809	-0.0974581	0.18222	0.0704668	0.549023	53	0.501975	0.354919	0.649031	0.0732845	0.00242908	TRUE	TRUE
Clostridia_bacterium	cysteine	Amino Acid	Methionine, Cysteine, SAM and Taurine Metabolism	-0.146365	-0.20174	-0.0909895	0.0282533	2.2134e-07	722	-0.116037	-0.186908	-0.0451663	0.0360986	0.00136701	316	-0.194317	-0.283626	-0.105008	0.0453914	2.49575e-05	TRUE	TRUE
Ruminococcaceae_unclassified_SGB15236	3-methyladipate	Lipid	Fatty Acid, Dicarboxylate	0.101055	0.0627934	0.139317	0.0195216	2.26003e-07	519	0.105937	0.0615576	0.150317	0.0225901	3.55538e-06	249	0.0866569	0.0102479	0.163066	0.0387946	0.0264074	TRUE	TRUE
Methanobrevibacter_smithii	choline	Lipid	Phospholipid Metabolism	-0.132361	-0.182498	-0.0822234	0.0255808	2.28853e-07	341	-0.121926	-0.175747	-0.0681048	0.0273626	1.13933e-05	138	-0.204742	-0.347248	-0.0622362	0.0720661	0.00524926	TRUE	TRUE
Methanobrevibacter_smithii	ribulose/xylulose	Carbohydrate	Pentose Metabolism	-0.123078	-0.169703	-0.076454	0.0237884	2.29279e-07	341	-0.10242	-0.153482	-0.051357	0.0259601	9.71291e-05	138	-0.231288	-0.348774	-0.113802	0.0594135	0.000156031	TRUE	TRUE
Clostridium_sp_AM22_11AC	ursocholate	Lipid	Secondary Bile Acid Metabolism	0.113867	0.0707009	0.157034	0.0220242	2.33955e-07	473	0.0664671	0.0118222	0.121112	0.0278091	0.0172392	288	0.193624	0.122623	0.264625	0.0360727	1.66526e-07	TRUE	TRUE
Clostridia_bacterium	2-piperidinone	Xenobiotics	Food Component/Plant	-0.151805	-0.20938	-0.0942303	0.0293753	2.3691e-07	722	-0.172437	-0.24262	-0.102255	0.0357478	1.73391e-06	316	-0.108903	-0.210325	-0.00748143	0.0515479	0.0354323	TRUE	TRUE
Clostridiaceae_bacterium	cholesterol	Lipid	Sterol	0.123156	0.0764422	0.169869	0.0238339	2.37551e-07	720	0.121932	0.068465	0.175398	0.0272334	8.80871e-06	316	0.127161	0.0302369	0.224086	0.0492621	0.0103126	TRUE	TRUE
GGB9532_SGB14933	5-hydroxypicolinic acid	Amino Acid	Tryptophan Metabolism	0.134344	0.0833705	0.185318	0.0260075	2.39673e-07	83	0.0246989	-0.100293	0.149691	0.0628317	0.695985	71	0.157014	0.100033	0.213995	0.0285699	0.0228449	TRUE	TRUE
GGB9787_SGB15410	hexadecadienoate (16:2n6)	Lipid	Long Chain Polyunsaturated Fatty Acid (n3 and n6)	-0.1682	-0.232028	-0.104372	0.0325659	2.40548e-07	412	-0.169027	-0.245503	-0.0925503	0.0389044	1.76364e-05	205	-0.166266	-0.283631	-0.0489003	0.0595262	0.00573262	TRUE	TRUE
Blautia_wexlerae	N2-acetyllysine	Amino Acid	Lysine Metabolism	0.124413	0.0771919	0.171633	0.0240926	2.4182e-07	725	0.0977306	0.0435896	0.151872	0.0275773	0.000419785	318	0.210429	0.11301	0.307849	0.0495148	2.83479e-05	TRUE	TRUE
Alistipes_communis	3-ketosphinganine	Lipid	Sphingolipid Synthesis	-0.100471	-0.138615	-0.0623261	0.0194619	2.43765e-07	611	-0.096902	-0.138926	-0.054878	0.0213987	7.16008e-06	284	-0.117552	-0.209701	-0.0254023	0.0468148	0.0126048	TRUE	TRUE
Akkermansia_muciniphila	N6-acetyllysine	Amino Acid	Lysine Metabolism	-0.0785183	-0.108334	-0.0487028	0.0152122	2.44957e-07	550	-0.0394582	-0.0770646	-0.00185184	0.019145	0.0397858	237	-0.145415	-0.194775	-0.0960554	0.0250548	2.11482e-08	TRUE	TRUE
Akkermansia_muciniphila	valine	Amino Acid	Leucine, Isoleucine and Valine Metabolism	-0.0757798	-0.104565	-0.0469943	0.0146867	2.4729e-07	550	-0.0379455	-0.0755529	-0.000338084	0.0191455	0.0480112	237	-0.129879	-0.174981	-0.0847765	0.0228939	4.18027e-08	TRUE	TRUE
GGB9787_SGB15410	benzoate	Xenobiotics	Benzoate Metabolism	-0.154039	-0.212556	-0.0955226	0.0298559	2.47719e-07	412	-0.128985	-0.198308	-0.0596629	0.0352651	0.000288114	205	-0.217437	-0.328044	-0.106831	0.0560981	0.000144302	TRUE	TRUE
GGB9787_SGB15410	adenosine	Nucleotide	Purine Metabolism, Adenine containing	-0.158835	-0.219186	-0.0984838	0.030792	2.4917e-07	412	-0.158937	-0.233393	-0.0844813	0.0378765	3.33735e-05	205	-0.158636	-0.262893	-0.0543788	0.0528778	0.00304545	TRUE	TRUE
GGB9707_SGB15229	adenine	Nucleotide	Purine Metabolism, Adenine containing	0.143341	0.0888742	0.197808	0.0277897	2.49522e-07	464	0.138583	0.0778815	0.199285	0.03089	9.16902e-06	250	0.163537	0.038188	0.288886	0.0636439	0.0107765	TRUE	TRUE
Lachnospiraceae_bacterium	3-hydroxyoleate*	Lipid	Fatty Acid, Monohydroxy	0.191444	0.118667	0.264221	0.0371319	2.52577e-07	726	0.187263	0.104426	0.270099	0.0421938	1.0521e-05	318	0.205801	0.0519706	0.359631	0.0781867	0.00890486	TRUE	TRUE
Lachnospiraceae_unclassified_SGB4894	octadecanedioate (C18-DC)	Lipid	Fatty Acid, Dicarboxylate	0.106987	0.0663146	0.147659	0.0207516	2.52814e-07	267	0.0950477	0.0324724	0.157623	0.0317815	0.00304884	182	0.11586	0.061799	0.169921	0.0273983	3.91211e-05	TRUE	TRUE
Dysosmobacter_welbionis	behenoyl ethanolamide (22:0)*	Lipid	Endocannabinoid	0.094019	0.058274	0.129764	0.0182376	2.53306e-07	645	0.0798812	0.0383266	0.121436	0.0211619	0.000175255	316	0.134832	0.064089	0.205575	0.0359553	0.000211706	TRUE	TRUE
Methanobrevibacter_smithii	1,7-dimethylurate	Xenobiotics	Xanthine Metabolism	-0.128069	-0.176767	-0.0793705	0.0248465	2.54443e-07	341	-0.103091	-0.158047	-0.0481357	0.0279393	0.000261712	138	-0.22252	-0.329956	-0.115085	0.0543308	7.37426e-05	TRUE	TRUE
Anaerotruncus_rubiinfantis	cytidine	Nucleotide	Pyrimidine Metabolism, Cytidine containing	-0.16011	-0.221011	-0.0992085	0.0310727	2.56696e-07	386	-0.0599767	-0.140482	0.0205288	0.0409459	0.143808	242	-0.296078	-0.390066	-0.202089	0.0477133	2.47117e-09	TRUE	TRUE
GGB9707_SGB15229	cholesterol sulfate	Lipid	Sterol	-0.13241	-0.182828	-0.0819927	0.0257238	2.64136e-07	464	-0.119872	-0.176241	-0.0635023	0.0286853	3.50998e-05	250	-0.183903	-0.298393	-0.0694124	0.0581306	0.00175531	TRUE	TRUE
Roseburia_inulinivorans	mannose	Carbohydrate	Fructose, Mannose and Galactose Metabolism	0.101891	0.0630855	0.140696	0.0197991	2.65746e-07	633	0.116478	0.0688481	0.164109	0.0242551	1.96463e-06	292	0.0727613	0.00530246	0.14022	0.0342753	0.0346387	TRUE	TRUE
Fusicatenibacter_saccharivorans	1,7-dimethylurate	Xenobiotics	Xanthine Metabolism	0.130985	0.0810721	0.180898	0.0254664	2.69723e-07	702	0.1394	0.0825771	0.196222	0.0289416	1.79284e-06	314	0.102124	-0.00333783	0.207586	0.0536001	0.0576976	TRUE	TRUE
Ruthenibacterium_lactatiformans	hexadecadienoate (16:2n6)	Lipid	Long Chain Polyunsaturated Fatty Acid (n3 and n6)	-0.11832	-0.163411	-0.0732301	0.0230057	2.70255e-07	716	-0.0770408	-0.133154	-0.0209279	0.0285811	0.00719466	317	-0.194282	-0.270565	-0.118	0.0387711	9.0871e-07	TRUE	TRUE
Clostridia_unclassified_SGB66170	coprostanol	Lipid	Sterol	0.119513	0.0739546	0.165072	0.0232446	2.72491e-07	394	0.116738	0.0661256	0.16735	0.0257435	7.7185e-06	142	0.131764	0.0248422	0.238685	0.0540846	0.0162093	TRUE	TRUE
Blautia_massiliensis	octadecanedioate (C18-DC)	Lipid	Fatty Acid, Dicarboxylate	-0.0961496	-0.132806	-0.0594934	0.0187025	2.73278e-07	670	-0.0740867	-0.118314	-0.0298591	0.0225247	0.00105825	303	-0.145123	-0.211163	-0.0790842	0.0335591	2.20937e-05	TRUE	TRUE
Roseburia_faecis	maltose	Carbohydrate	Glycogen Metabolism	0.0943346	0.0583546	0.130315	0.0183575	2.76569e-07	588	0.0741228	0.0321994	0.116046	0.0213458	0.000553938	262	0.151744	0.0809059	0.222583	0.0359751	3.42123e-05	TRUE	TRUE
Blautia_wexlerae	aspartate	Amino Acid	Alanine and Aspartate Metabolism	0.134724	0.0833375	0.186111	0.0262182	2.76824e-07	725	0.112033	0.0538967	0.170169	0.0296122	0.000167673	318	0.217041	0.106075	0.328008	0.0564005	0.000145076	TRUE	TRUE
Blautia_sp_MSK_20_85	stachydrine	Xenobiotics	Food Component/Plant	0.115143	0.07121	0.159076	0.0224151	2.79393e-07	479	0.0941878	0.0449235	0.143452	0.0250717	0.000194082	223	0.198602	0.0999968	0.297206	0.0500352	9.80623e-05	TRUE	TRUE
Clostridia_bacterium	2,3-dimethylsuccinate	Amino Acid	Leucine, Isoleucine and Valine Metabolism	0.160673	0.0993113	0.222035	0.0313076	2.86567e-07	722	0.156654	0.0800285	0.23328	0.03903	6.60939e-05	316	0.167925	0.0647675	0.271082	0.05243	0.00150443	TRUE	TRUE
GGB9677_SGB15180	citrulline	Amino Acid	Urea cycle; Arginine and Proline Metabolism	-0.110476	-0.152667	-0.0682836	0.0215269	2.86716e-07	341	-0.0798505	-0.130896	-0.0288046	0.0259516	0.00226371	163	-0.178031	-0.254144	-0.101917	0.0385438	8.49635e-06	TRUE	TRUE
Dorea_sp_AF36_15AT	methylurea	Amino Acid	Urea cycle; Arginine and Proline Metabolism	0.145901	0.0901767	0.201626	0.0284315	2.87172e-07	686	0.113197	0.0504036	0.17599	0.0319813	0.000428213	300	0.269179	0.146987	0.391371	0.0620916	2.00099e-05	TRUE	TRUE
Faecalibacterium_SGB15346	sulfate*	Xenobiotics	Chemical	0.1052	0.0650117	0.145388	0.0205046	2.88886e-07	606	0.104767	0.0611213	0.148412	0.0222238	3.02263e-06	282	0.107681	0.00302445	0.212337	0.0531669	0.0438013	TRUE	TRUE
Eubacterium_rectale	methionine	Amino Acid	Methionine, Cysteine, SAM and Taurine Metabolism	0.0877222	0.0541958	0.121249	0.0171056	2.9243e-07	692	0.0830869	0.0396517	0.126522	0.0221224	0.000188694	304	0.094614	0.041532	0.147696	0.026975	0.000529183	TRUE	TRUE
Faecalibacterium_prausnitzii	nicotianamine	Xenobiotics	Food Component/Plant	0.11859	0.0732644	0.163916	0.0231259	2.92781e-07	716	0.113625	0.0646645	0.162585	0.0249379	6.12917e-06	315	0.149082	0.0274933	0.27067	0.0617968	0.0164263	TRUE	TRUE
Parabacteroides_goldsteinii	biotin	Cofactors and Vitamins	Biotin Metabolism	0.156659	0.0967813	0.216536	0.0305503	2.92994e-07	180	0.102712	0.0316059	0.173818	0.0360341	0.00489422	81	0.294552	0.179904	0.409201	0.0576107	2.30384e-06	TRUE	TRUE
Prevotella_copri_clade_A	inosine	Nucleotide	Purine Metabolism, (Hypo)Xanthine/Inosine containing	0.13129	0.0811023	0.181478	0.0256066	2.94068e-07	171	0.0946867	0.0225819	0.166792	0.036527	0.010386	104	0.166662	0.0954485	0.237876	0.0359073	1.06267e-05	TRUE	TRUE
Anaerostipes_hadrus	beta-sitosterol	Lipid	Sterol	0.122462	0.0756484	0.169276	0.0238849	2.94134e-07	717	0.0869315	0.0342355	0.139627	0.0268408	0.00125649	318	0.25765	0.154642	0.360659	0.0523556	1.39358e-06	TRUE	TRUE
Blautia_massiliensis	docosapentaenoate (n3 DPA; 22:5n3)	Lipid	Long Chain Polyunsaturated Fatty Acid (n3 and n6)	0.0983251	0.0607181	0.135932	0.0191876	2.98477e-07	670	0.0872777	0.0439979	0.130558	0.022042	8.317e-05	303	0.132886	0.0561667	0.209604	0.0389861	0.000743789	TRUE	TRUE
GGB9758_SGB15368	hexadecasphinganine (d16:0)*	Lipid	Sphingolipid Synthesis	-0.0916093	-0.126659	-0.05656	0.0178826	3.01015e-07	463	-0.0847039	-0.124574	-0.0448338	0.020289	3.57009e-05	237	-0.11565	-0.19023	-0.0410703	0.0378565	0.00251628	TRUE	TRUE
GGB9632_SGB15089	biotin	Cofactors and Vitamins	Biotin Metabolism	0.102062	0.0630079	0.141116	0.0199259	3.02189e-07	590	0.0693932	0.0236686	0.115118	0.0232814	0.00300588	279	0.191527	0.115685	0.26737	0.0385274	1.18754e-06	TRUE	TRUE
Ruminococcaceae_bacterium_D5	maltose	Carbohydrate	Glycogen Metabolism	-0.136614	-0.188897	-0.0843296	0.026676	3.03562e-07	279	-0.104156	-0.169304	-0.0390083	0.0330947	0.00183428	168	-0.196816	-0.285801	-0.107831	0.0450723	2.26684e-05	TRUE	TRUE
Faecalibacterium_prausnitzii	methylphosphate	Nucleotide	Purine and Pyrimidine Metabolism	0.125168	0.0772454	0.173091	0.024451	3.06899e-07	716	0.111379	0.0596922	0.163066	0.0263266	2.63623e-05	315	0.211725	0.0819476	0.341503	0.065959	0.00146949	TRUE	TRUE
GGB9646_SGB15123	2,4,6-trihydroxybenzoate	Xenobiotics	Benzoate Metabolism	0.125846	0.0776497	0.174042	0.0245904	3.09303e-07	400	0.136626	0.0758806	0.197372	0.0308992	1.26901e-05	237	0.107225	0.0272205	0.18723	0.0406101	0.00885341	TRUE	TRUE
Eubacterium_rectale	ribulose/xylulose	Carbohydrate	Pentose Metabolism	0.0896028	0.0552849	0.123921	0.0175095	3.09781e-07	692	0.0914328	0.0500869	0.132779	0.0210583	1.63155e-05	304	0.0855037	0.0234844	0.147523	0.0315167	0.00707937	TRUE	TRUE
Clostridia_unclassified_SGB15402	malate	Energy	TCA Cycle	-0.12203	-0.168772	-0.0752886	0.0238483	3.10529e-07	451	-0.0857206	-0.138953	-0.0324883	0.0270868	0.00165928	168	-0.247222	-0.346521	-0.147924	0.0502961	2.16323e-06	TRUE	TRUE
Methanobrevibacter_smithii	5-hydroxypicolinic acid	Amino Acid	Tryptophan Metabolism	-0.143893	-0.199011	-0.0887761	0.0281216	3.10708e-07	341	-0.110988	-0.171061	-0.0509153	0.0305409	0.000322869	138	-0.327243	-0.469801	-0.184685	0.0720926	1.33012e-05	TRUE	TRUE
Agathobaculum_butyriciproducens	2,6-dihydroxybenzoic acid	Xenobiotics	Drug - Topical Agents	0.10909	0.067293	0.150888	0.0213256	3.12967e-07	689	0.0963691	0.0501494	0.142589	0.0235404	4.7523e-05	310	0.16731	0.0682184	0.266402	0.05036	0.00100301	TRUE	TRUE
Clostridia_unclassified_SGB66170	sulfate*	Xenobiotics	Chemical	-0.1226	-0.169588	-0.075612	0.023974	3.15599e-07	394	-0.111126	-0.163146	-0.0591052	0.0264598	3.3229e-05	142	-0.175205	-0.287206	-0.0632033	0.0566542	0.00242289	TRUE	TRUE
Allisonella_histaminiformans	pheophytin A	Xenobiotics	Food Component/Plant	-0.259281	-0.358729	-0.159833	0.0507398	3.22146e-07	99	-0.125086	-0.256287	0.00611449	0.0661137	0.0621466	53	-0.451593	-0.610411	-0.292776	0.0791457	0.0173129	TRUE	TRUE
GGB9522_SGB14921	2'-deoxycytidine	Nucleotide	Pyrimidine Metabolism, Cytidine containing	-0.167588	-0.231883	-0.103294	0.0328037	3.24175e-07	555	-0.0868891	-0.159884	-0.0138941	0.0371616	0.0197411	258	-0.4524	-0.589879	-0.314921	0.0698133	4.79085e-10	TRUE	TRUE
GGB3571_SGB4778	glycerophosphoinositol*	Lipid	Phospholipid Metabolism	0.176912	0.109039	0.244786	0.0346299	3.24456e-07	560	0.17259	0.0960174	0.249163	0.0389839	1.14985e-05	266	0.193084	0.0446104	0.341557	0.075407	0.0110169	TRUE	TRUE
Eggerthella_lenta	L-urobilin	Cofactors and Vitamins	Hemoglobin and Porphyrin Metabolism	-0.0860576	-0.119095	-0.0530198	0.0168563	3.30174e-07	631	-0.0844557	-0.120045	-0.0488666	0.0181232	3.87907e-06	153	-0.0963292	-0.186997	-0.00566103	0.0458918	0.0375474	TRUE	TRUE
GGB9615_SGB15053	bilirubin (Z,Z)	Cofactors and Vitamins	Hemoglobin and Porphyrin Metabolism	-0.109874	-0.152072	-0.0676762	0.0215299	3.33753e-07	533	-0.104897	-0.156768	-0.0530251	0.0264053	8.09798e-05	283	-0.119747	-0.192948	-0.0465455	0.037188	0.00143748	TRUE	TRUE
Ruminococcaceae_bacterium	2,3-dimethylsuccinate	Amino Acid	Leucine, Isoleucine and Valine Metabolism	0.103408	0.0636826	0.143134	0.0202687	3.36297e-07	700	0.0910116	0.0441855	0.137838	0.02385	0.000147777	310	0.135642	0.0599695	0.211314	0.0384578	0.00048588	TRUE	TRUE
Ruminococcaceae_unclassified_SGB15260	3-hydroxyoleate*	Lipid	Fatty Acid, Monohydroxy	0.151932	0.0935587	0.210305	0.0297827	3.37253e-07	236	0.147532	0.0806411	0.214423	0.0339529	2.08877e-05	109	0.166615	0.0436691	0.28956	0.0620257	0.00841384	TRUE	TRUE
Blautia_massiliensis	25-hydroxycholesterol sulfate	Lipid	Sterol	0.0956837	0.058918	0.132449	0.0187584	3.38117e-07	670	0.0748994	0.031666	0.118133	0.0220184	0.000709847	303	0.150701	0.0802058	0.221195	0.0358233	3.46556e-05	TRUE	TRUE
Lachnospiraceae_bacterium_NSJ_29	adenosine	Nucleotide	Purine Metabolism, Adenine containing	-0.129504	-0.179279	-0.0797298	0.0253956	3.40593e-07	639	-0.140341	-0.199084	-0.0815977	0.0299147	3.32788e-06	246	-0.101543	-0.196192	-0.00689464	0.0480525	0.0356578	TRUE	TRUE
Agathobaculum_butyriciproducens	2-hydroxydecanoate	Lipid	Fatty Acid, Monohydroxy	0.110753	0.0681599	0.153347	0.0217318	3.46205e-07	689	0.111802	0.0637139	0.159891	0.0244922	5.94471e-06	310	0.106871	0.0141555	0.199586	0.0471194	0.0240567	TRUE	TRUE
Faecalibacterium_prausnitzii	choline	Lipid	Phospholipid Metabolism	0.125982	0.0775225	0.174442	0.0247248	3.48034e-07	716	0.124734	0.0732889	0.176178	0.0262033	2.34996e-06	315	0.136119	-0.0107789	0.283017	0.0746604	0.06924	TRUE	TRUE
Faecalibacterium_SGB15346	cholesterol sulfate	Lipid	Sterol	-0.0969713	-0.134285	-0.0596576	0.019038	3.51374e-07	606	-0.0765587	-0.116912	-0.0362053	0.0205476	0.000213074	282	-0.220772	-0.320381	-0.121164	0.0506027	1.81759e-05	TRUE	TRUE
Bacteroides_xylanisolvens	docosapentaenoate (n3 DPA; 22:5n3)	Lipid	Long Chain Polyunsaturated Fatty Acid (n3 and n6)	0.108154	0.066537	0.149772	0.0212338	3.51515e-07	456	0.109871	0.0600114	0.15973	0.0253713	1.83479e-05	197	0.104141	0.02763	0.180653	0.0387961	0.00795909	TRUE	TRUE
Blautia_wexlerae	sphingosine	Lipid	Sphingosines	0.122581	0.0754102	0.169751	0.0240669	3.51854e-07	725	0.10233	0.0491982	0.155461	0.0270631	0.000169213	318	0.199146	0.0956117	0.30268	0.0526228	0.000184784	TRUE	TRUE
Methanobrevibacter_smithii	2,6-dihydroxybenzoic acid	Xenobiotics	Drug - Topical Agents	-0.125058	-0.173187	-0.0769302	0.0245557	3.52718e-07	341	-0.108301	-0.160126	-0.0564771	0.0263473	4.97078e-05	138	-0.235855	-0.369822	-0.101887	0.0677482	0.000683892	TRUE	TRUE
Roseburia_faecis	inosine	Nucleotide	Purine Metabolism, (Hypo)Xanthine/Inosine containing	0.0901862	0.0554725	0.1249	0.0177114	3.54322e-07	588	0.0670292	0.024349	0.109709	0.0217311	0.00213786	262	0.136003	0.0758137	0.196193	0.0305671	1.28409e-05	TRUE	TRUE
GGB9239_SGB14181	glycerophosphorylcholine (GPC)	Lipid	Phospholipid Metabolism	-0.177751	-0.246174	-0.109328	0.0349106	3.55035e-07	106	-0.0803699	-0.194069	0.0333292	0.0573423	0.164106	46	-0.235103	-0.323735	-0.14647	0.0440059	0.184783	TRUE	TRUE
Alistipes_onderdonkii	stachydrine	Xenobiotics	Food Component/Plant	-0.092261	-0.127778	-0.0567436	0.0181215	3.557e-07	599	-0.0738064	-0.114874	-0.0327385	0.0209109	0.000448607	275	-0.147921	-0.219414	-0.0764279	0.0363155	6.11382e-05	TRUE	TRUE
Alistipes_communis	docosapentaenoate (n3 DPA; 22:5n3)	Lipid	Long Chain Polyunsaturated Fatty Acid (n3 and n6)	-0.102187	-0.141533	-0.0628408	0.0200749	3.57541e-07	611	-0.0739195	-0.117891	-0.0299477	0.0223905	0.00101906	284	-0.218038	-0.307262	-0.128815	0.0453285	2.47244e-06	TRUE	TRUE
GGB9787_SGB15410	arabinose	Carbohydrate	Pentose Metabolism	-0.149517	-0.207132	-0.091901	0.0293963	3.65225e-07	412	-0.125401	-0.193364	-0.0574375	0.0345736	0.00032567	205	-0.212439	-0.32255	-0.102329	0.0558465	0.000189169	TRUE	TRUE
GGB9677_SGB15180	linolenate [alpha or gamma; (18:3n3 or 6)]	Lipid	Long Chain Polyunsaturated Fatty Acid (n3 and n6)	0.122514	0.075296	0.169732	0.0240912	3.66796e-07	341	0.11541	0.0588946	0.171925	0.0287321	7.28964e-05	163	0.139333	0.0520329	0.226632	0.0442087	0.0019424	TRUE	TRUE
Clostridium_fessum	lyxonate	Carbohydrate	Pentose Metabolism	0.126012	0.0774381	0.174587	0.0247833	3.68444e-07	575	0.111956	0.0547952	0.169118	0.0291029	0.000133978	296	0.163103	0.0700633	0.256142	0.0472752	0.0006438	TRUE	TRUE
GGB9347_SGB14313	bilirubin degradation product, C16H18N2O5 (3)**	Partially Characterized Molecules	Partially Characterized Molecules	-0.104697	-0.145059	-0.0643343	0.0205934	3.69599e-07	268	-0.091597	-0.144757	-0.0384371	0.0269999	0.000800171	156	-0.122917	-0.185818	-0.0600153	0.0318425	0.000169061	TRUE	TRUE
Anaerotignum_faecicola	N-formylanthranilic acid	Amino Acid	Tryptophan Metabolism	0.119871	0.0736487	0.166094	0.0235833	3.71754e-07	354	0.0851311	0.0256404	0.144622	0.0302489	0.00516543	217	0.173718	0.099491	0.247945	0.0376595	7.0392e-06	TRUE	TRUE
GGB2980_SGB3962	cytidine	Nucleotide	Pyrimidine Metabolism, Cytidine containing	-0.123543	-0.171185	-0.0759016	0.0243073	3.72411e-07	425	-0.117783	-0.16803	-0.0675353	0.0255638	5.56257e-06	91	-0.17786	-0.333813	-0.0219065	0.0784997	0.0260025	TRUE	TRUE
GGB9342_SGB14306	2'-deoxyinosine	Nucleotide	Purine Metabolism, (Hypo)Xanthine/Inosine containing	-0.109827	-0.152182	-0.0674725	0.0216099	3.72962e-07	400	-0.087288	-0.146626	-0.0279498	0.0301833	0.004055	213	-0.133531	-0.194546	-0.0725152	0.0309532	2.48076e-05	TRUE	TRUE
GGB9347_SGB14313	2'-deoxycytidine	Nucleotide	Pyrimidine Metabolism, Cytidine containing	-0.117001	-0.162129	-0.0718724	0.0230252	3.746e-07	268	-0.0664363	-0.129521	-0.00335128	0.0320409	0.039101	156	-0.170998	-0.236404	-0.105592	0.0331105	7.79513e-07	TRUE	TRUE
Eubacterium_ramulus	ribulose/xylulose	Carbohydrate	Pentose Metabolism	0.108628	0.0667174	0.150539	0.0213834	3.7738e-07	622	0.0912242	0.0408798	0.141569	0.0256363	0.000402238	283	0.148423	0.0721161	0.224729	0.0387655	0.000159219	TRUE	TRUE
Alistipes_onderdonkii	maltose	Carbohydrate	Glycogen Metabolism	-0.092281	-0.127889	-0.0566734	0.0181675	3.78515e-07	599	-0.0809322	-0.12155	-0.0403146	0.0206817	0.000101621	275	-0.13063	-0.205475	-0.0557857	0.0380181	0.000684329	TRUE	TRUE
Ruminococcaceae_bacterium	dehydrolithocholate	Lipid	Secondary Bile Acid Metabolism	0.0936437	0.0575057	0.129782	0.0184381	3.79778e-07	700	0.0736054	0.0311455	0.116065	0.0216261	0.000704571	310	0.146978	0.077555	0.216402	0.035282	4.05338e-05	TRUE	TRUE
Agathobaculum_butyriciproducens	sitostanol	Xenobiotics	Food Component/Plant	-0.103569	-0.143547	-0.0635908	0.0203974	3.82334e-07	689	-0.100033	-0.144812	-0.0552539	0.0228067	1.33958e-05	310	-0.117704	-0.207424	-0.0279836	0.0455972	0.0103075	TRUE	TRUE
Blautia_SGB4805	N6,N6,N6-trimethyllysine	Amino Acid	Lysine Metabolism	-0.117374	-0.162684	-0.0720634	0.0231179	3.83102e-07	617	-0.101361	-0.15498	-0.047743	0.0273031	0.00022474	288	-0.157928	-0.243451	-0.0724046	0.0434512	0.000330724	TRUE	TRUE
GGB9787_SGB15410	3-methylhistidine	Amino Acid	Histidine Metabolism	-0.135951	-0.188474	-0.0834271	0.0267982	3.91342e-07	412	-0.0988246	-0.161594	-0.0360552	0.0319315	0.0021062	205	-0.224388	-0.321558	-0.127219	0.0492832	9.24134e-06	TRUE	TRUE
Clostridia_unclassified_SGB15402	butyrate/isobutyrate (4:0)	Lipid	Short Chain Fatty Acid	-0.122206	-0.169429	-0.0749832	0.0240937	3.93425e-07	451	-0.105726	-0.160669	-0.050782	0.0279576	0.000177431	168	-0.169775	-0.26355	-0.076001	0.0474983	0.000464073	TRUE	TRUE
GGB9342_SGB14306	N-formylphenylalanine	Amino Acid	Tyrosine Metabolism	-0.118504	-0.164303	-0.072705	0.0233674	3.95002e-07	400	-0.0756381	-0.136942	-0.0143338	0.0311834	0.0157323	213	-0.173402	-0.242964	-0.103839	0.0352892	1.81174e-06	TRUE	TRUE
Ruminococcaceae_bacterium	N-acetylalanine	Amino Acid	Alanine and Aspartate Metabolism	-0.0965482	-0.133864	-0.0592323	0.0190391	3.95623e-07	700	-0.0935296	-0.138029	-0.0490306	0.0226646	4.15144e-05	310	-0.103785	-0.172836	-0.0347336	0.0350929	0.00335838	TRUE	TRUE
Clostridia_unclassified_SGB66170	2,6-dihydroxybenzoic acid	Xenobiotics	Drug - Topical Agents	-0.127391	-0.176629	-0.0781518	0.0251223	3.96101e-07	394	-0.117706	-0.171597	-0.0638145	0.0274114	2.21953e-05	142	-0.178218	-0.302362	-0.0540733	0.0627965	0.00523009	TRUE	TRUE
Dorea_sp_AF24_7LB	octadecanedioate (C18-DC)	Lipid	Fatty Acid, Dicarboxylate	-0.115697	-0.160456	-0.0709377	0.0228369	4.05744e-07	564	-0.121041	-0.174737	-0.0673444	0.0273377	1.14958e-05	246	-0.103357	-0.185186	-0.021527	0.0415443	0.0136845	TRUE	TRUE
GGB9342_SGB14306	citrulline	Amino Acid	Urea cycle; Arginine and Proline Metabolism	-0.112332	-0.1558	-0.0688635	0.022178	4.08409e-07	400	-0.125906	-0.178801	-0.0730109	0.0269058	3.99287e-06	213	-0.0835603	-0.160776	-0.00634481	0.0391715	0.0340888	TRUE	TRUE
Alistipes_onderdonkii	biotin	Cofactors and Vitamins	Biotin Metabolism	0.0890918	0.0546149	0.123569	0.0175906	4.08956e-07	599	0.0621328	0.0216759	0.10259	0.0205999	0.00267215	275	0.161678	0.0951337	0.228222	0.0338016	2.84254e-06	TRUE	TRUE
Clostridium_fessum	docosapentaenoate (n3 DPA; 22:5n3)	Lipid	Long Chain Polyunsaturated Fatty Acid (n3 and n6)	0.127234	0.0779737	0.176495	0.0251334	4.14103e-07	575	0.0756423	0.0190731	0.132211	0.0288015	0.00886343	296	0.291964	0.19068	0.393249	0.0514648	3.46075e-08	TRUE	TRUE
Clostridia_unclassified_SGB66170	LAHSA (18:2/OH-18:0)*	Lipid	Fatty Acid Hydroxyl Fatty Acid	-0.122199	-0.169518	-0.074879	0.0241432	4.16147e-07	394	-0.106588	-0.160072	-0.0531031	0.0272046	0.000105504	142	-0.180085	-0.283649	-0.0765213	0.0523861	0.00077746	TRUE	TRUE
GGB9522_SGB14921	cytidine	Nucleotide	Pyrimidine Metabolism, Cytidine containing	-0.162777	-0.225823	-0.0997317	0.0321668	4.18341e-07	555	-0.0625578	-0.133543	0.0084276	0.0361386	0.0840077	258	-0.545009	-0.68399	-0.406028	0.0705762	2.71897e-13	TRUE	TRUE
GGB9342_SGB14306	hexadecatrienoate (16:3n3)	Lipid	Long Chain Polyunsaturated Fatty Acid (n3 and n6)	-0.117111	-0.162474	-0.0717473	0.023145	4.19547e-07	400	-0.106155	-0.164617	-0.0476934	0.0297375	0.000401334	213	-0.133944	-0.206608	-0.0612812	0.0368621	0.000352824	TRUE	TRUE
Clostridia_unclassified_SGB6371	gamma-glutamylmethionine	Peptide	Gamma-glutamyl Amino Acid	-0.119414	-0.165675	-0.0731538	0.0236027	4.207e-07	86	-0.123391	-0.175013	-0.0717688	0.0259632	0.00626136	39	-0.100481	-0.21517	0.0142079	0.0566534	0.111436	TRUE	TRUE
Firmicutes_bacterium	2,6-dihydroxybenzoic acid	Xenobiotics	Drug - Topical Agents	-0.135051	-0.187374	-0.0827294	0.0266954	4.21516e-07	406	-0.105335	-0.164664	-0.0460053	0.0301801	0.000538237	209	-0.241905	-0.354728	-0.129083	0.0572287	3.5722e-05	TRUE	TRUE
Odoribacter_splanchnicus	cysteinylglycine	Amino Acid	Glutathione Metabolism	-0.111812	-0.155132	-0.0684909	0.0221028	4.22097e-07	650	-0.0753094	-0.12171	-0.0289087	0.0236301	0.00150696	302	-0.367112	-0.490091	-0.244134	0.0624931	1.1577e-08	TRUE	TRUE
Ruminococcaceae_bacterium	3-ketosphinganine	Lipid	Sphingolipid Synthesis	-0.0943023	-0.130846	-0.0577586	0.0186451	4.24212e-07	700	-0.104382	-0.14653	-0.0622345	0.021467	1.4353e-06	310	-0.0633456	-0.13737	0.0106789	0.0376204	0.0932493	TRUE	TRUE
Agathobaculum_butyriciproducens	behenoyl ethanolamide (22:0)*	Lipid	Endocannabinoid	0.101454	0.0621325	0.140775	0.0200623	4.26042e-07	689	0.0846037	0.0401928	0.129015	0.0226192	0.000199261	310	0.163601	0.0781263	0.249075	0.0434394	0.000198936	TRUE	TRUE
Alistipes_onderdonkii	choline	Lipid	Phospholipid Metabolism	-0.094957	-0.131774	-0.0581399	0.0187845	4.30264e-07	599	-0.0955315	-0.137459	-0.0536045	0.0213484	9.17297e-06	275	-0.0929865	-0.170815	-0.0151583	0.0395336	0.0194017	TRUE	TRUE
Faecalibacterium_SGB15346	lyxonate	Carbohydrate	Pentose Metabolism	0.100071	0.0612695	0.138873	0.0197972	4.30795e-07	606	0.101749	0.0582761	0.145221	0.0221358	5.26685e-06	282	0.0933683	0.00625885	0.180478	0.044253	0.0357697	TRUE	TRUE
GGB9677_SGB15180	2-hydroxylignocerate*	Lipid	Fatty Acid, Monohydroxy	0.10703	0.0655275	0.148532	0.0211751	4.31484e-07	341	0.106077	0.0557062	0.156447	0.0256081	4.35977e-05	163	0.109091	0.0347356	0.183447	0.0376538	0.00444278	TRUE	TRUE
Akkermansia_muciniphila	cystine	Amino Acid	Methionine, Cysteine, SAM and Taurine Metabolism	-0.07501	-0.104097	-0.0459232	0.0148405	4.31711e-07	550	-0.0519082	-0.0863644	-0.0174521	0.0175412	0.00321954	237	-0.133188	-0.188028	-0.078348	0.0278366	3.0501e-06	TRUE	TRUE
Flavonifractor_plautii	isoursodeoxycholate	Lipid	Secondary Bile Acid Metabolism	0.0990748	0.0606443	0.137505	0.0196078	4.35297e-07	550	0.101917	0.0576406	0.146193	0.0225404	7.55165e-06	259	0.0902357	0.0119542	0.168517	0.0397529	0.0240741	TRUE	TRUE
Clostridium_sp_AM22_11AC	bilirubin degradation product, C16H18N2O5 (1)**	Partially Characterized Molecules	Partially Characterized Molecules	0.108308	0.066267	0.150349	0.0214498	4.43289e-07	473	0.0451708	-0.00883655	0.0991781	0.0274846	0.100952	288	0.206676	0.139152	0.2742	0.0343063	5.30245e-09	TRUE	TRUE
Oscillibacter_sp_ER4	5-hydroxylysine	Amino Acid	Lysine Metabolism	0.0946171	0.0578838	0.13135	0.0187418	4.45403e-07	586	0.0776448	0.0345568	0.120733	0.0219386	0.000434921	290	0.140459	0.0694943	0.211423	0.0360553	0.000122815	TRUE	TRUE
Dorea_formicigenerans	lithocholate	Lipid	Secondary Bile Acid Metabolism	0.142711	0.0872994	0.198123	0.0282717	4.46855e-07	690	0.124708	0.0644244	0.184992	0.0307037	5.4404e-05	311	0.243036	0.100418	0.385655	0.072482	0.000900434	TRUE	TRUE
Odoribacter_splanchnicus	hyocholate	Lipid	Secondary Bile Acid Metabolism	-0.123074	-0.170861	-0.0752869	0.0243816	4.46875e-07	650	-0.124849	-0.175051	-0.0746467	0.0255659	1.31876e-06	302	-0.105239	-0.264726	0.0542477	0.0810452	0.195116	TRUE	TRUE
GGB9712_SGB15244	glucuronate	Carbohydrate	Aminosugar Metabolism	-0.157071	-0.218063	-0.0960779	0.0311193	4.47941e-07	334	-0.112044	-0.184876	-0.0392119	0.037025	0.0026725	159	-0.265421	-0.378861	-0.151982	0.057435	8.37591e-06	TRUE	TRUE
GGB9758_SGB15368	bilirubin degradation product, C16H18N2O5 (1)**	Partially Characterized Molecules	Partially Characterized Molecules	-0.0933463	-0.129594	-0.0570982	0.0184942	4.48066e-07	463	-0.0662218	-0.109563	-0.0228809	0.0220552	0.00282421	237	-0.157597	-0.224471	-0.0907242	0.0339447	5.77402e-06	TRUE	TRUE
Faecalibacterium_SGB15346	linoleate (18:2n6)	Lipid	Long Chain Polyunsaturated Fatty Acid (n3 and n6)	0.102212	0.0625152	0.141908	0.0202537	4.49809e-07	606	0.0967484	0.053753	0.139744	0.0218929	1.17686e-05	282	0.13465	0.0296408	0.239659	0.0533464	0.0121702	TRUE	TRUE
Faecalibacterium_SGB15346	stachydrine	Xenobiotics	Food Component/Plant	0.101602	0.0621394	0.141065	0.0201344	4.50695e-07	606	0.0970558	0.0544643	0.139647	0.0216873	9.1516e-06	282	0.129981	0.023322	0.236639	0.0541842	0.0171112	TRUE	TRUE
Clostridiaceae_bacterium	13-HODE + 9-HODE	Lipid	Fatty Acid, Monohydroxy	0.126413	0.0773056	0.17552	0.025055	4.52592e-07	720	0.109028	0.0531596	0.164896	0.0284568	0.000138662	316	0.186365	0.0823909	0.29034	0.0528453	0.000484522	TRUE	TRUE
Roseburia_faecis	N6-acetyllysine	Amino Acid	Lysine Metabolism	0.0874771	0.053493	0.121461	0.0173392	4.53379e-07	588	0.0574724	0.0135379	0.101407	0.0223697	0.0104482	262	0.132636	0.0785973	0.186674	0.0274433	2.31587e-06	TRUE	TRUE
Lachnospira_eligens	25-hydroxycholesterol sulfate	Lipid	Sterol	-0.100645	-0.13975	-0.0615393	0.0199521	4.55149e-07	625	-0.0902935	-0.137547	-0.04304	0.0240626	0.000191692	298	-0.12342	-0.193664	-0.053177	0.0356931	0.000626597	TRUE	TRUE
Ruthenibacterium_lactatiformans	benzoate	Xenobiotics	Benzoate Metabolism	-0.106952	-0.148513	-0.0653898	0.0212054	4.56851e-07	716	-0.0805835	-0.131774	-0.0293929	0.0260739	0.00207585	317	-0.158463	-0.230165	-0.0867605	0.0364434	1.86073e-05	TRUE	TRUE
Clostridia_unclassified_SGB66170	3-hydroxy-3-methylglutarate	Lipid	Mevalonate Metabolism	-0.132476	-0.183966	-0.0809865	0.0262707	4.58927e-07	394	-0.110004	-0.167988	-0.0520207	0.0294929	0.000220262	142	-0.21879	-0.33306	-0.104521	0.0578014	0.000232582	TRUE	TRUE
Dorea_longicatena	stachydrine	Xenobiotics	Food Component/Plant	0.135894	0.0830411	0.188747	0.0269662	4.66944e-07	689	0.114832	0.058447	0.171216	0.0287175	7.08576e-05	304	0.292944	0.138632	0.447256	0.0784175	0.000224253	TRUE	TRUE
Ruminococcaceae_unclassified_SGB15260	2-hydroxylignocerate*	Lipid	Fatty Acid, Monohydroxy	0.164191	0.10032	0.228062	0.0325879	4.69409e-07	236	0.149215	0.0749489	0.22348	0.0376962	0.000100494	109	0.20849	0.0799824	0.336997	0.0648315	0.00174917	TRUE	TRUE
Clostridiaceae_bacterium	citrulline	Amino Acid	Urea cycle; Arginine and Proline Metabolism	0.128136	0.0782856	0.177986	0.0254342	4.70596e-07	720	0.0993754	0.0430619	0.155689	0.0286835	0.000563829	316	0.233939	0.125694	0.342183	0.0550154	2.81212e-05	TRUE	TRUE
Dorea_sp_AF36_15AT	hyocholate	Lipid	Secondary Bile Acid Metabolism	0.139421	0.0851774	0.193665	0.0276759	4.71299e-07	686	0.122972	0.0616689	0.184275	0.0312224	9.04624e-05	300	0.199738	0.0820794	0.317397	0.0597881	0.000943526	TRUE	TRUE
Clostridia_unclassified_SGB15402	choline	Lipid	Phospholipid Metabolism	-0.135604	-0.188375	-0.0828344	0.026924	4.7396e-07	451	-0.118167	-0.17719	-0.0591438	0.0300335	9.67667e-05	168	-0.206974	-0.326933	-0.0870159	0.0607609	0.0008332	TRUE	TRUE
Ruminococcaceae_bacterium_D5	ribulose/xylulose	Carbohydrate	Pentose Metabolism	-0.116676	-0.162095	-0.0712561	0.0231737	4.78261e-07	279	-0.0878822	-0.148668	-0.0270965	0.0308786	0.0047714	168	-0.153804	-0.223029	-0.0845778	0.035064	2.07374e-05	TRUE	TRUE
GGB9342_SGB14306	behenoyl ethanolamide (22:0)*	Lipid	Endocannabinoid	-0.101579	-0.141122	-0.0620364	0.0201754	4.78303e-07	400	-0.122665	-0.173186	-0.0721429	0.0256987	2.56063e-06	213	-0.067706	-0.131913	-0.00349865	0.0325725	0.0388964	TRUE	TRUE
GGB9787_SGB15410	cholesterol	Lipid	Sterol	-0.1421	-0.197418	-0.0867816	0.0282241	4.78612e-07	412	-0.111633	-0.179065	-0.0442	0.0343037	0.00123286	205	-0.205944	-0.303853	-0.108036	0.0496578	4.98181e-05	TRUE	TRUE
GGB9787_SGB15410	N-formylanthranilic acid	Amino Acid	Tryptophan Metabolism	-0.139375	-0.193635	-0.0851164	0.0276837	4.7893e-07	412	-0.102442	-0.170077	-0.034808	0.0344064	0.00308202	205	-0.207186	-0.299107	-0.115266	0.0466209	1.50206e-05	TRUE	TRUE
GGB3571_SGB4778	nicotinamide	Cofactors and Vitamins	Nicotinate and Nicotinamide Metabolism	0.168388	0.102815	0.23396	0.033456	4.82569e-07	560	0.172357	0.0977646	0.24695	0.0379758	6.98447e-06	266	0.154626	0.0154041	0.293848	0.0707086	0.0296704	TRUE	TRUE
Roseburia_intestinalis	arabinose	Carbohydrate	Pentose Metabolism	0.0974604	0.0595049	0.135416	0.0193654	4.83609e-07	551	0.089009	0.0439942	0.134024	0.0229166	0.000115485	241	0.118568	0.047225	0.189912	0.0362168	0.00122362	TRUE	TRUE
Clostridia_bacterium	protoporphyrin IX	Cofactors and Vitamins	Hemoglobin and Porphyrin Metabolism	-0.146744	-0.203894	-0.0895941	0.0291587	4.83863e-07	722	-0.170086	-0.242272	-0.0979006	0.0367683	4.42843e-06	316	-0.107185	-0.201362	-0.0130069	0.0478661	0.0258518	TRUE	TRUE
Blautia_wexlerae	3-methyladipate	Lipid	Fatty Acid, Dicarboxylate	-0.121751	-0.169171	-0.0743308	0.0241945	4.84916e-07	725	-0.11789	-0.172363	-0.0634172	0.0277463	2.43165e-05	318	-0.134002	-0.231243	-0.0367613	0.0494241	0.00707809	TRUE	TRUE
GGB9347_SGB14313	ribulose/xylulose	Carbohydrate	Pentose Metabolism	-0.11099	-0.154223	-0.067756	0.0220584	4.86354e-07	268	-0.0697506	-0.127608	-0.0118931	0.0293859	0.0183485	156	-0.164221	-0.230172	-0.0982704	0.0333864	2.29466e-06	TRUE	TRUE
Clostridia_unclassified_SGB66170	hexadecatrienoate (16:3n3)	Lipid	Long Chain Polyunsaturated Fatty Acid (n3 and n6)	-0.13005	-0.180715	-0.0793852	0.02585	4.88039e-07	394	-0.136823	-0.194319	-0.0793263	0.0292451	4.00139e-06	142	-0.105857	-0.215133	0.00341928	0.0552755	0.0576849	TRUE	TRUE
Roseburia_intestinalis	2-hydroxydecanoate	Lipid	Fatty Acid, Monohydroxy	0.0965887	0.0589572	0.13422	0.0192001	4.88845e-07	551	0.0709406	0.0257921	0.116089	0.0229847	0.00212889	241	0.155811	0.0870097	0.224613	0.0349264	1.26278e-05	TRUE	TRUE
Clostridiaceae_bacterium	2'-deoxycytidine	Nucleotide	Pyrimidine Metabolism, Cytidine containing	0.124052	0.0756904	0.172413	0.0246746	4.96891e-07	720	0.116169	0.0603655	0.171973	0.0284239	4.87846e-05	316	0.148158	0.0503583	0.245957	0.0497068	0.00310601	TRUE	TRUE
Firmicutes_bacterium_AF16_15	methionine	Amino Acid	Methionine, Cysteine, SAM and Taurine Metabolism	0.0993981	0.0606452	0.138151	0.0197723	4.97831e-07	658	0.0840213	0.0332533	0.134789	0.0258548	0.00121716	297	0.121059	0.0606679	0.18145	0.0306863	0.00010033	TRUE	TRUE
Candidatus_Woodwardibium_gallinarum	glycerophosphoinositol*	Lipid	Phospholipid Metabolism	-0.228726	-0.317903	-0.139548	0.0454995	4.98231e-07	115	-0.227332	-0.327556	-0.127108	0.0505929	1.83873e-05	58	-0.23462	-0.442978	-0.0262617	0.104051	0.0282978	TRUE	TRUE
Firmicutes_bacterium_AF16_15	gamma-glutamylmethionine	Peptide	Gamma-glutamyl Amino Acid	0.101593	0.0619817	0.141205	0.0202104	4.9877e-07	658	0.0843521	0.0340604	0.134644	0.0256122	0.00104452	297	0.130044	0.0652943	0.194794	0.0329012	9.70552e-05	TRUE	TRUE
Lachnospira_eligens	ursocholate	Lipid	Secondary Bile Acid Metabolism	-0.103337	-0.143632	-0.0630415	0.0205591	4.99972e-07	625	-0.106471	-0.15435	-0.0585915	0.0243811	1.47806e-05	298	-0.0956244	-0.170893	-0.0203561	0.0382464	0.0129682	TRUE	TRUE
Candidatus_Woodwardibium_gallinarum	hexadecatrienoate (16:3n3)	Lipid	Long Chain Polyunsaturated Fatty Acid (n3 and n6)	-0.244436	-0.3398	-0.149073	0.0486558	5.06617e-07	115	-0.201862	-0.317466	-0.0862578	0.0583566	0.000789707	58	-0.341527	-0.517996	-0.165058	0.0881258	0.000315657	TRUE	TRUE
Blautia_wexlerae	argininate*	Amino Acid	Urea cycle; Arginine and Proline Metabolism	0.129195	0.078786	0.179604	0.0257194	5.08045e-07	725	0.102638	0.0437486	0.161527	0.0299958	0.000657512	318	0.202929	0.104594	0.301264	0.0499804	6.21731e-05	TRUE	TRUE
GGB3571_SGB4778	spermidine	Amino Acid	Polyamine Metabolism	0.166477	0.101469	0.231485	0.033168	5.18859e-07	560	0.171145	0.0975688	0.244722	0.0374585	6.05348e-06	266	0.149528	0.00899817	0.290058	0.0713727	0.0371327	TRUE	TRUE
Ruminococcaceae_bacterium_D5	argininate*	Amino Acid	Urea cycle; Arginine and Proline Metabolism	-0.124988	-0.173797	-0.0761785	0.0249032	5.19558e-07	279	-0.0640386	-0.133359	0.00528186	0.0352142	0.0700955	168	-0.185966	-0.255505	-0.116427	0.0352227	4.22445e-07	TRUE	TRUE
Anaerotruncus_rubiinfantis	mannose	Carbohydrate	Fructose, Mannose and Galactose Metabolism	-0.172766	-0.240234	-0.105299	0.034423	5.19633e-07	386	-0.156986	-0.243156	-0.0708162	0.0438268	0.000386308	242	-0.198178	-0.307733	-0.0886234	0.0556156	0.000442834	TRUE	TRUE
Alistipes_ihumii	cytidine	Nucleotide	Pyrimidine Metabolism, Cytidine containing	-0.108171	-0.150418	-0.0659241	0.0215549	5.21068e-07	486	-0.0831637	-0.132309	-0.0340183	0.0250121	0.000953726	244	-0.180343	-0.264041	-0.0966447	0.0424913	3.16968e-05	TRUE	TRUE
Eubacterium_ramulus	campesterol	Lipid	Sterol	0.107063	0.0652425	0.148883	0.0213373	5.23097e-07	622	0.103567	0.0528725	0.154261	0.0258144	6.76836e-05	283	0.114603	0.0399806	0.189226	0.0379101	0.00273727	TRUE	TRUE
Intestinimonas_massiliensis	dehydrolithocholate	Lipid	Secondary Bile Acid Metabolism	0.10325	0.0629188	0.143582	0.0205778	5.2329e-07	365	0.103731	0.0492319	0.15823	0.0277136	0.000212089	213	0.10266	0.0421026	0.163218	0.030721	0.000987156	TRUE	TRUE
Akkermansia_muciniphila	methylphosphate	Nucleotide	Purine and Pyrimidine Metabolism	-0.0782541	-0.108823	-0.0476847	0.0155969	5.24088e-07	550	-0.0567103	-0.0937647	-0.019656	0.018864	0.00276841	237	-0.124804	-0.179432	-0.0701765	0.0277289	1.07605e-05	TRUE	TRUE
GGB9707_SGB15229	cytidine	Nucleotide	Pyrimidine Metabolism, Cytidine containing	0.134636	0.0820334	0.187238	0.0268383	5.26098e-07	464	0.117585	0.0584241	0.176747	0.030106	0.00010809	250	0.200637	0.0839751	0.317299	0.0592332	0.000823012	TRUE	TRUE
Fusicatenibacter_saccharivorans	argininate*	Amino Acid	Urea cycle; Arginine and Proline Metabolism	0.128677	0.0783911	0.178964	0.0256567	5.29378e-07	702	0.151205	0.0937456	0.208664	0.029266	3.11714e-07	314	0.0538686	-0.0510641	0.158801	0.053331	0.31329	TRUE	TRUE
Dysosmobacter_welbionis	LAHSA (18:2/OH-18:0)*	Lipid	Fatty Acid Hydroxyl Fatty Acid	-0.0985284	-0.137046	-0.0600112	0.019652	5.34055e-07	645	-0.0670884	-0.112527	-0.0216493	0.0231401	0.0038692	316	-0.179878	-0.253113	-0.106643	0.037222	2.15387e-06	TRUE	TRUE
Clostridia_unclassified_SGB66170	nicotianamine	Xenobiotics	Food Component/Plant	-0.11559	-0.160777	-0.0704023	0.0230552	5.34201e-07	394	-0.081389	-0.132445	-0.0303326	0.0259694	0.00185542	142	-0.242834	-0.341861	-0.143806	0.0500914	3.33762e-06	TRUE	TRUE
Candidatus_Woodwardibium_gallinarum	cystine	Amino Acid	Methionine, Cysteine, SAM and Taurine Metabolism	-0.20028	-0.278599	-0.121962	0.0399592	5.38316e-07	115	-0.128838	-0.220087	-0.03759	0.0460619	0.00608888	58	-0.417578	-0.578441	-0.256714	0.0803327	3.29361e-06	TRUE	TRUE
Akkermansia_muciniphila	sulfate*	Xenobiotics	Chemical	-0.0814824	-0.113361	-0.0496042	0.0162647	5.4493e-07	550	-0.0617921	-0.0999856	-0.0235986	0.0194439	0.00156818	237	-0.127366	-0.18584	-0.0688915	0.0296813	2.62948e-05	TRUE	TRUE
Roseburia_intestinalis	argininate*	Amino Acid	Urea cycle; Arginine and Proline Metabolism	0.0955951	0.0581948	0.132995	0.0190821	5.45246e-07	551	0.102064	0.0554327	0.148695	0.0237395	2.03024e-05	241	0.0837844	0.0205955	0.146973	0.0320773	0.00962994	TRUE	TRUE
Eubacterium_rectale	N-acetylmethionine	Amino Acid	Methionine, Cysteine, SAM and Taurine Metabolism	0.0809217	0.049262	0.112581	0.0161532	5.45317e-07	692	0.0687482	0.0264516	0.111045	0.0215425	0.00149825	304	0.0965571	0.0485142	0.1446	0.0244142	9.59569e-05	TRUE	TRUE
Faecalicatena_contorta	2'-deoxycytidine	Nucleotide	Pyrimidine Metabolism, Cytidine containing	-0.107963	-0.150211	-0.0657147	0.0215555	5.48285e-07	558	-0.111716	-0.160825	-0.0626062	0.0250018	9.62153e-06	177	-0.0970949	-0.181061	-0.0131292	0.0425459	0.0237941	TRUE	TRUE
Ruminococcaceae_unclassified_SGB15236	25-hydroxycholesterol sulfate	Lipid	Sterol	-0.100415	-0.139716	-0.0611133	0.0200521	5.50854e-07	519	-0.107971	-0.154496	-0.0614451	0.0236825	6.459e-06	249	-0.0812796	-0.155507	-0.00705184	0.0376872	0.032008	TRUE	TRUE
Ruminococcaceae_bacterium	cholesterol sulfate	Lipid	Sterol	-0.098013	-0.136379	-0.0596467	0.019575	5.52705e-07	700	-0.0849604	-0.12905	-0.040871	0.0224561	0.000168054	310	-0.139315	-0.217915	-0.0607146	0.0399459	0.00056005	TRUE	TRUE
Lachnospira_eligens	isoursodeoxycholate	Lipid	Secondary Bile Acid Metabolism	-0.101334	-0.141014	-0.0616529	0.0202457	5.58043e-07	625	-0.0955248	-0.141518	-0.0495314	0.023421	5.12241e-05	298	-0.118506	-0.197754	-0.0392569	0.040269	0.00351845	TRUE	TRUE
GGB9522_SGB14921	bilirubin degradation product, C16H18N2O5 (1)**	Partially Characterized Molecules	Partially Characterized Molecules	-0.149836	-0.208525	-0.0911466	0.0299439	5.61899e-07	555	-0.113657	-0.179934	-0.0473801	0.0337416	0.000809265	258	-0.28396	-0.411896	-0.156024	0.0649674	1.81192e-05	TRUE	TRUE
Roseburia_inulinivorans	branched chain 14:0 dicarboxylic acid**	Lipid	Fatty Acid, Dicarboxylate	0.0891035	0.054196	0.124011	0.0178103	5.64677e-07	633	0.0850794	0.0432997	0.126859	0.0212758	7.12501e-05	292	0.0985272	0.0344472	0.162607	0.0325585	0.00270717	TRUE	TRUE
GGB9347_SGB14313	argininate*	Amino Acid	Urea cycle; Arginine and Proline Metabolism	-0.113434	-0.157884	-0.0689851	0.0226786	5.67918e-07	268	-0.0846961	-0.149716	-0.0196763	0.0330236	0.0108922	156	-0.139085	-0.200715	-0.0774547	0.031199	1.65424e-05	TRUE	TRUE
Firmicutes_bacterium	5-hydroxypicolinic acid	Amino Acid	Tryptophan Metabolism	-0.156289	-0.217541	-0.0950362	0.0312519	5.70515e-07	406	-0.107016	-0.179569	-0.0344624	0.036907	0.003943	209	-0.281142	-0.396962	-0.165321	0.0587493	3.28627e-06	TRUE	TRUE
Firmicutes_bacterium	3-methyladipate	Lipid	Fatty Acid, Dicarboxylate	0.115069	0.069965	0.160173	0.0230128	5.72608e-07	406	0.120411	0.0659727	0.174849	0.0276921	1.74439e-05	209	0.103146	0.0215838	0.184709	0.0413722	0.0134585	TRUE	TRUE
Candidatus_Woodwardibium_gallinarum	glycerol	Lipid	Glycerolipid Metabolism	-0.250404	-0.348572	-0.152237	0.0500862	5.74903e-07	115	-0.195725	-0.310255	-0.0811942	0.0578147	0.000986258	58	-0.414897	-0.615697	-0.214097	0.100276	0.000131458	TRUE	TRUE
Faecalibacterium_prausnitzii	2-aminophenol	Xenobiotics	Food Component/Plant	0.113427	0.0689595	0.157894	0.0226878	5.74913e-07	716	0.119436	0.0714521	0.167419	0.0244404	1.27097e-06	315	0.0759799	-0.0440671	0.196027	0.0610135	0.213973	TRUE	TRUE
GGB9615_SGB15053	adenine	Nucleotide	Purine Metabolism, Adenine containing	0.113572	0.06902	0.158125	0.0227312	5.84363e-07	533	0.130841	0.0793977	0.182284	0.0261874	7.9568e-07	283	0.0607959	-0.0293196	0.150911	0.0457808	0.185289	TRUE	TRUE
Dorea_sp_AF36_15AT	arachidoylcarnitine (C20)*	Lipid	Fatty Acid Metabolism (Acyl Carnitine, Long Chain Saturated)	0.132839	0.0807174	0.184961	0.0265933	5.87699e-07	686	0.128601	0.0713731	0.18583	0.0291471	1.19141e-05	300	0.153894	0.0260437	0.281745	0.0649671	0.0184921	TRUE	TRUE
Clostridiales_bacterium_KLE1615	13-HODE + 9-HODE	Lipid	Fatty Acid, Monohydroxy	0.0966773	0.058744	0.134611	0.0193541	5.878e-07	621	0.0900622	0.0482889	0.131835	0.0212717	2.6478e-05	307	0.128485	0.036701	0.220269	0.0466441	0.00625331	TRUE	TRUE
Bacilli_bacterium	suberate (C8-DC)	Lipid	Fatty Acid, Dicarboxylate	0.104243	0.0633401	0.145146	0.0208691	5.88131e-07	309	0.0747561	0.0219362	0.127576	0.0268435	0.00569911	178	0.149294	0.0838143	0.214774	0.0331803	1.24685e-05	TRUE	TRUE
Clostridia_unclassified_SGB66170	pheophorbide A	Xenobiotics	Food Component/Plant	-0.118918	-0.165605	-0.0722317	0.0238201	5.96507e-07	394	-0.101885	-0.154847	-0.0489232	0.0269386	0.00017995	142	-0.179975	-0.280803	-0.0791461	0.0510026	0.000572479	TRUE	TRUE
Faecalibacterium_prausnitzii	gamma-glutamylmethionine	Peptide	Gamma-glutamyl Amino Acid	0.121935	0.0740554	0.169814	0.0244286	5.99208e-07	716	0.0807209	0.0281116	0.13333	0.0267965	0.00268658	315	0.324693	0.207751	0.441636	0.0594358	9.62821e-08	TRUE	TRUE
Blautia_faecis	N,N,N-trimethyl-5-aminovalerate	Amino Acid	Lysine Metabolism	0.123417	0.0749519	0.171882	0.0247276	6.00471e-07	718	0.107099	0.0536378	0.160561	0.0272307	9.21411e-05	316	0.200137	0.0839656	0.316308	0.0590443	0.000790232	TRUE	TRUE
Blautia_SGB4805	sitostanol	Xenobiotics	Food Component/Plant	0.109329	0.0663957	0.152263	0.0219053	6.00688e-07	617	0.114266	0.0649681	0.163563	0.0251029	6.44716e-06	288	0.0935711	0.00529197	0.18185	0.0448513	0.0378509	TRUE	TRUE
Clostridia_unclassified_SGB15402	nicotianamine	Xenobiotics	Food Component/Plant	-0.114838	-0.159935	-0.0697404	0.0230093	6.00884e-07	451	-0.0939384	-0.146744	-0.041133	0.0268696	0.000519522	168	-0.172303	-0.260266	-0.0843393	0.044555	0.000158796	TRUE	TRUE
Ruthenibacterium_lactatiformans	coprostanol	Lipid	Sterol	0.10154	0.0616641	0.141415	0.020345	6.01013e-07	716	0.0719838	0.0225761	0.121391	0.0251658	0.0043651	317	0.157299	0.0892905	0.225308	0.034566	7.67284e-06	TRUE	TRUE
Agathobaculum_butyriciproducens	aspartate	Amino Acid	Alanine and Aspartate Metabolism	0.114014	0.0692324	0.158796	0.0228482	6.03582e-07	689	0.109272	0.0589625	0.159582	0.0256236	2.28591e-05	310	0.132415	0.0330943	0.231735	0.0504762	0.00916172	TRUE	TRUE
Parabacteroides_goldsteinii	3-methylglutaconate	Amino Acid	Leucine, Isoleucine and Valine Metabolism	-0.17156	-0.238952	-0.104168	0.0343845	6.05465e-07	180	-0.133805	-0.214298	-0.0533118	0.0407909	0.00125379	81	-0.264246	-0.391434	-0.137058	0.0639116	9.5788e-05	TRUE	TRUE
Agathobaculum_butyriciproducens	cysteine	Amino Acid	Methionine, Cysteine, SAM and Taurine Metabolism	0.101886	0.061856	0.141916	0.0204239	6.08292e-07	689	0.0794573	0.0329319	0.125983	0.0236961	0.000843631	310	0.166692	0.0874358	0.245948	0.0402791	4.58501e-05	TRUE	TRUE
Alistipes_onderdonkii	arabinose	Carbohydrate	Pentose Metabolism	-0.0895437	-0.124742	-0.0543458	0.0179584	6.15903e-07	599	-0.0833867	-0.124511	-0.0422628	0.0209395	7.70226e-05	275	-0.106668	-0.175415	-0.0379203	0.034921	0.00248755	TRUE	TRUE
GGB9524_SGB14924	suberate (C8-DC)	Lipid	Fatty Acid, Dicarboxylate	0.129383	0.0785242	0.180241	0.0259486	6.16067e-07	382	0.125276	0.0676554	0.182897	0.0293056	2.42912e-05	181	0.144289	0.0341132	0.254464	0.055835	0.0106663	TRUE	TRUE
Faecalibacterium_SGB15346	N-formylphenylalanine	Amino Acid	Tyrosine Metabolism	0.10371	0.0629308	0.144489	0.0208062	6.20938e-07	606	0.100427	0.0556105	0.145244	0.0228203	1.27787e-05	282	0.119885	0.0201791	0.21959	0.050652	0.0186362	TRUE	TRUE
GGB9347_SGB14313	spermidine	Amino Acid	Polyamine Metabolism	-0.10975	-0.152935	-0.0665648	0.0220337	6.32543e-07	268	-0.0918248	-0.150547	-0.0331027	0.029825	0.00229846	156	-0.131288	-0.19587	-0.0667074	0.0326929	9.49147e-05	TRUE	TRUE
GGB9787_SGB15410	palmitoleate (16:1n7)	Lipid	Long Chain Monounsaturated Fatty Acid	-0.148139	-0.206441	-0.089837	0.0297464	6.35655e-07	412	-0.153338	-0.223155	-0.0835203	0.0355169	1.98779e-05	205	-0.135924	-0.243264	-0.0285841	0.0544414	0.0133429	TRUE	TRUE
Ruthenibacterium_lactatiformans	lyxonate	Carbohydrate	Pentose Metabolism	-0.102338	-0.142622	-0.0620533	0.0205536	6.38959e-07	716	-0.0678679	-0.122512	-0.0132243	0.0278327	0.0150084	317	-0.143682	-0.203655	-0.0837085	0.0304821	3.67597e-06	TRUE	TRUE
Intestinimonas_massiliensis	5-hydroxylysine	Amino Acid	Lysine Metabolism	-0.091122	-0.127016	-0.0552282	0.0183135	6.502e-07	365	-0.0496335	-0.097395	-0.00187204	0.0242875	0.0417609	213	-0.145796	-0.200756	-0.0908365	0.0278812	4.38297e-07	TRUE	TRUE
Dorea_sp_AF24_7LB	biliverdin	Cofactors and Vitamins	Hemoglobin and Porphyrin Metabolism	0.124049	0.0751824	0.172915	0.0249324	6.51066e-07	564	0.110523	0.0535272	0.167519	0.0290175	0.000155091	246	0.162199	0.0662096	0.258189	0.0487332	0.00101503	TRUE	TRUE
Clostridia_unclassified_SGB15402	bilirubin degradation product, C16H18N2O5 (3)**	Partially Characterized Molecules	Partially Characterized Molecules	-0.11327	-0.157897	-0.0686424	0.0227695	6.53721e-07	451	-0.103971	-0.155641	-0.0523005	0.0262919	8.93631e-05	168	-0.141166	-0.231072	-0.0512604	0.0455388	0.00229566	TRUE	TRUE
Firmicutes_bacterium_AF16_15	1,7-dimethylurate	Xenobiotics	Xanthine Metabolism	0.104538	0.0633409	0.145734	0.0210191	6.57713e-07	658	0.114211	0.0632394	0.165182	0.0259584	1.26595e-05	297	0.0861196	0.0156267	0.156612	0.0358194	0.016829	TRUE	TRUE
Blautia_wexlerae	N2,N6-diacetyllysine	Amino Acid	Lysine Metabolism	0.114329	0.0692678	0.159391	0.022991	6.5997e-07	725	0.082254	0.0310539	0.133454	0.0260793	0.00167802	318	0.226206	0.130378	0.322034	0.0487059	5.03845e-06	TRUE	TRUE
Firmicutes_bacterium_AF16_15	argininate*	Amino Acid	Urea cycle; Arginine and Proline Metabolism	0.105049	0.063642	0.146457	0.0211267	6.61406e-07	658	0.108356	0.0566351	0.160077	0.0263401	4.39111e-05	297	0.0990856	0.029468	0.168703	0.0353746	0.00543501	TRUE	TRUE
GGB3571_SGB4778	choline	Lipid	Phospholipid Metabolism	0.176539	0.106942	0.246136	0.0355094	6.64008e-07	560	0.17283	0.0963299	0.249331	0.038947	1.09808e-05	266	0.194808	0.0246021	0.365014	0.0864446	0.0250559	TRUE	TRUE
Clostridia_unclassified_SGB15402	3-methylhistidine	Amino Acid	Histidine Metabolism	-0.109002	-0.151975	-0.0660287	0.0219255	6.64466e-07	451	-0.108247	-0.158067	-0.0584265	0.0253505	2.39023e-05	168	-0.111244	-0.19748	-0.0250079	0.0436798	0.0117976	TRUE	TRUE
GGB9342_SGB14306	5-hydroxylysine	Amino Acid	Lysine Metabolism	-0.0919024	-0.128137	-0.0556679	0.0184873	6.65711e-07	400	-0.0924265	-0.138668	-0.0461852	0.0235213	0.000102141	213	-0.0910554	-0.15	-0.0321109	0.0299026	0.00264334	TRUE	TRUE
Clostridia_unclassified_SGB66170	1-palmitoyl-GPC (16:0)	Lipid	Lysophospholipid	-0.133173	-0.185686	-0.0806596	0.026793	6.68009e-07	394	-0.142272	-0.20082	-0.0837244	0.0297799	2.52019e-06	142	-0.094517	-0.215861	0.0268265	0.0613797	0.125898	TRUE	TRUE
Clostridia_bacterium	1-oleoylglycerol (18:1)	Lipid	Monoacylglycerol	-0.142713	-0.198989	-0.086436	0.028713	6.68472e-07	722	-0.125784	-0.197024	-0.0545447	0.0362865	0.00055886	316	-0.171063	-0.263456	-0.0786695	0.0469593	0.000315874	TRUE	TRUE
Eubacterium_ventriosum	citrulline	Amino Acid	Urea cycle; Arginine and Proline Metabolism	0.123114	0.0745527	0.171675	0.0247765	6.73111e-07	513	0.104615	0.0490179	0.160212	0.0282993	0.000243347	234	0.183849	0.0828227	0.284876	0.0512773	0.000414751	TRUE	TRUE
Clostridiaceae_bacterium	acisoga	Amino Acid	Polyamine Metabolism	0.120532	0.0729779	0.168087	0.0242629	6.77297e-07	720	0.10037	0.0464967	0.154243	0.0274406	0.000273249	316	0.192774	0.0905768	0.294971	0.0519419	0.000244892	TRUE	TRUE
Fusicatenibacter_saccharivorans	beta-sitosterol	Lipid	Sterol	0.123617	0.0748119	0.172422	0.0249009	6.89322e-07	702	0.119812	0.0647027	0.174922	0.028069	2.24107e-05	314	0.137674	0.031515	0.243834	0.0539545	0.0112217	TRUE	TRUE
Faecalicatena_fissicatena	spermidine	Amino Acid	Polyamine Metabolism	0.0951393	0.0575706	0.132708	0.019168	6.92576e-07	548	0.0825045	0.0392589	0.12575	0.0220156	0.000197952	270	0.134723	0.0580023	0.211444	0.0389678	0.000637367	TRUE	TRUE
GGB9677_SGB15180	1,7-dimethylurate	Xenobiotics	Xanthine Metabolism	-0.107225	-0.149587	-0.0648634	0.0216136	7.01269e-07	341	-0.11347	-0.169337	-0.0576032	0.0284027	7.96e-05	163	-0.0986337	-0.164419	-0.0328484	0.0333138	0.00354995	TRUE	TRUE
GGB9635_SGB15106	2'-deoxyinosine	Nucleotide	Purine Metabolism, (Hypo)Xanthine/Inosine containing	-0.115695	-0.16141	-0.0699806	0.0233243	7.03867e-07	409	-0.0991854	-0.155481	-0.0428901	0.0286374	0.000591973	200	-0.148229	-0.227502	-0.0689563	0.0402001	0.00029394	TRUE	TRUE
Clostridiaceae_bacterium	gamma-glutamylmethionine	Peptide	Gamma-glutamyl Amino Acid	0.121929	0.0737367	0.170122	0.0245885	7.09308e-07	720	0.0806525	0.0237225	0.137582	0.0289975	0.00556008	316	0.227554	0.136288	0.318821	0.0463866	1.50918e-06	TRUE	TRUE
Blautia_SGB4805	vanillate	Xenobiotics	Food Component/Plant	-0.115313	-0.160897	-0.0697289	0.0232575	7.11888e-07	617	-0.118702	-0.171336	-0.0660672	0.026802	1.12455e-05	288	-0.104982	-0.197088	-0.0128756	0.0467957	0.0256441	TRUE	TRUE
Ruminococcaceae_bacterium_D5	benzoate	Xenobiotics	Benzoate Metabolism	-0.121559	-0.169614	-0.0735031	0.0245185	7.12859e-07	279	-0.102523	-0.164709	-0.0403361	0.0315903	0.00131856	168	-0.150399	-0.227166	-0.073632	0.0388838	0.00015946	TRUE	TRUE
Alistipes_senegalensis	ursocholate	Lipid	Secondary Bile Acid Metabolism	-0.156566	-0.218466	-0.0946663	0.031582	7.14277e-07	236	-0.185497	-0.260741	-0.110253	0.0381929	2.38306e-06	124	-0.0940077	-0.205177	0.0171615	0.056162	0.0968046	TRUE	TRUE
GGB45432_SGB63101	adenine	Nucleotide	Purine Metabolism, Adenine containing	-0.116955	-0.163194	-0.070716	0.0235918	7.14278e-07	637	-0.126494	-0.177181	-0.0758066	0.025812	1.21872e-06	190	-0.0685545	-0.183249	0.0461405	0.0581442	0.239897	TRUE	TRUE
Intestinimonas_massiliensis	spermidine	Amino Acid	Polyamine Metabolism	-0.108043	-0.150777	-0.0653082	0.0218036	7.22355e-07	365	-0.0966393	-0.153014	-0.0402646	0.0286675	0.000830387	213	-0.123691	-0.189889	-0.0574928	0.0335824	0.000293877	TRUE	TRUE
Dysosmobacter_sp_NSJ_60	behenoyl ethanolamide (22:0)*	Lipid	Endocannabinoid	0.111986	0.0676807	0.156291	0.022605	7.26943e-07	486	0.0804611	0.0275511	0.133371	0.026928	0.00295189	302	0.187214	0.105355	0.269073	0.0415977	9.75541e-06	TRUE	TRUE
GGB9677_SGB15180	3-carboxy-4-methyl-5-pentyl-2-furanpropionate (3-CMPFP)**	Lipid	Fatty Acid, Dicarboxylate	-0.112805	-0.157437	-0.0681725	0.0227719	7.28263e-07	341	-0.142709	-0.197418	-0.0880006	0.0278137	4.88646e-07	163	-0.052001	-0.130319	0.0263167	0.0396602	0.191722	TRUE	TRUE
Lachnospira_eligens	biliverdin	Cofactors and Vitamins	Hemoglobin and Porphyrin Metabolism	-0.10669	-0.148914	-0.0644651	0.0215435	7.33456e-07	625	-0.11703	-0.16707	-0.0669905	0.0254813	5.29916e-06	298	-0.0807724	-0.160162	-0.00138231	0.0403408	0.0461851	TRUE	TRUE
Faecalibacterium_prausnitzii	3-methylhistidine	Amino Acid	Histidine Metabolism	0.10634	0.0642478	0.148432	0.0214758	7.36063e-07	716	0.105668	0.0606347	0.150702	0.0229379	4.87144e-06	315	0.111108	-0.00917094	0.231388	0.0611316	0.0701021	TRUE	TRUE
Eubacterium_ramulus	mannose	Carbohydrate	Fructose, Mannose and Galactose Metabolism	0.113213	0.0683601	0.158065	0.0228844	7.53064e-07	622	0.0917637	0.0380099	0.145517	0.0273724	0.000851026	283	0.163013	0.0809132	0.245113	0.0417088	0.000116909	TRUE	TRUE
Methanobrevibacter_smithii	N-formylanthranilic acid	Amino Acid	Tryptophan Metabolism	-0.114873	-0.160388	-0.0693581	0.0232224	7.54978e-07	341	-0.0825519	-0.13276	-0.0323442	0.0255254	0.00134198	138	-0.270124	-0.380748	-0.1595	0.0559431	3.75766e-06	TRUE	TRUE
GGB38171_SGB72433	stachydrine	Xenobiotics	Food Component/Plant	-0.252744	-0.352888	-0.152601	0.0510946	7.55241e-07	126	-0.135343	-0.271637	0.000951553	0.0688659	0.0540918	56	-0.396514	-0.549239	-0.24379	0.0762081	0.0248275	TRUE	TRUE
GGB6613_SGB9347	N6-acetyllysine	Amino Acid	Lysine Metabolism	0.148324	0.0895457	0.207103	0.0299896	7.58103e-07	149	0.114988	0.0310872	0.19889	0.0424575	0.00783453	89	0.181517	0.0973229	0.26571	0.042366	7.44123e-05	TRUE	TRUE
GGB9677_SGB15180	valine	Amino Acid	Leucine, Isoleucine and Valine Metabolism	-0.103593	-0.144647	-0.0625387	0.0209462	7.58933e-07	341	-0.0819609	-0.139366	-0.0245553	0.0291848	0.00527774	163	-0.126572	-0.185973	-0.0671721	0.0300804	4.58046e-05	TRUE	TRUE
Ruminococcaceae_bacterium	N6,N6,N6-trimethyllysine	Amino Acid	Lysine Metabolism	-0.0954101	-0.133223	-0.0575973	0.0192926	7.59783e-07	700	-0.0703357	-0.11565	-0.0250211	0.0230801	0.00239801	310	-0.153563	-0.222724	-0.0844021	0.0351487	1.71443e-05	TRUE	TRUE
Firmicutes_bacterium_AF16_15	glucuronate	Carbohydrate	Aminosugar Metabolism	0.10256	0.0619004	0.14322	0.0207451	7.6606e-07	658	0.088602	0.0402757	0.136928	0.0246113	0.000343147	297	0.136815	0.0609376	0.212693	0.0385556	0.000451596	TRUE	TRUE
Candidatus_Pararuminococcus_gallinarum	2,6-dihydroxybenzoic acid	Xenobiotics	Drug - Topical Agents	-0.137197	-0.191591	-0.0828031	0.0277526	7.67015e-07	454	-0.124909	-0.189131	-0.0606872	0.0326793	0.000150941	192	-0.168986	-0.272661	-0.0653109	0.0525613	0.00154429	TRUE	TRUE
Blautia_wexlerae	eicosanoylsphingosine (d20:1)*	Lipid	Sphingosines	0.118112	0.0712812	0.164943	0.0238938	7.68458e-07	725	0.107431	0.0555262	0.159335	0.0264381	5.37688e-05	318	0.165732	0.0559028	0.275562	0.0558226	0.00322759	TRUE	TRUE
GGB9347_SGB14313	suberate (C8-DC)	Lipid	Fatty Acid, Dicarboxylate	0.105833	0.063855	0.14781	0.0214175	7.75608e-07	268	0.0949898	0.0414639	0.148516	0.0271859	0.000558548	156	0.123573	0.0548809	0.192264	0.0347738	0.000510655	TRUE	TRUE
GGB9239_SGB14181	dehydrolithocholate	Lipid	Secondary Bile Acid Metabolism	-0.0290701	-0.0406013	-0.0175388	0.00588341	7.77144e-07	106	-0.0010712	-0.113888	0.111745	0.056897	0.985017	46	-0.0293727	-0.0412863	-0.017459	0.00591512	0.960567	TRUE	TRUE
Clostridia_unclassified_SGB15402	eicosapentaenoate (EPA; 20:5n3)	Lipid	Long Chain Polyunsaturated Fatty Acid (n3 and n6)	-0.12136	-0.169501	-0.0732192	0.0245623	7.77524e-07	451	-0.0850705	-0.141308	-0.0288334	0.0286158	0.00311021	168	-0.222929	-0.317444	-0.128414	0.0478732	6.63149e-06	TRUE	TRUE
Flavonifractor_plautii	deoxycholate	Lipid	Secondary Bile Acid Metabolism	0.0963278	0.0581039	0.134552	0.0195023	7.84036e-07	550	0.0782347	0.0342416	0.122228	0.0223964	0.000517857	259	0.15308	0.0749707	0.231189	0.0396653	0.000146024	TRUE	TRUE
GGB9524_SGB14924	butyrate/isobutyrate (4:0)	Lipid	Short Chain Fatty Acid	-0.135567	-0.189367	-0.0817671	0.0274495	7.86116e-07	382	-0.133939	-0.195765	-0.0721127	0.0314445	2.59002e-05	181	-0.140781	-0.251817	-0.0297447	0.0562714	0.0134735	TRUE	TRUE
Anaeromassilibacillus_sp_An250	docosahexaenoate (DHA; 22:6n3)	Lipid	Long Chain Polyunsaturated Fatty Acid (n3 and n6)	-0.117927	-0.164734	-0.0711199	0.0238815	7.8929e-07	540	-0.0870292	-0.142915	-0.0311435	0.0284496	0.00233152	232	-0.191641	-0.278221	-0.105061	0.043943	1.96323e-05	TRUE	TRUE
Clostridiales_unclassified_SGB15145	choline	Lipid	Phospholipid Metabolism	0.157035	0.0946781	0.219392	0.0318155	7.98163e-07	237	0.0681061	-0.0177409	0.153953	0.0435757	0.119481	252	0.258563	0.166865	0.350261	0.0465602	7.32828e-08	TRUE	TRUE
Roseburia_faecis	arabinose	Carbohydrate	Pentose Metabolism	0.087923	0.053005	0.122841	0.0178156	8.00838e-07	588	0.0601285	0.018517	0.10174	0.021187	0.00470864	262	0.155013	0.0901964	0.219829	0.0329169	4.07302e-06	TRUE	TRUE
GGB3571_SGB4778	glycerol	Lipid	Glycerolipid Metabolism	0.185067	0.111566	0.258568	0.0375012	8.01628e-07	560	0.200291	0.118495	0.282087	0.0416431	1.95014e-06	266	0.119753	-0.050076	0.289583	0.0862535	0.166211	TRUE	TRUE
Methanobrevibacter_smithii	bilirubin degradation product, C16H18N2O5 (3)**	Partially Characterized Molecules	Partially Characterized Molecules	-0.110381	-0.154222	-0.0665395	0.0223684	8.02821e-07	341	-0.0924315	-0.140511	-0.0443525	0.0244433	0.000184531	138	-0.202842	-0.312545	-0.093139	0.0554775	0.000367957	TRUE	TRUE
Clostridia_bacterium_UC5_1_1E11	methylphosphate	Nucleotide	Purine and Pyrimidine Metabolism	-0.19712	-0.275433	-0.118807	0.0399563	8.08166e-07	92	-0.079748	-0.197427	0.0379314	0.0592432	0.182784	35	-0.295061	-0.405041	-0.185081	0.0541176	0.00357572	TRUE	TRUE
Dysosmobacter_welbionis	phosphate	Energy	Oxidative Phosphorylation	-0.0987481	-0.13799	-0.0595063	0.0200217	8.13714e-07	645	-0.065011	-0.111588	-0.0184338	0.0237196	0.00630033	316	-0.182359	-0.255829	-0.10889	0.037341	1.67458e-06	TRUE	TRUE
Methanobrevibacter_smithii	beta-cryptoxanthin	Cofactors and Vitamins	Vitamin A Metabolism	0.123785	0.0745918	0.172977	0.0250988	8.14386e-07	341	0.0981544	0.0427944	0.153514	0.0281449	0.000552717	138	0.223337	0.113651	0.333023	0.0554689	9.47244e-05	TRUE	TRUE
Akkermansia_muciniphila	leucine	Amino Acid	Leucine, Isoleucine and Valine Metabolism	-0.0733323	-0.102491	-0.0441736	0.0148771	8.25705e-07	550	-0.039063	-0.076798	-0.00132791	0.0192105	0.0425062	237	-0.12468	-0.171007	-0.0783539	0.0235152	2.6985e-07	TRUE	TRUE
Clostridium_fessum	stachydrine	Xenobiotics	Food Component/Plant	0.123263	0.0742474	0.172278	0.0250084	8.27071e-07	575	0.0499502	-0.00540395	0.105304	0.0281829	0.0768716	296	0.394802	0.288058	0.501547	0.054239	3.19075e-12	TRUE	TRUE
Clostridia_unclassified_SGB66170	malate	Energy	TCA Cycle	-0.114605	-0.160179	-0.0690302	0.0232527	8.27964e-07	394	-0.0811203	-0.131744	-0.0304963	0.0257495	0.00175718	142	-0.262581	-0.369594	-0.155568	0.0541307	3.30071e-06	TRUE	TRUE
Clostridiaceae_bacterium	biliverdin	Cofactors and Vitamins	Hemoglobin and Porphyrin Metabolism	0.125942	0.0758373	0.176046	0.0255641	8.3706e-07	720	0.116969	0.0586265	0.175311	0.0297168	9.09059e-05	316	0.151486	0.0528366	0.250136	0.0501389	0.00273017	TRUE	TRUE
Eubacterium_ramulus	arabinose	Carbohydrate	Pentose Metabolism	0.106877	0.0643463	0.149407	0.0216995	8.42343e-07	622	0.0880473	0.0376835	0.138411	0.0256462	0.000638396	283	0.154325	0.0741878	0.234462	0.0407115	0.000184252	TRUE	TRUE
Ruminococcaceae_bacterium	citrulline	Amino Acid	Urea cycle; Arginine and Proline Metabolism	-0.101885	-0.142431	-0.0613397	0.0206869	8.431e-07	700	-0.0808956	-0.127224	-0.0345669	0.0235966	0.000644442	310	-0.171596	-0.256211	-0.0869805	0.0430028	8.2791e-05	TRUE	TRUE
Blautia_wexlerae	isoleucine	Amino Acid	Leucine, Isoleucine and Valine Metabolism	0.116024	0.0698376	0.162211	0.0235651	8.49815e-07	725	0.0775905	0.0212662	0.133915	0.0286894	0.00701111	318	0.195732	0.114444	0.277019	0.0413155	3.37197e-06	TRUE	TRUE
Firmicutes_bacterium_AF16_15	isocaproate (i6:0)	Lipid	Fatty Acid, Branched	0.0847211	0.0509906	0.118451	0.0172097	8.52871e-07	658	0.0825424	0.0414778	0.123607	0.0209131	8.77897e-05	297	0.0892914	0.0296803	0.148902	0.03029	0.00345922	TRUE	TRUE
GGB9557_SGB14966	branched chain 14:0 dicarboxylic acid**	Lipid	Fatty Acid, Dicarboxylate	0.137417	0.0827062	0.192129	0.0279144	8.53089e-07	408	0.0871221	0.0223656	0.151879	0.0329414	0.00849621	199	0.265525	0.16185	0.369201	0.0525734	1.01258e-06	TRUE	TRUE
Oscillibacter_sp_ER4	5-hydroxyhexanoate	Lipid	Fatty Acid, Monohydroxy	0.103461	0.0622664	0.144655	0.0210179	8.54455e-07	586	0.0670176	0.0192718	0.114763	0.0243101	0.00602138	290	0.211341	0.129018	0.293664	0.0418264	7.7909e-07	TRUE	TRUE
GGB9342_SGB14306	valerate (5:0)	Lipid	Short Chain Fatty Acid	-0.105256	-0.147166	-0.063346	0.0213831	8.5488e-07	400	-0.103878	-0.15531	-0.0524454	0.0261619	8.62738e-05	213	-0.10803	-0.181188	-0.034872	0.037113	0.00399816	TRUE	TRUE
Faecalibacillus_intestinalis	leucine	Amino Acid	Leucine, Isoleucine and Valine Metabolism	0.0966795	0.0581822	0.135177	0.0196418	8.56112e-07	610	0.0689581	0.019754	0.118162	0.0250547	0.00610561	289	0.140885	0.0786124	0.203158	0.0316389	1.24026e-05	TRUE	TRUE
GGB9342_SGB14306	isoursodeoxycholate	Lipid	Secondary Bile Acid Metabolism	-0.103911	-0.145299	-0.0625242	0.0211163	8.61424e-07	400	-0.10535	-0.158983	-0.0517167	0.0272813	0.000131662	213	-0.101762	-0.167503	-0.0360206	0.0333506	0.0025858	TRUE	TRUE
Methanobrevibacter_smithii	hexadecadienoate (16:2n6)	Lipid	Long Chain Polyunsaturated Fatty Acid (n3 and n6)	-0.128703	-0.180002	-0.0774035	0.0261737	8.77607e-07	341	-0.108922	-0.165461	-0.0523822	0.0287445	0.000178997	138	-0.224683	-0.349888	-0.0994778	0.063317	0.000535913	TRUE	TRUE
Lachnospira_eligens	lithocholate	Lipid	Secondary Bile Acid Metabolism	-0.100727	-0.140896	-0.0605587	0.0204945	8.88566e-07	625	-0.111464	-0.158184	-0.0647444	0.0237907	3.44473e-06	298	-0.069833	-0.149253	0.00958752	0.0403563	0.0846097	TRUE	TRUE
Clostridia_unclassified_SGB66170	sitostanol	Xenobiotics	Food Component/Plant	0.111398	0.0669682	0.155828	0.0226686	8.91507e-07	394	0.117814	0.0684301	0.167198	0.0251187	3.79249e-06	142	0.0832384	-0.0207936	0.18727	0.052623	0.116091	TRUE	TRUE
Clostridium_sp_AM22_11AC	glycodeoxycholate	Lipid	Secondary Bile Acid Metabolism	0.106718	0.0641405	0.149296	0.0217237	8.99103e-07	473	0.0532797	-0.00197357	0.108533	0.0281187	0.058733	288	0.185838	0.118495	0.253181	0.0342144	1.20663e-07	TRUE	TRUE
Roseburia_faecis	5-hydroxypicolinic acid	Amino Acid	Tryptophan Metabolism	0.094907	0.0570309	0.132783	0.0193249	9.05563e-07	588	0.0734703	0.027465	0.119476	0.0234241	0.00179628	262	0.140591	0.0732574	0.207925	0.0341954	5.3153e-05	TRUE	TRUE
Methanobrevibacter_smithii	sitostanol	Xenobiotics	Food Component/Plant	0.108805	0.0653795	0.15223	0.0221561	9.06937e-07	341	0.0916026	0.0442408	0.138964	0.0240786	0.000169005	138	0.203805	0.0919115	0.315699	0.0565854	0.000445243	TRUE	TRUE
Clostridiales_bacterium_KLE1615	2'-deoxycytidine	Nucleotide	Pyrimidine Metabolism, Cytidine containing	0.0934327	0.0561375	0.130728	0.0190285	9.10111e-07	621	0.0713267	0.0298043	0.112849	0.0211439	0.000789474	307	0.187622	0.101741	0.273504	0.0436447	2.34689e-05	TRUE	TRUE
Ruthenibacterium_lactatiformans	p-cresol	Xenobiotics	Benzoate Metabolism	0.0982411	0.0590265	0.137456	0.0200078	9.10138e-07	716	0.0846805	0.0364753	0.132886	0.0245533	0.000596558	317	0.125041	0.057128	0.192955	0.0345176	0.000340415	TRUE	TRUE
GGB9677_SGB15180	theophylline	Xenobiotics	Xanthine Metabolism	-0.10147	-0.141987	-0.0609536	0.0206721	9.17504e-07	341	-0.105483	-0.155429	-0.055536	0.0253927	4.16459e-05	163	-0.0935854	-0.163879	-0.0232915	0.035597	0.00944532	TRUE	TRUE
Roseburia_faecis	glutamyl-meso-diaminopimelate	Xenobiotics	Bacterial/Fungal	0.0824804	0.0495419	0.115419	0.0168056	9.20572e-07	588	0.0430188	0.00236109	0.0836766	0.0207014	0.0381429	262	0.158756	0.102084	0.215428	0.0287809	8.4889e-08	TRUE	TRUE
Clostridium_sp_AM22_11AC	D-urobilin	Cofactors and Vitamins	Hemoglobin and Porphyrin Metabolism	0.103445	0.0621279	0.144762	0.0210805	9.24174e-07	473	0.0488079	-0.00455048	0.102166	0.0271544	0.0729196	288	0.18632	0.120495	0.252145	0.0334433	5.88975e-08	TRUE	TRUE
Collinsella_aerofaciens	2-piperidinone	Xenobiotics	Food Component/Plant	0.118407	0.0711114	0.165702	0.0241308	9.25363e-07	620	0.0961205	0.0448691	0.147372	0.026098	0.000250888	273	0.249741	0.125014	0.374468	0.0633542	0.000105782	TRUE	TRUE
Clostridiaceae_bacterium	biotin	Cofactors and Vitamins	Biotin Metabolism	-0.117331	-0.16422	-0.0704419	0.0239235	9.37017e-07	720	-0.11173	-0.164903	-0.0585575	0.0270839	4.15243e-05	316	-0.137216	-0.237625	-0.0368075	0.051033	0.00755859	TRUE	TRUE
Clostridium_sp_AM22_11AC	lithocholate	Lipid	Secondary Bile Acid Metabolism	0.108725	0.0652724	0.152178	0.0221701	9.38437e-07	473	0.060294	0.00582823	0.11476	0.0277179	0.0301159	288	0.194734	0.122031	0.267437	0.0369377	2.68296e-07	TRUE	TRUE
Clostridium_fessum	5-hydroxylysine	Amino Acid	Lysine Metabolism	0.108687	0.0652344	0.15214	0.0221703	9.46783e-07	575	0.0741472	0.0241543	0.12414	0.0254533	0.00372323	296	0.217275	0.128456	0.306093	0.0451305	2.37798e-06	TRUE	TRUE
GGB9347_SGB14313	sphingosine	Lipid	Sphingosines	-0.100457	-0.140629	-0.060284	0.0204966	9.52888e-07	268	-0.0798622	-0.133988	-0.0257368	0.0274904	0.00398614	156	-0.126237	-0.186994	-0.0654792	0.0307572	6.82566e-05	TRUE	TRUE
Ruminococcaceae_unclassified_SGB15236	N-acetylmethionine	Amino Acid	Methionine, Cysteine, SAM and Taurine Metabolism	-0.0980354	-0.13724	-0.0588303	0.020003	9.53306e-07	519	-0.0686634	-0.118658	-0.0186688	0.0254483	0.00726653	249	-0.145519	-0.209249	-0.0817901	0.0323569	1.07465e-05	TRUE	TRUE
Ruminococcaceae_bacterium_D5	N-propionylmethionine	Amino Acid	Methionine, Cysteine, SAM and Taurine Metabolism	-0.106617	-0.149264	-0.0639706	0.0217589	9.58642e-07	279	-0.0727044	-0.136712	-0.00869658	0.0325155	0.0264161	168	-0.134119	-0.191929	-0.0763099	0.0292814	9.17724e-06	TRUE	TRUE
GGB9699_SGB15216	2'-deoxycytidine	Nucleotide	Pyrimidine Metabolism, Cytidine containing	-0.104726	-0.14664	-0.0628115	0.0213852	9.72577e-07	636	-0.0313236	-0.0822083	0.0195611	0.0259126	0.227196	295	-0.261492	-0.33602	-0.186963	0.0378689	3.19992e-11	TRUE	TRUE
GGB9342_SGB14306	suberate (C8-DC)	Lipid	Fatty Acid, Dicarboxylate	0.101955	0.0611471	0.142763	0.0208208	9.74155e-07	400	0.10065	0.0497989	0.151501	0.0258663	0.000117127	213	0.104357	0.035187	0.173526	0.0350898	0.00328899	TRUE	TRUE
Oscillibacter_sp_ER4	N6,N6,N6-trimethyllysine	Amino Acid	Lysine Metabolism	0.10263	0.06155	0.14371	0.0209596	9.75276e-07	586	0.0854019	0.0371138	0.13369	0.0245863	0.000553504	290	0.14845	0.069533	0.227367	0.0400958	0.000256407	TRUE	TRUE
Fusicatenibacter_saccharivorans	cystine	Amino Acid	Methionine, Cysteine, SAM and Taurine Metabolism	0.111659	0.0669635	0.156354	0.022804	9.7588e-07	702	0.1083	0.0585635	0.158036	0.0253323	2.18657e-05	314	0.12601	0.0229794	0.229041	0.0523643	0.0167587	TRUE	TRUE
Candidatus_Neoruminococcus_faecicola	glycerophosphoserine*	Lipid	Phospholipid Metabolism	0.213995	0.128312	0.299678	0.0437167	9.82901e-07	157	0.233586	0.130992	0.336181	0.0519389	1.36369e-05	101	0.166388	0.00575781	0.327019	0.080964	0.042589	TRUE	TRUE
Bacilli_bacterium	3-methyladipate	Lipid	Fatty Acid, Dicarboxylate	0.0946307	0.0567161	0.132545	0.0193446	9.98928e-07	309	0.109526	0.0594147	0.159637	0.025467	2.31248e-05	178	0.074314	0.0156182	0.13301	0.0297426	0.0134047	TRUE	TRUE
Clostridium_sp_AM22_11AC	2-hydroxydecanoate	Lipid	Fatty Acid, Monohydroxy	0.109258	0.0654641	0.153052	0.0223442	1.00953e-06	473	0.0805122	0.0265009	0.134523	0.0274866	0.00356583	288	0.165264	0.0897484	0.240779	0.0383665	2.29334e-05	TRUE	TRUE
Dorea_sp_AF36_15AT	3-hydroxyoleate*	Lipid	Fatty Acid, Monohydroxy	-0.14198	-0.198893	-0.0850676	0.0290376	1.01074e-06	686	-0.101721	-0.1656	-0.0378427	0.0325341	0.00184532	300	-0.299656	-0.426362	-0.172949	0.0643857	4.94033e-06	TRUE	TRUE
Blautia_SGB4805	N-formylanthranilic acid	Amino Acid	Tryptophan Metabolism	-0.107405	-0.150462	-0.0643491	0.021968	1.01253e-06	617	-0.0903219	-0.140605	-0.0400385	0.0256049	0.000452435	288	-0.155056	-0.239224	-0.0708874	0.0427628	0.000341656	TRUE	TRUE
GGB9699_SGB15216	spermidine	Amino Acid	Polyamine Metabolism	-0.10251	-0.143627	-0.061393	0.0209784	1.0267e-06	636	-0.10388	-0.153067	-0.0546932	0.0250479	3.82866e-05	295	-0.099291	-0.174854	-0.0237279	0.0383946	0.0101966	TRUE	TRUE
Faecalibacterium_SGB15346	2'-deoxyinosine	Nucleotide	Purine Metabolism, (Hypo)Xanthine/Inosine containing	0.0953938	0.0571194	0.133668	0.0195281	1.03459e-06	606	0.103493	0.0603087	0.146678	0.0219894	3.14676e-06	282	0.0651662	-0.0184529	0.148785	0.0424798	0.126168	TRUE	TRUE
Lawsonibacter_sp_NSJ_51	argininate*	Amino Acid	Urea cycle; Arginine and Proline Metabolism	-0.106472	-0.149204	-0.0637396	0.0218025	1.04239e-06	445	-0.0616619	-0.119256	-0.00406756	0.0293053	0.0359354	229	-0.162021	-0.226313	-0.0977287	0.0326285	1.35731e-06	TRUE	TRUE
Firmicutes_bacterium_AF16_15	N2-acetyllysine	Amino Acid	Lysine Metabolism	0.0950205	0.0568713	0.13317	0.0194642	1.05118e-06	658	0.0690362	0.0221137	0.115959	0.0238964	0.00399394	297	0.146245	0.0802148	0.212275	0.0335516	1.81419e-05	TRUE	TRUE
Faecalibacterium_SGB15346	adenine	Nucleotide	Purine Metabolism, Adenine containing	0.0987733	0.0591115	0.138435	0.020236	1.0551e-06	606	0.0897098	0.0469077	0.132512	0.0217945	4.39076e-05	282	0.155432	0.0481681	0.262696	0.0544919	0.00466831	TRUE	TRUE
Dysosmobacter_sp_NSJ_60	LAHSA (18:2/OH-18:0)*	Lipid	Fatty Acid Hydroxyl Fatty Acid	-0.117673	-0.164928	-0.0704169	0.0241105	1.05787e-06	486	-0.104863	-0.161817	-0.0479083	0.0289863	0.000329063	302	-0.146436	-0.231911	-0.0609614	0.043435	0.000846981	TRUE	TRUE
GGB9347_SGB14313	N2,N6-diacetyllysine	Amino Acid	Lysine Metabolism	-0.105121	-0.147341	-0.0629008	0.0215413	1.06099e-06	268	-0.0474429	-0.103326	0.00843988	0.0283829	0.0958186	156	-0.183479	-0.248829	-0.118129	0.0330821	1.39473e-07	TRUE	TRUE
Clostridium_fessum	biotin	Cofactors and Vitamins	Biotin Metabolism	-0.118285	-0.165794	-0.0707772	0.0242394	1.06144e-06	575	-0.117077	-0.169856	-0.0642984	0.0268717	1.5752e-05	296	-0.123561	-0.234075	-0.0130471	0.0561544	0.0285792	TRUE	TRUE
Roseburia_faecis	bilirubin degradation product, C16H18N2O5 (3)**	Partially Characterized Molecules	Partially Characterized Molecules	0.083733	0.0500909	0.117375	0.0171646	1.07043e-06	588	0.0557524	0.0134758	0.0980291	0.0215256	0.00983798	262	0.132591	0.0765815	0.188601	0.0284444	5.05323e-06	TRUE	TRUE
GGB9615_SGB15053	N-propionylmethionine	Amino Acid	Methionine, Cysteine, SAM and Taurine Metabolism	-0.0979402	-0.137293	-0.0585869	0.0200785	1.07248e-06	533	-0.0935783	-0.145106	-0.0420503	0.0262304	0.000394356	283	-0.104113	-0.165534	-0.0426917	0.0312034	0.000966349	TRUE	TRUE
Blautia_massiliensis	isoursodeoxycholate	Lipid	Secondary Bile Acid Metabolism	0.0938128	0.0561169	0.131509	0.0192329	1.07321e-06	670	0.0792262	0.0360401	0.122412	0.0219943	0.000339182	303	0.141209	0.0631908	0.219227	0.0396464	0.00043114	TRUE	TRUE
Lawsonibacter_sp_NSJ_51	N6,N6,N6-trimethyllysine	Amino Acid	Lysine Metabolism	-0.100767	-0.141273	-0.0602613	0.0206666	1.08346e-06	445	-0.0638383	-0.117167	-0.0105096	0.0271348	0.0191091	229	-0.15178	-0.214621	-0.088939	0.0318922	3.51365e-06	TRUE	TRUE
Clostridiales_unclassified_SGB15145	adenine	Nucleotide	Purine Metabolism, Adenine containing	0.154369	0.0922911	0.216447	0.0316729	1.09448e-06	237	0.182375	0.0980677	0.266683	0.0427942	2.95176e-05	252	0.120445	0.0276846	0.213204	0.0470992	0.0111489	TRUE	TRUE
Blautia_wexlerae	bilirubin degradation product, C16H18N2O5 (3)**	Partially Characterized Molecules	Partially Characterized Molecules	0.117342	0.0701425	0.164542	0.0240818	1.10119e-06	725	0.095266	0.0403415	0.150191	0.0279764	0.00069798	318	0.180489	0.0873963	0.273583	0.047316	0.000166433	TRUE	TRUE
GGB9602_SGB15031	glucuronate	Carbohydrate	Aminosugar Metabolism	-0.108336	-0.151915	-0.0647568	0.0222347	1.10259e-06	503	-0.106183	-0.157674	-0.0546922	0.0262079	5.93989e-05	249	-0.113867	-0.196595	-0.0311386	0.042003	0.00718701	TRUE	TRUE
Clostridium_sp_AM22_11AC	biliverdin	Cofactors and Vitamins	Hemoglobin and Porphyrin Metabolism	0.11049	0.0660388	0.154942	0.0226798	1.1061e-06	473	0.0934688	0.0378189	0.149119	0.0283205	0.00103942	288	0.140925	0.0663883	0.215461	0.0378691	0.000239478	TRUE	TRUE
Blautia_faecis	deoxycholate	Lipid	Secondary Bile Acid Metabolism	0.119796	0.0715997	0.167991	0.0245902	1.1065e-06	718	0.104837	0.0511473	0.158528	0.0273472	0.000138083	316	0.18296	0.0723916	0.293529	0.0561969	0.00125597	TRUE	TRUE
Ruminococcaceae_bacterium	biliverdin	Cofactors and Vitamins	Hemoglobin and Porphyrin Metabolism	-0.0999721	-0.1402	-0.0597438	0.020525	1.11176e-06	700	-0.0991053	-0.146629	-0.0515821	0.024205	4.73007e-05	310	-0.10219	-0.178383	-0.0259971	0.0387225	0.00875097	TRUE	TRUE
Dorea_sp_AF36_15AT	N-acetylglutamine	Amino Acid	Glutamate Metabolism	0.142539	0.0851766	0.199902	0.0292673	1.11448e-06	686	0.142578	0.0784392	0.206717	0.0326667	1.47159e-05	300	0.142382	0.0127146	0.272049	0.0658901	0.0315124	TRUE	TRUE
Roseburia_inulinivorans	N6,N6,N6-trimethyllysine	Amino Acid	Lysine Metabolism	0.0858877	0.0513207	0.120455	0.0176366	1.11672e-06	633	0.0712822	0.0274043	0.11516	0.0223442	0.00149325	292	0.110025	0.053491	0.166559	0.0287243	0.000157403	TRUE	TRUE
Agathobaculum_butyriciproducens	methylurea	Amino Acid	Urea cycle; Arginine and Proline Metabolism	0.103337	0.0617437	0.144931	0.0212216	1.11917e-06	689	0.0937637	0.0467896	0.140738	0.0239247	9.79047e-05	310	0.138668	0.0482328	0.229103	0.0459605	0.002767	TRUE	TRUE
Clostridia_bacterium	arginine	Amino Acid	Urea cycle; Arginine and Proline Metabolism	-0.145711	-0.20436	-0.0870618	0.0299237	1.11923e-06	722	-0.127173	-0.200974	-0.0533717	0.0375912	0.000755871	316	-0.177777	-0.27505	-0.0805035	0.0494394	0.000378085	TRUE	TRUE
GGB9677_SGB15180	butyrate/isobutyrate (4:0)	Lipid	Short Chain Fatty Acid	-0.104005	-0.145871	-0.0621386	0.0213607	1.12174e-06	341	-0.113717	-0.16481	-0.0626236	0.0259757	1.60501e-05	163	-0.0837198	-0.157851	-0.00958862	0.0375402	0.0274449	TRUE	TRUE
Clostridium_sp_AM49_4BH	maltose	Carbohydrate	Glycogen Metabolism	0.105693	0.0631456	0.14824	0.0217082	1.12276e-06	439	0.105157	0.0558102	0.154504	0.0251079	3.40724e-05	232	0.107279	0.0221563	0.192401	0.0432031	0.0138201	TRUE	TRUE
Clostridium_sp_AM22_11AC	sphingosine	Lipid	Sphingosines	0.103658	0.0619246	0.145391	0.0212927	1.1261e-06	473	0.0627612	0.0123147	0.113208	0.0256725	0.0148687	288	0.193799	0.11878	0.268818	0.0381142	6.73972e-07	TRUE	TRUE
Blautia_SGB4805	octadecanedioate (C18-DC)	Lipid	Fatty Acid, Dicarboxylate	0.109375	0.0653225	0.153428	0.0224762	1.13731e-06	617	0.0971226	0.0442661	0.149979	0.0269151	0.000333667	288	0.137608	0.0571919	0.218023	0.0408562	0.000864919	TRUE	TRUE
Faecalibacterium_SGB15346	nicotianamine	Xenobiotics	Food Component/Plant	0.0926725	0.0553392	0.130006	0.019048	1.14331e-06	606	0.0701445	0.0289927	0.111296	0.0209542	0.000866659	282	0.199864	0.109891	0.289838	0.0457078	1.74998e-05	TRUE	TRUE
Ruminococcaceae_unclassified_SGB15236	N6,N6,N6-trimethyllysine	Amino Acid	Lysine Metabolism	-0.100361	-0.140814	-0.0599079	0.0206396	1.15889e-06	519	-0.0485027	-0.0962067	-0.000798793	0.0242823	0.0463711	249	-0.235359	-0.312524	-0.158194	0.0391784	6.80974e-09	TRUE	TRUE
Firmicutes_bacterium	lyxonate	Carbohydrate	Pentose Metabolism	-0.123234	-0.172919	-0.0735487	0.0253501	1.16626e-06	406	-0.104012	-0.163985	-0.0440401	0.0305072	0.000724029	209	-0.166114	-0.255944	-0.0762846	0.0455656	0.000338554	TRUE	TRUE
Faecalibacillus_intestinalis	cystine	Amino Acid	Methionine, Cysteine, SAM and Taurine Metabolism	0.0919251	0.0548607	0.12899	0.0189108	1.16803e-06	610	0.0887819	0.0456735	0.13189	0.0219508	5.9788e-05	289	0.100974	0.0276677	0.174281	0.0372449	0.00712267	TRUE	TRUE
Adlercreutzia_equolifaciens	picolinate	Amino Acid	Tryptophan Metabolism	0.113411	0.0676787	0.159143	0.0233331	1.17086e-06	669	0.115423	0.0645959	0.166249	0.0258855	9.76944e-06	288	0.104692	-0.00137415	0.210758	0.053888	0.0530375	TRUE	TRUE
Ruminococcaceae_bacterium_D5	3-methylglutaconate	Amino Acid	Leucine, Isoleucine and Valine Metabolism	-0.125964	-0.17676	-0.0751683	0.0259167	1.17179e-06	279	-0.137964	-0.204202	-0.0717255	0.0336485	5.53173e-05	168	-0.108463	-0.188689	-0.0282376	0.0406357	0.00838157	TRUE	TRUE
Dorea_sp_AF36_15AT	D-urobilin	Cofactors and Vitamins	Hemoglobin and Porphyrin Metabolism	0.13662	0.0815232	0.191717	0.0281111	1.17388e-06	686	0.109583	0.0462905	0.172876	0.0322359	0.000714658	300	0.222454	0.109422	0.335486	0.0574371	0.000132455	TRUE	TRUE
Lacrimispora_celerecrescens	3-carboxyadipate	Lipid	Fatty Acid, Dicarboxylate	-0.112202	-0.15746	-0.0669447	0.0230911	1.17911e-06	561	-0.0988543	-0.150149	-0.0475596	0.0261147	0.000170261	272	-0.160041	-0.257372	-0.0627091	0.0494381	0.00135959	TRUE	TRUE
GGB9677_SGB15180	methionine	Amino Acid	Methionine, Cysteine, SAM and Taurine Metabolism	-0.104576	-0.146768	-0.0623835	0.021527	1.18643e-06	341	-0.112602	-0.168012	-0.0571929	0.02817	7.93527e-05	163	-0.0933086	-0.159215	-0.0274027	0.0333749	0.00585965	TRUE	TRUE
GGB3571_SGB4778	argininate*	Amino Acid	Urea cycle; Arginine and Proline Metabolism	0.173428	0.103451	0.243405	0.0357034	1.189e-06	560	0.173961	0.0942284	0.253693	0.0405925	2.1509e-05	266	0.171607	0.0238566	0.319357	0.07504	0.0230131	TRUE	TRUE
Clostridiaceae_bacterium	behenoyl ethanolamide (22:0)*	Lipid	Endocannabinoid	0.110798	0.0660913	0.155505	0.02281	1.18915e-06	720	0.0929876	0.0419847	0.143991	0.0259786	0.000367784	316	0.170742	0.0769707	0.264513	0.0476595	0.000394957	TRUE	TRUE
Roseburia_intestinalis	octadecanedioate (C18-DC)	Lipid	Fatty Acid, Dicarboxylate	-0.0888013	-0.124633	-0.0529694	0.0182819	1.18981e-06	551	-0.0687234	-0.113903	-0.0235442	0.0230003	0.00293497	241	-0.123253	-0.182603	-0.0639026	0.0301285	6.00742e-05	TRUE	TRUE
Clostridiaceae_bacterium	nicotinamide riboside	Cofactors and Vitamins	Nicotinate and Nicotinamide Metabolism	0.112845	0.067303	0.158388	0.0232363	1.19525e-06	720	0.0964946	0.0444686	0.148521	0.0264997	0.000290916	316	0.167237	0.0721419	0.262332	0.0483323	0.000615327	TRUE	TRUE
Eggerthella_lenta	octadecanedioate (C18-DC)	Lipid	Fatty Acid, Dicarboxylate	-0.0832137	-0.116809	-0.0496188	0.0171406	1.20522e-06	631	-0.0900856	-0.126469	-0.0537021	0.0185277	1.48248e-06	153	-0.0424061	-0.131608	0.0467956	0.0451496	0.349242	TRUE	TRUE
GGB9677_SGB15180	gamma-glutamylmethionine	Peptide	Gamma-glutamyl Amino Acid	-0.105771	-0.14848	-0.0630626	0.0217906	1.20997e-06	341	-0.10212	-0.156821	-0.0474189	0.0278098	0.000280508	163	-0.111579	-0.180835	-0.0423227	0.0350715	0.0017901	TRUE	TRUE
Lawsonibacter_sp_NSJ_51	mannose	Carbohydrate	Fructose, Mannose and Galactose Metabolism	-0.112535	-0.15798	-0.0670906	0.0231865	1.21313e-06	445	-0.10015	-0.158238	-0.0420615	0.0295567	0.000768173	229	-0.132353	-0.206024	-0.0586832	0.037388	0.000486548	TRUE	TRUE
Alistipes_communis	isoursodeoxycholate	Lipid	Secondary Bile Acid Metabolism	-0.0972358	-0.136505	-0.057967	0.0200355	1.21495e-06	611	-0.0927229	-0.136247	-0.0491991	0.0221624	3.29591e-05	284	-0.11742	-0.209678	-0.025162	0.0468699	0.0128089	TRUE	TRUE
Clostridiaceae_bacterium_OM08_6BH	adenosine	Nucleotide	Purine Metabolism, Adenine containing	0.136574	0.0814068	0.191741	0.0281469	1.22113e-06	419	0.10605	0.043105	0.168995	0.0320225	0.00100874	279	0.240276	0.124085	0.356467	0.0590243	6.17074e-05	TRUE	TRUE
Intestinimonas_massiliensis	malate	Energy	TCA Cycle	-0.103883	-0.14586	-0.0619074	0.0214168	1.23108e-06	365	-0.0649493	-0.117352	-0.0125468	0.0266476	0.0152822	213	-0.174914	-0.245864	-0.103965	0.0359928	2.32538e-06	TRUE	TRUE
Roseburia_faecis	saccharin	Xenobiotics	Food Component/Plant	0.0828612	0.0493785	0.116344	0.0170833	1.23197e-06	588	0.0599416	0.0190679	0.100815	0.0208113	0.00412045	262	0.130208	0.0713087	0.189107	0.0299117	1.94175e-05	TRUE	TRUE
Firmicutes_bacterium	benzoate	Xenobiotics	Benzoate Metabolism	-0.127791	-0.179433	-0.0761491	0.0263485	1.23435e-06	406	-0.118745	-0.177195	-0.0602946	0.0297328	7.74362e-05	209	-0.160881	-0.272986	-0.0487761	0.0568646	0.00513597	TRUE	TRUE
Eubacteriaceae_bacterium	5-hydroxyhexanoate	Lipid	Fatty Acid, Monohydroxy	0.103659	0.0617669	0.145552	0.0213741	1.23609e-06	654	0.153419	0.099194	0.207644	0.0276151	4.0421e-08	285	0.0293063	-0.0371383	0.095751	0.0337565	0.386064	TRUE	TRUE
Phocea_massiliensis	3-carboxy-4-methyl-5-pentyl-2-furanpropionate (3-CMPFP)**	Lipid	Fatty Acid, Dicarboxylate	0.171614	0.102244	0.240984	0.0353935	1.24242e-06	330	0.156792	0.0683659	0.245218	0.0449502	0.000554703	188	0.195796	0.0825323	0.309061	0.0574149	0.000819137	TRUE	TRUE
Clostridia_bacterium_UC5_1_1D1	1,7-dimethylurate	Xenobiotics	Xanthine Metabolism	0.128572	0.0765919	0.180552	0.0265209	1.24747e-06	479	0.119348	0.0604246	0.178271	0.0299873	7.9731e-05	137	0.161694	0.0493208	0.274067	0.0568241	0.00514212	TRUE	TRUE
GGB9730_SGB15291	5-hydroxylysine	Amino Acid	Lysine Metabolism	0.118829	0.0707742	0.166885	0.0245184	1.25632e-06	554	0.105953	0.0482306	0.163676	0.0293865	0.000340228	255	0.148326	0.0607336	0.235919	0.0444781	0.00099795	TRUE	TRUE
Akkermansia_muciniphila	butyrate/isobutyrate (4:0)	Lipid	Short Chain Fatty Acid	-0.0742127	-0.104231	-0.0441948	0.0153155	1.2624e-06	550	-0.0515481	-0.0871527	-0.0159434	0.0181259	0.00462465	237	-0.130779	-0.187193	-0.0743651	0.0286355	8.04588e-06	TRUE	TRUE
Eubacterium_ramulus	2-hydroxydecanoate	Lipid	Fatty Acid, Monohydroxy	0.105489	0.0628113	0.148166	0.0217747	1.26884e-06	622	0.0773155	0.025747	0.128884	0.0262597	0.00336412	283	0.167494	0.0908108	0.244177	0.0389568	2.37651e-05	TRUE	TRUE
Intestinimonas_massiliensis	mannose	Carbohydrate	Fructose, Mannose and Galactose Metabolism	-0.115623	-0.162405	-0.0688413	0.0238688	1.27174e-06	365	-0.0895103	-0.150492	-0.028529	0.03101	0.00413109	213	-0.153585	-0.227286	-0.0798827	0.037389	5.74671e-05	TRUE	TRUE
GGB9347_SGB14313	glycerophosphoserine*	Lipid	Phospholipid Metabolism	-0.0988568	-0.138881	-0.0588324	0.020421	1.29222e-06	268	-0.0576272	-0.114921	-0.000333543	0.0290995	0.0487174	156	-0.138863	-0.195487	-0.0822394	0.0286646	3.35154e-06	TRUE	TRUE
Clostridiaceae_bacterium	2-hydroxylignocerate*	Lipid	Fatty Acid, Monohydroxy	-0.119219	-0.167489	-0.0709483	0.0246281	1.29353e-06	720	-0.111912	-0.167058	-0.0567657	0.0280889	7.46596e-05	316	-0.143511	-0.24428	-0.0427422	0.0512162	0.00539953	TRUE	TRUE
Blautia_massiliensis	N,N,N-trimethyl-5-aminovalerate	Amino Acid	Lysine Metabolism	0.0947561	0.0563889	0.133123	0.0195754	1.29472e-06	670	0.0807165	0.0382112	0.123222	0.0216475	0.000208988	303	0.157739	0.0675124	0.247966	0.0458504	0.000664523	TRUE	TRUE
Ruminococcaceae_bacterium_D5	3-methylhistidine	Amino Acid	Histidine Metabolism	-0.0981516	-0.137901	-0.0584019	0.0202808	1.30085e-06	279	-0.0424529	-0.0948353	0.00992945	0.0266099	0.111925	168	-0.175347	-0.237195	-0.113499	0.0313268	9.03531e-08	TRUE	TRUE
Clostridia_unclassified_SGB66170	1-methyl-beta-carboline-3-carboxylic acid	Xenobiotics	Food Component/Plant	0.122846	0.0730868	0.172605	0.0253877	1.30629e-06	394	0.109619	0.054001	0.165237	0.0282897	0.000125293	142	0.177571	0.0638103	0.291332	0.0575442	0.00245665	TRUE	TRUE
GGB9730_SGB15291	cytidine	Nucleotide	Pyrimidine Metabolism, Cytidine containing	0.135314	0.0804984	0.190129	0.0279675	1.3099e-06	554	0.127532	0.0647029	0.19036	0.0319859	7.59711e-05	255	0.16058	0.0470781	0.274081	0.0576341	0.00576466	TRUE	TRUE
Intestinimonas_massiliensis	methylphosphate	Nucleotide	Purine and Pyrimidine Metabolism	-0.109265	-0.153539	-0.0649913	0.022589	1.31759e-06	365	-0.071138	-0.129508	-0.0127675	0.0296824	0.0170662	213	-0.161735	-0.230375	-0.0930959	0.0348208	6.06987e-06	TRUE	TRUE
Clostridia_bacterium	maltose	Carbohydrate	Glycogen Metabolism	-0.151626	-0.213073	-0.0901782	0.0313513	1.32251e-06	722	-0.145226	-0.2177	-0.0727521	0.0369152	9.16597e-05	316	-0.168186	-0.285025	-0.0513469	0.0593839	0.0049508	TRUE	TRUE
Dysosmobacter_sp_NSJ_60	3-hydroxyoleate*	Lipid	Fatty Acid, Monohydroxy	-0.117612	-0.165283	-0.0699416	0.0243221	1.32742e-06	486	-0.0773795	-0.134934	-0.0198245	0.029292	0.00852002	302	-0.206933	-0.292821	-0.121044	0.0436452	3.30138e-06	TRUE	TRUE
Fusicatenibacter_saccharivorans	spermidine	Amino Acid	Polyamine Metabolism	0.118613	0.0705246	0.166702	0.0245355	1.33578e-06	702	0.108459	0.0533617	0.163556	0.0280629	0.00012155	314	0.15156	0.0521007	0.251019	0.0505493	0.00294819	TRUE	TRUE
Candidatus_Woodwardibium_gallinarum	inosine	Nucleotide	Purine Metabolism, (Hypo)Xanthine/Inosine containing	-0.220647	-0.310108	-0.131186	0.0456442	1.33772e-06	115	-0.203259	-0.306219	-0.100299	0.051974	0.000159669	58	-0.279275	-0.470382	-0.0881687	0.0954358	0.00509731	TRUE	TRUE
Faecalibacterium_prausnitzii	lyxonate	Carbohydrate	Pentose Metabolism	0.117169	0.0696491	0.164689	0.0242454	1.34738e-06	716	0.106564	0.0537983	0.159331	0.0268764	8.10487e-05	315	0.163518	0.0529667	0.274069	0.0561873	0.00387751	TRUE	TRUE
Clostridium_sp_AF27_2AA	2'-deoxycytidine	Nucleotide	Pyrimidine Metabolism, Cytidine containing	0.160233	0.0952234	0.225243	0.0331689	1.35964e-06	275	0.16654	0.0807165	0.252363	0.0435949	0.000165687	210	0.151564	0.0508012	0.252326	0.0511127	0.00338619	TRUE	TRUE
Ruminococcaceae_unclassified_SGB15265	isocaproate (i6:0)	Lipid	Fatty Acid, Branched	-0.0838592	-0.117885	-0.0498336	0.0173603	1.36186e-06	487	-0.0461351	-0.0864912	-0.00577894	0.020539	0.0251476	233	-0.178236	-0.242242	-0.11423	0.0324863	1.08713e-07	TRUE	TRUE
Ruminococcaceae_unclassified_SGB15236	methionine	Amino Acid	Methionine, Cysteine, SAM and Taurine Metabolism	-0.101415	-0.142565	-0.0602655	0.0209951	1.36243e-06	519	-0.0654049	-0.115519	-0.0152905	0.0255093	0.0106687	249	-0.177025	-0.249828	-0.104222	0.0369638	2.91727e-06	TRUE	TRUE
Fusicatenibacter_saccharivorans	2'-deoxyinosine	Nucleotide	Purine Metabolism, (Hypo)Xanthine/Inosine containing	0.115839	0.0688349	0.162844	0.0239822	1.36388e-06	702	0.104453	0.0486	0.160307	0.028448	0.000259888	314	0.143808	0.0560807	0.231535	0.0445866	0.00139758	TRUE	TRUE
GGB9787_SGB15410	isoleucine	Amino Acid	Leucine, Isoleucine and Valine Metabolism	-0.135749	-0.190849	-0.0806493	0.0281128	1.37399e-06	412	-0.0709491	-0.143296	0.0013976	0.0368036	0.0546805	205	-0.226526	-0.312411	-0.14064	0.04356	5.00459e-07	TRUE	TRUE
Clostridia_unclassified_SGB66170	inosine	Nucleotide	Purine Metabolism, (Hypo)Xanthine/Inosine containing	-0.117262	-0.164858	-0.0696654	0.0242843	1.37425e-06	394	-0.124247	-0.178702	-0.0697917	0.0276982	9.59733e-06	142	-0.0940496	-0.193869	0.0057696	0.050492	0.0646628	TRUE	TRUE
GGB9347_SGB14313	2-hydroxydecanoate	Lipid	Fatty Acid, Monohydroxy	-0.108593	-0.152674	-0.0645126	0.0224905	1.37635e-06	268	-0.0994905	-0.157947	-0.0410341	0.02969	0.000929116	156	-0.12085	-0.188904	-0.0527951	0.0344512	0.000597798	TRUE	TRUE
Faecalibacillus_intestinalis	3-hydroxyoleate*	Lipid	Fatty Acid, Monohydroxy	-0.10089	-0.141856	-0.0599252	0.020901	1.38566e-06	610	-0.0762316	-0.125225	-0.0272384	0.0249473	0.00234557	289	-0.158958	-0.234307	-0.0836083	0.0382827	4.35871e-05	TRUE	TRUE
Collinsella_aerofaciens	sphinganine	Lipid	Sphingolipid Synthesis	0.121502	0.0721225	0.170881	0.0251939	1.41659e-06	620	0.109356	0.0572186	0.161494	0.0265492	4.32841e-05	273	0.231433	0.0741837	0.388682	0.0798735	0.00407395	TRUE	TRUE
Ruthenibacterium_lactatiformans	gamma-glutamylmethionine	Peptide	Gamma-glutamyl Amino Acid	-0.101887	-0.143297	-0.0604776	0.0211278	1.41818e-06	716	-0.0510474	-0.105337	0.00324256	0.0276526	0.0653301	317	-0.173189	-0.23762	-0.108758	0.0327479	2.33332e-07	TRUE	TRUE
Dorea_sp_AF24_7LB	N-acetylglutamine	Amino Acid	Glutamate Metabolism	0.11563	0.0686053	0.162655	0.0239927	1.43997e-06	564	0.127099	0.0740872	0.18011	0.0269889	3.1494e-06	246	0.0724116	-0.0307854	0.175609	0.0523924	0.168241	TRUE	TRUE
Dorea_sp_AF24_7LB	caffeine	Xenobiotics	Xanthine Metabolism	0.114975	0.068207	0.161743	0.0238615	1.44703e-06	564	0.0845501	0.0312884	0.137812	0.0271164	0.00191455	246	0.219376	0.120436	0.318316	0.0502311	1.86931e-05	TRUE	TRUE
Akkermansia_muciniphila	octadecanedioate (C18-DC)	Lipid	Fatty Acid, Dicarboxylate	0.0733419	0.0434994	0.103184	0.015226	1.45824e-06	550	0.0560139	0.0191704	0.0928573	0.0187566	0.00295142	237	0.106825	0.0554593	0.15819	0.026073	5.8414e-05	TRUE	TRUE
Lawsonibacter_sp_NSJ_51	2,6-dihydroxybenzoic acid	Xenobiotics	Drug - Topical Agents	-0.103059	-0.145007	-0.0611111	0.0214024	1.46976e-06	445	-0.0861644	-0.137007	-0.0353222	0.0258697	0.000941176	229	-0.139705	-0.214779	-0.0646312	0.0381005	0.000306858	TRUE	TRUE
Akkermansia_muciniphila	maltose	Carbohydrate	Glycogen Metabolism	-0.0781745	-0.109995	-0.0463537	0.0162354	1.47158e-06	550	-0.0608272	-0.0973581	-0.0242964	0.0185974	0.00114062	237	-0.133751	-0.19933	-0.0681722	0.0332876	7.93672e-05	TRUE	TRUE
Clostridia_bacterium	3-hydroxyadipate	Lipid	Fatty Acid, Dicarboxylate	-0.141838	-0.199573	-0.084103	0.0294573	1.47163e-06	722	-0.128919	-0.198956	-0.0588826	0.0356736	0.000322897	316	-0.169526	-0.27228	-0.0667722	0.0522249	0.00129957	TRUE	TRUE
Lentisphaeria_bacterium	N-acetylalanine	Amino Acid	Alanine and Aspartate Metabolism	-0.152346	-0.214363	-0.0903285	0.0316419	1.47441e-06	95	-0.214807	-0.328669	-0.100946	0.0573458	0.000318708	182	-0.125005	-0.199867	-0.0501425	0.0379403	0.00136587	TRUE	TRUE
Methanobrevibacter_smithii	adenosine	Nucleotide	Purine Metabolism, Adenine containing	-0.123244	-0.173416	-0.0730711	0.0255987	1.47608e-06	341	-0.120289	-0.175495	-0.0650826	0.0280667	2.38109e-05	138	-0.137862	-0.261311	-0.0144129	0.0624291	0.0289623	TRUE	TRUE
Clostridium_phoceensis	picolinate	Amino Acid	Tryptophan Metabolism	0.112703	0.0668216	0.158585	0.0234094	1.47617e-06	670	0.0871524	0.034801	0.139504	0.0266621	0.00113595	308	0.198677	0.102441	0.294912	0.0489072	6.20561e-05	TRUE	TRUE
Dorea_formicigenerans	sphingosine	Lipid	Sphingosines	0.131107	0.0777326	0.184481	0.0272322	1.47643e-06	690	0.105783	0.0483609	0.163204	0.0292458	0.000319988	311	0.296245	0.149296	0.443194	0.0746826	9.08142e-05	TRUE	TRUE
Anaerotruncus_rubiinfantis	methylphosphate	Nucleotide	Purine and Pyrimidine Metabolism	-0.15102	-0.212523	-0.0895164	0.0313797	1.48943e-06	386	-0.0860671	-0.166151	-0.00598277	0.0407317	0.0352818	242	-0.245859	-0.342812	-0.148905	0.0492185	1.16141e-06	TRUE	TRUE
GGB9615_SGB15053	N-acetylmethionine	Amino Acid	Methionine, Cysteine, SAM and Taurine Metabolism	-0.099597	-0.140164	-0.0590302	0.0206977	1.49447e-06	533	-0.10484	-0.158292	-0.0513886	0.0272097	0.000131918	283	-0.0923969	-0.15516	-0.0296338	0.0318852	0.00405925	TRUE	TRUE
Ruthenibacterium_lactatiformans	linoleate (18:2n6)	Lipid	Long Chain Polyunsaturated Fatty Acid (n3 and n6)	-0.108781	-0.153105	-0.0644576	0.0226146	1.50755e-06	716	-0.0825717	-0.137795	-0.0273488	0.0281278	0.00343715	317	-0.156695	-0.231521	-0.0818697	0.0380309	4.86137e-05	TRUE	TRUE
Faecalibacillus_intestinalis	methylurea	Amino Acid	Urea cycle; Arginine and Proline Metabolism	0.0997843	0.0591243	0.140444	0.0207453	1.50948e-06	610	0.0908674	0.0422979	0.139437	0.0247316	0.000259999	289	0.120953	0.0459517	0.195954	0.0381057	0.00166823	TRUE	TRUE
Firmicutes_bacterium_AF16_15	stachydrine	Xenobiotics	Food Component/Plant	0.100788	0.0597119	0.141864	0.0209576	1.5158e-06	658	0.0932024	0.0440014	0.142403	0.0250567	0.000216657	297	0.118452	0.0432031	0.193701	0.038236	0.00213858	TRUE	TRUE
Blautia_hydrogenotrophica	octadecanedioate (C18-DC)	Lipid	Fatty Acid, Dicarboxylate	-0.116412	-0.163857	-0.0689665	0.0242073	1.5172e-06	228	-0.135909	-0.188563	-0.0832546	0.0267216	7.9075e-07	67	-0.0271892	-0.14132	0.0869416	0.0571636	0.636071	TRUE	TRUE
Blautia_wexlerae	N-acetylmethionine	Amino Acid	Methionine, Cysteine, SAM and Taurine Metabolism	0.113042	0.0669691	0.159115	0.023507	1.51788e-06	725	0.0723554	0.0151574	0.129553	0.0291344	0.0132612	318	0.188936	0.110648	0.267224	0.0397909	3.15507e-06	TRUE	TRUE
Lentisphaeria_bacterium	N2-acetyllysine	Amino Acid	Lysine Metabolism	-0.167422	-0.235671	-0.0991734	0.0348214	1.52429e-06	95	-0.229178	-0.344716	-0.11364	0.0581901	0.000162672	182	-0.132972	-0.218729	-0.0472142	0.043462	0.00263617	TRUE	TRUE
Fusicatenibacter_saccharivorans	bilirubin degradation product, C16H18N2O5 (3)**	Partially Characterized Molecules	Partially Characterized Molecules	0.1145	0.0678051	0.161195	0.0238245	1.5399e-06	702	0.127499	0.0742886	0.180709	0.0271017	3.07212e-06	314	0.0702921	-0.0280477	0.168632	0.0499803	0.16071	TRUE	TRUE
Fusicatenibacter_saccharivorans	N,N,N-trimethyl-5-aminovalerate	Amino Acid	Lysine Metabolism	0.120657	0.071446	0.169869	0.0251083	1.54384e-06	702	0.10555	0.0514996	0.159601	0.0275299	0.000137483	314	0.195374	0.0749106	0.315837	0.0612243	0.00156598	TRUE	TRUE
GGB9787_SGB15410	N2-acetyllysine	Amino Acid	Lysine Metabolism	-0.143108	-0.201479	-0.0847362	0.0297819	1.54605e-06	412	-0.104251	-0.176061	-0.032441	0.0365306	0.00454397	205	-0.220118	-0.321517	-0.118719	0.0514281	2.90188e-05	TRUE	TRUE
Faecalibacillus_intestinalis	isocaproate (i6:0)	Lipid	Fatty Acid, Branched	0.0846839	0.05014	0.119228	0.0176248	1.54891e-06	610	0.0567331	0.0143874	0.0990788	0.0215624	0.00872753	289	0.140952	0.0807366	0.201168	0.0305937	6.18049e-06	TRUE	TRUE
Anaerobutyricum_hallii	sphinganine	Lipid	Sphingolipid Synthesis	0.115251	0.068236	0.162266	0.0239876	1.5506e-06	705	0.119405	0.0709645	0.167846	0.0246727	1.60854e-06	313	0.0435472	-0.158129	0.245224	0.102499	0.67124	TRUE	TRUE
Ruminococcaceae_bacterium_D5	methionine	Amino Acid	Methionine, Cysteine, SAM and Taurine Metabolism	-0.115258	-0.16228	-0.0682368	0.023991	1.55345e-06	279	-0.0797822	-0.145469	-0.0140959	0.0333682	0.0175614	168	-0.153221	-0.221368	-0.0850734	0.0345177	1.66806e-05	TRUE	TRUE
Clostridiaceae_bacterium	methylurea	Amino Acid	Urea cycle; Arginine and Proline Metabolism	0.11682	0.0691613	0.164479	0.0243163	1.55367e-06	720	0.089621	0.0349471	0.144295	0.0278484	0.00134856	316	0.204106	0.105951	0.302261	0.0498875	5.47268e-05	TRUE	TRUE
Roseburia_faecis	hexadecadienoate (16:2n6)	Lipid	Long Chain Polyunsaturated Fatty Acid (n3 and n6)	0.091046	0.0539019	0.12819	0.0189514	1.55383e-06	588	0.0650299	0.0203221	0.109738	0.0227635	0.00443247	262	0.149804	0.0824416	0.217167	0.03421	1.74256e-05	TRUE	TRUE
GGB3571_SGB4778	2'-deoxycytidine	Nucleotide	Pyrimidine Metabolism, Cytidine containing	0.162116	0.095972	0.228259	0.0337474	1.55685e-06	560	0.179556	0.105793	0.25332	0.0375538	2.25382e-06	266	0.0889289	-0.0625403	0.240398	0.0769287	0.248745	TRUE	TRUE
GGB9342_SGB14306	N-formylanthranilic acid	Amino Acid	Tryptophan Metabolism	-0.0983811	-0.13855	-0.0582123	0.0204946	1.58402e-06	400	-0.0816577	-0.133846	-0.0294696	0.0265463	0.00224922	213	-0.123056	-0.186619	-0.059493	0.0322455	0.000181299	TRUE	TRUE
GGB45491_SGB63163	biotin	Cofactors and Vitamins	Biotin Metabolism	0.121159	0.071687	0.170631	0.0252412	1.58627e-06	302	0.122118	0.0673005	0.176935	0.027856	1.73141e-05	115	0.116758	-0.00145061	0.234967	0.0596716	0.0533613	TRUE	TRUE
Blautia_SGB4805	suberate (C8-DC)	Lipid	Fatty Acid, Dicarboxylate	0.108711	0.0643176	0.153104	0.0226499	1.58982e-06	617	0.105235	0.0535825	0.156887	0.0263019	7.09077e-05	288	0.118685	0.0309874	0.206383	0.0445559	0.0081714	TRUE	TRUE
Intestinimonas_butyriciproducens	cytidine	Nucleotide	Pyrimidine Metabolism, Cytidine containing	-0.100016	-0.14086	-0.059173	0.0208388	1.59044e-06	407	-0.0884512	-0.138843	-0.0380592	0.025634	0.000622712	223	-0.122553	-0.193072	-0.0520336	0.0357837	0.000757168	TRUE	TRUE
Akkermansia_muciniphila	N-acetylalanine	Amino Acid	Alanine and Aspartate Metabolism	-0.072816	-0.102556	-0.0430765	0.0151735	1.59545e-06	550	-0.0425093	-0.0790728	-0.00594581	0.0186141	0.022795	237	-0.13284	-0.184448	-0.0812321	0.0261959	8.14494e-07	TRUE	TRUE
GGB9677_SGB15180	pyruvate	Carbohydrate	Glycolysis, Gluconeogenesis, and Pyruvate Metabolism	-0.0919383	-0.129499	-0.0543774	0.0191641	1.60713e-06	341	-0.0634596	-0.112869	-0.0140503	0.0251195	0.012004	163	-0.131597	-0.190133	-0.0730605	0.0296428	3.00551e-05	TRUE	TRUE
Alistipes_shahii	3-dehydrodeoxycholate	Lipid	Secondary Bile Acid Metabolism	-0.106588	-0.150136	-0.0630403	0.0222186	1.6087e-06	561	-0.11539	-0.162392	-0.0683882	0.0239292	1.86391e-06	260	-0.0515408	-0.169379	0.066297	0.0598415	0.389888	TRUE	TRUE
Roseburia_inulinivorans	2'-deoxyinosine	Nucleotide	Purine Metabolism, (Hypo)Xanthine/Inosine containing	0.0835854	0.0494326	0.117738	0.0174252	1.61213e-06	633	0.0979368	0.0524455	0.143428	0.0231658	2.72345e-05	292	0.0648845	0.0128383	0.116931	0.0264442	0.014749	TRUE	TRUE
Clostridium_fessum	octadecanedioate (C18-DC)	Lipid	Fatty Acid, Dicarboxylate	-0.115585	-0.162833	-0.0683373	0.0241065	1.62855e-06	575	-0.0692883	-0.124191	-0.0143856	0.027953	0.0134761	296	-0.249937	-0.343652	-0.156222	0.0476184	3.00913e-07	TRUE	TRUE
GGB9602_SGB15031	3-methyladipate	Lipid	Fatty Acid, Dicarboxylate	0.0933393	0.0551826	0.131496	0.0194681	1.63098e-06	503	0.0921641	0.0445069	0.139821	0.0242567	0.00016381	249	0.0954666	0.0311892	0.159744	0.0326351	0.00376586	TRUE	TRUE
Clostridiales_bacterium	25-hydroxycholesterol sulfate	Lipid	Sterol	0.103802	0.0613671	0.146236	0.0216507	1.63175e-06	511	0.0216167	-0.0330917	0.0763252	0.0278467	0.437949	299	0.229416	0.161665	0.297166	0.0344268	1.31513e-10	TRUE	TRUE
Alistipes_ihumii	arabinose	Carbohydrate	Pentose Metabolism	-0.106189	-0.149616	-0.062762	0.0221571	1.64666e-06	486	-0.107367	-0.157704	-0.0570296	0.0256187	3.3509e-05	244	-0.102693	-0.189637	-0.0157481	0.0441394	0.0208517	TRUE	TRUE
Ruthenibacterium_lactatiformans	linolenate [alpha or gamma; (18:3n3 or 6)]	Lipid	Long Chain Polyunsaturated Fatty Acid (n3 and n6)	-0.110794	-0.156117	-0.0654702	0.0231247	1.65832e-06	716	-0.0791782	-0.13437	-0.0239863	0.028112	0.00498976	317	-0.176956	-0.256969	-0.096943	0.0406673	1.83869e-05	TRUE	TRUE
Blautia_massiliensis	behenoyl ethanolamide (22:0)*	Lipid	Endocannabinoid	0.0863131	0.0510037	0.121622	0.0180153	1.65874e-06	670	0.0681156	0.0278523	0.108379	0.0205057	0.000943468	303	0.147877	0.0736563	0.222097	0.0377166	0.000109945	TRUE	TRUE
Butyricicoccus_sp_AM29_23AC	coprostanol	Lipid	Sterol	-0.128512	-0.181096	-0.0759282	0.026829	1.66743e-06	346	-0.131058	-0.189662	-0.0724546	0.0297954	1.46402e-05	183	-0.117601	-0.239298	0.00409522	0.0616784	0.0582243	TRUE	TRUE
Clostridia_unclassified_SGB66170	bilirubin degradation product, C16H18N2O5 (3)**	Partially Characterized Molecules	Partially Characterized Molecules	-0.108624	-0.153085	-0.0641635	0.0226846	1.68055e-06	394	-0.113924	-0.163998	-0.0638493	0.02547	1.02079e-05	142	-0.0882936	-0.186919	0.0103314	0.0498879	0.0789932	TRUE	TRUE
Anaerotignum_faecicola	anthranilate	Amino Acid	Tryptophan Metabolism	0.109643	0.064754	0.154532	0.0229029	1.69051e-06	354	0.0555095	-0.00204587	0.113065	0.0292648	0.05868	217	0.195201	0.122685	0.267716	0.0367911	2.85206e-07	TRUE	TRUE
Clostridia_unclassified_SGB15402	beta-cryptoxanthin	Cofactors and Vitamins	Vitamin A Metabolism	0.121339	0.0716303	0.171048	0.025362	1.71604e-06	451	0.125693	0.0672786	0.184108	0.0297238	2.85386e-05	168	0.109682	0.0136663	0.205697	0.0486334	0.0254466	TRUE	TRUE
Faecalibacillus_intestinalis	cholesterol	Lipid	Sterol	0.0957381	0.0565099	0.134966	0.0200147	1.72369e-06	610	0.0907316	0.0435277	0.137935	0.0240362	0.000176081	289	0.107059	0.0359178	0.178201	0.0361448	0.00331928	TRUE	TRUE
GGB9602_SGB15031	N-formylanthranilic acid	Amino Acid	Tryptophan Metabolism	-0.0962504	-0.135692	-0.0568092	0.0201234	1.72694e-06	503	-0.094508	-0.143483	-0.0455332	0.0249273	0.000168484	249	-0.0995108	-0.166669	-0.0323521	0.034098	0.00384959	TRUE	TRUE
Lacrimispora_celerecrescens	beta-sitosterol	Lipid	Sterol	0.11341	0.0669357	0.159883	0.0237116	1.72803e-06	561	0.0875018	0.0353386	0.139665	0.0265568	0.00104761	272	0.215253	0.111591	0.318915	0.0526535	5.80045e-05	TRUE	TRUE
Ruthenibacterium_lactatiformans	2-aminophenol	Xenobiotics	Food Component/Plant	-0.0959645	-0.135293	-0.0566364	0.0200657	1.7312e-06	716	-0.0996747	-0.149276	-0.0500735	0.0252644	8.79971e-05	317	-0.0896253	-0.154599	-0.0246515	0.0330236	0.00701815	TRUE	TRUE
Fusicatenibacter_saccharivorans	methionine	Amino Acid	Methionine, Cysteine, SAM and Taurine Metabolism	0.116023	0.0684692	0.163576	0.0242623	1.7356e-06	702	0.0964456	0.0404405	0.152451	0.0285252	0.000765579	314	0.167235	0.0764583	0.258012	0.0461366	0.000345051	TRUE	TRUE
Methanobrevibacter_smithii	cystine	Amino Acid	Methionine, Cysteine, SAM and Taurine Metabolism	-0.102396	-0.144373	-0.060419	0.0214172	1.74418e-06	341	-0.0798122	-0.125224	-0.0344001	0.0230874	0.000616524	138	-0.24176	-0.35517	-0.128349	0.0573525	4.74807e-05	TRUE	TRUE
Fusicatenibacter_saccharivorans	biotin	Cofactors and Vitamins	Biotin Metabolism	-0.115946	-0.163482	-0.0684106	0.0242533	1.74738e-06	702	-0.115914	-0.168941	-0.0628866	0.0270085	2.03203e-05	314	-0.116081	-0.22453	-0.00763136	0.0551185	0.0360304	TRUE	TRUE
Firmicutes_bacterium	malate	Energy	TCA Cycle	-0.119731	-0.168834	-0.0706267	0.0250535	1.76167e-06	406	-0.0746858	-0.130728	-0.0186437	0.028508	0.00913258	209	-0.272538	-0.376051	-0.169024	0.0525068	5.06769e-07	TRUE	TRUE
Clostridium_fessum	deoxycholate	Lipid	Secondary Bile Acid Metabolism	0.118649	0.0699875	0.16731	0.0248277	1.76265e-06	575	0.0443636	-0.0103893	0.0991166	0.0278768	0.112112	296	0.403594	0.296144	0.511044	0.0545974	1.57944e-12	TRUE	TRUE
Firmicutes_bacterium	sphingosine	Lipid	Sphingosines	-0.114844	-0.161946	-0.0677413	0.0240324	1.76415e-06	406	-0.0930144	-0.146984	-0.0390451	0.0274535	0.000773718	209	-0.186421	-0.284425	-0.0884165	0.0497121	0.00023033	TRUE	TRUE
Anaerostipes_hadrus	N6-acetyllysine	Amino Acid	Lysine Metabolism	0.111271	0.0656139	0.156928	0.0232949	1.78254e-06	717	0.123883	0.0716889	0.176077	0.0265852	3.78945e-06	318	0.0695703	-0.0255397	0.16468	0.0483412	0.151164	TRUE	TRUE
Ruminococcaceae_unclassified_SGB15236	ursocholate	Lipid	Secondary Bile Acid Metabolism	-0.095605	-0.13484	-0.0563695	0.0200185	1.78964e-06	519	-0.118637	-0.164669	-0.0726046	0.0234314	5.88731e-07	249	-0.0333635	-0.109229	0.0425022	0.0385188	0.387262	TRUE	TRUE
Anaerostipes_hadrus	campesterol	Lipid	Sterol	0.111537	0.0657519	0.157322	0.02336	1.79994e-06	717	0.0857381	0.0341829	0.137293	0.0262597	0.00114716	318	0.209383	0.108766	0.31	0.0511403	5.40908e-05	TRUE	TRUE
Clostridiaceae_bacterium	N-acetylglucosamine/N-acetylgalactosamine	Carbohydrate	Aminosugar Metabolism	0.129933	0.0765902	0.183275	0.027216	1.80492e-06	720	0.115067	0.0547932	0.17534	0.0307005	0.000192656	316	0.184496	0.0687734	0.300219	0.0588165	0.00187351	TRUE	TRUE
Dorea_longicatena	octadecanedioate (C18-DC)	Lipid	Fatty Acid, Dicarboxylate	-0.126142	-0.17793	-0.0743529	0.0264233	1.80711e-06	689	-0.115137	-0.17164	-0.0586334	0.028778	7.00882e-05	304	-0.185256	-0.316505	-0.0540071	0.0666974	0.00584857	TRUE	TRUE
Dorea_sp_AF36_15AT	stachydrine	Xenobiotics	Food Component/Plant	0.138374	0.0815509	0.195198	0.0289921	1.81658e-06	686	0.127078	0.064137	0.19002	0.0320569	8.18064e-05	300	0.189121	0.0554079	0.322834	0.067946	0.00572696	TRUE	TRUE
Faecalicatena_contorta	malate	Energy	TCA Cycle	-0.100655	-0.141999	-0.0593102	0.0210946	1.82773e-06	558	-0.0936014	-0.140032	-0.0471707	0.0236381	8.48499e-05	177	-0.128241	-0.220498	-0.0359834	0.0467472	0.00672757	TRUE	TRUE
Ruminococcaceae_bacterium	methylphosphate	Nucleotide	Purine and Pyrimidine Metabolism	-0.095337	-0.134515	-0.0561592	0.019989	1.84717e-06	700	-0.0897838	-0.135684	-0.0438838	0.0233782	0.000134215	310	-0.110434	-0.186279	-0.0345884	0.0385457	0.00447081	TRUE	TRUE
Clostridium_sp_AF20_17LB	adenosine	Nucleotide	Purine Metabolism, Adenine containing	0.115296	0.067909	0.162684	0.0241777	1.85416e-06	303	0.0977373	0.0387172	0.156757	0.0299922	0.00124891	255	0.147885	0.0674192	0.228351	0.0408593	0.000357384	TRUE	TRUE
Ruthenibacterium_lactatiformans	glycerol 3-phosphate	Lipid	Glycerolipid Metabolism	-0.104863	-0.147972	-0.061753	0.021995	1.86478e-06	716	-0.0827472	-0.137995	-0.0274989	0.0281407	0.00338395	317	-0.139587	-0.208964	-0.0702093	0.0352616	9.34541e-05	TRUE	TRUE
Clostridiales_bacterium_NSJ_40	stachydrine	Xenobiotics	Food Component/Plant	-0.138835	-0.195932	-0.0817377	0.0291317	1.88139e-06	444	-0.132134	-0.2007	-0.0635682	0.0348877	0.000174279	159	-0.154267	-0.258838	-0.0496961	0.0529448	0.00410709	TRUE	TRUE
Faecalibacillus_intestinalis	methionine	Amino Acid	Methionine, Cysteine, SAM and Taurine Metabolism	0.0953198	0.0561184	0.134521	0.0200011	1.88165e-06	610	0.0680141	0.0186053	0.117423	0.0251589	0.00706643	289	0.142216	0.0773208	0.20711	0.032971	2.24667e-05	TRUE	TRUE
Faecalibacterium_SGB15346	myo-inositol	Lipid	Inositol Metabolism	0.0958283	0.05641	0.135247	0.0201118	1.89056e-06	606	0.10702	0.0632657	0.150775	0.0222795	1.99536e-06	282	0.0465641	-0.0454476	0.138576	0.0467434	0.320045	TRUE	TRUE
Akkermansia_muciniphila	3-methylglutaconate	Amino Acid	Leucine, Isoleucine and Valine Metabolism	-0.0756953	-0.106833	-0.0445577	0.0158868	1.89175e-06	550	-0.05061	-0.0881309	-0.0130891	0.0191015	0.00829466	237	-0.131986	-0.188357	-0.0756148	0.0286138	6.57403e-06	TRUE	TRUE
Ruminococcaceae_unclassified_SGB15234	sphingosine	Lipid	Sphingosines	-0.090371	-0.127573	-0.0531688	0.0189811	1.92525e-06	435	-0.0689637	-0.113682	-0.0242451	0.0227524	0.00258646	224	-0.139374	-0.207211	-0.0715365	0.0344236	7.1476e-05	TRUE	TRUE
Clostridiaceae_bacterium	isovalerate (i5:0)	Amino Acid	Leucine, Isoleucine and Valine Metabolism	0.113102	0.0665295	0.159674	0.0237618	1.93769e-06	720	0.0874527	0.0331086	0.141797	0.0276804	0.00164829	316	0.184944	0.093796	0.276091	0.0463261	8.17304e-05	TRUE	TRUE
GGB9712_SGB15244	hexadecatrienoate (16:3n3)	Lipid	Long Chain Polyunsaturated Fatty Acid (n3 and n6)	-0.155224	-0.219154	-0.0912935	0.0326181	1.94722e-06	334	-0.115479	-0.193124	-0.0378345	0.0394715	0.00367639	159	-0.240812	-0.355216	-0.126408	0.0579232	5.32658e-05	TRUE	TRUE
Clostridium_fessum	adenosine	Nucleotide	Purine Metabolism, Adenine containing	0.117654	0.0691968	0.166111	0.0247236	1.9476e-06	575	0.144623	0.0897077	0.199538	0.0279594	3.20447e-07	296	0.0209551	-0.0832387	0.125149	0.052943	0.692539	TRUE	TRUE
Eubacterium_rectale	2-hydroxylignocerate*	Lipid	Fatty Acid, Monohydroxy	-0.0850601	-0.120098	-0.050022	0.0178769	1.95428e-06	692	-0.0710998	-0.113618	-0.0285821	0.0216551	0.00107821	304	-0.114931	-0.177265	-0.0525972	0.0316765	0.000339301	TRUE	TRUE
GGB3570_SGB4777	caffeate	Xenobiotics	Food Component/Plant	0.14112	0.0829867	0.199253	0.0296602	1.95637e-06	464	0.084458	0.0152494	0.153667	0.0352189	0.0168867	223	0.279337	0.170935	0.387738	0.0550062	8.17237e-07	TRUE	TRUE
Methanobrevibacter_smithii	N-acetylglucosamine/N-acetylgalactosamine	Carbohydrate	Aminosugar Metabolism	-0.130312	-0.183999	-0.0766246	0.027392	1.96197e-06	341	-0.115611	-0.17312	-0.0581028	0.0292372	9.36621e-05	138	-0.235868	-0.390789	-0.0809459	0.0783449	0.00312316	TRUE	TRUE
GGB9677_SGB15180	linoleate (18:2n6)	Lipid	Long Chain Polyunsaturated Fatty Acid (n3 and n6)	0.106358	0.0625333	0.150183	0.02236	1.96865e-06	341	0.102976	0.0495168	0.156435	0.0271785	0.000179291	163	0.113442	0.0357681	0.191117	0.0393345	0.00447618	TRUE	TRUE
Eubacterium_rectale	benzoate	Xenobiotics	Benzoate Metabolism	0.0836523	0.0491832	0.118121	0.0175866	1.96891e-06	692	0.0728687	0.0316681	0.114069	0.0209843	0.000547976	304	0.109102	0.0456654	0.172539	0.0322371	0.000813211	TRUE	TRUE
Blautia_stercoris	ursocholate	Lipid	Secondary Bile Acid Metabolism	0.141458	0.0831685	0.199747	0.02974	1.96993e-06	171	0.134452	0.0693371	0.199567	0.032986	7.13991e-05	61	0.171891	0.0343705	0.309412	0.0687502	0.0154867	TRUE	TRUE
GGB9712_SGB15244	3-hydroxyoleate*	Lipid	Fatty Acid, Monohydroxy	0.137897	0.0810696	0.194723	0.0289938	1.97405e-06	334	0.125426	0.0590529	0.191799	0.0337414	0.000236867	159	0.173093	0.0611332	0.285054	0.0566861	0.00266523	TRUE	TRUE
Clostridia_unclassified_SGB14844	butyrate/isobutyrate (4:0)	Lipid	Short Chain Fatty Acid	-0.101143	-0.142833	-0.0594533	0.0212707	1.98406e-06	410	-0.0935611	-0.140939	-0.046183	0.0241014	0.00012157	150	-0.127854	-0.217242	-0.0384662	0.0452364	0.00539178	TRUE	TRUE
Eubacterium_ramulus	eicosapentaenoate (EPA; 20:5n3)	Lipid	Long Chain Polyunsaturated Fatty Acid (n3 and n6)	0.103471	0.0608123	0.146129	0.0217648	1.99406e-06	622	0.0867431	0.0342394	0.139247	0.0267359	0.00124039	283	0.136336	0.0625683	0.210104	0.0374758	0.00032815	TRUE	TRUE
Clostridia_bacterium	cholesterol sulfate	Lipid	Sterol	-0.144712	-0.20439	-0.0850332	0.0304488	2.0079e-06	722	-0.120018	-0.192748	-0.0472886	0.0370454	0.00125157	316	-0.196132	-0.301311	-0.0909526	0.0534578	0.000287749	TRUE	TRUE
Ruminococcaceae_bacterium_D5	N-acetylmethionine	Amino Acid	Methionine, Cysteine, SAM and Taurine Metabolism	-0.110062	-0.155453	-0.0646704	0.0231592	2.01022e-06	279	-0.0761439	-0.146738	-0.00554965	0.0358614	0.0348637	168	-0.134327	-0.194212	-0.0744423	0.0303326	1.733e-05	TRUE	TRUE
Akkermansia_muciniphila	glycerophosphoinositol*	Lipid	Phospholipid Metabolism	-0.0761113	-0.107507	-0.0447153	0.0160186	2.01992e-06	550	-0.0614394	-0.0992926	-0.0235862	0.0192706	0.00151369	237	-0.108916	-0.165685	-0.0521481	0.0288154	0.000200672	TRUE	TRUE
Faecalibacterium_prausnitzii	linolenate [alpha or gamma; (18:3n3 or 6)]	Lipid	Long Chain Polyunsaturated Fatty Acid (n3 and n6)	0.119956	0.0704719	0.169441	0.0252476	2.02221e-06	716	0.111751	0.0591759	0.164325	0.0267788	3.38035e-05	315	0.185616	0.0365747	0.334657	0.0757496	0.0148231	TRUE	TRUE
Blautia_massiliensis	D-urobilin	Cofactors and Vitamins	Hemoglobin and Porphyrin Metabolism	0.0900425	0.0528974	0.127188	0.0189519	2.02311e-06	670	0.0835688	0.0397849	0.127353	0.0222987	0.000193982	303	0.106885	0.0361073	0.177662	0.0359668	0.00321618	TRUE	TRUE
Ruminococcus_torques	phosphate	Energy	Oxidative Phosphorylation	-0.113555	-0.160421	-0.0666894	0.0239116	2.04464e-06	712	-0.101043	-0.154114	-0.0479726	0.0270312	0.000200546	315	-0.158572	-0.259453	-0.0576909	0.0512724	0.00216401	TRUE	TRUE
Blautia_SGB4805	cytidine	Nucleotide	Pyrimidine Metabolism, Cytidine containing	-0.111531	-0.157572	-0.0654903	0.0234906	2.05539e-06	617	-0.103607	-0.155997	-0.0512172	0.0266774	0.000114506	288	-0.13888	-0.23643	-0.0413303	0.0495614	0.00542617	TRUE	TRUE
Clostridia_bacterium	inosine	Nucleotide	Purine Metabolism, (Hypo)Xanthine/Inosine containing	-0.143073	-0.202135	-0.0840111	0.0301341	2.05567e-06	722	-0.0941414	-0.168543	-0.0197396	0.0378971	0.0132178	316	-0.227206	-0.324978	-0.129434	0.049693	7.05603e-06	TRUE	TRUE
Ruminococcus_bicirculans	N,N,N-trimethyl-5-aminovalerate	Amino Acid	Lysine Metabolism	0.0896675	0.0526478	0.126687	0.0188879	2.06109e-06	562	0.0695794	0.0267086	0.11245	0.0218261	0.00151355	271	0.149576	0.0753682	0.223784	0.0376923	9.31755e-05	TRUE	TRUE
Dorea_longicatena	3-carboxyadipate	Lipid	Fatty Acid, Dicarboxylate	-0.125941	-0.177938	-0.0739442	0.0265294	2.06236e-06	689	-0.104257	-0.160909	-0.0476038	0.0288542	0.000325114	304	-0.244476	-0.377229	-0.111723	0.067462	0.000341276	TRUE	TRUE
Lachnospiraceae_bacterium	isoursodeoxycholate	Lipid	Secondary Bile Acid Metabolism	-0.175456	-0.247906	-0.103006	0.036965	2.06928e-06	726	-0.197324	-0.279377	-0.115271	0.0417947	2.82242e-06	318	-0.0969012	-0.252753	0.0589504	0.079214	0.222164	TRUE	TRUE
GGB9667_SGB15164	vanillate	Xenobiotics	Food Component/Plant	0.111839	0.0656556	0.158022	0.0235634	2.07167e-06	516	0.11701	0.0616305	0.17239	0.0281891	3.88238e-05	265	0.0998452	0.0153159	0.184375	0.0429303	0.0208064	TRUE	TRUE
Clostridiales_bacterium_KLE1615	glycerophosphoserine*	Lipid	Phospholipid Metabolism	0.0837712	0.0491757	0.118367	0.0176511	2.07533e-06	621	0.0742856	0.0357778	0.112793	0.0196088	0.000166899	307	0.124286	0.0445424	0.204029	0.0405252	0.00237668	TRUE	TRUE
Clostridia_bacterium_UC5_1_1D1	octadecanedioate (C18-DC)	Lipid	Fatty Acid, Dicarboxylate	-0.120897	-0.170829	-0.0709662	0.0254756	2.0787e-06	479	-0.13183	-0.188579	-0.0750803	0.028881	6.38841e-06	137	-0.0825677	-0.189511	0.0243751	0.0540782	0.129221	TRUE	TRUE
Clostridia_bacterium	2'-deoxycytidine	Nucleotide	Pyrimidine Metabolism, Cytidine containing	-0.145654	-0.205815	-0.0854927	0.0306951	2.08314e-06	722	-0.128097	-0.203114	-0.0530802	0.0382104	0.000844435	316	-0.177598	-0.279006	-0.0761904	0.0515409	0.000649475	TRUE	TRUE
Clostridium_sp_AM22_11AC	cholesterol sulfate	Lipid	Sterol	0.105207	0.0617498	0.148665	0.0221727	2.08595e-06	473	0.0731345	0.0204998	0.125769	0.0267861	0.00656809	288	0.175019	0.0972356	0.252802	0.0395187	1.35684e-05	TRUE	TRUE
Faecalibacterium_prausnitzii	vanillate	Xenobiotics	Food Component/Plant	0.111892	0.065671	0.158113	0.0235826	2.08834e-06	716	0.0969872	0.047274	0.1467	0.0253214	0.000139356	315	0.209376	0.0819626	0.336789	0.0647573	0.00135681	TRUE	TRUE
GGB9522_SGB14921	glucuronate	Carbohydrate	Aminosugar Metabolism	-0.153709	-0.217214	-0.0902049	0.0324009	2.09548e-06	555	-0.0665587	-0.137277	0.00415972	0.0360027	0.0650596	258	-0.525062	-0.671411	-0.378712	0.0743177	1.55182e-11	TRUE	TRUE
GGB9342_SGB14306	1,7-dimethylurate	Xenobiotics	Xanthine Metabolism	-0.105517	-0.149138	-0.0618961	0.022256	2.12604e-06	400	-0.0921586	-0.150237	-0.0340806	0.0295423	0.00194425	213	-0.123049	-0.189763	-0.0563353	0.033844	0.000350116	TRUE	TRUE
GGB9615_SGB15053	octadecanedioate (C18-DC)	Lipid	Fatty Acid, Dicarboxylate	0.0963352	0.0564872	0.136183	0.020331	2.15475e-06	533	0.090874	0.0416376	0.14011	0.0250639	0.000316125	283	0.106842	0.0384105	0.175273	0.0347647	0.00234985	TRUE	TRUE
Dorea_sp_AF36_15AT	cholesterol	Lipid	Sterol	0.134615	0.0789319	0.190298	0.0284103	2.15577e-06	686	0.104376	0.0418845	0.166868	0.0318278	0.00109387	300	0.253178	0.129154	0.377202	0.0630227	7.49432e-05	TRUE	TRUE
Clostridiaceae_bacterium	choline	Lipid	Phospholipid Metabolism	0.121543	0.0712609	0.171824	0.0256544	2.16166e-06	720	0.12372	0.0673921	0.180048	0.0286908	1.84458e-05	316	0.112859	0.000122381	0.225595	0.0572987	0.0497651	TRUE	TRUE
Clostridium_sp_AM22_11AC	N-formylanthranilic acid	Amino Acid	Tryptophan Metabolism	0.0963718	0.0564993	0.136244	0.0203435	2.16659e-06	473	0.045889	-0.00429933	0.0960773	0.0255411	0.0730351	288	0.183976	0.117752	0.250199	0.0336457	1.02708e-07	TRUE	TRUE
GGB9342_SGB14306	bilirubin degradation product, C16H18N2O5 (1)**	Partially Characterized Molecules	Partially Characterized Molecules	-0.0970479	-0.137204	-0.0568919	0.0204881	2.17133e-06	400	-0.0789923	-0.130985	-0.0270001	0.0264467	0.00300199	213	-0.124149	-0.188018	-0.0602797	0.0324008	0.000170744	TRUE	TRUE
Bacteroides_caccae	cytidine	Nucleotide	Pyrimidine Metabolism, Cytidine containing	-0.118682	-0.167809	-0.069555	0.0250652	2.1913e-06	519	-0.067749	-0.123537	-0.0119615	0.0283971	0.0174074	242	-0.298321	-0.403374	-0.193268	0.0533304	6.20024e-08	TRUE	TRUE
Agathobaculum_butyriciproducens	2-aminophenol	Xenobiotics	Food Component/Plant	0.0966473	0.0566371	0.136657	0.0204137	2.19676e-06	689	0.0933371	0.0476402	0.139034	0.0232741	6.7472e-05	310	0.107686	0.0240575	0.191314	0.0425012	0.011808	TRUE	TRUE
GGB4768_SGB6601	sphinganine	Lipid	Sphingolipid Synthesis	-0.176132	-0.249052	-0.103212	0.0372049	2.20011e-06	76	-0.147278	-0.232161	-0.0623947	0.0426099	0.000964821	57	-0.268714	-0.421612	-0.115816	0.0763253	0.000904935	TRUE	TRUE
GGB9614_SGB15049	glycerophosphoinositol*	Lipid	Phospholipid Metabolism	0.138057	0.0808902	0.195224	0.0291674	2.20928e-06	326	0.082205	0.0124586	0.151951	0.035453	0.0210389	243	0.25504	0.153971	0.356109	0.0513089	1.27636e-06	TRUE	TRUE
Haemophilus_parainfluenzae	2,6-dihydroxybenzoic acid	Xenobiotics	Drug - Topical Agents	0.113743	0.0666058	0.16088	0.0240501	2.25152e-06	295	0.128837	0.0713203	0.186353	0.0292249	1.46966e-05	167	0.082076	-0.00150073	0.165653	0.0423311	0.0542509	TRUE	TRUE
GGB9677_SGB15180	leucine	Amino Acid	Leucine, Isoleucine and Valine Metabolism	-0.100533	-0.142203	-0.0588628	0.0212607	2.26085e-06	341	-0.0830517	-0.138939	-0.0271644	0.0284129	0.00371332	163	-0.122774	-0.186061	-0.0594873	0.0320485	0.000188523	TRUE	TRUE
Bacteroides_ovatus	sulfate*	Xenobiotics	Chemical	0.095113	0.0556866	0.134539	0.0201159	2.26456e-06	609	0.0898503	0.0452174	0.134483	0.022727	8.62831e-05	289	0.114149	0.0290734	0.199225	0.0432244	0.00872793	TRUE	TRUE
Candidatus_Cibiobacter_qucibialis	3-dehydrodeoxycholate	Lipid	Secondary Bile Acid Metabolism	-0.100069	-0.141561	-0.0585783	0.0211694	2.2776e-06	673	-0.0797139	-0.126475	-0.032953	0.0238151	0.000867803	302	-0.176716	-0.267656	-0.085776	0.0462122	0.000160312	TRUE	TRUE
GGB9677_SGB15180	N-propionylmethionine	Amino Acid	Methionine, Cysteine, SAM and Taurine Metabolism	-0.0914564	-0.129378	-0.0535349	0.0193481	2.27979e-06	341	-0.0902598	-0.142638	-0.0378818	0.0266288	0.000792662	163	-0.0927946	-0.148403	-0.0371866	0.02816	0.00122052	TRUE	TRUE
GGB9633_SGB15091	N-acetylglucosamine/N-acetylgalactosamine	Carbohydrate	Aminosugar Metabolism	-0.15198	-0.215007	-0.0889524	0.0321575	2.28859e-06	292	-0.144436	-0.222016	-0.0668555	0.0394178	0.00029545	157	-0.166993	-0.276829	-0.0571567	0.0556052	0.00313819	TRUE	TRUE
Ruminococcaceae_bacterium	hexadecatrienoate (16:3n3)	Lipid	Long Chain Polyunsaturated Fatty Acid (n3 and n6)	-0.0975278	-0.137994	-0.0570615	0.0206465	2.31586e-06	700	-0.0602867	-0.107673	-0.0129008	0.0241351	0.012724	310	-0.199144	-0.27759	-0.120698	0.0398675	9.92304e-07	TRUE	TRUE
Firmicutes_bacterium	1-methyl-beta-carboline-3-carboxylic acid	Xenobiotics	Food Component/Plant	0.127038	0.0743251	0.179751	0.0268949	2.31811e-06	406	0.132399	0.0712661	0.193531	0.0310974	2.59508e-05	209	0.111128	0.00551133	0.216746	0.0535738	0.0393632	TRUE	TRUE
Clostridia_unclassified_SGB15402	cysteinylglycine	Amino Acid	Glutathione Metabolism	-0.0960617	-0.135926	-0.0561972	0.0203394	2.32469e-06	451	-0.10637	-0.15515	-0.0575904	0.0248212	2.23784e-05	168	-0.0749918	-0.145051	-0.00493281	0.035486	0.0360996	TRUE	TRUE
Clostridia_unclassified_SGB15402	docosahexaenoate (DHA; 22:6n3)	Lipid	Long Chain Polyunsaturated Fatty Acid (n3 and n6)	-0.11493	-0.162631	-0.0672292	0.0243375	2.3316e-06	451	-0.0948226	-0.150826	-0.0388191	0.0284969	0.000948936	168	-0.169125	-0.261491	-0.0767599	0.0467846	0.000399958	TRUE	TRUE
Ruthenibacterium_lactatiformans	13-HODE + 9-HODE	Lipid	Fatty Acid, Monohydroxy	-0.103704	-0.146764	-0.0606442	0.0219698	2.35496e-06	716	-0.0720751	-0.125493	-0.0186571	0.0272084	0.0082533	317	-0.162963	-0.236237	-0.0896888	0.0372423	1.6525e-05	TRUE	TRUE
Roseburia_intestinalis	cholesterol	Lipid	Sterol	0.0863038	0.0504681	0.12214	0.0182839	2.35589e-06	551	0.0889116	0.0460813	0.131742	0.0218045	5.22869e-05	241	0.0801269	0.0140215	0.146232	0.0335578	0.0177424	TRUE	TRUE
Clostridium_sp_AM33_3	2'-deoxycytidine	Nucleotide	Pyrimidine Metabolism, Cytidine containing	0.146264	0.0855117	0.207016	0.0309966	2.37342e-06	365	0.12354	0.0527855	0.194295	0.03598	0.000665105	265	0.211675	0.0914786	0.331872	0.0610449	0.000614505	TRUE	TRUE
Anaerostipes_hadrus	25-hydroxycholesterol sulfate	Lipid	Sterol	0.108167	0.0632349	0.153099	0.022925	2.3782e-06	717	0.0981484	0.0471414	0.149155	0.0259805	0.000171556	318	0.143403	0.0475412	0.239266	0.0487235	0.00349697	TRUE	TRUE
Lachnospiraceae_bacterium	hyocholate	Lipid	Secondary Bile Acid Metabolism	-0.173701	-0.245861	-0.101541	0.036817	2.38224e-06	726	-0.16669	-0.249844	-0.0835361	0.0423555	9.10929e-05	318	-0.195372	-0.341887	-0.0488573	0.0744684	0.00913225	TRUE	TRUE
GGB9347_SGB14313	citrulline	Amino Acid	Urea cycle; Arginine and Proline Metabolism	-0.107907	-0.152745	-0.0630688	0.0228771	2.39563e-06	268	-0.103524	-0.161359	-0.0456899	0.0293742	0.00050091	156	-0.114664	-0.18671	-0.0426173	0.036472	0.00201663	TRUE	TRUE
Eubacterium_sp_AM28_29	cysteine	Amino Acid	Methionine, Cysteine, SAM and Taurine Metabolism	0.128655	0.0751885	0.182121	0.0272793	2.40277e-06	220	0.113685	0.0492682	0.178101	0.0326845	0.000611628	117	0.163026	0.0649357	0.261116	0.0495249	0.00133206	TRUE	TRUE
GGB9633_SGB15091	maltose	Carbohydrate	Glycogen Metabolism	-0.134231	-0.190021	-0.0784412	0.0284648	2.40896e-06	292	-0.132815	-0.199848	-0.0657811	0.0340592	0.00012009	157	-0.137513	-0.239907	-0.0351186	0.0518376	0.00888771	TRUE	TRUE
GGB4566_SGB6305	2'-deoxycytidine	Nucleotide	Pyrimidine Metabolism, Cytidine containing	-0.160864	-0.227725	-0.0940035	0.0341134	2.4102e-06	137	-0.178583	-0.270704	-0.0864619	0.0465832	0.000216825	97	-0.140373	-0.239812	-0.0409351	0.0500953	0.00629471	TRUE	TRUE
Agathobaculum_butyriciproducens	biliverdin	Cofactors and Vitamins	Hemoglobin and Porphyrin Metabolism	0.106682	0.0623314	0.151033	0.0226285	2.4228e-06	689	0.103584	0.052448	0.154721	0.0260446	7.71636e-05	310	0.116222	0.0262906	0.206154	0.0457048	0.011516	TRUE	TRUE
Prevotella_copri_clade_A	glucuronate	Carbohydrate	Aminosugar Metabolism	0.124578	0.0727708	0.176385	0.0264326	2.44053e-06	171	0.0641994	-0.00552895	0.133928	0.0353231	0.0709452	104	0.201412	0.122385	0.28044	0.0398471	1.99579e-06	TRUE	TRUE
Blautia_massiliensis	pheophorbide A	Xenobiotics	Food Component/Plant	-0.0927862	-0.131379	-0.0541932	0.0196906	2.45061e-06	670	-0.0970469	-0.141551	-0.0525427	0.0226656	2.12957e-05	303	-0.079676	-0.157915	-0.00143752	0.0397584	0.0459865	TRUE	TRUE
Fusicatenibacter_saccharivorans	hexadecadienoate (16:2n6)	Lipid	Long Chain Polyunsaturated Fatty Acid (n3 and n6)	0.123889	0.0723443	0.175433	0.0262986	2.46691e-06	702	0.122645	0.0651393	0.18015	0.0292893	3.18443e-05	314	0.129063	0.0115219	0.246605	0.0597394	0.0315375	TRUE	TRUE
Blautia_SGB4831	2-hydroxy-4-(methylthio)butanoic acid	Amino Acid	Methionine, Cysteine, SAM and Taurine Metabolism	0.120135	0.0701445	0.170126	0.0255061	2.47628e-06	553	0.0986778	0.0371472	0.160208	0.0313249	0.00172925	257	0.162348	0.075826	0.248871	0.0439362	0.000270076	TRUE	TRUE
Clostridiaceae_bacterium	3-methylhistidine	Amino Acid	Histidine Metabolism	0.104405	0.0609529	0.147858	0.02217	2.48556e-06	720	0.0817607	0.0322528	0.131269	0.0252171	0.00124211	316	0.181486	0.0899469	0.273025	0.0465249	0.000117523	TRUE	TRUE
GGB9347_SGB14313	glycerophosphoglycerol	Lipid	Glycerolipid Metabolism	-0.1075	-0.152241	-0.0627595	0.0228274	2.48608e-06	268	-0.0668061	-0.128094	-0.00551866	0.0311279	0.0327832	156	-0.154849	-0.221176	-0.0885221	0.0335766	8.80666e-06	TRUE	TRUE
Bifidobacterium_adolescentis	25-hydroxycholesterol sulfate	Lipid	Sterol	-0.0830072	-0.117555	-0.0484591	0.0176269	2.48797e-06	510	-0.0510392	-0.0904907	-0.0115878	0.0200808	0.0113296	236	-0.190354	-0.262849	-0.117859	0.0367974	5.00212e-07	TRUE	TRUE
Clostridia_unclassified_SGB15402	cystine	Amino Acid	Methionine, Cysteine, SAM and Taurine Metabolism	-0.106976	-0.151502	-0.0624508	0.0227176	2.4897e-06	451	-0.0726882	-0.124249	-0.0211276	0.0262361	0.00583143	168	-0.209712	-0.299371	-0.120053	0.0454137	7.99914e-06	TRUE	TRUE
Clostridiaceae_bacterium	hexadecadienoate (16:2n6)	Lipid	Long Chain Polyunsaturated Fatty Acid (n3 and n6)	0.123882	0.0723078	0.175457	0.026314	2.50347e-06	720	0.123934	0.065417	0.18245	0.0298057	3.59945e-05	316	0.123701	0.0134635	0.233938	0.0560286	0.0279895	TRUE	TRUE
Firmicutes_bacterium	spermidine	Amino Acid	Polyamine Metabolism	-0.123743	-0.17526	-0.0722258	0.0262847	2.50411e-06	406	-0.0832318	-0.144156	-0.0223072	0.0309916	0.00754182	209	-0.227558	-0.325366	-0.129751	0.0496122	7.88028e-06	TRUE	TRUE
Candidatus_Woodwardibium_gallinarum	maltose	Carbohydrate	Glycogen Metabolism	-0.227286	-0.321924	-0.132648	0.0482858	2.51262e-06	115	-0.206494	-0.318201	-0.0947879	0.0563891	0.000386956	58	-0.284437	-0.471646	-0.0972282	0.0934891	0.00364543	TRUE	TRUE
GGB9707_SGB15229	glycerol	Lipid	Glycerolipid Metabolism	0.137659	0.0803211	0.194998	0.0292548	2.53196e-06	464	0.150111	0.0856456	0.214577	0.0328052	6.12053e-06	250	0.0892949	-0.0380424	0.216632	0.0646534	0.168497	TRUE	TRUE
Blautia_wexlerae	N-propionylmethionine	Amino Acid	Methionine, Cysteine, SAM and Taurine Metabolism	0.107602	0.0627823	0.152423	0.0228678	2.53357e-06	725	0.0750236	0.0195276	0.13052	0.0282675	0.00814006	318	0.169304	0.0927662	0.245842	0.0389017	1.86779e-05	TRUE	TRUE
Clostridium_phoceensis	theanine	Xenobiotics	Food Component/Plant	-0.100399	-0.142225	-0.0585735	0.0213401	2.54201e-06	670	-0.0925718	-0.141821	-0.043322	0.0250824	0.000241986	308	-0.120918	-0.200826	-0.0410093	0.0406097	0.00314544	TRUE	TRUE
Dorea_sp_AF24_7LB	hyocholate	Lipid	Secondary Bile Acid Metabolism	0.109714	0.0640075	0.15542	0.02332	2.54227e-06	564	0.119045	0.0666171	0.171473	0.026692	9.92771e-06	246	0.0796227	-0.0147895	0.174035	0.0479325	0.0979931	TRUE	TRUE
GGB9633_SGB15091	N-acetylneuraminate	Carbohydrate	Aminosugar Metabolism	-0.145843	-0.206626	-0.085059	0.0310126	2.56761e-06	292	-0.17304	-0.248828	-0.0972509	0.0385075	1.019e-05	157	-0.0956409	-0.198983	0.00770083	0.0523173	0.0697353	TRUE	TRUE
GGB9633_SGB15091	ribulose/xylulose	Carbohydrate	Pentose Metabolism	-0.126955	-0.179884	-0.0740255	0.0270053	2.58746e-06	292	-0.102594	-0.170605	-0.0345826	0.0345559	0.00324115	157	-0.165176	-0.250674	-0.079678	0.0432839	0.00019907	TRUE	TRUE
Faecalibacterium_prausnitzii	N2-acetyllysine	Amino Acid	Lysine Metabolism	0.108985	0.0635452	0.154424	0.0231839	2.59037e-06	716	0.068163	0.0188571	0.117469	0.025114	0.00680749	315	0.34436	0.225708	0.463012	0.0603045	2.65295e-08	TRUE	TRUE
Clostridiaceae_bacterium	sphingosine	Lipid	Sphingosines	0.111489	0.0650032	0.157975	0.0237176	2.59299e-06	720	0.109169	0.0568108	0.161527	0.0266689	4.73697e-05	316	0.120265	0.0182096	0.22232	0.0518699	0.0210662	TRUE	TRUE
GGB9342_SGB14306	2-hydroxylignocerate*	Lipid	Fatty Acid, Monohydroxy	0.105425	0.0614647	0.149384	0.0224289	2.59669e-06	400	0.11287	0.056036	0.169704	0.0289094	0.000111217	213	0.0941669	0.0240929	0.164241	0.0355486	0.00872501	TRUE	TRUE
Blautia_hydrogenotrophica	25-hydroxycholesterol sulfate	Lipid	Sterol	0.125155	0.0729624	0.177348	0.0266295	2.60321e-06	228	0.123071	0.0654842	0.180657	0.0292247	3.71122e-05	67	0.135353	0.00629687	0.26441	0.0646393	0.0403671	TRUE	TRUE
Akkermansia_muciniphila	anthranilate	Amino Acid	Tryptophan Metabolism	-0.0672477	-0.095293	-0.0392025	0.014309	2.60589e-06	550	-0.0515153	-0.0856727	-0.0173579	0.0173891	0.00318501	237	-0.100241	-0.149851	-0.0506305	0.025182	9.20496e-05	TRUE	TRUE
Clostridiaceae_bacterium	D-urobilin	Cofactors and Vitamins	Hemoglobin and Porphyrin Metabolism	0.113875	0.0663815	0.161368	0.0242316	2.60899e-06	720	0.101218	0.045115	0.157321	0.0285763	0.000422849	316	0.146265	0.0563198	0.23621	0.0457149	0.00152128	TRUE	TRUE
Alistipes_communis	sphingosine	Lipid	Sphingosines	-0.0933535	-0.132293	-0.0544139	0.0198675	2.61695e-06	611	-0.0815876	-0.124454	-0.0387212	0.0218276	0.000203313	284	-0.150178	-0.2446	-0.0557561	0.0479694	0.00192979	TRUE	TRUE
Blautia_stercoris	3-hydroxyoleate*	Lipid	Fatty Acid, Monohydroxy	-0.150109	-0.212723	-0.0874942	0.0319468	2.61812e-06	171	-0.130082	-0.198211	-0.0619522	0.0345131	0.000227421	61	-0.269951	-0.43883	-0.101073	0.0844267	0.00228666	TRUE	TRUE
Ruminococcaceae_unclassified_SGB15233	3-dehydrodeoxycholate	Lipid	Secondary Bile Acid Metabolism	-0.103523	-0.146717	-0.0603282	0.0220385	2.63534e-06	414	-0.101982	-0.155002	-0.0489616	0.0269723	0.000182751	218	-0.106618	-0.181961	-0.0312759	0.0382263	0.00576379	TRUE	TRUE
Eubacterium_ramulus	stachydrine	Xenobiotics	Food Component/Plant	0.10124	0.0589937	0.143487	0.0215549	2.64172e-06	622	0.0794978	0.0293658	0.12963	0.0255282	0.00193279	283	0.155239	0.0760491	0.23443	0.0402305	0.000141741	TRUE	TRUE
GGB9342_SGB14306	choline	Lipid	Phospholipid Metabolism	-0.11081	-0.157075	-0.0645448	0.0236052	2.67505e-06	400	-0.0686233	-0.126187	-0.0110593	0.0292809	0.0195937	213	-0.189122	-0.267763	-0.110482	0.0398943	3.94945e-06	TRUE	TRUE
Faecalibacillus_intestinalis	octadecanedioate (C18-DC)	Lipid	Fatty Acid, Dicarboxylate	-0.0935537	-0.132616	-0.0544916	0.01993	2.67776e-06	610	-0.0869885	-0.136264	-0.0377129	0.0250911	0.000564068	289	-0.104777	-0.169346	-0.0402073	0.0328057	0.00159657	TRUE	TRUE
Alistipes_shahii	ribulose/xylulose	Carbohydrate	Pentose Metabolism	-0.103074	-0.146115	-0.0600328	0.0219602	2.68341e-06	561	-0.0666048	-0.113597	-0.0196124	0.0239243	0.0055537	260	-0.298217	-0.407195	-0.18924	0.0553419	1.62607e-07	TRUE	TRUE
GGB3293_SGB4348	sphingosine	Lipid	Sphingosines	-0.113668	-0.16114	-0.0661961	0.0242209	2.6925e-06	236	-0.0804551	-0.135717	-0.0251935	0.02805	0.00451562	83	-0.211016	-0.306548	-0.115485	0.0480223	3.48602e-05	TRUE	TRUE
Ruminococcaceae_bacterium_D5	biotin	Cofactors and Vitamins	Biotin Metabolism	0.108677	0.0632889	0.154064	0.0231574	2.69295e-06	279	0.0696939	0.00896704	0.130421	0.0308488	0.0247398	168	0.159004	0.0898034	0.228205	0.0350514	1.11705e-05	TRUE	TRUE
Anaerotignum_faecicola	docosapentaenoate (n3 DPA; 22:5n3)	Lipid	Long Chain Polyunsaturated Fatty Acid (n3 and n6)	0.116183	0.0676534	0.164713	0.0247607	2.70205e-06	354	0.0600201	-9.23738e-05	0.120133	0.030565	0.0503666	217	0.223408	0.140167	0.306648	0.0422323	3.04678e-07	TRUE	TRUE
Clostridium_leptum	cholesterol sulfate	Lipid	Sterol	0.0938389	0.0546323	0.133045	0.0200037	2.71782e-06	684	0.0910266	0.0435296	0.138524	0.0241907	0.000182527	283	0.0999204	0.0298972	0.169944	0.0355735	0.00533728	TRUE	TRUE
Ruthenibacterium_lactatiformans	5-hydroxylysine	Amino Acid	Lysine Metabolism	-0.0867702	-0.123036	-0.0505046	0.0185032	2.73913e-06	716	-0.0737998	-0.120419	-0.027181	0.0237453	0.00196271	317	-0.106821	-0.164908	-0.0487337	0.0295234	0.00034668	TRUE	TRUE
Blautia_wexlerae	mannose	Carbohydrate	Fructose, Mannose and Galactose Metabolism	0.124883	0.0726709	0.177094	0.0266391	2.75969e-06	725	0.0603993	0.000175417	0.120623	0.0306757	0.0493412	318	0.322677	0.216974	0.42838	0.0537251	5.31572e-09	TRUE	TRUE
Clostridium_sp_AM49_4BH	biotin	Cofactors and Vitamins	Biotin Metabolism	-0.0946561	-0.134232	-0.0550804	0.0201921	2.76176e-06	439	-0.0967972	-0.144701	-0.0488936	0.0243735	8.43646e-05	232	-0.0899717	-0.161005	-0.0189378	0.0360525	0.0133609	TRUE	TRUE
Clostridia_unclassified_SGB66170	N6,N6,N6-trimethyllysine	Amino Acid	Lysine Metabolism	-0.11085	-0.157216	-0.0644834	0.0236568	2.7893e-06	394	-0.0879834	-0.141686	-0.034281	0.0273153	0.00139108	142	-0.179473	-0.273021	-0.0859252	0.0473197	0.000222656	TRUE	TRUE
GGB9787_SGB15410	gamma-glutamylmethionine	Peptide	Gamma-glutamyl Amino Acid	-0.134009	-0.19007	-0.0779485	0.028603	2.79749e-06	412	-0.0702968	-0.141611	0.00101767	0.0362784	0.053373	205	-0.238679	-0.330361	-0.146998	0.0464994	6.73521e-07	TRUE	TRUE
GGB9787_SGB15410	N6-acetyllysine	Amino Acid	Lysine Metabolism	-0.138001	-0.195738	-0.0802652	0.0294578	2.80351e-06	412	-0.0767779	-0.150778	-0.00277749	0.0376448	0.04205	205	-0.234709	-0.327992	-0.141425	0.0473123	1.51848e-06	TRUE	TRUE
Clostridia_bacterium	N-acetylglutamine	Amino Acid	Glutamate Metabolism	-0.144704	-0.205251	-0.0841571	0.0308919	2.81047e-06	722	-0.150037	-0.224559	-0.0755158	0.037958	8.49334e-05	316	-0.134243	-0.238842	-0.0296437	0.0531628	0.0120734	TRUE	TRUE
Enterocloster_citroniae	D-urobilin	Cofactors and Vitamins	Hemoglobin and Porphyrin Metabolism	0.156831	0.0911982	0.222464	0.0334868	2.82196e-06	222	0.115472	0.0265112	0.204433	0.0451406	0.0112073	161	0.207445	0.108825	0.306065	0.0499367	5.38265e-05	TRUE	TRUE
Clostridia_unclassified_SGB15402	2'-deoxycytidine	Nucleotide	Pyrimidine Metabolism, Cytidine containing	-0.119251	-0.169162	-0.0693398	0.0254653	2.82877e-06	451	-0.123407	-0.181329	-0.0654852	0.029473	3.40716e-05	168	-0.10701	-0.206871	-0.00714883	0.0505812	0.0359083	TRUE	TRUE
Bacteroides_xylanisolvens	o-Tyrosine	Amino Acid	Tyrosine Metabolism	0.0933121	0.0542547	0.13237	0.0199276	2.83326e-06	456	0.0915452	0.0459774	0.137113	0.0231875	9.14768e-05	197	0.0983042	0.0214384	0.17517	0.0389758	0.0124785	TRUE	TRUE
GGB9347_SGB14313	N-acetylglucosamine/N-acetylgalactosamine	Carbohydrate	Aminosugar Metabolism	-0.126443	-0.179371	-0.0735146	0.0270048	2.83751e-06	268	-0.116241	-0.183729	-0.0487527	0.0342772	0.000803493	156	-0.143138	-0.229753	-0.0565226	0.0438472	0.00136274	TRUE	TRUE
Bacilli_unclassified_SGB6571	biotin	Cofactors and Vitamins	Biotin Metabolism	0.135036	0.0785042	0.191568	0.0288434	2.84498e-06	149	0.0983	0.00204384	0.194556	0.0487096	0.0463866	129	0.154873	0.0840496	0.225697	0.0357935	3.63559e-05	TRUE	TRUE
Faecalibacillus_intestinalis	glycodeoxycholate	Lipid	Secondary Bile Acid Metabolism	0.095459	0.0554837	0.135434	0.0203959	2.86462e-06	610	0.103518	0.0548255	0.152211	0.0247943	3.41779e-05	289	0.0785918	0.00799166	0.149192	0.0358698	0.0292658	TRUE	TRUE
Clostridium_sp_AM22_11AC	3-methylhistidine	Amino Acid	Histidine Metabolism	0.0936777	0.0544443	0.132911	0.0200174	2.87139e-06	473	0.0664857	0.0193617	0.11361	0.0239816	0.00578852	288	0.156145	0.084602	0.227689	0.0363484	2.39596e-05	TRUE	TRUE
Roseburia_inulinivorans	sphingosine	Lipid	Sphingosines	0.0833395	0.0484333	0.118246	0.0178096	2.8762e-06	633	0.0715214	0.0298983	0.113144	0.021196	0.000785802	292	0.111719	0.0470734	0.176364	0.0328457	0.000768072	TRUE	TRUE
Faecalibacterium_SGB15346	N6,N6,N6-trimethyllysine	Amino Acid	Lysine Metabolism	0.0918314	0.0533684	0.130294	0.0196243	2.87624e-06	606	0.0863007	0.0440478	0.128554	0.0215149	6.80915e-05	282	0.119217	0.0249773	0.213457	0.0478754	0.0133588	TRUE	TRUE
Bifidobacterium_longum	phosphate	Energy	Oxidative Phosphorylation	-0.0896105	-0.127145	-0.0520755	0.0191508	2.88006e-06	621	-0.0722837	-0.117311	-0.0272561	0.0229289	0.00169773	281	-0.129583	-0.198136	-0.0610288	0.0348259	0.000241558	TRUE	TRUE
GGB9705_SGB15225	carnitine	Lipid	Carnitine Metabolism	-0.128286	-0.182033	-0.0745395	0.0274223	2.89438e-06	407	-0.129301	-0.1989	-0.0597024	0.0354045	0.000294568	248	-0.126764	-0.212154	-0.0413737	0.0433538	0.00378436	TRUE	TRUE
Oscillibacter_sp_ER4	cytidine	Nucleotide	Pyrimidine Metabolism, Cytidine containing	0.100973	0.0586389	0.143307	0.0215995	2.94253e-06	586	0.104668	0.0566402	0.152695	0.0244535	2.18707e-05	290	0.0878596	-0.00281729	0.178537	0.0460708	0.0575453	TRUE	TRUE
Clostridia_unclassified_SGB15402	octadecanedioate (C18-DC)	Lipid	Fatty Acid, Dicarboxylate	0.114172	0.0662997	0.162044	0.024425	2.94836e-06	451	0.114628	0.0586495	0.170607	0.0284843	6.71393e-05	168	0.112904	0.0191791	0.206628	0.0474731	0.018634	TRUE	TRUE
GGB9615_SGB15053	pyruvate	Carbohydrate	Glycolysis, Gluconeogenesis, and Pyruvate Metabolism	-0.0940236	-0.133472	-0.0545751	0.0201271	2.99033e-06	533	-0.090716	-0.138385	-0.0430471	0.024266	0.000206439	283	-0.101316	-0.172241	-0.0303913	0.0360315	0.00535195	TRUE	TRUE
Faecalibacillus_intestinalis	cholesterol sulfate	Lipid	Sterol	0.0954232	0.0553789	0.135468	0.0204312	3.00507e-06	610	0.104084	0.0573289	0.150839	0.0238076	1.45052e-05	289	0.0712197	-0.00711574	0.149555	0.0397998	0.0746161	TRUE	TRUE
Intestinimonas_massiliensis	inosine	Nucleotide	Purine Metabolism, (Hypo)Xanthine/Inosine containing	-0.103936	-0.147557	-0.0603144	0.0222562	3.0125e-06	365	-0.078999	-0.13505	-0.0229478	0.028503	0.00586854	213	-0.142891	-0.213116	-0.0726665	0.035625	8.4352e-05	TRUE	TRUE
GGB9342_SGB14306	myo-inositol	Lipid	Inositol Metabolism	-0.102593	-0.145664	-0.0595232	0.021975	3.032e-06	400	-0.0690374	-0.127318	-0.0107573	0.0296451	0.0203944	213	-0.143521	-0.208057	-0.0789838	0.0327396	1.85324e-05	TRUE	TRUE
Fusicatenibacter_saccharivorans	leucine	Amino Acid	Leucine, Isoleucine and Valine Metabolism	0.111161	0.0644815	0.157841	0.0238167	3.05082e-06	702	0.0935673	0.0381992	0.148935	0.0282007	0.000958172	314	0.154924	0.0674135	0.242435	0.0444765	0.000581062	TRUE	TRUE
Clostridium_fessum	gamma-tocopherol/beta-tocopherol	Cofactors and Vitamins	Tocopherol Metabolism	-0.109854	-0.15599	-0.0637188	0.023539	3.0576e-06	575	-0.113902	-0.165369	-0.0624357	0.0262035	1.6437e-05	296	-0.0929327	-0.198374	0.0125083	0.0535767	0.0838754	TRUE	TRUE
Blautia_SGB4805	1,7-dimethylurate	Xenobiotics	Xanthine Metabolism	-0.111893	-0.158893	-0.0648935	0.0239799	3.06925e-06	617	-0.109395	-0.164399	-0.0543901	0.0280089	0.000104453	288	-0.118752	-0.210094	-0.0274102	0.0464073	0.0110277	TRUE	TRUE
Alistipes_ihumii	choline	Lipid	Phospholipid Metabolism	-0.106118	-0.1507	-0.0615354	0.0227466	3.08279e-06	486	-0.11401	-0.164808	-0.0632112	0.0258534	1.2795e-05	244	-0.0790748	-0.173344	0.0151944	0.0478579	0.0997935	TRUE	TRUE
Ruminococcaceae_unclassified_SGB15234	spermidine	Amino Acid	Polyamine Metabolism	-0.0954951	-0.135626	-0.055364	0.0204754	3.10291e-06	435	-0.0603416	-0.111482	-0.00920086	0.0260199	0.0208631	224	-0.152665	-0.218055	-0.0872742	0.0331821	7.1281e-06	TRUE	TRUE
Blautia_SGB4805	2,6-dihydroxybenzoic acid	Xenobiotics	Drug - Topical Agents	-0.107972	-0.153353	-0.0625904	0.0231541	3.11373e-06	617	-0.100156	-0.151302	-0.0490111	0.0260438	0.000132974	288	-0.137443	-0.236988	-0.0378981	0.050575	0.00698389	TRUE	TRUE
Clostridia_bacterium	anserine	Amino Acid	Histidine Metabolism	-0.136874	-0.194404	-0.0793445	0.0293525	3.11446e-06	722	-0.116009	-0.186695	-0.0453223	0.0360045	0.00133091	316	-0.178225	-0.277949	-0.0785009	0.050685	0.000508459	TRUE	TRUE
Clostridia_unclassified_SGB14844	3-methylglutarate/2-methylglutarate	Lipid	Fatty Acid, Dicarboxylate	0.099815	0.0578599	0.14177	0.0214061	3.11745e-06	410	0.0873364	0.0391828	0.13549	0.0244959	0.000408497	150	0.140131	0.0531271	0.227135	0.04403	0.00179004	TRUE	TRUE
Lachnospiraceae_bacterium	4-imidazoleacetate	Amino Acid	Histidine Metabolism	-0.171612	-0.243766	-0.099458	0.0368141	3.13772e-06	726	-0.157894	-0.240564	-0.0752246	0.0421088	0.000191361	318	-0.216102	-0.365303	-0.0669011	0.0758336	0.0047048	TRUE	TRUE
Akkermansia_muciniphila	1,7-dimethylurate	Xenobiotics	Xanthine Metabolism	-0.0744974	-0.105832	-0.0431627	0.0159874	3.16585e-06	550	-0.0499903	-0.0889463	-0.0110343	0.0198321	0.0119971	237	-0.119983	-0.173211	-0.066755	0.0270183	1.40039e-05	TRUE	TRUE
Methanobrevibacter_smithii	arabinose	Carbohydrate	Pentose Metabolism	-0.11509	-0.163501	-0.0666804	0.0246995	3.16772e-06	341	-0.092831	-0.14588	-0.0397825	0.0269697	0.000650274	138	-0.230858	-0.352481	-0.109236	0.0615053	0.000259617	TRUE	TRUE
Fusicatenibacter_saccharivorans	docosahexaenoate (DHA; 22:6n3)	Lipid	Long Chain Polyunsaturated Fatty Acid (n3 and n6)	0.116579	0.0675371	0.165622	0.025022	3.17637e-06	702	0.11592	0.0603874	0.171453	0.0282847	4.6518e-05	314	0.118952	0.0133617	0.224542	0.0536652	0.0273878	TRUE	TRUE
Escherichia_coli	glycerophosphoinositol*	Lipid	Phospholipid Metabolism	-0.0617625	-0.0877465	-0.0357785	0.0132574	3.18169e-06	545	-0.0629766	-0.0922434	-0.0337098	0.0148991	2.78232e-05	202	-0.0571462	-0.114432	0.000139814	0.0290521	0.0505926	TRUE	TRUE
Clostridiales_bacterium_KLE1615	argininate*	Amino Acid	Urea cycle; Arginine and Proline Metabolism	0.0922095	0.053409	0.13101	0.0197965	3.19514e-06	621	0.079253	0.0356105	0.122895	0.0222235	0.00039033	307	0.142	0.0562745	0.227726	0.0435654	0.00124802	TRUE	TRUE
GGB9186_SGB14125	diethyl phosphate	Xenobiotics	Chemical	0.181182	0.10494	0.257424	0.0388996	3.19786e-06	185	0.218979	0.125373	0.312584	0.0474448	7.46044e-06	112	0.103667	-0.0309707	0.238304	0.0679448	0.130024	TRUE	TRUE
Roseburia_inulinivorans	suberate (C8-DC)	Lipid	Fatty Acid, Dicarboxylate	-0.0851755	-0.121022	-0.0493287	0.0182895	3.20751e-06	633	-0.0777397	-0.121481	-0.0339986	0.0222746	0.000516865	292	-0.100563	-0.163627	-0.0374985	0.0320424	0.0018763	TRUE	TRUE
Fusicatenibacter_saccharivorans	maltose	Carbohydrate	Glycogen Metabolism	0.116696	0.0675815	0.165811	0.0250589	3.21056e-06	702	0.110054	0.0563058	0.163802	0.0273756	6.45171e-05	314	0.151034	0.0285672	0.273501	0.0622426	0.0158316	TRUE	TRUE
GGB9699_SGB15216	ribulose/xylulose	Carbohydrate	Pentose Metabolism	-0.0979469	-0.139182	-0.0567121	0.0210386	3.2305e-06	636	-0.0844163	-0.132768	-0.0360646	0.0246226	0.000647287	295	-0.134542	-0.214237	-0.054848	0.0404938	0.00100664	TRUE	TRUE
Alistipes_communis	3-dehydrodeoxycholate	Lipid	Secondary Bile Acid Metabolism	-0.0920432	-0.130793	-0.0532929	0.0197709	3.23218e-06	611	-0.0700979	-0.112446	-0.0277492	0.021564	0.00122116	284	-0.207783	-0.305261	-0.110304	0.0495221	3.67166e-05	TRUE	TRUE
GGB9615_SGB15053	methylphosphate	Nucleotide	Purine and Pyrimidine Metabolism	0.101785	0.0589281	0.144641	0.0218659	3.24081e-06	533	0.0627667	0.011448	0.114085	0.0261239	0.0166212	283	0.193079	0.114421	0.271737	0.0399603	2.27585e-06	TRUE	TRUE
GGB9787_SGB15410	branched chain 14:0 dicarboxylic acid**	Lipid	Fatty Acid, Dicarboxylate	-0.133933	-0.190325	-0.0775397	0.0287724	3.24142e-06	412	-0.10822	-0.17509	-0.0413494	0.0340177	0.00157921	205	-0.198563	-0.304899	-0.0922267	0.0539324	0.00029802	TRUE	TRUE
Fusicatenibacter_saccharivorans	N-formylphenylalanine	Amino Acid	Tyrosine Metabolism	0.118799	0.0687739	0.168824	0.0255235	3.24769e-06	702	0.128689	0.0717343	0.185644	0.029009	1.06447e-05	314	0.0849018	-0.0207658	0.190569	0.0537045	0.114973	TRUE	TRUE
Intestinimonas_massiliensis	3-methylhistidine	Amino Acid	Histidine Metabolism	-0.0911429	-0.129526	-0.0527602	0.0195834	3.25409e-06	365	-0.0687643	-0.118786	-0.0187422	0.0254371	0.00720224	213	-0.123709	-0.184197	-0.0632212	0.0306856	7.77757e-05	TRUE	TRUE
Dorea_sp_AF36_15AT	isohyodeoxycholate	Lipid	Secondary Bile Acid Metabolism	0.131486	0.0761049	0.186866	0.028256	3.26557e-06	686	0.139796	0.0775258	0.202066	0.031715	1.2131e-05	300	0.0995001	-0.0229443	0.221944	0.0622199	0.110858	TRUE	TRUE
Prevotella_copri_clade_A	2'-deoxycytidine	Nucleotide	Pyrimidine Metabolism, Cytidine containing	0.121926	0.0705638	0.173288	0.0262056	3.27675e-06	171	0.121173	0.0487494	0.193596	0.0366883	0.00117345	104	0.12271	0.0484492	0.196972	0.0374439	0.00148037	TRUE	TRUE
Clostridiales_bacterium_KLE1615	glycerol	Lipid	Glycerolipid Metabolism	0.0957241	0.0553955	0.136053	0.0205762	3.28445e-06	621	0.0750824	0.0306087	0.119556	0.0226468	0.000969184	307	0.193372	0.0964474	0.290297	0.0492568	0.000107137	TRUE	TRUE
Clostridium_fessum	cytidine	Nucleotide	Pyrimidine Metabolism, Cytidine containing	0.114534	0.0662795	0.162788	0.0246201	3.28641e-06	575	0.107503	0.05393	0.161075	0.0272759	9.17032e-05	296	0.145457	0.0328834	0.258031	0.0572011	0.0115115	TRUE	TRUE
Lachnospiraceae_bacterium	glycerol 3-phosphate	Lipid	Glycerolipid Metabolism	0.179214	0.103706	0.254721	0.0385249	3.2891e-06	726	0.169995	0.0821004	0.257889	0.0447701	0.000158766	318	0.205516	0.0567313	0.354301	0.0756221	0.0069406	TRUE	TRUE
GGB9176_SGB14114	3-methylhistidine	Amino Acid	Histidine Metabolism	-0.111759	-0.158856	-0.0646617	0.0240296	3.30519e-06	213	-0.129528	-0.190097	-0.0689588	0.0307267	3.71877e-05	116	-0.0837799	-0.160154	-0.00740618	0.0385569	0.0319282	TRUE	TRUE
Parabacteroides_goldsteinii	3-methylhistidine	Amino Acid	Histidine Metabolism	-0.137455	-0.195393	-0.079516	0.0295611	3.32171e-06	180	-0.129947	-0.200757	-0.059137	0.035884	0.000384483	81	-0.153309	-0.257083	-0.0495345	0.0521462	0.0043464	TRUE	TRUE
GGB2980_SGB3962	biotin	Cofactors and Vitamins	Biotin Metabolism	0.119686	0.0692366	0.170135	0.0257399	3.32226e-06	425	0.117434	0.0640022	0.170866	0.0271838	1.98637e-05	91	0.139209	-0.0198083	0.298226	0.0800418	0.0855945	TRUE	TRUE
GGB9677_SGB15180	deoxycholate	Lipid	Secondary Bile Acid Metabolism	-0.0926649	-0.131735	-0.0535946	0.0199342	3.34294e-06	341	-0.0915208	-0.138532	-0.0445091	0.0239006	0.000156445	163	-0.0952798	-0.166631	-0.0239281	0.0361326	0.00920096	TRUE	TRUE
Alistipes_onderdonkii	cytidine	Nucleotide	Pyrimidine Metabolism, Cytidine containing	-0.0831178	-0.118164	-0.0480717	0.017881	3.34533e-06	599	-0.05969	-0.100804	-0.0185759	0.0209345	0.00450847	275	-0.146317	-0.214006	-0.0786271	0.0343836	2.88766e-05	TRUE	TRUE
Roseburia_inulinivorans	2'-deoxycytidine	Nucleotide	Pyrimidine Metabolism, Cytidine containing	0.0866296	0.0501025	0.123157	0.0186366	3.346e-06	633	0.10356	0.0590625	0.148057	0.0226596	5.8913e-06	292	0.0512347	-0.0132493	0.115719	0.0327637	0.118979	TRUE	TRUE
Ruminococcaceae_unclassified_SGB15236	octadecanedioate (C18-DC)	Lipid	Fatty Acid, Dicarboxylate	0.0938647	0.0542844	0.133445	0.0201944	3.35073e-06	519	0.0874349	0.0405121	0.134358	0.0238847	0.00027904	249	0.109985	0.0354985	0.184471	0.0378184	0.00398484	TRUE	TRUE
Faecalicatena_fissicatena	branched chain 14:0 dicarboxylic acid**	Lipid	Fatty Acid, Dicarboxylate	0.0872397	0.0504408	0.124039	0.0187753	3.37586e-06	548	0.0790448	0.0378004	0.120289	0.0209969	0.000185355	270	0.119934	0.0373634	0.202505	0.0419391	0.00457772	TRUE	TRUE
Firmicutes_bacterium_AF16_15	inosine	Nucleotide	Purine Metabolism, (Hypo)Xanthine/Inosine containing	0.0944698	0.0546191	0.134321	0.0203324	3.37983e-06	658	0.0783185	0.0290576	0.127579	0.0250873	0.00187714	297	0.125387	0.0570782	0.193696	0.0347096	0.000356991	TRUE	TRUE
Ruminococcaceae_unclassified_SGB15236	spermidine	Amino Acid	Polyamine Metabolism	-0.0987522	-0.140411	-0.0570935	0.0212548	3.38254e-06	519	-0.0412534	-0.0912365	0.00872975	0.0254425	0.105553	249	-0.231586	-0.307751	-0.15542	0.0386709	7.62252e-09	TRUE	TRUE
Akkermansia_muciniphila	13-HODE + 9-HODE	Lipid	Fatty Acid, Monohydroxy	-0.0753997	-0.107225	-0.0435742	0.0162378	3.42605e-06	550	-0.0561211	-0.0941691	-0.0180731	0.0193698	0.00391485	237	-0.120979	-0.179653	-0.0623041	0.0297831	6.67247e-05	TRUE	TRUE
GGB9787_SGB15410	adenine	Nucleotide	Purine Metabolism, Adenine containing	-0.145882	-0.207484	-0.0842807	0.03143	3.4588e-06	412	-0.161982	-0.234313	-0.0896507	0.0367956	1.37103e-05	205	-0.102438	-0.221614	0.0167374	0.0604444	0.0917207	TRUE	TRUE
Ruminococcaceae_bacterium_D5	picolinate	Amino Acid	Tryptophan Metabolism	-0.132361	-0.188273	-0.0764493	0.0285269	3.48637e-06	279	-0.0996444	-0.171268	-0.0280209	0.0363842	0.00658647	168	-0.184563	-0.275298	-0.093827	0.0459591	9.13534e-05	TRUE	TRUE
Roseburia_faecis	2,6-dihydroxybenzoic acid	Xenobiotics	Drug - Topical Agents	0.0835623	0.0482615	0.118863	0.018011	3.49206e-06	588	0.0520029	0.010194	0.0938119	0.0212875	0.0148666	262	0.16307	0.0965378	0.229602	0.0337882	2.39605e-06	TRUE	TRUE
Candidatus_Cibiobacter_qucibialis	5-hydroxyhexanoate	Lipid	Fatty Acid, Monohydroxy	0.100875	0.0582584	0.143491	0.0217435	3.49564e-06	673	0.101578	0.0522944	0.150861	0.0250998	5.79911e-05	302	0.0987609	0.0131079	0.184414	0.0435256	0.0239841	TRUE	TRUE
Clostridia_unclassified_SGB15402	sitostanol	Xenobiotics	Food Component/Plant	0.107248	0.061919	0.152577	0.0231274	3.53049e-06	451	0.105095	0.0534838	0.156706	0.0262619	7.38767e-05	168	0.114686	0.0183126	0.211059	0.0488145	0.0200013	TRUE	TRUE
Bacteroides_xylanisolvens	3,4-dihydroxybenzoate	Xenobiotics	Benzoate Metabolism	-0.0988832	-0.140681	-0.0570851	0.0213259	3.53915e-06	456	-0.0852982	-0.136023	-0.0345729	0.0258119	0.00102758	197	-0.128101	-0.202755	-0.0534472	0.0378543	0.000867369	TRUE	TRUE
Dorea_formicigenerans	docosapentaenoate (n3 DPA; 22:5n3)	Lipid	Long Chain Polyunsaturated Fatty Acid (n3 and n6)	0.129854	0.0749499	0.184758	0.0280128	3.56034e-06	690	0.11444	0.0546948	0.174185	0.0304291	0.000183975	311	0.215509	0.0743684	0.35665	0.0717307	0.00288084	TRUE	TRUE
Ruminococcaceae_unclassified_SGB15236	deoxycholate	Lipid	Secondary Bile Acid Metabolism	-0.094034	-0.133794	-0.0542744	0.0202859	3.56172e-06	519	-0.10532	-0.149925	-0.0607158	0.0227047	4.56946e-06	249	-0.0493688	-0.138329	0.0395916	0.0451673	0.275476	TRUE	TRUE
Bacteroides_xylanisolvens	spermidine	Amino Acid	Polyamine Metabolism	0.0983584	0.0567284	0.139988	0.0212402	3.64303e-06	456	0.10244	0.0527139	0.152167	0.0253036	6.06839e-05	197	0.0886214	0.0115488	0.165694	0.0390806	0.0244715	TRUE	TRUE
Agathobaculum_butyriciproducens	isoursodeoxycholate	Lipid	Secondary Bile Acid Metabolism	0.100235	0.0578029	0.142667	0.0216495	3.65828e-06	689	0.101891	0.0541813	0.149602	0.0242996	3.11563e-05	310	0.0938592	5.33797e-05	0.187665	0.0476735	0.0499132	TRUE	TRUE
GGB9677_SGB15180	anserine	Amino Acid	Histidine Metabolism	-0.0936793	-0.133345	-0.054014	0.0202378	3.67562e-06	341	-0.0494614	-0.0981832	-0.000739668	0.02477	0.0466588	163	-0.182461	-0.251771	-0.113151	0.0350986	6.19624e-07	TRUE	TRUE
Alistipes_communis	5-dodecenoate (12:1n7)	Lipid	Medium Chain Fatty Acid	-0.0982576	-0.139862	-0.0566528	0.0212273	3.6775e-06	611	-0.10431	-0.149494	-0.0591268	0.0230076	6.98725e-06	284	-0.0636231	-0.171955	0.0447085	0.0550358	0.248664	TRUE	TRUE
GGB9615_SGB15053	biliverdin	Cofactors and Vitamins	Hemoglobin and Porphyrin Metabolism	-0.10446	-0.148693	-0.0602268	0.0225684	3.68157e-06	533	-0.106078	-0.159377	-0.0527785	0.0271321	0.000104515	283	-0.100827	-0.180859	-0.0207956	0.0406581	0.0137503	TRUE	TRUE
Dorea_longicatena	ursocholate	Lipid	Secondary Bile Acid Metabolism	0.122224	0.070468	0.17398	0.0264066	3.68255e-06	689	0.1014	0.0454534	0.157346	0.0284944	0.000399456	304	0.248905	0.110606	0.387204	0.0702802	0.000461147	TRUE	TRUE
Akkermansia_muciniphila	isoursodeoxycholate	Lipid	Secondary Bile Acid Metabolism	-0.0711791	-0.101321	-0.0410376	0.0153786	3.68416e-06	550	-0.0477725	-0.0839757	-0.0115694	0.0184306	0.0097977	237	-0.124827	-0.179797	-0.0698567	0.0279028	1.20784e-05	TRUE	TRUE
Collinsella_aerofaciens	12-ketolithocholate	Lipid	Secondary Bile Acid Metabolism	0.124715	0.0718984	0.177532	0.0269478	3.69158e-06	620	0.0986199	0.0420315	0.155208	0.0288157	0.000661863	273	0.306642	0.156853	0.456432	0.0760847	7.26838e-05	TRUE	TRUE
Faecalicatena_contorta	cholesterol sulfate	Lipid	Sterol	0.0991242	0.0571405	0.141108	0.0214206	3.70093e-06	558	0.0940648	0.0464521	0.141677	0.0242398	0.000116822	177	0.117158	0.0268405	0.207476	0.0457645	0.0116062	TRUE	TRUE
Oscillibacter_sp_ER4	maltose	Carbohydrate	Glycogen Metabolism	0.10312	0.0594329	0.146808	0.0222899	3.72213e-06	586	0.0895962	0.0409138	0.138279	0.0247871	0.000327037	290	0.160277	0.0599825	0.260571	0.0509571	0.00183445	TRUE	TRUE
Blautia_wexlerae	o-Tyrosine	Amino Acid	Tyrosine Metabolism	0.105318	0.0606986	0.149937	0.0227652	3.72343e-06	725	0.0764485	0.0245847	0.128312	0.0264174	0.00392026	318	0.188612	0.100326	0.276898	0.0448726	3.51797e-05	TRUE	TRUE
Clostridium_fessum	1,7-dimethylurate	Xenobiotics	Xanthine Metabolism	0.118429	0.0682486	0.168609	0.0256026	3.73411e-06	575	0.0775806	0.019588	0.135573	0.0295262	0.00883276	296	0.242216	0.14106	0.343372	0.0513995	3.82107e-06	TRUE	TRUE
Eubacterium_rectale	2'-deoxyinosine	Nucleotide	Purine Metabolism, (Hypo)Xanthine/Inosine containing	0.077859	0.0448677	0.11085	0.0168326	3.7373e-06	692	0.0539285	0.0106924	0.0971646	0.022021	0.0145925	304	0.111494	0.0601202	0.162868	0.0261071	2.6535e-05	TRUE	TRUE
GGB3570_SGB4777	5-acetylamino-6-amino-3-methyluracil	Xenobiotics	Xanthine Metabolism	0.127651	0.0735502	0.181752	0.0276029	3.75414e-06	464	0.0973852	0.0324202	0.16235	0.0330593	0.00343757	223	0.197318	0.0984731	0.296164	0.0501573	0.000119516	TRUE	TRUE
Blautia_glucerasea	isocaproate (i6:0)	Lipid	Fatty Acid, Branched	0.078994	0.0455129	0.112475	0.0170825	3.75938e-06	446	0.0655189	0.0249117	0.106126	0.020662	0.00162529	218	0.108099	0.0482486	0.167949	0.030366	0.000457575	TRUE	TRUE
Clostridia_unclassified_SGB15402	1,7-dimethylurate	Xenobiotics	Xanthine Metabolism	-0.122344	-0.174213	-0.0704747	0.0264643	3.78283e-06	451	-0.130364	-0.190901	-0.0698278	0.0308035	2.81461e-05	168	-0.0997388	-0.201835	0.00235756	0.0517135	0.055508	TRUE	TRUE
Candidatus_Woodwardibium_gallinarum	3-methylhistidine	Amino Acid	Histidine Metabolism	-0.192851	-0.274644	-0.111057	0.0417322	3.81623e-06	115	-0.181448	-0.277609	-0.0852883	0.0485415	0.000299621	58	-0.225155	-0.388769	-0.0615422	0.0817059	0.00801257	TRUE	TRUE
Clostridia_unclassified_SGB15402	benzoate	Xenobiotics	Benzoate Metabolism	-0.115483	-0.164489	-0.066478	0.0250031	3.8606e-06	451	-0.109741	-0.163979	-0.0555025	0.0275987	8.17151e-05	168	-0.141777	-0.258371	-0.0251837	0.0590566	0.0174899	TRUE	TRUE
GGB9677_SGB15180	isohyodeoxycholate	Lipid	Secondary Bile Acid Metabolism	-0.101084	-0.143987	-0.0581797	0.0218901	3.87873e-06	341	-0.111234	-0.162909	-0.0595595	0.0262714	2.98084e-05	163	-0.0780323	-0.15621	0.000145326	0.0395893	0.0505044	TRUE	TRUE
Faecalibacillus_intestinalis	N-acetylmethionine	Amino Acid	Methionine, Cysteine, SAM and Taurine Metabolism	0.0877614	0.0505118	0.125011	0.0190052	3.87923e-06	610	0.0405563	-0.00930663	0.0904193	0.0253902	0.110798	289	0.147912	0.0915002	0.204323	0.028661	4.64653e-07	TRUE	TRUE
GGB9631_SGB15085	caffeate	Xenobiotics	Food Component/Plant	-0.111119	-0.15829	-0.0639483	0.0240673	3.89277e-06	114	-0.00828755	-0.14197	0.125395	0.0674761	0.902474	39	-0.126109	-0.17826	-0.0739567	0.0257617	0.0455235	TRUE	TRUE
Clostridia_bacterium	theophylline	Xenobiotics	Xanthine Metabolism	-0.137641	-0.196072	-0.0792096	0.0298125	3.8953e-06	722	-0.168337	-0.242335	-0.0943391	0.0376914	9.2857e-06	316	-0.0863448	-0.182211	0.00952092	0.0487241	0.0773582	TRUE	TRUE
Agathobaculum_butyriciproducens	glycerophosphorylcholine (GPC)	Lipid	Phospholipid Metabolism	0.0968327	0.0557218	0.137944	0.0209753	3.90265e-06	689	0.0980768	0.0510457	0.145108	0.0239537	4.73858e-05	310	0.0927424	0.00727792	0.178207	0.0434343	0.0335386	TRUE	TRUE
GGB9347_SGB14313	valine	Amino Acid	Leucine, Isoleucine and Valine Metabolism	-0.0928127	-0.132239	-0.0533865	0.0201157	3.95117e-06	268	-0.0454819	-0.104668	0.0137039	0.0300605	0.131849	156	-0.131194	-0.184667	-0.0777207	0.0270698	3.15592e-06	TRUE	TRUE
Ruminococcaceae_unclassified_SGB15236	5-hydroxylysine	Amino Acid	Lysine Metabolism	-0.084955	-0.121061	-0.0488488	0.0184219	3.99524e-06	519	-0.0592822	-0.10144	-0.0171242	0.0214593	0.00597026	249	-0.156878	-0.227622	-0.0861348	0.0359181	1.85762e-05	TRUE	TRUE
GGB51959_SGB72479	octadecanedioate (C18-DC)	Lipid	Fatty Acid, Dicarboxylate	-0.150979	-0.215162	-0.0867959	0.0327471	4.01785e-06	298	-0.1455	-0.220871	-0.0701293	0.0382984	0.000176598	110	-0.165877	-0.291042	-0.0407116	0.063152	0.0100889	TRUE	TRUE
Roseburia_inulinivorans	choline	Lipid	Phospholipid Metabolism	0.0886543	0.0509624	0.126346	0.0192309	4.02681e-06	633	0.105701	0.0614621	0.149939	0.0225278	3.3284e-06	292	0.0428643	-0.0298044	0.115533	0.0369224	0.246646	TRUE	TRUE
Roseburia_faecis	N,N,N-trimethyl-5-aminovalerate	Amino Acid	Lysine Metabolism	0.084498	0.0485726	0.120423	0.0183296	4.02832e-06	588	0.0720984	0.0300371	0.11416	0.021416	0.00081131	262	0.118459	0.0486693	0.188248	0.0354424	0.000955778	TRUE	TRUE
Clostridia_bacterium	bilirubin (Z,Z)	Cofactors and Vitamins	Hemoglobin and Porphyrin Metabolism	-0.13794	-0.196601	-0.0792783	0.0299299	4.05069e-06	722	-0.147873	-0.222853	-0.0728941	0.0381912	0.000117982	316	-0.122128	-0.216931	-0.0273248	0.048184	0.0117551	TRUE	TRUE
Eubacterium_ramulus	1,7-dimethylurate	Xenobiotics	Xanthine Metabolism	0.101552	0.0583641	0.144741	0.0220353	4.05326e-06	622	0.0790594	0.0259873	0.132132	0.0270253	0.00356697	283	0.146164	0.0712459	0.221082	0.0380601	0.000152232	TRUE	TRUE
Clostridiales_bacterium_KLE1615	adenine	Nucleotide	Purine Metabolism, Adenine containing	0.0879991	0.0505688	0.12543	0.0190975	4.06766e-06	621	0.0962222	0.0553646	0.13708	0.0208054	4.57039e-06	307	0.0439935	-0.0507135	0.138701	0.0481297	0.361479	TRUE	TRUE
Fusicatenibacter_saccharivorans	valine	Amino Acid	Leucine, Isoleucine and Valine Metabolism	0.108711	0.0624629	0.154959	0.0235963	4.08291e-06	702	0.0859243	0.0306745	0.141174	0.0281405	0.00235894	314	0.162674	0.0774674	0.247881	0.0433056	0.00021126	TRUE	TRUE
Ruminococcaceae_bacterium_D5	dehydrolithocholate	Lipid	Secondary Bile Acid Metabolism	0.103379	0.0593976	0.147361	0.02244	4.08694e-06	279	0.108891	0.0460697	0.171712	0.0319126	0.000747961	168	0.0979886	0.0356801	0.160297	0.0315603	0.00225564	TRUE	TRUE
GGB35068_SGB47850	maleate	Lipid	Fatty Acid, Dicarboxylate	-0.159456	-0.227302	-0.0916092	0.0346162	4.09714e-06	282	-0.079899	-0.163703	0.00390535	0.0425739	0.0616089	108	-0.314652	-0.432531	-0.196774	0.059463	7.08944e-07	TRUE	TRUE
GGB9699_SGB15216	maltose	Carbohydrate	Glycogen Metabolism	-0.100311	-0.143005	-0.0576173	0.0217829	4.12385e-06	636	-0.0952046	-0.143682	-0.0467271	0.0246867	0.000126851	295	-0.118266	-0.209372	-0.0271608	0.0462919	0.0111464	TRUE	TRUE
Clostridium_fessum	N-formylanthranilic acid	Amino Acid	Tryptophan Metabolism	0.108458	0.0622938	0.154623	0.0235537	4.13019e-06	575	0.0512071	-0.00204576	0.10446	0.0271131	0.0594621	296	0.284576	0.190988	0.378165	0.0475542	6.4451e-09	TRUE	TRUE
Clostridium_phoceensis	dibutyl sulfosuccinate	Xenobiotics	Chemical	0.106507	0.0611694	0.151846	0.0231321	4.13829e-06	670	0.0707924	0.0163826	0.125202	0.0277104	0.0108525	308	0.188609	0.105937	0.27128	0.0420138	1.0261e-05	TRUE	TRUE
Firmicutes_bacterium	N-formylanthranilic acid	Amino Acid	Tryptophan Metabolism	-0.113514	-0.161862	-0.0651658	0.0246679	4.1907e-06	406	-0.0745115	-0.130976	-0.0180473	0.0287227	0.00982989	209	-0.22314	-0.318074	-0.128207	0.0481545	6.43963e-06	TRUE	TRUE
GGB9347_SGB14313	bilirubin degradation product, C16H18N2O5 (1)**	Partially Characterized Molecules	Partially Characterized Molecules	-0.0968341	-0.138088	-0.0555799	0.0210484	4.21406e-06	268	-0.0777952	-0.132734	-0.0228562	0.0279035	0.00569808	156	-0.12197	-0.185305	-0.0586359	0.0320618	0.000208541	TRUE	TRUE
GGB3571_SGB4778	anserine	Amino Acid	Histidine Metabolism	0.149687	0.0858977	0.213477	0.0325463	4.24091e-06	560	0.129593	0.0584713	0.200714	0.0362086	0.000375721	266	0.234216	0.0879934	0.38044	0.0742643	0.00180006	TRUE	TRUE
GGB9677_SGB15180	isoursodeoxycholate	Lipid	Secondary Bile Acid Metabolism	-0.0945929	-0.134924	-0.0542619	0.0205774	4.28769e-06	341	-0.0995041	-0.150098	-0.0489097	0.025722	0.000131716	163	-0.0858624	-0.153585	-0.0181393	0.0342951	0.0133417	TRUE	TRUE
Eubacterium_rectale	isoleucine	Amino Acid	Leucine, Isoleucine and Valine Metabolism	0.0752364	0.0431581	0.107315	0.0163668	4.28821e-06	692	0.0674223	0.0256849	0.10916	0.0212577	0.00159487	304	0.0866114	0.0361411	0.137082	0.0256478	0.000836433	TRUE	TRUE
Clostridia_bacterium_UC5_1_1D1	methylurea	Amino Acid	Urea cycle; Arginine and Proline Metabolism	0.119726	0.0686757	0.170777	0.0260467	4.29438e-06	479	0.107089	0.050558	0.163621	0.02877	0.000221166	137	0.177156	0.0558683	0.298444	0.0613321	0.00452691	TRUE	TRUE
Blautia_wexlerae	cytidine	Nucleotide	Pyrimidine Metabolism, Cytidine containing	0.112422	0.0644828	0.16036	0.024459	4.30009e-06	725	0.0444345	-0.0105196	0.0993886	0.0279915	0.112856	318	0.331944	0.232984	0.430905	0.0502982	1.88584e-10	TRUE	TRUE
Faecalibacillus_faecis	cholesterol sulfate	Lipid	Sterol	0.0982601	0.0563597	0.14016	0.0213781	4.30079e-06	318	0.10522	0.0568454	0.153595	0.0245872	2.51679e-05	141	0.0766955	-0.00886914	0.16226	0.0432789	0.0786132	TRUE	TRUE
Clostridia_unclassified_SGB14844	nicotianamine	Xenobiotics	Food Component/Plant	-0.0981157	-0.139957	-0.0562743	0.0213481	4.30674e-06	410	-0.0804572	-0.129814	-0.0311006	0.0251079	0.0014617	150	-0.144189	-0.22433	-0.0640491	0.0405566	0.000515106	TRUE	TRUE
Blautia_wexlerae	proline	Amino Acid	Urea cycle; Arginine and Proline Metabolism	0.106778	0.0612359	0.152321	0.0232364	4.321e-06	725	0.0855732	0.0287483	0.142398	0.0289444	0.00321755	318	0.145218	0.0685451	0.221892	0.0389704	0.000231294	TRUE	TRUE
Roseburia_faecis	eicosapentaenoate (EPA; 20:5n3)	Lipid	Long Chain Polyunsaturated Fatty Acid (n3 and n6)	0.0811224	0.0465149	0.11573	0.0176572	4.34233e-06	588	0.0805707	0.0375034	0.123638	0.0219282	0.000260509	262	0.0821398	0.0235041	0.140776	0.029778	0.00623606	TRUE	TRUE
Intestinimonas_massiliensis	butyrate/isobutyrate (4:0)	Lipid	Short Chain Fatty Acid	-0.0964382	-0.13758	-0.0552967	0.0209909	4.34245e-06	365	-0.0756711	-0.129002	-0.0223403	0.0271196	0.00554679	213	-0.127472	-0.192822	-0.0621218	0.0331521	0.00016026	TRUE	TRUE
Blautia_massiliensis	3-dehydrodeoxycholate	Lipid	Secondary Bile Acid Metabolism	0.0862418	0.0494477	0.123036	0.0187728	4.34902e-06	670	0.0598898	0.0186551	0.101124	0.0210004	0.0044894	303	0.191063	0.108642	0.273484	0.0418838	7.44572e-06	TRUE	TRUE
Flavonifractor_plautii	sphinganine	Lipid	Sphingolipid Synthesis	0.0821024	0.0470716	0.117133	0.0178732	4.35651e-06	550	0.0603803	0.0203346	0.100426	0.0203868	0.00319439	259	0.154257	0.0810891	0.227425	0.0371561	4.65923e-05	TRUE	TRUE
Dorea_formicigenerans	25-hydroxycholesterol sulfate	Lipid	Sterol	0.128488	0.0736655	0.183311	0.0279713	4.35725e-06	690	0.0986565	0.0380658	0.159247	0.0308599	0.00145297	311	0.265837	0.135547	0.396128	0.0662164	7.51778e-05	TRUE	TRUE
Akkermansia_muciniphila	suberate (C8-DC)	Lipid	Fatty Acid, Dicarboxylate	0.0705784	0.0404543	0.100703	0.0153697	4.38933e-06	550	0.0545485	0.0187284	0.0903686	0.0182356	0.00290362	237	0.109897	0.0536326	0.166162	0.0285598	0.000153984	TRUE	TRUE
Faecalibacillus_intestinalis	3-dehydrodeoxycholate	Lipid	Secondary Bile Acid Metabolism	0.0920233	0.0527425	0.131304	0.0200416	4.39827e-06	610	0.0729726	0.0273011	0.118644	0.0232559	0.0017909	289	0.147006	0.0692439	0.224768	0.0395085	0.000239291	TRUE	TRUE
GGB9347_SGB14313	methylphosphate	Nucleotide	Purine and Pyrimidine Metabolism	-0.103611	-0.147846	-0.0593763	0.0225692	4.41523e-06	268	-0.0788636	-0.138558	-0.0191691	0.0303189	0.00983779	156	-0.134367	-0.201134	-0.0675999	0.0337995	0.000108591	TRUE	TRUE
Clostridium_fessum	N-acetylglucosamine/N-acetylgalactosamine	Carbohydrate	Aminosugar Metabolism	0.129608	0.0742691	0.184948	0.0282349	4.42465e-06	575	0.104763	0.0432304	0.166296	0.0313288	0.000880154	296	0.237088	0.108849	0.365327	0.0651608	0.000324425	TRUE	TRUE
Eggerthella_lenta	isoursodeoxycholate	Lipid	Secondary Bile Acid Metabolism	0.0792087	0.0453859	0.113031	0.0172568	4.43268e-06	631	0.0770871	0.0413846	0.112789	0.0181809	2.5814e-05	153	0.0985032	-0.00981925	0.206826	0.0548275	0.0744393	TRUE	TRUE
Roseburia_inulinivorans	creatinine	Amino Acid	Creatine Metabolism	0.0802018	0.045949	0.114455	0.0174763	4.44983e-06	633	0.067991	0.0247342	0.111248	0.022028	0.00211425	292	0.100942	0.0444394	0.157446	0.0287088	0.000508833	TRUE	TRUE
Ruminococcaceae_bacterium_D5	isoursodeoxycholate	Lipid	Secondary Bile Acid Metabolism	-0.103222	-0.147311	-0.0591334	0.0224946	4.45907e-06	279	-0.0924036	-0.150515	-0.0342925	0.02952	0.00193761	168	-0.118202	-0.186783	-0.0496216	0.0347373	0.00084574	TRUE	TRUE
GGB9342_SGB14306	cysteinylglycine	Amino Acid	Glutathione Metabolism	-0.081914	-0.116902	-0.0469263	0.0178511	4.45968e-06	400	-0.0880725	-0.133811	-0.0423344	0.0232654	0.000177549	213	-0.0730983	-0.127968	-0.0182286	0.0278354	0.00928008	TRUE	TRUE
Faecalibacillus_faecis	25-hydroxycholesterol sulfate	Lipid	Sterol	0.0968161	0.0554613	0.138171	0.0210998	4.46472e-06	318	0.100929	0.0508097	0.151048	0.0254739	9.24952e-05	141	0.087828	0.0133757	0.16228	0.0376582	0.0211809	TRUE	TRUE
Faecalibacterium_SGB15346	5-hydroxylysine	Amino Acid	Lysine Metabolism	0.0806384	0.0461779	0.115099	0.0175822	4.5104e-06	606	0.0864256	0.0487244	0.124127	0.0191972	8.13106e-06	282	0.0505183	-0.0356907	0.136727	0.0437956	0.249698	TRUE	TRUE
Prevotella_copri_clade_A	spermidine	Amino Acid	Polyamine Metabolism	0.115495	0.0661374	0.164852	0.0251828	4.51264e-06	171	0.0685433	-6.67728e-06	0.137093	0.0347261	0.0500614	104	0.167574	0.0950394	0.240108	0.0365733	1.34536e-05	TRUE	TRUE
GGB9347_SGB14313	acisoga	Amino Acid	Polyamine Metabolism	-0.107282	-0.153131	-0.0614331	0.0233928	4.51577e-06	268	-0.0705065	-0.133015	-0.00799842	0.0317479	0.0272188	156	-0.150965	-0.219315	-0.0826144	0.0346009	2.36848e-05	TRUE	TRUE
Akkermansia_muciniphila	mannose	Carbohydrate	Fructose, Mannose and Galactose Metabolism	-0.0755473	-0.107834	-0.0432605	0.0164732	4.51646e-06	550	-0.0572657	-0.0952925	-0.0192389	0.019359	0.00323327	237	-0.123524	-0.185307	-0.0617405	0.0313609	0.000108364	TRUE	TRUE
Clostridiales_unclassified_SGB15145	adenosine	Nucleotide	Purine Metabolism, Adenine containing	0.135999	0.0778564	0.194142	0.0296653	4.55161e-06	237	0.0877752	0.0030959	0.172455	0.042983	0.0422734	252	0.179863	0.0991275	0.260599	0.0409938	1.70007e-05	TRUE	TRUE
Eubacterium_ramulus	docosapentaenoate (n3 DPA; 22:5n3)	Lipid	Long Chain Polyunsaturated Fatty Acid (n3 and n6)	0.0980003	0.0561012	0.139899	0.0213775	4.55571e-06	622	0.0882303	0.0378087	0.138652	0.0256757	0.000629359	283	0.120077	0.0441042	0.19605	0.038596	0.00205861	TRUE	TRUE
Roseburia_intestinalis	13-HODE + 9-HODE	Lipid	Fatty Acid, Monohydroxy	0.0886807	0.0507624	0.126599	0.0193464	4.56541e-06	551	0.0736523	0.02863	0.118675	0.0229205	0.00138934	241	0.125916	0.0548455	0.196986	0.0360782	0.000576291	TRUE	TRUE
GGB9787_SGB15410	behenoyl ethanolamide (22:0)*	Lipid	Endocannabinoid	-0.1213	-0.173167	-0.0694324	0.0264634	4.56858e-06	412	-0.085477	-0.148562	-0.0223923	0.0320919	0.00804135	205	-0.197418	-0.289653	-0.105184	0.0467801	3.70243e-05	TRUE	TRUE
GGB9677_SGB15180	N-acetylmethionine	Amino Acid	Methionine, Cysteine, SAM and Taurine Metabolism	-0.0949268	-0.13552	-0.0543339	0.0207111	4.57511e-06	341	-0.104255	-0.160956	-0.0475539	0.0288268	0.000347885	163	-0.084974	-0.143773	-0.0261747	0.0297761	0.00492194	TRUE	TRUE
Ruthenibacterium_lactatiformans	citrate	Energy	TCA Cycle	-0.0918264	-0.131098	-0.0525542	0.0200372	4.58782e-06	716	-0.0561901	-0.109769	-0.00261084	0.0272906	0.0398681	317	-0.133504	-0.191572	-0.0754367	0.0295134	8.6544e-06	TRUE	TRUE
GGB9176_SGB14114	glucuronate	Carbohydrate	Aminosugar Metabolism	-0.132595	-0.189309	-0.0758811	0.0289362	4.59849e-06	213	-0.0955756	-0.167496	-0.0236549	0.0364854	0.00945554	116	-0.195357	-0.289458	-0.101256	0.0475063	7.59439e-05	TRUE	TRUE
Haemophilus_parainfluenzae	butyrate/isobutyrate (4:0)	Lipid	Short Chain Fatty Acid	0.109659	0.0627481	0.156569	0.0239343	4.61338e-06	295	0.0842859	0.023	0.145572	0.0311402	0.00720169	167	0.146283	0.072416	0.22015	0.0374131	0.000135766	TRUE	TRUE
Roseburia_faecis	diglycerol	Xenobiotics	Chemical	0.0849114	0.0485861	0.121237	0.0185337	4.61721e-06	588	0.0704324	0.0276966	0.113168	0.0217594	0.00127773	262	0.123177	0.0535227	0.192831	0.0353736	0.00058554	TRUE	TRUE
Blautia_wexlerae	beta-sitosterol	Lipid	Sterol	0.115485	0.0660784	0.164892	0.0252079	4.621e-06	725	0.0995484	0.0427249	0.156372	0.0289436	0.000616944	318	0.165545	0.0646176	0.266472	0.0512978	0.00138797	TRUE	TRUE
Flavonifractor_plautii	2-hydroxylignocerate*	Lipid	Fatty Acid, Monohydroxy	-0.0871782	-0.124476	-0.0498804	0.0190298	4.62456e-06	550	-0.0903221	-0.133555	-0.0470894	0.0220092	4.68999e-05	259	-0.077867	-0.152454	-0.00327975	0.0378769	0.0408369	TRUE	TRUE
Roseburia_faecis	N2-acetyllysine	Amino Acid	Lysine Metabolism	0.0800321	0.0457843	0.11428	0.0174737	4.64642e-06	588	0.0595207	0.0171248	0.101917	0.0215864	0.00601278	262	0.119018	0.0604175	0.177619	0.0297602	8.31303e-05	TRUE	TRUE
Clostridium_fessum	glucuronate	Carbohydrate	Aminosugar Metabolism	0.113976	0.0651996	0.162753	0.0248866	4.65343e-06	575	0.0779338	0.0238364	0.132031	0.027543	0.00484688	296	0.274252	0.159945	0.388558	0.0580814	3.63871e-06	TRUE	TRUE
Escherichia_coli	biotin	Cofactors and Vitamins	Biotin Metabolism	0.0572635	0.0327564	0.0817707	0.0125039	4.65727e-06	545	0.0634168	0.0361008	0.0907328	0.013906	6.32522e-06	202	0.0312828	-0.0250607	0.0876263	0.0285741	0.274949	TRUE	TRUE
Clostridia_unclassified_SGB4367	spermidine	Amino Acid	Polyamine Metabolism	-0.122194	-0.174492	-0.0698962	0.026683	4.6617e-06	241	-0.151511	-0.217791	-0.0852301	0.0336467	1.05356e-05	136	-0.07251	-0.159137	0.014117	0.0438021	0.100237	TRUE	TRUE
GGB9614_SGB15049	adenosine	Nucleotide	Purine Metabolism, Adenine containing	0.133571	0.076402	0.19074	0.0291684	4.66516e-06	326	0.0926147	0.0236097	0.16162	0.0350761	0.0086871	243	0.22538	0.121933	0.328827	0.0525163	2.58218e-05	TRUE	TRUE
Firmicutes_bacterium	cysteinylglycine	Amino Acid	Glutathione Metabolism	-0.0987298	-0.14099	-0.0564695	0.0215618	4.67365e-06	406	-0.102612	-0.154394	-0.0508306	0.0263407	0.000114981	209	-0.0908453	-0.164849	-0.0168421	0.0375378	0.0164047	TRUE	TRUE
Clostridia_unclassified_SGB14844	isocaproate (i6:0)	Lipid	Fatty Acid, Branched	-0.0879903	-0.125661	-0.05032	0.0192199	4.69268e-06	410	-0.0919391	-0.135326	-0.0485519	0.0220712	3.81629e-05	150	-0.0756004	-0.152854	0.00165334	0.0390958	0.0550996	TRUE	TRUE
GGB4768_SGB6601	glycerol	Lipid	Glycerolipid Metabolism	0.183755	0.10508	0.26243	0.040141	4.70023e-06	76	0.197872	0.108706	0.287039	0.04476	0.00409683	57	0.125752	-0.0560003	0.307503	0.0907289	0.171658	TRUE	TRUE
Alistipes_ihumii	myo-inositol	Lipid	Inositol Metabolism	-0.100788	-0.143946	-0.0576295	0.0220198	4.71397e-06	486	-0.0797492	-0.133188	-0.0263107	0.027197	0.00353795	244	-0.140822	-0.214722	-0.0669212	0.0375172	0.000218975	TRUE	TRUE
Methanobrevibacter_smithii	lyxonate	Carbohydrate	Pentose Metabolism	-0.111692	-0.159528	-0.0638558	0.0244065	4.73265e-06	341	-0.100939	-0.15455	-0.0473273	0.0272559	0.000248667	138	-0.155205	-0.263625	-0.0467853	0.0548285	0.00539254	TRUE	TRUE
Akkermansia_muciniphila	hexadecadienoate (16:2n6)	Lipid	Long Chain Polyunsaturated Fatty Acid (n3 and n6)	-0.0783948	-0.111971	-0.0448183	0.0171311	4.73601e-06	550	-0.0591675	-0.0990556	-0.0192793	0.0203066	0.0037184	237	-0.12586	-0.188716	-0.0630039	0.0319055	0.000105855	TRUE	TRUE
GGB9347_SGB14313	N6-acetyllysine	Amino Acid	Lysine Metabolism	-0.103557	-0.147944	-0.0591707	0.0226466	4.81368e-06	268	-0.0364315	-0.10012	0.0272571	0.0323475	0.261099	156	-0.168088	-0.23074	-0.105437	0.0317161	4.09268e-07	TRUE	TRUE
Fusicatenibacter_saccharivorans	arabinose	Carbohydrate	Pentose Metabolism	0.113597	0.0648897	0.162304	0.0248511	4.85145e-06	702	0.115524	0.061329	0.169719	0.0276033	3.23161e-05	314	0.105353	-0.00697806	0.217684	0.0570912	0.0660012	TRUE	TRUE
Faecalibacterium_prausnitzii	sulfate*	Xenobiotics	Chemical	0.112364	0.0641809	0.160546	0.0245834	4.86079e-06	716	0.104242	0.0526929	0.155791	0.0262565	7.91843e-05	315	0.170065	0.032364	0.307766	0.0699862	0.0156672	TRUE	TRUE
Lachnospiraceae_bacterium	bilirubin (Z,Z)	Cofactors and Vitamins	Hemoglobin and Porphyrin Metabolism	-0.167506	-0.239337	-0.0956745	0.0366493	4.86557e-06	726	-0.175235	-0.25972	-0.0907499	0.0430333	5.18481e-05	318	-0.147098	-0.284677	-0.00951928	0.0699267	0.0362243	TRUE	TRUE
GGB9787_SGB15410	maltose	Carbohydrate	Glycogen Metabolism	-0.144836	-0.206955	-0.0827171	0.031694	4.88127e-06	412	-0.155919	-0.228168	-0.0836691	0.0367541	2.74571e-05	205	-0.112695	-0.236106	0.0107169	0.0625928	0.0733152	TRUE	TRUE
Ruminococcaceae_unclassified_SGB15233	deoxycholate	Lipid	Secondary Bile Acid Metabolism	-0.0990575	-0.141543	-0.0565724	0.0216765	4.88144e-06	414	-0.103018	-0.154147	-0.0518887	0.0260103	8.93139e-05	218	-0.0900538	-0.167353	-0.0127543	0.0392193	0.0226589	TRUE	TRUE
Faecalibacillus_intestinalis	1,7-dimethylurate	Xenobiotics	Xanthine Metabolism	0.0975427	0.0557063	0.139379	0.0213455	4.88411e-06	610	0.0928172	0.0421426	0.143492	0.0258035	0.000348163	289	0.107786	0.0330111	0.182562	0.037991	0.00487959	TRUE	TRUE
[truncated: 74,077 more rows]
