# Supplementary material for: Faecal metabolites as a readout of habitual diet capture dietary interactions with the gut microbiome
Source: Nat Commun. 2025 Dec 4;16:10051. doi: 10.1038/s41467-025-66046-7 (PMC12678775; doi:10.1038/s41467-025-66046-7)
Supplement: Supplementary file 15 — Supplementary Dataset 13 [file 41467_2025_66046_MOESM15_ESM.xlsx]

## Sheet: Supplementary Data 13
Supplementary Data 13: Causal mediation analyses results for metabolite and microbial species as mediators of diet
Cohort	Sample Size	Mediator	Food		Metabolite	Super Pathway	Sub Pathway	Measure	Beta	CI Lower	CI Upper	SE	p value
TwinsUK	725	Metabolite	Alcohol	Agathobaculum_butyriciproducens	2'-deoxyinosine	Nucleotide	Purine Metabolism, (Hypo)Xanthine/Inosine containing	Total Effect	0.18508	0.0808106	0.296889	0.0551219	<2e-16
TwinsUK	725	Metabolite	Alcohol	Agathobaculum_butyriciproducens	2'-deoxyinosine	Nucleotide	Purine Metabolism, (Hypo)Xanthine/Inosine containing	Proportion of Effect	0.0907769	-0.013099	0.27621	0.0738032	0.08
TwinsUK	725	Metabolite	Alcohol	Agathobaculum_butyriciproducens	2'-deoxyinosine	Nucleotide	Purine Metabolism, (Hypo)Xanthine/Inosine containing	ACME	0.0172068	-0.00202718	0.0390464	0.010478	0.08
TwinsUK	725	Metabolite	Alcohol	Agathobaculum_butyriciproducens	2'-deoxyinosine	Nucleotide	Purine Metabolism, (Hypo)Xanthine/Inosine containing	ADE	0.167874	0.0660674	0.27584	0.0535134	<2e-16
TwinsUK	726	Metabolite	Alcohol	Agathobaculum_butyriciproducens	25-hydroxycholesterol sulfate	Lipid	Sterol	ADE	0.155676	0.0531307	0.263666	0.0537081	0.002
TwinsUK	726	Metabolite	Alcohol	Agathobaculum_butyriciproducens	25-hydroxycholesterol sulfate	Lipid	Sterol	Total Effect	0.181209	0.0807172	0.294061	0.0544244	<2e-16
TwinsUK	726	Metabolite	Alcohol	Agathobaculum_butyriciproducens	25-hydroxycholesterol sulfate	Lipid	Sterol	Proportion of Effect	0.13671	0.040005	0.390361	0.0893766	<2e-16
TwinsUK	726	Metabolite	Alcohol	Agathobaculum_butyriciproducens	25-hydroxycholesterol sulfate	Lipid	Sterol	ACME	0.025533	0.00763613	0.049345	0.01064	<2e-16
TwinsUK	726	Metabolite	Alcohol	Agathobaculum_butyriciproducens	3-hydroxy-3-methylglutarate	Lipid	Mevalonate Metabolism	Total Effect	0.182803	0.0736294	0.291005	0.055453	0.002
TwinsUK	726	Metabolite	Alcohol	Agathobaculum_butyriciproducens	3-hydroxy-3-methylglutarate	Lipid	Mevalonate Metabolism	Proportion of Effect	0.193828	0.0699536	0.514747	0.113468	0.002
TwinsUK	726	Metabolite	Alcohol	Agathobaculum_butyriciproducens	3-hydroxy-3-methylglutarate	Lipid	Mevalonate Metabolism	ADE	0.147523	0.0384741	0.255137	0.0552711	0.006
TwinsUK	726	Metabolite	Alcohol	Agathobaculum_butyriciproducens	3-hydroxy-3-methylglutarate	Lipid	Mevalonate Metabolism	ACME	0.0352809	0.0136987	0.061616	0.0122238	<2e-16
TwinsUK	723	Metabolite	Alcohol	Agathobaculum_butyriciproducens	5-hydroxypicolinic acid	Amino Acid	Tryptophan Metabolism	Total Effect	0.185553	0.0830296	0.297238	0.0546451	0.002
TwinsUK	723	Metabolite	Alcohol	Agathobaculum_butyriciproducens	5-hydroxypicolinic acid	Amino Acid	Tryptophan Metabolism	ACME	0.0235817	0.00534024	0.0453822	0.0102148	0.012
TwinsUK	723	Metabolite	Alcohol	Agathobaculum_butyriciproducens	5-hydroxypicolinic acid	Amino Acid	Tryptophan Metabolism	ADE	0.161971	0.05095	0.272719	0.0565737	0.004
TwinsUK	723	Metabolite	Alcohol	Agathobaculum_butyriciproducens	5-hydroxypicolinic acid	Amino Acid	Tryptophan Metabolism	Proportion of Effect	0.125884	0.0313589	0.348674	0.0809477	0.014
TwinsUK	726	Metabolite	Alcohol	Agathobaculum_butyriciproducens	N-acetylglucosamine/N-acetylgalactosamine	Carbohydrate	Aminosugar Metabolism	ACME	0.0181535	0.00174665	0.0389955	0.00950226	0.02
TwinsUK	726	Metabolite	Alcohol	Agathobaculum_butyriciproducens	N-acetylglucosamine/N-acetylgalactosamine	Carbohydrate	Aminosugar Metabolism	ADE	0.162821	0.0522739	0.268413	0.0551374	<2e-16
TwinsUK	726	Metabolite	Alcohol	Agathobaculum_butyriciproducens	N-acetylglucosamine/N-acetylgalactosamine	Carbohydrate	Aminosugar Metabolism	Proportion of Effect	0.0967086	0.012213	0.301899	0.0738994	0.02
TwinsUK	726	Metabolite	Alcohol	Agathobaculum_butyriciproducens	N-acetylglucosamine/N-acetylgalactosamine	Carbohydrate	Aminosugar Metabolism	Total Effect	0.180975	0.0726991	0.290691	0.0556102	<2e-16
TwinsUK	725	Metabolite	Alcohol	Agathobaculum_butyriciproducens	adenosine	Nucleotide	Purine Metabolism, Adenine containing	Proportion of Effect	0.218025	0.0827848	0.568389	0.123879	0.002
TwinsUK	725	Metabolite	Alcohol	Agathobaculum_butyriciproducens	adenosine	Nucleotide	Purine Metabolism, Adenine containing	Total Effect	0.182874	0.0726926	0.292491	0.0560709	0.002
TwinsUK	725	Metabolite	Alcohol	Agathobaculum_butyriciproducens	adenosine	Nucleotide	Purine Metabolism, Adenine containing	ACME	0.0400895	0.0165978	0.0679304	0.0130951	<2e-16
TwinsUK	725	Metabolite	Alcohol	Agathobaculum_butyriciproducens	adenosine	Nucleotide	Purine Metabolism, Adenine containing	ADE	0.142785	0.036687	0.250939	0.0546561	0.012
TwinsUK	726	Metabolite	Alcohol	Agathobaculum_butyriciproducens	arabinose	Carbohydrate	Pentose Metabolism	ADE	0.153197	0.0453515	0.261712	0.0551939	0.002
TwinsUK	726	Metabolite	Alcohol	Agathobaculum_butyriciproducens	arabinose	Carbohydrate	Pentose Metabolism	Total Effect	0.18123	0.065609	0.29213	0.0577858	<2e-16
TwinsUK	726	Metabolite	Alcohol	Agathobaculum_butyriciproducens	arabinose	Carbohydrate	Pentose Metabolism	Proportion of Effect	0.153478	0.0293437	0.416933	0.0988748	0.012
TwinsUK	726	Metabolite	Alcohol	Agathobaculum_butyriciproducens	arabinose	Carbohydrate	Pentose Metabolism	ACME	0.0280327	0.00492535	0.0544739	0.0126399	0.012
TwinsUK	726	Metabolite	Alcohol	Agathobaculum_butyriciproducens	biliverdin	Cofactors and Vitamins	Hemoglobin and Porphyrin Metabolism	ADE	0.158287	0.0433275	0.274431	0.0589549	0.006
TwinsUK	726	Metabolite	Alcohol	Agathobaculum_butyriciproducens	biliverdin	Cofactors and Vitamins	Hemoglobin and Porphyrin Metabolism	Total Effect	0.185731	0.0702003	0.295395	0.0574477	<2e-16
TwinsUK	726	Metabolite	Alcohol	Agathobaculum_butyriciproducens	biliverdin	Cofactors and Vitamins	Hemoglobin and Porphyrin Metabolism	Proportion of Effect	0.143257	0.0446839	0.438625	0.100495	<2e-16
TwinsUK	726	Metabolite	Alcohol	Agathobaculum_butyriciproducens	biliverdin	Cofactors and Vitamins	Hemoglobin and Porphyrin Metabolism	ACME	0.0274434	0.00840561	0.0514407	0.0109783	<2e-16
TwinsUK	724	Metabolite	Alcohol	Agathobaculum_butyriciproducens	branched chain 14:0 dicarboxylic acid**	Lipid	Fatty Acid, Dicarboxylate	Total Effect	0.185289	0.0717488	0.294627	0.0568567	<2e-16
TwinsUK	724	Metabolite	Alcohol	Agathobaculum_butyriciproducens	branched chain 14:0 dicarboxylic acid**	Lipid	Fatty Acid, Dicarboxylate	Proportion of Effect	0.142516	0.0365092	0.379073	0.0873887	0.006
TwinsUK	724	Metabolite	Alcohol	Agathobaculum_butyriciproducens	branched chain 14:0 dicarboxylic acid**	Lipid	Fatty Acid, Dicarboxylate	ACME	0.0268517	0.00681934	0.0526209	0.0116841	0.006
TwinsUK	724	Metabolite	Alcohol	Agathobaculum_butyriciproducens	branched chain 14:0 dicarboxylic acid**	Lipid	Fatty Acid, Dicarboxylate	ADE	0.158438	0.0506429	0.267857	0.0554118	0.01
TwinsUK	724	Metabolite	Alcohol	Agathobaculum_butyriciproducens	choline	Lipid	Phospholipid Metabolism	ACME	0.0338573	0.0130552	0.0590908	0.0117438	<2e-16
TwinsUK	724	Metabolite	Alcohol	Agathobaculum_butyriciproducens	choline	Lipid	Phospholipid Metabolism	ADE	0.148105	0.0287869	0.261068	0.0592555	0.012
TwinsUK	724	Metabolite	Alcohol	Agathobaculum_butyriciproducens	choline	Lipid	Phospholipid Metabolism	Proportion of Effect	0.18403	0.0698796	0.544319	0.12103	0.002
TwinsUK	724	Metabolite	Alcohol	Agathobaculum_butyriciproducens	choline	Lipid	Phospholipid Metabolism	Total Effect	0.181962	0.0625058	0.293173	0.0588436	0.002
TwinsUK	723	Metabolite	Alcohol	Agathobaculum_butyriciproducens	citrate	Energy	TCA Cycle	ACME	0.0265271	0.00730914	0.0502587	0.0109565	<2e-16
TwinsUK	723	Metabolite	Alcohol	Agathobaculum_butyriciproducens	citrate	Energy	TCA Cycle	Proportion of Effect	0.140696	0.0389962	0.421361	0.097542	<2e-16
TwinsUK	723	Metabolite	Alcohol	Agathobaculum_butyriciproducens	citrate	Energy	TCA Cycle	ADE	0.154432	0.041986	0.259193	0.05541	0.008
TwinsUK	723	Metabolite	Alcohol	Agathobaculum_butyriciproducens	citrate	Energy	TCA Cycle	Total Effect	0.180959	0.0669546	0.294689	0.0580955	<2e-16
TwinsUK	726	Metabolite	Alcohol	Agathobaculum_butyriciproducens	cysteine	Amino Acid	Methionine, Cysteine, SAM and Taurine Metabolism	Total Effect	0.178308	0.0671912	0.292619	0.0575072	0.002
TwinsUK	726	Metabolite	Alcohol	Agathobaculum_butyriciproducens	cysteine	Amino Acid	Methionine, Cysteine, SAM and Taurine Metabolism	Proportion of Effect	0.170306	0.0507962	0.486469	0.111141	0.002
TwinsUK	726	Metabolite	Alcohol	Agathobaculum_butyriciproducens	cysteine	Amino Acid	Methionine, Cysteine, SAM and Taurine Metabolism	ACME	0.0309693	0.0107503	0.0571645	0.0118404	<2e-16
TwinsUK	726	Metabolite	Alcohol	Agathobaculum_butyriciproducens	cysteine	Amino Acid	Methionine, Cysteine, SAM and Taurine Metabolism	ADE	0.147339	0.036389	0.256134	0.0560573	0.016
TwinsUK	726	Metabolite	Alcohol	Agathobaculum_butyriciproducens	cysteinylglycine	Amino Acid	Glutathione Metabolism	ACME	0.0219933	0.00271398	0.0449991	0.010787	0.014
TwinsUK	726	Metabolite	Alcohol	Agathobaculum_butyriciproducens	cysteinylglycine	Amino Acid	Glutathione Metabolism	ADE	0.153655	0.0425379	0.265175	0.0567952	0.01
TwinsUK	726	Metabolite	Alcohol	Agathobaculum_butyriciproducens	cysteinylglycine	Amino Acid	Glutathione Metabolism	Total Effect	0.175648	0.063999	0.285501	0.0565057	0.002
TwinsUK	726	Metabolite	Alcohol	Agathobaculum_butyriciproducens	cysteinylglycine	Amino Acid	Glutathione Metabolism	Proportion of Effect	0.123027	0.0144677	0.386134	0.0948128	0.016
TwinsUK	725	Metabolite	Alcohol	Agathobaculum_butyriciproducens	glucuronate	Carbohydrate	Aminosugar Metabolism	ACME	0.0507717	0.0203707	0.0872405	0.0170586	0.002
TwinsUK	725	Metabolite	Alcohol	Agathobaculum_butyriciproducens	glucuronate	Carbohydrate	Aminosugar Metabolism	Proportion of Effect	0.278265	0.123339	0.700916	0.147341	0.002
TwinsUK	725	Metabolite	Alcohol	Agathobaculum_butyriciproducens	glucuronate	Carbohydrate	Aminosugar Metabolism	ADE	0.130091	0.0216231	0.236871	0.0549103	0.018
TwinsUK	725	Metabolite	Alcohol	Agathobaculum_butyriciproducens	glucuronate	Carbohydrate	Aminosugar Metabolism	Total Effect	0.180863	0.0688073	0.287992	0.0559144	<2e-16
TwinsUK	726	Metabolite	Alcohol	Agathobaculum_butyriciproducens	glycerophosphoinositol*	Lipid	Phospholipid Metabolism	ACME	0.0271634	0.00683724	0.0542154	0.0120863	0.008
TwinsUK	726	Metabolite	Alcohol	Agathobaculum_butyriciproducens	glycerophosphoinositol*	Lipid	Phospholipid Metabolism	ADE	0.150713	0.0471505	0.255721	0.0532066	0.006
TwinsUK	726	Metabolite	Alcohol	Agathobaculum_butyriciproducens	glycerophosphoinositol*	Lipid	Phospholipid Metabolism	Total Effect	0.177877	0.0717436	0.282352	0.0537265	0.004
TwinsUK	726	Metabolite	Alcohol	Agathobaculum_butyriciproducens	glycerophosphoinositol*	Lipid	Phospholipid Metabolism	Proportion of Effect	0.148844	0.0395005	0.42782	0.0990611	0.012
TwinsUK	726	Metabolite	Alcohol	Agathobaculum_butyriciproducens	glycerophosphorylcholine (GPC)	Lipid	Phospholipid Metabolism	Total Effect	0.180871	0.0752287	0.292905	0.0555296	<2e-16
TwinsUK	726	Metabolite	Alcohol	Agathobaculum_butyriciproducens	glycerophosphorylcholine (GPC)	Lipid	Phospholipid Metabolism	Proportion of Effect	0.110923	0.0234038	0.323333	0.0765125	0.006
TwinsUK	726	Metabolite	Alcohol	Agathobaculum_butyriciproducens	glycerophosphorylcholine (GPC)	Lipid	Phospholipid Metabolism	ACME	0.0209182	0.00344471	0.0417479	0.00977121	0.006
TwinsUK	726	Metabolite	Alcohol	Agathobaculum_butyriciproducens	glycerophosphorylcholine (GPC)	Lipid	Phospholipid Metabolism	ADE	0.159952	0.0525883	0.268073	0.0549707	0.004
TwinsUK	725	Metabolite	Alcohol	Agathobaculum_butyriciproducens	lyxonate	Carbohydrate	Pentose Metabolism	Total Effect	0.181239	0.0768573	0.290889	0.0545998	<2e-16
TwinsUK	725	Metabolite	Alcohol	Agathobaculum_butyriciproducens	lyxonate	Carbohydrate	Pentose Metabolism	Proportion of Effect	0.131721	0.0351035	0.391444	0.0909032	0.008
TwinsUK	725	Metabolite	Alcohol	Agathobaculum_butyriciproducens	lyxonate	Carbohydrate	Pentose Metabolism	ACME	0.0247407	0.00604564	0.0485868	0.0108523	0.008
TwinsUK	725	Metabolite	Alcohol	Agathobaculum_butyriciproducens	lyxonate	Carbohydrate	Pentose Metabolism	ADE	0.156498	0.0522734	0.266131	0.0545555	0.006
TwinsUK	726	Metabolite	Alcohol	Agathobaculum_butyriciproducens	malate	Energy	TCA Cycle	Proportion of Effect	0.168641	0.061972	0.46538	0.10291	<2e-16
TwinsUK	726	Metabolite	Alcohol	Agathobaculum_butyriciproducens	malate	Energy	TCA Cycle	ACME	0.0307311	0.0112872	0.0551445	0.0111881	<2e-16
TwinsUK	726	Metabolite	Alcohol	Agathobaculum_butyriciproducens	malate	Energy	TCA Cycle	ADE	0.14776	0.0425647	0.251435	0.0532831	0.014
TwinsUK	726	Metabolite	Alcohol	Agathobaculum_butyriciproducens	malate	Energy	TCA Cycle	Total Effect	0.178491	0.0728626	0.285822	0.0543263	<2e-16
TwinsUK	726	Metabolite	Alcohol	Agathobaculum_butyriciproducens	maltose	Carbohydrate	Glycogen Metabolism	ACME	0.0451585	0.0178408	0.0791778	0.0156472	0.002
TwinsUK	726	Metabolite	Alcohol	Agathobaculum_butyriciproducens	maltose	Carbohydrate	Glycogen Metabolism	ADE	0.132091	0.0303035	0.246341	0.0551117	0.008
TwinsUK	726	Metabolite	Alcohol	Agathobaculum_butyriciproducens	maltose	Carbohydrate	Glycogen Metabolism	Total Effect	0.177249	0.0685283	0.295963	0.058019	<2e-16
TwinsUK	726	Metabolite	Alcohol	Agathobaculum_butyriciproducens	maltose	Carbohydrate	Glycogen Metabolism	Proportion of Effect	0.255038	0.100085	0.620518	0.132764	0.002
TwinsUK	725	Metabolite	Alcohol	Agathobaculum_butyriciproducens	mannose	Carbohydrate	Fructose, Mannose and Galactose Metabolism	Total Effect	0.180281	0.070688	0.285471	0.0547916	<2e-16
TwinsUK	725	Metabolite	Alcohol	Agathobaculum_butyriciproducens	mannose	Carbohydrate	Fructose, Mannose and Galactose Metabolism	ADE	0.142932	0.0390429	0.24591	0.0527723	0.006
TwinsUK	725	Metabolite	Alcohol	Agathobaculum_butyriciproducens	mannose	Carbohydrate	Fructose, Mannose and Galactose Metabolism	Proportion of Effect	0.206231	0.0572844	0.545576	0.124564	0.002
TwinsUK	725	Metabolite	Alcohol	Agathobaculum_butyriciproducens	mannose	Carbohydrate	Fructose, Mannose and Galactose Metabolism	ACME	0.0373494	0.0090876	0.0674315	0.0148837	0.002
TwinsUK	726	Metabolite	Alcohol	Agathobaculum_butyriciproducens	piperine	Xenobiotics	Food Component/Plant	Total Effect	0.183729	0.0698661	0.289016	0.0559056	0.002
TwinsUK	726	Metabolite	Alcohol	Agathobaculum_butyriciproducens	piperine	Xenobiotics	Food Component/Plant	ACME	0.0290199	0.00746908	0.0566036	0.0125343	0.008
TwinsUK	726	Metabolite	Alcohol	Agathobaculum_butyriciproducens	piperine	Xenobiotics	Food Component/Plant	ADE	0.154709	0.0445034	0.263297	0.0558146	0.006
TwinsUK	726	Metabolite	Alcohol	Agathobaculum_butyriciproducens	piperine	Xenobiotics	Food Component/Plant	Proportion of Effect	0.156321	0.0354143	0.439305	0.103033	0.01
TwinsUK	726	Metabolite	Alcohol	Agathobaculum_butyriciproducens	ribulose/xylulose	Carbohydrate	Pentose Metabolism	ACME	0.0361562	0.0100491	0.0651286	0.0140509	0.006
TwinsUK	726	Metabolite	Alcohol	Agathobaculum_butyriciproducens	ribulose/xylulose	Carbohydrate	Pentose Metabolism	ADE	0.143609	0.0396024	0.250713	0.0538548	0.004
TwinsUK	726	Metabolite	Alcohol	Agathobaculum_butyriciproducens	ribulose/xylulose	Carbohydrate	Pentose Metabolism	Total Effect	0.179765	0.0747311	0.285942	0.0538802	<2e-16
TwinsUK	726	Metabolite	Alcohol	Agathobaculum_butyriciproducens	ribulose/xylulose	Carbohydrate	Pentose Metabolism	Proportion of Effect	0.201825	0.0571102	0.520729	0.11827	0.006
TwinsUK	726	Metabolite	Alcohol	Agathobaculum_butyriciproducens	spermidine	Amino Acid	Polyamine Metabolism	ACME	0.0517248	0.0181287	0.0890077	0.0180814	0.006
TwinsUK	726	Metabolite	Alcohol	Agathobaculum_butyriciproducens	spermidine	Amino Acid	Polyamine Metabolism	Proportion of Effect	0.280392	0.109694	0.728831	0.157943	0.006
TwinsUK	726	Metabolite	Alcohol	Agathobaculum_butyriciproducens	spermidine	Amino Acid	Polyamine Metabolism	ADE	0.130127	0.0163414	0.243579	0.0579689	0.018
TwinsUK	726	Metabolite	Alcohol	Agathobaculum_butyriciproducens	spermidine	Amino Acid	Polyamine Metabolism	Total Effect	0.181852	0.0575733	0.299353	0.0616786	<2e-16
TwinsUK	725	Metabolite	Alcohol	Agathobaculum_butyriciproducens	stachydrine	Xenobiotics	Food Component/Plant	Total Effect	0.181295	0.0738578	0.286793	0.0543202	0.008
TwinsUK	725	Metabolite	Alcohol	Agathobaculum_butyriciproducens	stachydrine	Xenobiotics	Food Component/Plant	Proportion of Effect	0.258156	0.0999076	0.618152	0.132205	0.01
TwinsUK	725	Metabolite	Alcohol	Agathobaculum_butyriciproducens	stachydrine	Xenobiotics	Food Component/Plant	ACME	0.0472992	0.0195049	0.0822722	0.0160121	0.002
TwinsUK	725	Metabolite	Alcohol	Agathobaculum_butyriciproducens	stachydrine	Xenobiotics	Food Component/Plant	ADE	0.133995	0.029937	0.237052	0.0528355	0.014
TwinsUK	725	Metabolite	Alcohol	Agathobaculum_butyriciproducens	suberate (C8-DC)	Lipid	Fatty Acid, Dicarboxylate	ACME	-0.0267689	-0.049628	-0.00848924	0.0104946	<2e-16
TwinsUK	725	Metabolite	Alcohol	Agathobaculum_butyriciproducens	suberate (C8-DC)	Lipid	Fatty Acid, Dicarboxylate	ADE	0.212437	0.105881	0.312286	0.0526544	<2e-16
TwinsUK	725	Metabolite	Alcohol	Agathobaculum_butyriciproducens	suberate (C8-DC)	Lipid	Fatty Acid, Dicarboxylate	Total Effect	0.185668	0.0771446	0.290524	0.0544336	<2e-16
TwinsUK	725	Metabolite	Alcohol	Agathobaculum_butyriciproducens	suberate (C8-DC)	Lipid	Fatty Acid, Dicarboxylate	Proportion of Effect	-0.141032	-0.424519	-0.038824	0.0983916	<2e-16
TwinsUK	724	Metabolite	Alcohol	Agathobaculum_butyriciproducens	vanillate	Xenobiotics	Food Component/Plant	ADE	0.145571	0.0261431	0.260483	0.0597806	0.014
TwinsUK	724	Metabolite	Alcohol	Agathobaculum_butyriciproducens	vanillate	Xenobiotics	Food Component/Plant	Total Effect	0.184162	0.0761272	0.294548	0.0557195	0.002
TwinsUK	724	Metabolite	Alcohol	Agathobaculum_butyriciproducens	vanillate	Xenobiotics	Food Component/Plant	Proportion of Effect	0.202305	-0.0175709	0.669715	0.175328	0.07
TwinsUK	724	Metabolite	Alcohol	Agathobaculum_butyriciproducens	vanillate	Xenobiotics	Food Component/Plant	ACME	0.0385906	-0.00287077	0.0828686	0.0218723	0.068
TwinsUK	725	Metabolite	Alcohol	Clostridiales_bacterium_KLE1615	adenosine	Nucleotide	Purine Metabolism, Adenine containing	Total Effect	0.220141	0.103169	0.346698	0.0621245	0.002
TwinsUK	725	Metabolite	Alcohol	Clostridiales_bacterium_KLE1615	adenosine	Nucleotide	Purine Metabolism, Adenine containing	Proportion of Effect	0.24164	0.105056	0.517517	0.10522	0.002
TwinsUK	725	Metabolite	Alcohol	Clostridiales_bacterium_KLE1615	adenosine	Nucleotide	Purine Metabolism, Adenine containing	ACME	0.0530927	0.024031	0.0881978	0.0163691	<2e-16
TwinsUK	725	Metabolite	Alcohol	Clostridiales_bacterium_KLE1615	adenosine	Nucleotide	Purine Metabolism, Adenine containing	ADE	0.167049	0.0522962	0.295179	0.0619599	0.006
TwinsUK	724	Metabolite	Alcohol	Clostridiales_bacterium_KLE1615	branched chain 14:0 dicarboxylic acid**	Lipid	Fatty Acid, Dicarboxylate	Total Effect	0.219242	0.101974	0.339082	0.0604867	<2e-16
TwinsUK	724	Metabolite	Alcohol	Clostridiales_bacterium_KLE1615	branched chain 14:0 dicarboxylic acid**	Lipid	Fatty Acid, Dicarboxylate	Proportion of Effect	0.0670774	0.00382284	0.212473	0.0532272	0.038
TwinsUK	724	Metabolite	Alcohol	Clostridiales_bacterium_KLE1615	branched chain 14:0 dicarboxylic acid**	Lipid	Fatty Acid, Dicarboxylate	ACME	0.015716	0.000776291	0.0370595	0.00925592	0.038
TwinsUK	724	Metabolite	Alcohol	Clostridiales_bacterium_KLE1615	branched chain 14:0 dicarboxylic acid**	Lipid	Fatty Acid, Dicarboxylate	ADE	0.203526	0.0868103	0.32701	0.0612754	0.002
TwinsUK	724	Metabolite	Alcohol	Clostridiales_bacterium_KLE1615	choline	Lipid	Phospholipid Metabolism	ACME	0.0277906	0.0100183	0.0525192	0.0108421	0.002
TwinsUK	724	Metabolite	Alcohol	Clostridiales_bacterium_KLE1615	choline	Lipid	Phospholipid Metabolism	ADE	0.191819	0.0601706	0.31747	0.0656377	0.004
TwinsUK	724	Metabolite	Alcohol	Clostridiales_bacterium_KLE1615	choline	Lipid	Phospholipid Metabolism	Proportion of Effect	0.125423	0.0347726	0.347101	0.0796757	0.006
TwinsUK	724	Metabolite	Alcohol	Clostridiales_bacterium_KLE1615	choline	Lipid	Phospholipid Metabolism	Total Effect	0.219609	0.0931182	0.340017	0.0629843	0.004
TwinsUK	726	Metabolite	Alcohol	Clostridiales_bacterium_KLE1615	maltose	Carbohydrate	Glycogen Metabolism	Proportion of Effect	0.119641	0.0325772	0.306395	0.0698514	0.006
TwinsUK	726	Metabolite	Alcohol	Clostridiales_bacterium_KLE1615	maltose	Carbohydrate	Glycogen Metabolism	Total Effect	0.219606	0.0962057	0.345522	0.063601	0.002
TwinsUK	726	Metabolite	Alcohol	Clostridiales_bacterium_KLE1615	maltose	Carbohydrate	Glycogen Metabolism	ACME	0.0268803	0.00744045	0.0514852	0.0112359	0.004
TwinsUK	726	Metabolite	Alcohol	Clostridiales_bacterium_KLE1615	maltose	Carbohydrate	Glycogen Metabolism	ADE	0.192725	0.0702532	0.318147	0.0632381	0.004
TwinsUK	725	Metabolite	Alcohol	Clostridiales_bacterium_KLE1615	mannose	Carbohydrate	Fructose, Mannose and Galactose Metabolism	ACME	0.0162617	0.00204999	0.0370844	0.00893735	0.018
TwinsUK	725	Metabolite	Alcohol	Clostridiales_bacterium_KLE1615	mannose	Carbohydrate	Fructose, Mannose and Galactose Metabolism	ADE	0.201926	0.0835299	0.321446	0.060693	<2e-16
TwinsUK	725	Metabolite	Alcohol	Clostridiales_bacterium_KLE1615	mannose	Carbohydrate	Fructose, Mannose and Galactose Metabolism	Total Effect	0.218188	0.0987527	0.337384	0.0608754	<2e-16
TwinsUK	725	Metabolite	Alcohol	Clostridiales_bacterium_KLE1615	mannose	Carbohydrate	Fructose, Mannose and Galactose Metabolism	Proportion of Effect	0.0699217	0.0106767	0.216773	0.0525755	0.018
TwinsUK	725	Metabolite	Alcohol	Clostridium_phoceensis	1-methyl-4-imidazoleacetate	Amino Acid	Histidine Metabolism	Proportion of Effect	0.166474	0.0332932	0.750097	0.182858	0.028
TwinsUK	725	Metabolite	Alcohol	Clostridium_phoceensis	1-methyl-4-imidazoleacetate	Amino Acid	Histidine Metabolism	Total Effect	0.114746	0.014233	0.222235	0.0530617	0.022
TwinsUK	725	Metabolite	Alcohol	Clostridium_phoceensis	1-methyl-4-imidazoleacetate	Amino Acid	Histidine Metabolism	ACME	0.0196521	0.00544845	0.0396878	0.00873452	0.006
TwinsUK	725	Metabolite	Alcohol	Clostridium_phoceensis	1-methyl-4-imidazoleacetate	Amino Acid	Histidine Metabolism	ADE	0.0950936	-0.00332556	0.201238	0.0521846	0.058
TwinsUK	723	Metabolite	Alcohol	Clostridium_phoceensis	2,3-dimethylsuccinate	Amino Acid	Leucine, Isoleucine and Valine Metabolism	ACME	0.0135207	0.00174206	0.0304496	0.00732334	0.016
TwinsUK	723	Metabolite	Alcohol	Clostridium_phoceensis	2,3-dimethylsuccinate	Amino Acid	Leucine, Isoleucine and Valine Metabolism	ADE	0.10203	-0.00257184	0.193317	0.0499718	0.052
TwinsUK	723	Metabolite	Alcohol	Clostridium_phoceensis	2,3-dimethylsuccinate	Amino Acid	Leucine, Isoleucine and Valine Metabolism	Total Effect	0.115551	0.0127199	0.209636	0.0502338	0.03
TwinsUK	723	Metabolite	Alcohol	Clostridium_phoceensis	2,3-dimethylsuccinate	Amino Acid	Leucine, Isoleucine and Valine Metabolism	Proportion of Effect	0.110757	0.00697721	0.629614	0.158836	0.046
TwinsUK	723	Metabolite	Alcohol	Clostridium_phoceensis	5-hydroxypicolinic acid	Amino Acid	Tryptophan Metabolism	Proportion of Effect	0.196897	0.0361655	0.729465	0.176862	0.03
TwinsUK	723	Metabolite	Alcohol	Clostridium_phoceensis	5-hydroxypicolinic acid	Amino Acid	Tryptophan Metabolism	ACME	0.0236967	0.00506896	0.0460255	0.0104481	0.018
TwinsUK	723	Metabolite	Alcohol	Clostridium_phoceensis	5-hydroxypicolinic acid	Amino Acid	Tryptophan Metabolism	ADE	0.0923222	0.00422021	0.186359	0.0464639	0.042
TwinsUK	723	Metabolite	Alcohol	Clostridium_phoceensis	5-hydroxypicolinic acid	Amino Acid	Tryptophan Metabolism	Total Effect	0.116019	0.0271956	0.211169	0.0469321	0.012
TwinsUK	724	Metabolite	Alcohol	Clostridium_phoceensis	N-acetylproline	Amino Acid	Urea cycle; Arginine and Proline Metabolism	ACME	0.038457	0.000395283	0.0771996	0.0195929	0.048
TwinsUK	724	Metabolite	Alcohol	Clostridium_phoceensis	N-acetylproline	Amino Acid	Urea cycle; Arginine and Proline Metabolism	ADE	0.0792447	-0.0265777	0.182706	0.0533887	0.146
TwinsUK	724	Metabolite	Alcohol	Clostridium_phoceensis	N-acetylproline	Amino Acid	Urea cycle; Arginine and Proline Metabolism	Total Effect	0.117702	0.0179039	0.218753	0.0512371	0.02
TwinsUK	724	Metabolite	Alcohol	Clostridium_phoceensis	N-acetylproline	Amino Acid	Urea cycle; Arginine and Proline Metabolism	Proportion of Effect	0.319366	-0.0227336	1.73541	0.448506	0.068
TwinsUK	726	Metabolite	Alcohol	Clostridium_phoceensis	biliverdin	Cofactors and Vitamins	Hemoglobin and Porphyrin Metabolism	ACME	0.0105018	-0.00247806	0.0263269	0.00734821	0.098
TwinsUK	726	Metabolite	Alcohol	Clostridium_phoceensis	biliverdin	Cofactors and Vitamins	Hemoglobin and Porphyrin Metabolism	ADE	0.104319	-0.00101472	0.198525	0.0509031	0.056
TwinsUK	726	Metabolite	Alcohol	Clostridium_phoceensis	biliverdin	Cofactors and Vitamins	Hemoglobin and Porphyrin Metabolism	Total Effect	0.114821	0.0106702	0.210398	0.050951	0.028
TwinsUK	726	Metabolite	Alcohol	Clostridium_phoceensis	biliverdin	Cofactors and Vitamins	Hemoglobin and Porphyrin Metabolism	Proportion of Effect	0.0865962	-0.0408094	0.4782	0.1324	0.126
TwinsUK	725	Metabolite	Alcohol	Clostridium_phoceensis	dibutyl sulfosuccinate	Xenobiotics	Chemical	ACME	0.0153233	0.00140864	0.033691	0.0082353	0.026
TwinsUK	725	Metabolite	Alcohol	Clostridium_phoceensis	dibutyl sulfosuccinate	Xenobiotics	Chemical	ADE	0.102937	0.0129879	0.209197	0.0500533	0.032
TwinsUK	725	Metabolite	Alcohol	Clostridium_phoceensis	dibutyl sulfosuccinate	Xenobiotics	Chemical	Total Effect	0.11826	0.0262519	0.224185	0.050493	0.014
TwinsUK	725	Metabolite	Alcohol	Clostridium_phoceensis	dibutyl sulfosuccinate	Xenobiotics	Chemical	Proportion of Effect	0.124302	0.00682938	0.497266	0.125111	0.036
TwinsUK	724	Metabolite	Alcohol	Clostridium_phoceensis	maleamate	Cofactors and Vitamins	Nicotinate and Nicotinamide Metabolism	ACME	0.0424517	0.0200144	0.0689544	0.0124847	<2e-16
TwinsUK	724	Metabolite	Alcohol	Clostridium_phoceensis	maleamate	Cofactors and Vitamins	Nicotinate and Nicotinamide Metabolism	ADE	0.0624463	-0.0475005	0.167847	0.0549355	0.26
TwinsUK	724	Metabolite	Alcohol	Clostridium_phoceensis	maleamate	Cofactors and Vitamins	Nicotinate and Nicotinamide Metabolism	Total Effect	0.104898	-0.00477684	0.209853	0.0547524	0.064
TwinsUK	724	Metabolite	Alcohol	Clostridium_phoceensis	maleamate	Cofactors and Vitamins	Nicotinate and Nicotinamide Metabolism	Proportion of Effect	0.383452	-1.11546	2.06474	0.811275	0.064
TwinsUK	726	Metabolite	Alcohol	Clostridium_phoceensis	maleate	Lipid	Fatty Acid, Dicarboxylate	ADE	0.0916184	-0.0163233	0.188701	0.0523021	0.092
TwinsUK	726	Metabolite	Alcohol	Clostridium_phoceensis	maleate	Lipid	Fatty Acid, Dicarboxylate	ACME	0.023691	0.00660204	0.045833	0.0100079	0.006
TwinsUK	726	Metabolite	Alcohol	Clostridium_phoceensis	maleate	Lipid	Fatty Acid, Dicarboxylate	Total Effect	0.115309	0.00773609	0.210619	0.0517557	0.032
TwinsUK	726	Metabolite	Alcohol	Clostridium_phoceensis	maleate	Lipid	Fatty Acid, Dicarboxylate	Proportion of Effect	0.198436	0.0345243	1.09712	0.271069	0.038
TwinsUK	725	Metabolite	Alcohol	Clostridium_phoceensis	myristate (14:0)	Lipid	Long Chain Saturated Fatty Acid	Proportion of Effect	0.181034	0.0378598	0.884084	0.215873	0.022
TwinsUK	725	Metabolite	Alcohol	Clostridium_phoceensis	myristate (14:0)	Lipid	Long Chain Saturated Fatty Acid	ACME	0.0209242	0.00623371	0.0409185	0.00884816	<2e-16
TwinsUK	725	Metabolite	Alcohol	Clostridium_phoceensis	myristate (14:0)	Lipid	Long Chain Saturated Fatty Acid	ADE	0.0921076	-0.00452623	0.185504	0.0484771	0.056
TwinsUK	725	Metabolite	Alcohol	Clostridium_phoceensis	myristate (14:0)	Lipid	Long Chain Saturated Fatty Acid	Total Effect	0.113032	0.0144495	0.206667	0.0490351	0.022
TwinsUK	724	Metabolite	Alcohol	Clostridium_phoceensis	picolinate	Amino Acid	Tryptophan Metabolism	Proportion of Effect	0.124215	0.0205799	0.543569	0.133416	0.024
TwinsUK	724	Metabolite	Alcohol	Clostridium_phoceensis	picolinate	Amino Acid	Tryptophan Metabolism	ACME	0.0146844	0.0029678	0.0311412	0.00718709	0.008
TwinsUK	724	Metabolite	Alcohol	Clostridium_phoceensis	picolinate	Amino Acid	Tryptophan Metabolism	ADE	0.0994168	0.00712143	0.199897	0.0491775	0.04
TwinsUK	724	Metabolite	Alcohol	Clostridium_phoceensis	picolinate	Amino Acid	Tryptophan Metabolism	Total Effect	0.114101	0.0172396	0.215236	0.0505092	0.016
TwinsUK	723	Metabolite	Alcohol	Clostridium_phoceensis	theophylline	Xenobiotics	Xanthine Metabolism	Total Effect	0.110933	0.00482498	0.209899	0.0523147	0.046
TwinsUK	723	Metabolite	Alcohol	Clostridium_phoceensis	theophylline	Xenobiotics	Xanthine Metabolism	Proportion of Effect	0.0453578	-0.0794783	0.30032	0.0968872	0.28
TwinsUK	723	Metabolite	Alcohol	Clostridium_phoceensis	theophylline	Xenobiotics	Xanthine Metabolism	ADE	0.105265	-0.0034166	0.205375	0.0532633	0.056
TwinsUK	723	Metabolite	Alcohol	Clostridium_phoceensis	theophylline	Xenobiotics	Xanthine Metabolism	ACME	0.00566725	-0.00318323	0.0168692	0.00511541	0.246
TwinsUK	723	Metabolite	Alcohol	Faecalibacterium_prausnitzii	3-methylglutarate/2-methylglutarate	Lipid	Fatty Acid, Dicarboxylate	Proportion of Effect	-0.0429825	-0.362032	0.103977	0.11888	0.57
TwinsUK	723	Metabolite	Alcohol	Faecalibacterium_prausnitzii	3-methylglutarate/2-methylglutarate	Lipid	Fatty Acid, Dicarboxylate	ACME	-0.00650215	-0.0315534	0.0157077	0.0120564	0.566
TwinsUK	723	Metabolite	Alcohol	Faecalibacterium_prausnitzii	3-methylglutarate/2-methylglutarate	Lipid	Fatty Acid, Dicarboxylate	ADE	0.156364	0.0522286	0.26139	0.0533575	0.004
TwinsUK	723	Metabolite	Alcohol	Faecalibacterium_prausnitzii	3-methylglutarate/2-methylglutarate	Lipid	Fatty Acid, Dicarboxylate	Total Effect	0.149862	0.0423671	0.25451	0.0541182	0.004
TwinsUK	723	Metabolite	Alcohol	Faecalibacterium_prausnitzii	5-hydroxypicolinic acid	Amino Acid	Tryptophan Metabolism	Proportion of Effect	0.118723	0.0178356	0.428085	0.104656	0.026
TwinsUK	723	Metabolite	Alcohol	Faecalibacterium_prausnitzii	5-hydroxypicolinic acid	Amino Acid	Tryptophan Metabolism	ACME	0.0189051	0.00369581	0.039433	0.00911664	0.016
TwinsUK	723	Metabolite	Alcohol	Faecalibacterium_prausnitzii	5-hydroxypicolinic acid	Amino Acid	Tryptophan Metabolism	ADE	0.136319	0.0292087	0.24717	0.0556024	0.024
TwinsUK	723	Metabolite	Alcohol	Faecalibacterium_prausnitzii	5-hydroxypicolinic acid	Amino Acid	Tryptophan Metabolism	Total Effect	0.155224	0.0459337	0.26359	0.0555247	0.01
TwinsUK	725	Metabolite	Alcohol	Faecalibacterium_prausnitzii	adenosine	Nucleotide	Purine Metabolism, Adenine containing	Proportion of Effect	0.292572	0.108965	0.881598	0.1971	0.004
TwinsUK	725	Metabolite	Alcohol	Faecalibacterium_prausnitzii	adenosine	Nucleotide	Purine Metabolism, Adenine containing	ACME	0.0446758	0.018029	0.0755273	0.0146679	<2e-16
TwinsUK	725	Metabolite	Alcohol	Faecalibacterium_prausnitzii	adenosine	Nucleotide	Purine Metabolism, Adenine containing	ADE	0.108148	0.00316786	0.213814	0.0537364	0.044
TwinsUK	725	Metabolite	Alcohol	Faecalibacterium_prausnitzii	adenosine	Nucleotide	Purine Metabolism, Adenine containing	Total Effect	0.152824	0.0502768	0.25958	0.0533938	0.004
TwinsUK	726	Metabolite	Alcohol	Faecalibacterium_prausnitzii	arabinose	Carbohydrate	Pentose Metabolism	Total Effect	0.148019	0.044847	0.255816	0.0538185	0.002
TwinsUK	726	Metabolite	Alcohol	Faecalibacterium_prausnitzii	arabinose	Carbohydrate	Pentose Metabolism	Proportion of Effect	0.128677	0.0234936	0.435024	0.104982	0.018
TwinsUK	726	Metabolite	Alcohol	Faecalibacterium_prausnitzii	arabinose	Carbohydrate	Pentose Metabolism	ACME	0.019207	0.00319189	0.0401987	0.0094405	0.016
TwinsUK	726	Metabolite	Alcohol	Faecalibacterium_prausnitzii	arabinose	Carbohydrate	Pentose Metabolism	ADE	0.128812	0.0255842	0.236562	0.0538209	0.012
TwinsUK	724	Metabolite	Alcohol	Faecalibacterium_prausnitzii	branched chain 14:0 dicarboxylic acid**	Lipid	Fatty Acid, Dicarboxylate	ACME	0.0309419	0.00957714	0.057482	0.0122206	0.002
TwinsUK	724	Metabolite	Alcohol	Faecalibacterium_prausnitzii	branched chain 14:0 dicarboxylic acid**	Lipid	Fatty Acid, Dicarboxylate	Total Effect	0.153291	0.0459339	0.259214	0.0544081	0.004
TwinsUK	724	Metabolite	Alcohol	Faecalibacterium_prausnitzii	branched chain 14:0 dicarboxylic acid**	Lipid	Fatty Acid, Dicarboxylate	Proportion of Effect	0.202947	0.0543411	0.612831	0.142472	0.006
TwinsUK	724	Metabolite	Alcohol	Faecalibacterium_prausnitzii	branched chain 14:0 dicarboxylic acid**	Lipid	Fatty Acid, Dicarboxylate	ADE	0.122349	0.019574	0.228373	0.053265	0.022
TwinsUK	724	Metabolite	Alcohol	Faecalibacterium_prausnitzii	choline	Lipid	Phospholipid Metabolism	Total Effect	0.149429	0.0388276	0.261142	0.0567129	0.01
TwinsUK	724	Metabolite	Alcohol	Faecalibacterium_prausnitzii	choline	Lipid	Phospholipid Metabolism	Proportion of Effect	0.214409	0.0723858	0.70545	0.161496	0.01
TwinsUK	724	Metabolite	Alcohol	Faecalibacterium_prausnitzii	choline	Lipid	Phospholipid Metabolism	ACME	0.0319981	0.0127106	0.0577894	0.0114997	<2e-16
TwinsUK	724	Metabolite	Alcohol	Faecalibacterium_prausnitzii	choline	Lipid	Phospholipid Metabolism	ADE	0.117431	0.00682093	0.22544	0.0557701	0.032
TwinsUK	725	Metabolite	Alcohol	Faecalibacterium_prausnitzii	glucuronate	Carbohydrate	Aminosugar Metabolism	ADE	0.108385	0.00442075	0.211385	0.052797	0.04
TwinsUK	725	Metabolite	Alcohol	Faecalibacterium_prausnitzii	glucuronate	Carbohydrate	Aminosugar Metabolism	Total Effect	0.15214	0.0490997	0.261636	0.0542185	0.004
TwinsUK	725	Metabolite	Alcohol	Faecalibacterium_prausnitzii	glucuronate	Carbohydrate	Aminosugar Metabolism	Proportion of Effect	0.28352	0.109312	0.907211	0.203546	0.008
TwinsUK	725	Metabolite	Alcohol	Faecalibacterium_prausnitzii	glucuronate	Carbohydrate	Aminosugar Metabolism	ACME	0.0437546	0.0176138	0.0745202	0.0145169	0.004
TwinsUK	726	Metabolite	Alcohol	Faecalibacterium_prausnitzii	glycerophosphoinositol*	Lipid	Phospholipid Metabolism	ACME	0.0261926	0.00639691	0.0500817	0.0111441	0.012
TwinsUK	726	Metabolite	Alcohol	Faecalibacterium_prausnitzii	glycerophosphoinositol*	Lipid	Phospholipid Metabolism	ADE	0.126082	0.0173145	0.238724	0.0564821	0.012
TwinsUK	726	Metabolite	Alcohol	Faecalibacterium_prausnitzii	glycerophosphoinositol*	Lipid	Phospholipid Metabolism	Total Effect	0.152275	0.0449462	0.263937	0.055865	0.004
TwinsUK	726	Metabolite	Alcohol	Faecalibacterium_prausnitzii	glycerophosphoinositol*	Lipid	Phospholipid Metabolism	Proportion of Effect	0.169643	0.0381093	0.569881	0.135656	0.016
TwinsUK	725	Metabolite	Alcohol	Faecalibacterium_prausnitzii	lyxonate	Carbohydrate	Pentose Metabolism	Total Effect	0.151815	0.0393094	0.262925	0.0570449	0.004
TwinsUK	725	Metabolite	Alcohol	Faecalibacterium_prausnitzii	lyxonate	Carbohydrate	Pentose Metabolism	Proportion of Effect	0.115074	0.0260556	0.458499	0.110317	0.014
TwinsUK	725	Metabolite	Alcohol	Faecalibacterium_prausnitzii	lyxonate	Carbohydrate	Pentose Metabolism	ACME	0.0182068	0.00347971	0.0384371	0.00891771	0.01
TwinsUK	725	Metabolite	Alcohol	Faecalibacterium_prausnitzii	lyxonate	Carbohydrate	Pentose Metabolism	ADE	0.133608	0.0222421	0.242576	0.0562076	0.014
TwinsUK	726	Metabolite	Alcohol	Faecalibacterium_prausnitzii	malate	Energy	TCA Cycle	Proportion of Effect	0.205959	0.0730638	0.695269	0.158726	0.006
TwinsUK	726	Metabolite	Alcohol	Faecalibacterium_prausnitzii	malate	Energy	TCA Cycle	ACME	0.0323086	0.0119571	0.0569292	0.0114725	<2e-16
TwinsUK	726	Metabolite	Alcohol	Faecalibacterium_prausnitzii	malate	Energy	TCA Cycle	ADE	0.119378	0.0170801	0.216819	0.0509538	0.034
TwinsUK	726	Metabolite	Alcohol	Faecalibacterium_prausnitzii	malate	Energy	TCA Cycle	Total Effect	0.151687	0.0496579	0.249716	0.0510351	0.006
TwinsUK	726	Metabolite	Alcohol	Faecalibacterium_prausnitzii	maltose	Carbohydrate	Glycogen Metabolism	Total Effect	0.150365	0.0403338	0.252249	0.0540599	0.008
TwinsUK	726	Metabolite	Alcohol	Faecalibacterium_prausnitzii	maltose	Carbohydrate	Glycogen Metabolism	ACME	0.0418143	0.0141327	0.0727267	0.0149475	<2e-16
TwinsUK	726	Metabolite	Alcohol	Faecalibacterium_prausnitzii	maltose	Carbohydrate	Glycogen Metabolism	ADE	0.108551	0.0015402	0.210035	0.0531874	0.048
TwinsUK	726	Metabolite	Alcohol	Faecalibacterium_prausnitzii	maltose	Carbohydrate	Glycogen Metabolism	Proportion of Effect	0.273145	0.0880213	0.874149	0.200543	0.008
TwinsUK	725	Metabolite	Alcohol	Faecalibacterium_prausnitzii	mannose	Carbohydrate	Fructose, Mannose and Galactose Metabolism	ADE	0.122457	0.0156781	0.225922	0.0536336	0.024
TwinsUK	725	Metabolite	Alcohol	Faecalibacterium_prausnitzii	mannose	Carbohydrate	Fructose, Mannose and Galactose Metabolism	Total Effect	0.150629	0.0420604	0.260673	0.0557684	0.01
TwinsUK	725	Metabolite	Alcohol	Faecalibacterium_prausnitzii	mannose	Carbohydrate	Fructose, Mannose and Galactose Metabolism	Proportion of Effect	0.17999	0.0391986	0.601216	0.143372	0.022
TwinsUK	725	Metabolite	Alcohol	Faecalibacterium_prausnitzii	mannose	Carbohydrate	Fructose, Mannose and Galactose Metabolism	ACME	0.0281716	0.00685311	0.054211	0.0120811	0.012
TwinsUK	726	Metabolite	Alcohol	Faecalibacterium_prausnitzii	ribulose/xylulose	Carbohydrate	Pentose Metabolism	Total Effect	0.148717	0.0407768	0.256464	0.0550221	0.006
TwinsUK	726	Metabolite	Alcohol	Faecalibacterium_prausnitzii	ribulose/xylulose	Carbohydrate	Pentose Metabolism	ACME	0.030067	0.00816331	0.058742	0.0129027	0.004
TwinsUK	726	Metabolite	Alcohol	Faecalibacterium_prausnitzii	ribulose/xylulose	Carbohydrate	Pentose Metabolism	Proportion of Effect	0.199472	0.0498013	0.636361	0.149633	0.01
TwinsUK	726	Metabolite	Alcohol	Faecalibacterium_prausnitzii	ribulose/xylulose	Carbohydrate	Pentose Metabolism	ADE	0.11865	0.0155564	0.224478	0.0532965	0.018
TwinsUK	726	Metabolite	Alcohol	Faecalibacterium_prausnitzii	spermidine	Amino Acid	Polyamine Metabolism	ACME	0.0390312	0.0148037	0.0697715	0.0140224	<2e-16
TwinsUK	726	Metabolite	Alcohol	Faecalibacterium_prausnitzii	spermidine	Amino Acid	Polyamine Metabolism	Proportion of Effect	0.25483	0.0829381	0.730727	0.165252	0.006
TwinsUK	726	Metabolite	Alcohol	Faecalibacterium_prausnitzii	spermidine	Amino Acid	Polyamine Metabolism	ADE	0.114615	0.0139774	0.218761	0.0522407	0.026
TwinsUK	726	Metabolite	Alcohol	Faecalibacterium_prausnitzii	spermidine	Amino Acid	Polyamine Metabolism	Total Effect	0.153646	0.0514284	0.259919	0.0531864	0.006
TwinsUK	725	Metabolite	Alcohol	Faecalibacterium_prausnitzii	stachydrine	Xenobiotics	Food Component/Plant	ACME	0.0306668	0.0103366	0.0547531	0.0113308	<2e-16
TwinsUK	725	Metabolite	Alcohol	Faecalibacterium_prausnitzii	stachydrine	Xenobiotics	Food Component/Plant	ADE	0.113017	0.00586117	0.212863	0.0528065	0.04
TwinsUK	725	Metabolite	Alcohol	Faecalibacterium_prausnitzii	stachydrine	Xenobiotics	Food Component/Plant	Proportion of Effect	0.211456	0.0711182	0.809772	0.188432	0.01
TwinsUK	725	Metabolite	Alcohol	Faecalibacterium_prausnitzii	stachydrine	Xenobiotics	Food Component/Plant	Total Effect	0.143684	0.0348666	0.245435	0.0537165	0.01
TwinsUK	724	Metabolite	Alcohol	Faecalibacterium_prausnitzii	vanillate	Xenobiotics	Food Component/Plant	Total Effect	0.151037	0.0418813	0.263172	0.0564517	0.004
TwinsUK	724	Metabolite	Alcohol	Faecalibacterium_prausnitzii	vanillate	Xenobiotics	Food Component/Plant	ACME	0.0547982	0.0154754	0.0971694	0.0208403	0.008
TwinsUK	724	Metabolite	Alcohol	Faecalibacterium_prausnitzii	vanillate	Xenobiotics	Food Component/Plant	Proportion of Effect	0.356006	0.0816632	1.31335	0.314205	0.012
TwinsUK	724	Metabolite	Alcohol	Faecalibacterium_prausnitzii	vanillate	Xenobiotics	Food Component/Plant	ADE	0.0962384	-0.0161196	0.214733	0.0588909	0.108
TwinsUK	725	Metabolite	Alcohol	GGB9557_SGB14966	2'-deoxyinosine	Nucleotide	Purine Metabolism, (Hypo)Xanthine/Inosine containing	Total Effect	0.00251994	-0.0873315	0.0871859	0.0445198	0.962
TwinsUK	725	Metabolite	Alcohol	GGB9557_SGB14966	2'-deoxyinosine	Nucleotide	Purine Metabolism, (Hypo)Xanthine/Inosine containing	Proportion of Effect	0.001567	-0.95999	1.06414	0.51636	0.97
TwinsUK	725	Metabolite	Alcohol	GGB9557_SGB14966	2'-deoxyinosine	Nucleotide	Purine Metabolism, (Hypo)Xanthine/Inosine containing	ACME	0.00239655	-0.00344623	0.010584	0.00357915	0.444
TwinsUK	725	Metabolite	Alcohol	GGB9557_SGB14966	2'-deoxyinosine	Nucleotide	Purine Metabolism, (Hypo)Xanthine/Inosine containing	ADE	0.000123387	-0.0905127	0.0833719	0.0443583	1
TwinsUK	723	Metabolite	Alcohol	GGB9557_SGB14966	5-hydroxypicolinic acid	Amino Acid	Tryptophan Metabolism	ACME	0.00183758	-0.00712866	0.0125758	0.00502665	0.702
TwinsUK	723	Metabolite	Alcohol	GGB9557_SGB14966	5-hydroxypicolinic acid	Amino Acid	Tryptophan Metabolism	ADE	0.00455787	-0.0782565	0.0928369	0.0436463	0.908
TwinsUK	723	Metabolite	Alcohol	GGB9557_SGB14966	5-hydroxypicolinic acid	Amino Acid	Tryptophan Metabolism	Total Effect	0.00639545	-0.0781051	0.0926571	0.0435618	0.868
TwinsUK	723	Metabolite	Alcohol	GGB9557_SGB14966	5-hydroxypicolinic acid	Amino Acid	Tryptophan Metabolism	Proportion of Effect	0.00380318	-1.27779	1.90208	0.81119	0.974
TwinsUK	724	Metabolite	Alcohol	GGB9557_SGB14966	branched chain 14:0 dicarboxylic acid**	Lipid	Fatty Acid, Dicarboxylate	ACME	0.00137863	-0.00796817	0.0128644	0.00531444	0.778
TwinsUK	724	Metabolite	Alcohol	GGB9557_SGB14966	branched chain 14:0 dicarboxylic acid**	Lipid	Fatty Acid, Dicarboxylate	Total Effect	0.00633214	-0.0730165	0.0940867	0.0426284	0.902
TwinsUK	724	Metabolite	Alcohol	GGB9557_SGB14966	branched chain 14:0 dicarboxylic acid**	Lipid	Fatty Acid, Dicarboxylate	Proportion of Effect	0.000135209	-1.32188	1.29459	0.667465	1
TwinsUK	724	Metabolite	Alcohol	GGB9557_SGB14966	branched chain 14:0 dicarboxylic acid**	Lipid	Fatty Acid, Dicarboxylate	ADE	0.0049535	-0.0753781	0.0928316	0.0429106	0.918
TwinsUK	724	Metabolite	Alcohol	GGB9557_SGB14966	picolinate	Amino Acid	Tryptophan Metabolism	ACME	0.00580462	-0.00246684	0.016764	0.00490583	0.194
TwinsUK	724	Metabolite	Alcohol	GGB9557_SGB14966	picolinate	Amino Acid	Tryptophan Metabolism	ADE	-0.00101609	-0.0882128	0.0853047	0.0442647	0.97
TwinsUK	724	Metabolite	Alcohol	GGB9557_SGB14966	picolinate	Amino Acid	Tryptophan Metabolism	Total Effect	0.00478852	-0.0833322	0.0918166	0.0446808	0.926
TwinsUK	724	Metabolite	Alcohol	GGB9557_SGB14966	picolinate	Amino Acid	Tryptophan Metabolism	Proportion of Effect	0.00791766	-2.38424	2.30084	1.19517	0.956
TwinsUK	726	Metabolite	Alcohol	GGB9557_SGB14966	spermidine	Amino Acid	Polyamine Metabolism	Total Effect	0.00519644	-0.0800849	0.0947114	0.0445909	0.906
TwinsUK	726	Metabolite	Alcohol	GGB9557_SGB14966	spermidine	Amino Acid	Polyamine Metabolism	Proportion of Effect	0.0741653	-3.81043	3.90157	1.96735	0.912
TwinsUK	726	Metabolite	Alcohol	GGB9557_SGB14966	spermidine	Amino Acid	Polyamine Metabolism	ACME	0.0115794	0.00112489	0.0256102	0.00624625	0.026
TwinsUK	726	Metabolite	Alcohol	GGB9557_SGB14966	spermidine	Amino Acid	Polyamine Metabolism	ADE	-0.006383	-0.0925827	0.0823839	0.0446343	0.89
TwinsUK	724	Metabolite	Alcohol	GGB9667_SGB15164	vanillate	Xenobiotics	Food Component/Plant	ACME	0.0545034	0.0193895	0.0914961	0.0183945	0.002
TwinsUK	724	Metabolite	Alcohol	GGB9667_SGB15164	vanillate	Xenobiotics	Food Component/Plant	ADE	0.0487655	-0.0587911	0.156628	0.0549538	0.356
TwinsUK	724	Metabolite	Alcohol	GGB9667_SGB15164	vanillate	Xenobiotics	Food Component/Plant	Total Effect	0.103269	0.00609508	0.200158	0.0495058	0.044
TwinsUK	724	Metabolite	Alcohol	GGB9667_SGB15164	vanillate	Xenobiotics	Food Component/Plant	Proportion of Effect	0.509988	0.0357588	2.61697	0.658473	0.046
TwinsUK	724	Metabolite	Alcohol	GGB9730_SGB15291	vanillate	Xenobiotics	Food Component/Plant	ACME	0.0420256	0.00961107	0.0771552	0.0172306	0.004
TwinsUK	724	Metabolite	Alcohol	GGB9730_SGB15291	vanillate	Xenobiotics	Food Component/Plant	ADE	0.0751503	-0.0271966	0.172881	0.0510402	0.162
TwinsUK	724	Metabolite	Alcohol	GGB9730_SGB15291	vanillate	Xenobiotics	Food Component/Plant	Total Effect	0.117176	0.0216808	0.205572	0.046911	0.018
TwinsUK	724	Metabolite	Alcohol	GGB9730_SGB15291	vanillate	Xenobiotics	Food Component/Plant	Proportion of Effect	0.358657	0.0694456	1.61324	0.393825	0.022
TwinsUK	725	Metabolite	Alcohol	Paraprevotella_clara	2'-deoxyinosine	Nucleotide	Purine Metabolism, (Hypo)Xanthine/Inosine containing	Proportion of Effect	0.0561007	-0.0246378	0.400298	0.108402	0.132
TwinsUK	725	Metabolite	Alcohol	Paraprevotella_clara	2'-deoxyinosine	Nucleotide	Purine Metabolism, (Hypo)Xanthine/Inosine containing	ACME	0.00513659	-0.000988875	0.0148679	0.00404511	0.11
TwinsUK	725	Metabolite	Alcohol	Paraprevotella_clara	2'-deoxyinosine	Nucleotide	Purine Metabolism, (Hypo)Xanthine/Inosine containing	ADE	0.073534	-1.98017e-05	0.143977	0.0367339	0.052
TwinsUK	725	Metabolite	Alcohol	Paraprevotella_clara	2'-deoxyinosine	Nucleotide	Purine Metabolism, (Hypo)Xanthine/Inosine containing	Total Effect	0.0786706	0.00519451	0.149373	0.0367802	0.034
TwinsUK	726	Metabolite	Alcohol	Paraprevotella_clara	malate	Energy	TCA Cycle	Proportion of Effect	0.110616	-0.0725	0.636622	0.180899	0.098
TwinsUK	726	Metabolite	Alcohol	Paraprevotella_clara	malate	Energy	TCA Cycle	ACME	0.0090937	2.19526e-05	0.0211337	0.00538564	0.05
TwinsUK	726	Metabolite	Alcohol	Paraprevotella_clara	malate	Energy	TCA Cycle	ADE	0.068871	-0.00809541	0.141742	0.0382237	0.07
TwinsUK	726	Metabolite	Alcohol	Paraprevotella_clara	malate	Energy	TCA Cycle	Total Effect	0.0779647	0.00258191	0.148004	0.0370976	0.048
TwinsUK	724	Metabolite	Alcohol	Romboutsia_timonensis	caffeine	Xenobiotics	Xanthine Metabolism	Total Effect	-0.114256	-0.220604	-0.0063283	0.0546623	0.038
TwinsUK	724	Metabolite	Alcohol	Romboutsia_timonensis	caffeine	Xenobiotics	Xanthine Metabolism	ADE	-0.0972414	-0.203992	0.00802756	0.0540866	0.072
TwinsUK	724	Metabolite	Alcohol	Romboutsia_timonensis	caffeine	Xenobiotics	Xanthine Metabolism	Proportion of Effect	0.140594	0.0035919	0.689546	0.174988	0.048
TwinsUK	724	Metabolite	Alcohol	Romboutsia_timonensis	caffeine	Xenobiotics	Xanthine Metabolism	ACME	-0.0170146	-0.0350061	-0.00277748	0.00822159	0.01
TwinsUK	724	Metabolite	Dairy	Clostridia_bacterium	1-methyl-beta-carboline-3-carboxylic acid	Xenobiotics	Food Component/Plant	ADE	0.0900058	0.019001	0.162586	0.0366287	0.01
TwinsUK	724	Metabolite	Dairy	Clostridia_bacterium	1-methyl-beta-carboline-3-carboxylic acid	Xenobiotics	Food Component/Plant	ACME	0.0165629	-0.00129374	0.0356335	0.00942021	0.066
TwinsUK	724	Metabolite	Dairy	Clostridia_bacterium	1-methyl-beta-carboline-3-carboxylic acid	Xenobiotics	Food Component/Plant	Total Effect	0.106569	0.0321451	0.180739	0.0379067	<2e-16
TwinsUK	724	Metabolite	Dairy	Clostridia_bacterium	1-methyl-beta-carboline-3-carboxylic acid	Xenobiotics	Food Component/Plant	Proportion of Effect	0.150732	-0.0151702	0.509532	0.133853	0.066
TwinsUK	726	Metabolite	Dairy	Clostridia_bacterium	25-hydroxycholesterol sulfate	Lipid	Sterol	ACME	0.0205278	0.00537553	0.0386979	0.0085006	0.006
TwinsUK	726	Metabolite	Dairy	Clostridia_bacterium	25-hydroxycholesterol sulfate	Lipid	Sterol	ADE	0.088916	0.0194472	0.157867	0.0353113	0.014
TwinsUK	726	Metabolite	Dairy	Clostridia_bacterium	25-hydroxycholesterol sulfate	Lipid	Sterol	Total Effect	0.109444	0.035943	0.179845	0.0367097	<2e-16
TwinsUK	726	Metabolite	Dairy	Clostridia_bacterium	25-hydroxycholesterol sulfate	Lipid	Sterol	Proportion of Effect	0.183972	0.0561437	0.51939	0.118175	0.006
TwinsUK	725	Metabolite	Dairy	Clostridia_bacterium	3-hydroxyadipate	Lipid	Fatty Acid, Dicarboxylate	Proportion of Effect	0.144618	0.0313856	0.552045	0.132821	0.006
TwinsUK	725	Metabolite	Dairy	Clostridia_bacterium	3-hydroxyadipate	Lipid	Fatty Acid, Dicarboxylate	ACME	0.0156739	0.00412927	0.0302947	0.00667486	0.004
TwinsUK	725	Metabolite	Dairy	Clostridia_bacterium	3-hydroxyadipate	Lipid	Fatty Acid, Dicarboxylate	ADE	0.0928405	0.0147425	0.16745	0.0389561	0.012
TwinsUK	725	Metabolite	Dairy	Clostridia_bacterium	3-hydroxyadipate	Lipid	Fatty Acid, Dicarboxylate	Total Effect	0.108514	0.0338098	0.18229	0.0378775	0.002
TwinsUK	725	Metabolite	Dairy	Clostridia_bacterium	acisoga	Amino Acid	Polyamine Metabolism	Proportion of Effect	0.177888	0.059792	0.537861	0.121957	0.002
TwinsUK	725	Metabolite	Dairy	Clostridia_bacterium	acisoga	Amino Acid	Polyamine Metabolism	ADE	0.0883358	0.0183198	0.159296	0.0359632	0.012
TwinsUK	725	Metabolite	Dairy	Clostridia_bacterium	acisoga	Amino Acid	Polyamine Metabolism	Total Effect	0.10778	0.0346123	0.180706	0.0372687	0.002
TwinsUK	725	Metabolite	Dairy	Clostridia_bacterium	acisoga	Amino Acid	Polyamine Metabolism	ACME	0.019444	0.00638358	0.0369956	0.0078092	<2e-16
TwinsUK	725	Metabolite	Dairy	Clostridia_bacterium	aspartate	Amino Acid	Alanine and Aspartate Metabolism	ADE	0.0940094	0.0270895	0.168489	0.0360713	0.008
TwinsUK	725	Metabolite	Dairy	Clostridia_bacterium	aspartate	Amino Acid	Alanine and Aspartate Metabolism	Total Effect	0.110644	0.0382068	0.182682	0.036856	0.002
TwinsUK	725	Metabolite	Dairy	Clostridia_bacterium	aspartate	Amino Acid	Alanine and Aspartate Metabolism	ACME	0.0166346	0.00389942	0.0318307	0.00712531	0.006
TwinsUK	725	Metabolite	Dairy	Clostridia_bacterium	aspartate	Amino Acid	Alanine and Aspartate Metabolism	Proportion of Effect	0.149031	0.0407919	0.436781	0.101018	0.008
TwinsUK	725	Metabolite	Dairy	Clostridia_bacterium	suberate (C8-DC)	Lipid	Fatty Acid, Dicarboxylate	ACME	-0.00791704	-0.0359317	0.0182111	0.0138119	0.584
TwinsUK	725	Metabolite	Dairy	Clostridia_bacterium	suberate (C8-DC)	Lipid	Fatty Acid, Dicarboxylate	ADE	0.121712	0.0539111	0.187992	0.0342043	0.002
TwinsUK	725	Metabolite	Dairy	Clostridia_bacterium	suberate (C8-DC)	Lipid	Fatty Acid, Dicarboxylate	Total Effect	0.113795	0.0411145	0.183782	0.0363949	0.002
TwinsUK	725	Metabolite	Dairy	Clostridia_bacterium	suberate (C8-DC)	Lipid	Fatty Acid, Dicarboxylate	Proportion of Effect	-0.0667753	-0.609414	0.153771	0.19469	0.582
TwinsUK	724	Metabolite	Dairy	Clostridia_bacterium	sulfate*	Xenobiotics	Chemical	Total Effect	0.108522	0.0320367	0.183268	0.0385793	0.006
TwinsUK	724	Metabolite	Dairy	Clostridia_bacterium	sulfate*	Xenobiotics	Chemical	Proportion of Effect	0.188987	0.00416947	0.567768	0.143775	0.046
TwinsUK	724	Metabolite	Dairy	Clostridia_bacterium	sulfate*	Xenobiotics	Chemical	ACME	0.0207472	0.00044923	0.0434495	0.0109694	0.04
TwinsUK	724	Metabolite	Dairy	Clostridia_bacterium	sulfate*	Xenobiotics	Chemical	ADE	0.087775	0.0168547	0.157628	0.0359114	0.018
TwinsUK	726	Metabolite	Fruit	Blautia_massiliensis	25-hydroxycholesterol sulfate	Lipid	Sterol	ACME	-0.026423	-0.0514901	-0.00565335	0.0116931	0.012
TwinsUK	726	Metabolite	Fruit	Blautia_massiliensis	25-hydroxycholesterol sulfate	Lipid	Sterol	ADE	-0.225362	-0.34711	-0.100504	0.0629095	0.002
TwinsUK	726	Metabolite	Fruit	Blautia_massiliensis	25-hydroxycholesterol sulfate	Lipid	Sterol	Total Effect	-0.251785	-0.373708	-0.1285	0.0625531	0.002
TwinsUK	726	Metabolite	Fruit	Blautia_massiliensis	25-hydroxycholesterol sulfate	Lipid	Sterol	Proportion of Effect	0.104543	0.018911	0.259089	0.0612699	0.014
TwinsUK	724	Metabolite	Fruit	Blautia_massiliensis	3-dehydrodeoxycholate	Lipid	Secondary Bile Acid Metabolism	ACME	-0.0182557	-0.0383173	-0.00269978	0.00908611	0.022
TwinsUK	724	Metabolite	Fruit	Blautia_massiliensis	3-dehydrodeoxycholate	Lipid	Secondary Bile Acid Metabolism	ADE	-0.241952	-0.36273	-0.120624	0.0617616	<2e-16
TwinsUK	724	Metabolite	Fruit	Blautia_massiliensis	3-dehydrodeoxycholate	Lipid	Secondary Bile Acid Metabolism	Total Effect	-0.260207	-0.38424	-0.141514	0.0619197	<2e-16
TwinsUK	724	Metabolite	Fruit	Blautia_massiliensis	3-dehydrodeoxycholate	Lipid	Secondary Bile Acid Metabolism	Proportion of Effect	0.0669485	0.0096469	0.179733	0.0433893	0.022
TwinsUK	726	Metabolite	Fruit	Blautia_massiliensis	D-urobilin	Cofactors and Vitamins	Hemoglobin and Porphyrin Metabolism	Proportion of Effect	0.0869005	0.0211711	0.209618	0.0480732	0.008
TwinsUK	726	Metabolite	Fruit	Blautia_massiliensis	D-urobilin	Cofactors and Vitamins	Hemoglobin and Porphyrin Metabolism	ACME	-0.0227992	-0.0464903	-0.00541325	0.0104788	0.008
TwinsUK	726	Metabolite	Fruit	Blautia_massiliensis	D-urobilin	Cofactors and Vitamins	Hemoglobin and Porphyrin Metabolism	ADE	-0.233747	-0.354546	-0.116767	0.0606578	0.002
TwinsUK	726	Metabolite	Fruit	Blautia_massiliensis	D-urobilin	Cofactors and Vitamins	Hemoglobin and Porphyrin Metabolism	Total Effect	-0.256547	-0.374157	-0.137023	0.0604933	<2e-16
TwinsUK	725	Metabolite	Fruit	Blautia_massiliensis	N-acetylglutamine	Amino Acid	Glutamate Metabolism	Proportion of Effect	0.10776	0.0324108	0.240082	0.0529774	0.002
TwinsUK	725	Metabolite	Fruit	Blautia_massiliensis	N-acetylglutamine	Amino Acid	Glutamate Metabolism	ACME	-0.0282046	-0.0540416	-0.00876333	0.0115506	0.002
TwinsUK	725	Metabolite	Fruit	Blautia_massiliensis	N-acetylglutamine	Amino Acid	Glutamate Metabolism	ADE	-0.229633	-0.353976	-0.115793	0.0607609	<2e-16
TwinsUK	725	Metabolite	Fruit	Blautia_massiliensis	N-acetylglutamine	Amino Acid	Glutamate Metabolism	Total Effect	-0.257838	-0.379116	-0.14388	0.0600091	<2e-16
TwinsUK	725	Metabolite	Fruit	Blautia_massiliensis	cholesterol sulfate	Lipid	Sterol	ACME	-0.0387137	-0.0689682	-0.0157319	0.0135807	<2e-16
TwinsUK	725	Metabolite	Fruit	Blautia_massiliensis	cholesterol sulfate	Lipid	Sterol	ADE	-0.218962	-0.334132	-0.106603	0.058043	<2e-16
TwinsUK	725	Metabolite	Fruit	Blautia_massiliensis	cholesterol sulfate	Lipid	Sterol	Total Effect	-0.257676	-0.373723	-0.144836	0.0583897	<2e-16
TwinsUK	725	Metabolite	Fruit	Blautia_massiliensis	cholesterol sulfate	Lipid	Sterol	Proportion of Effect	0.14695	0.0622638	0.309094	0.0629668	<2e-16
TwinsUK	725	Metabolite	Fruit	Blautia_massiliensis	deoxycholate	Lipid	Secondary Bile Acid Metabolism	ACME	-0.0265012	-0.0499193	-0.00663802	0.0110412	0.006
TwinsUK	725	Metabolite	Fruit	Blautia_massiliensis	deoxycholate	Lipid	Secondary Bile Acid Metabolism	ADE	-0.224051	-0.337728	-0.0989109	0.0609226	<2e-16
TwinsUK	725	Metabolite	Fruit	Blautia_massiliensis	deoxycholate	Lipid	Secondary Bile Acid Metabolism	Total Effect	-0.250552	-0.365303	-0.122761	0.0618729	<2e-16
TwinsUK	725	Metabolite	Fruit	Blautia_massiliensis	deoxycholate	Lipid	Secondary Bile Acid Metabolism	Proportion of Effect	0.103434	0.0271541	0.251129	0.0571363	0.006
TwinsUK	725	Metabolite	Fruit	Blautia_massiliensis	hyocholate	Lipid	Secondary Bile Acid Metabolism	ACME	-0.0275891	-0.0542729	-0.0068624	0.0120945	0.006
TwinsUK	725	Metabolite	Fruit	Blautia_massiliensis	hyocholate	Lipid	Secondary Bile Acid Metabolism	ADE	-0.228284	-0.357411	-0.108403	0.0635224	<2e-16
TwinsUK	725	Metabolite	Fruit	Blautia_massiliensis	hyocholate	Lipid	Secondary Bile Acid Metabolism	Total Effect	-0.255873	-0.38187	-0.134509	0.0631025	<2e-16
TwinsUK	725	Metabolite	Fruit	Blautia_massiliensis	hyocholate	Lipid	Secondary Bile Acid Metabolism	Proportion of Effect	0.105973	0.0271543	0.254775	0.0580666	0.006
TwinsUK	725	Metabolite	Fruit	Blautia_massiliensis	lithocholate	Lipid	Secondary Bile Acid Metabolism	ACME	-0.0268662	-0.0522028	-0.00862444	0.0111169	0.002
TwinsUK	725	Metabolite	Fruit	Blautia_massiliensis	lithocholate	Lipid	Secondary Bile Acid Metabolism	ADE	-0.226567	-0.355976	-0.111858	0.062275	<2e-16
TwinsUK	725	Metabolite	Fruit	Blautia_massiliensis	lithocholate	Lipid	Secondary Bile Acid Metabolism	Total Effect	-0.253433	-0.378129	-0.132451	0.0626732	<2e-16
TwinsUK	725	Metabolite	Fruit	Blautia_massiliensis	lithocholate	Lipid	Secondary Bile Acid Metabolism	Proportion of Effect	0.104392	0.0338073	0.245327	0.0539592	0.002
TwinsUK	726	Metabolite	Fruit	Blautia_massiliensis	octadecanedioate (C18-DC)	Lipid	Fatty Acid, Dicarboxylate	Proportion of Effect	0.0415373	0.000519805	0.130646	0.0331956	0.05
TwinsUK	726	Metabolite	Fruit	Blautia_massiliensis	octadecanedioate (C18-DC)	Lipid	Fatty Acid, Dicarboxylate	ADE	-0.241653	-0.360556	-0.127951	0.059338	<2e-16
TwinsUK	726	Metabolite	Fruit	Blautia_massiliensis	octadecanedioate (C18-DC)	Lipid	Fatty Acid, Dicarboxylate	Total Effect	-0.253353	-0.37442	-0.139958	0.0598115	<2e-16
TwinsUK	726	Metabolite	Fruit	Blautia_massiliensis	octadecanedioate (C18-DC)	Lipid	Fatty Acid, Dicarboxylate	ACME	-0.0116996	-0.0298136	-0.000121873	0.00757443	0.05
TwinsUK	726	Metabolite	Fruit	Blautia_massiliensis	pheophorbide A	Xenobiotics	Food Component/Plant	Total Effect	-0.256728	-0.37578	-0.133161	0.0618928	<2e-16
TwinsUK	726	Metabolite	Fruit	Blautia_massiliensis	pheophorbide A	Xenobiotics	Food Component/Plant	ACME	-0.0233763	-0.0468853	-0.00556077	0.010542	<2e-16
TwinsUK	726	Metabolite	Fruit	Blautia_massiliensis	pheophorbide A	Xenobiotics	Food Component/Plant	ADE	-0.233351	-0.352047	-0.109871	0.0617798	<2e-16
TwinsUK	726	Metabolite	Fruit	Blautia_massiliensis	pheophorbide A	Xenobiotics	Food Component/Plant	Proportion of Effect	0.0866228	0.0209839	0.242254	0.0564465	<2e-16
TwinsUK	724	Metabolite	Fruit	Blautia_massiliensis	ursocholate	Lipid	Secondary Bile Acid Metabolism	ACME	-0.0356588	-0.0621152	-0.014004	0.0122732	<2e-16
TwinsUK	724	Metabolite	Fruit	Blautia_massiliensis	ursocholate	Lipid	Secondary Bile Acid Metabolism	ADE	-0.219939	-0.336459	-0.102894	0.059583	<2e-16
TwinsUK	724	Metabolite	Fruit	Blautia_massiliensis	ursocholate	Lipid	Secondary Bile Acid Metabolism	Total Effect	-0.255598	-0.369948	-0.138366	0.0590769	<2e-16
TwinsUK	724	Metabolite	Fruit	Blautia_massiliensis	ursocholate	Lipid	Secondary Bile Acid Metabolism	Proportion of Effect	0.136615	0.052635	0.307881	0.0651139	<2e-16
TwinsUK	726	Metabolite	Fruit	Blautia_wexlerae	1-palmitoyl-GPC (16:0)	Lipid	Lysophospholipid	ACME	-0.0131016	-0.0284821	-0.00274911	0.00656455	0.016
TwinsUK	726	Metabolite	Fruit	Blautia_wexlerae	1-palmitoyl-GPC (16:0)	Lipid	Lysophospholipid	ADE	-0.128148	-0.218773	-0.0388003	0.0459113	0.006
TwinsUK	726	Metabolite	Fruit	Blautia_wexlerae	1-palmitoyl-GPC (16:0)	Lipid	Lysophospholipid	Total Effect	-0.14125	-0.23201	-0.0486576	0.0467735	0.002
TwinsUK	726	Metabolite	Fruit	Blautia_wexlerae	1-palmitoyl-GPC (16:0)	Lipid	Lysophospholipid	Proportion of Effect	0.0883371	0.0180187	0.268851	0.0639879	0.018
TwinsUK	725	Metabolite	Fruit	Blautia_wexlerae	2-hydroxylignocerate*	Lipid	Fatty Acid, Monohydroxy	ADE	-0.130833	-0.2229	-0.0394083	0.046809	0.004
TwinsUK	725	Metabolite	Fruit	Blautia_wexlerae	2-hydroxylignocerate*	Lipid	Fatty Acid, Monohydroxy	ACME	-0.00655489	-0.0191229	0.00223161	0.00544759	0.162
TwinsUK	725	Metabolite	Fruit	Blautia_wexlerae	2-hydroxylignocerate*	Lipid	Fatty Acid, Monohydroxy	Total Effect	-0.137388	-0.229968	-0.0474302	0.0465657	<2e-16
TwinsUK	725	Metabolite	Fruit	Blautia_wexlerae	2-hydroxylignocerate*	Lipid	Fatty Acid, Monohydroxy	Proportion of Effect	0.0454511	-0.0160057	0.196629	0.0542436	0.162
TwinsUK	726	Metabolite	Fruit	Blautia_wexlerae	25-hydroxycholesterol sulfate	Lipid	Sterol	ACME	-0.0382615	-0.0635472	-0.0181301	0.011586	<2e-16
TwinsUK	726	Metabolite	Fruit	Blautia_wexlerae	25-hydroxycholesterol sulfate	Lipid	Sterol	ADE	-0.104217	-0.195087	-0.0149791	0.045946	0.022
TwinsUK	726	Metabolite	Fruit	Blautia_wexlerae	25-hydroxycholesterol sulfate	Lipid	Sterol	Total Effect	-0.142479	-0.237983	-0.0548253	0.046724	<2e-16
TwinsUK	726	Metabolite	Fruit	Blautia_wexlerae	25-hydroxycholesterol sulfate	Lipid	Sterol	Proportion of Effect	0.264148	0.1163	0.748948	0.16139	<2e-16
TwinsUK	726	Metabolite	Fruit	Blautia_wexlerae	D-urobilin	Cofactors and Vitamins	Hemoglobin and Porphyrin Metabolism	ACME	-0.0288455	-0.0513118	-0.0112439	0.0102214	<2e-16
TwinsUK	726	Metabolite	Fruit	Blautia_wexlerae	D-urobilin	Cofactors and Vitamins	Hemoglobin and Porphyrin Metabolism	ADE	-0.112811	-0.201353	-0.0252536	0.0449234	0.018
TwinsUK	726	Metabolite	Fruit	Blautia_wexlerae	D-urobilin	Cofactors and Vitamins	Hemoglobin and Porphyrin Metabolism	Total Effect	-0.141657	-0.230669	-0.0533333	0.0452387	<2e-16
TwinsUK	726	Metabolite	Fruit	Blautia_wexlerae	D-urobilin	Cofactors and Vitamins	Hemoglobin and Porphyrin Metabolism	Proportion of Effect	0.20344	0.0750175	0.564025	0.124747	<2e-16
TwinsUK	725	Metabolite	Fruit	Blautia_wexlerae	N-acetylglutamine	Amino Acid	Glutamate Metabolism	ACME	-0.0429992	-0.0682799	-0.0212949	0.011986	<2e-16
TwinsUK	725	Metabolite	Fruit	Blautia_wexlerae	N-acetylglutamine	Amino Acid	Glutamate Metabolism	ADE	-0.0997986	-0.185872	-0.0127777	0.0441566	0.034
TwinsUK	725	Metabolite	Fruit	Blautia_wexlerae	N-acetylglutamine	Amino Acid	Glutamate Metabolism	Total Effect	-0.142798	-0.232119	-0.0477084	0.0470435	0.004
TwinsUK	725	Metabolite	Fruit	Blautia_wexlerae	N-acetylglutamine	Amino Acid	Glutamate Metabolism	Proportion of Effect	0.300068	0.140326	0.75818	0.157616	0.004
TwinsUK	725	Metabolite	Fruit	Blautia_wexlerae	N6,N6,N6-trimethyllysine	Amino Acid	Lysine Metabolism	ADE	-0.12261	-0.209679	-0.0329818	0.0450758	0.004
TwinsUK	725	Metabolite	Fruit	Blautia_wexlerae	N6,N6,N6-trimethyllysine	Amino Acid	Lysine Metabolism	Total Effect	-0.13693	-0.226289	-0.0457841	0.0460471	0.004
TwinsUK	725	Metabolite	Fruit	Blautia_wexlerae	N6,N6,N6-trimethyllysine	Amino Acid	Lysine Metabolism	Proportion of Effect	0.103117	0.0117492	0.341944	0.0842334	0.018
TwinsUK	725	Metabolite	Fruit	Blautia_wexlerae	N6,N6,N6-trimethyllysine	Amino Acid	Lysine Metabolism	ACME	-0.01432	-0.0301454	-0.00174976	0.00724378	0.014
TwinsUK	726	Metabolite	Fruit	Blautia_wexlerae	biliverdin	Cofactors and Vitamins	Hemoglobin and Porphyrin Metabolism	ACME	-0.0151959	-0.0322387	-0.00325246	0.00739446	0.012
TwinsUK	726	Metabolite	Fruit	Blautia_wexlerae	biliverdin	Cofactors and Vitamins	Hemoglobin and Porphyrin Metabolism	ADE	-0.12574	-0.215518	-0.0285577	0.0476939	0.008
TwinsUK	726	Metabolite	Fruit	Blautia_wexlerae	biliverdin	Cofactors and Vitamins	Hemoglobin and Porphyrin Metabolism	Total Effect	-0.140936	-0.231272	-0.044784	0.0475734	0.004
TwinsUK	726	Metabolite	Fruit	Blautia_wexlerae	biliverdin	Cofactors and Vitamins	Hemoglobin and Porphyrin Metabolism	Proportion of Effect	0.106439	0.0209307	0.351718	0.0843845	0.016
TwinsUK	724	Metabolite	Fruit	Blautia_wexlerae	campesterol	Lipid	Sterol	Total Effect	-0.139854	-0.234848	-0.0442678	0.0486173	<2e-16
TwinsUK	724	Metabolite	Fruit	Blautia_wexlerae	campesterol	Lipid	Sterol	Proportion of Effect	0.0564482	-0.0390983	0.236404	0.0702811	0.23
TwinsUK	724	Metabolite	Fruit	Blautia_wexlerae	campesterol	Lipid	Sterol	ACME	-0.00830994	-0.0242258	0.0051591	0.00749616	0.23
TwinsUK	724	Metabolite	Fruit	Blautia_wexlerae	campesterol	Lipid	Sterol	ADE	-0.131544	-0.226836	-0.0359527	0.0486947	0.004
TwinsUK	725	Metabolite	Fruit	Blautia_wexlerae	cholesterol sulfate	Lipid	Sterol	Total Effect	-0.148282	-0.235922	-0.0606988	0.0446999	0.002
TwinsUK	725	Metabolite	Fruit	Blautia_wexlerae	cholesterol sulfate	Lipid	Sterol	Proportion of Effect	0.172057	0.059292	0.491934	0.110368	0.002
TwinsUK	725	Metabolite	Fruit	Blautia_wexlerae	cholesterol sulfate	Lipid	Sterol	ACME	-0.0259014	-0.0465735	-0.00949202	0.00945957	<2e-16
TwinsUK	725	Metabolite	Fruit	Blautia_wexlerae	cholesterol sulfate	Lipid	Sterol	ADE	-0.122381	-0.21181	-0.0331278	0.0455822	0.008
TwinsUK	725	Metabolite	Fruit	Blautia_wexlerae	deoxycholate	Lipid	Secondary Bile Acid Metabolism	ACME	-0.0278334	-0.053208	-0.00796377	0.0115419	0.004
TwinsUK	725	Metabolite	Fruit	Blautia_wexlerae	deoxycholate	Lipid	Secondary Bile Acid Metabolism	ADE	-0.114902	-0.199689	-0.0294471	0.0434292	0.006
TwinsUK	725	Metabolite	Fruit	Blautia_wexlerae	deoxycholate	Lipid	Secondary Bile Acid Metabolism	Total Effect	-0.142735	-0.231808	-0.052678	0.0456965	0.002
TwinsUK	725	Metabolite	Fruit	Blautia_wexlerae	deoxycholate	Lipid	Secondary Bile Acid Metabolism	Proportion of Effect	0.195672	0.060055	0.537326	0.121753	0.006
TwinsUK	725	Metabolite	Fruit	Blautia_wexlerae	hyocholate	Lipid	Secondary Bile Acid Metabolism	ADE	-0.103016	-0.200823	-0.0112891	0.0483506	0.018
TwinsUK	725	Metabolite	Fruit	Blautia_wexlerae	hyocholate	Lipid	Secondary Bile Acid Metabolism	Total Effect	-0.141547	-0.240776	-0.0491309	0.048889	0.004
TwinsUK	725	Metabolite	Fruit	Blautia_wexlerae	hyocholate	Lipid	Secondary Bile Acid Metabolism	Proportion of Effect	0.27025	0.115485	0.770394	0.167069	0.004
TwinsUK	725	Metabolite	Fruit	Blautia_wexlerae	hyocholate	Lipid	Secondary Bile Acid Metabolism	ACME	-0.0385311	-0.0641849	-0.0189271	0.0115454	<2e-16
TwinsUK	725	Metabolite	Fruit	Blautia_wexlerae	lithocholate	Lipid	Secondary Bile Acid Metabolism	ACME	-0.019896	-0.040344	-0.00618084	0.0087151	0.004
TwinsUK	725	Metabolite	Fruit	Blautia_wexlerae	lithocholate	Lipid	Secondary Bile Acid Metabolism	ADE	-0.120463	-0.220686	-0.0284139	0.049049	0.006
TwinsUK	725	Metabolite	Fruit	Blautia_wexlerae	lithocholate	Lipid	Secondary Bile Acid Metabolism	Total Effect	-0.140359	-0.241493	-0.0509288	0.0486133	0.004
TwinsUK	725	Metabolite	Fruit	Blautia_wexlerae	lithocholate	Lipid	Secondary Bile Acid Metabolism	Proportion of Effect	0.138524	0.0410629	0.433867	0.100205	0.008
TwinsUK	726	Metabolite	Fruit	Blautia_wexlerae	octadecanedioate (C18-DC)	Lipid	Fatty Acid, Dicarboxylate	Proportion of Effect	0.104769	0.00743965	0.343025	0.0856084	0.034
TwinsUK	726	Metabolite	Fruit	Blautia_wexlerae	octadecanedioate (C18-DC)	Lipid	Fatty Acid, Dicarboxylate	Total Effect	-0.141308	-0.232158	-0.048836	0.0467658	<2e-16
TwinsUK	726	Metabolite	Fruit	Blautia_wexlerae	octadecanedioate (C18-DC)	Lipid	Fatty Acid, Dicarboxylate	ACME	-0.0152146	-0.0331422	-0.00115308	0.00816049	0.034
TwinsUK	726	Metabolite	Fruit	Blautia_wexlerae	octadecanedioate (C18-DC)	Lipid	Fatty Acid, Dicarboxylate	ADE	-0.126093	-0.217426	-0.0328804	0.0470779	0.006
TwinsUK	726	Metabolite	Fruit	Blautia_wexlerae	spermidine	Amino Acid	Polyamine Metabolism	Proportion of Effect	0.241464	0.0998854	0.662357	0.143488	0.006
TwinsUK	726	Metabolite	Fruit	Blautia_wexlerae	spermidine	Amino Acid	Polyamine Metabolism	Total Effect	-0.141486	-0.230828	-0.0522294	0.0455609	0.006
TwinsUK	726	Metabolite	Fruit	Blautia_wexlerae	spermidine	Amino Acid	Polyamine Metabolism	ACME	-0.0342375	-0.0581855	-0.0151667	0.0109742	<2e-16
TwinsUK	726	Metabolite	Fruit	Blautia_wexlerae	spermidine	Amino Acid	Polyamine Metabolism	ADE	-0.107248	-0.194047	-0.0191169	0.0446249	0.018
TwinsUK	724	Metabolite	Fruit	Blautia_wexlerae	ursocholate	Lipid	Secondary Bile Acid Metabolism	ACME	-0.0346791	-0.0588795	-0.0148931	0.011221	0.002
TwinsUK	724	Metabolite	Fruit	Blautia_wexlerae	ursocholate	Lipid	Secondary Bile Acid Metabolism	ADE	-0.107383	-0.196831	-0.0163003	0.0460538	0.02
TwinsUK	724	Metabolite	Fruit	Blautia_wexlerae	ursocholate	Lipid	Secondary Bile Acid Metabolism	Total Effect	-0.142062	-0.233282	-0.0494764	0.0468891	0.002
TwinsUK	724	Metabolite	Fruit	Blautia_wexlerae	ursocholate	Lipid	Secondary Bile Acid Metabolism	Proportion of Effect	0.238673	0.100898	0.706093	0.154387	0.004
TwinsUK	725	Metabolite	Fruit	Clostridiaceae_bacterium	2-hydroxylignocerate*	Lipid	Fatty Acid, Monohydroxy	ACME	-0.0166234	-0.0335248	-0.00383895	0.00757293	0.014
TwinsUK	725	Metabolite	Fruit	Clostridiaceae_bacterium	2-hydroxylignocerate*	Lipid	Fatty Acid, Monohydroxy	ADE	-0.19141	-0.282982	-0.101869	0.0462022	<2e-16
TwinsUK	725	Metabolite	Fruit	Clostridiaceae_bacterium	2-hydroxylignocerate*	Lipid	Fatty Acid, Monohydroxy	Total Effect	-0.208033	-0.29857	-0.113349	0.0472503	<2e-16
TwinsUK	725	Metabolite	Fruit	Clostridiaceae_bacterium	2-hydroxylignocerate*	Lipid	Fatty Acid, Monohydroxy	Proportion of Effect	0.0776723	0.0183986	0.185688	0.0426758	0.014
TwinsUK	726	Metabolite	Fruit	Clostridiaceae_bacterium	25-hydroxycholesterol sulfate	Lipid	Sterol	ACME	-0.0225523	-0.0424946	-0.00629861	0.00923367	0.004
TwinsUK	726	Metabolite	Fruit	Clostridiaceae_bacterium	25-hydroxycholesterol sulfate	Lipid	Sterol	ADE	-0.186933	-0.27415	-0.0846515	0.0483414	<2e-16
TwinsUK	726	Metabolite	Fruit	Clostridiaceae_bacterium	25-hydroxycholesterol sulfate	Lipid	Sterol	Total Effect	-0.209485	-0.29732	-0.106631	0.0486453	<2e-16
TwinsUK	726	Metabolite	Fruit	Clostridiaceae_bacterium	25-hydroxycholesterol sulfate	Lipid	Sterol	Proportion of Effect	0.103539	0.029479	0.255614	0.0576874	0.004
TwinsUK	726	Metabolite	Fruit	Clostridiaceae_bacterium	D-urobilin	Cofactors and Vitamins	Hemoglobin and Porphyrin Metabolism	ACME	-0.0202398	-0.0394335	-0.00659067	0.00837826	<2e-16
TwinsUK	726	Metabolite	Fruit	Clostridiaceae_bacterium	D-urobilin	Cofactors and Vitamins	Hemoglobin and Porphyrin Metabolism	ADE	-0.187281	-0.276344	-0.0879169	0.0480681	<2e-16
TwinsUK	726	Metabolite	Fruit	Clostridiaceae_bacterium	D-urobilin	Cofactors and Vitamins	Hemoglobin and Porphyrin Metabolism	Total Effect	-0.207521	-0.295629	-0.106877	0.0481512	<2e-16
TwinsUK	726	Metabolite	Fruit	Clostridiaceae_bacterium	D-urobilin	Cofactors and Vitamins	Hemoglobin and Porphyrin Metabolism	Proportion of Effect	0.0968364	0.0283673	0.213442	0.047213	<2e-16
TwinsUK	725	Metabolite	Fruit	Clostridiaceae_bacterium	N-acetylglutamine	Amino Acid	Glutamate Metabolism	ACME	-0.0235792	-0.0434392	-0.00706697	0.00927862	<2e-16
TwinsUK	725	Metabolite	Fruit	Clostridiaceae_bacterium	N-acetylglutamine	Amino Acid	Glutamate Metabolism	ADE	-0.186107	-0.27712	-0.0879142	0.0482667	<2e-16
TwinsUK	725	Metabolite	Fruit	Clostridiaceae_bacterium	N-acetylglutamine	Amino Acid	Glutamate Metabolism	Total Effect	-0.209686	-0.301016	-0.113369	0.0478692	<2e-16
TwinsUK	725	Metabolite	Fruit	Clostridiaceae_bacterium	N-acetylglutamine	Amino Acid	Glutamate Metabolism	Proportion of Effect	0.109111	0.0331008	0.261381	0.0582347	<2e-16
TwinsUK	725	Metabolite	Fruit	Clostridiaceae_bacterium	N6,N6,N6-trimethyllysine	Amino Acid	Lysine Metabolism	ADE	-0.194925	-0.284851	-0.0988173	0.0474577	<2e-16
TwinsUK	725	Metabolite	Fruit	Clostridiaceae_bacterium	N6,N6,N6-trimethyllysine	Amino Acid	Lysine Metabolism	ACME	-0.0108931	-0.0262571	-0.000770126	0.00650179	0.024
TwinsUK	725	Metabolite	Fruit	Clostridiaceae_bacterium	N6,N6,N6-trimethyllysine	Amino Acid	Lysine Metabolism	Total Effect	-0.205818	-0.295759	-0.109759	0.0474491	<2e-16
TwinsUK	725	Metabolite	Fruit	Clostridiaceae_bacterium	N6,N6,N6-trimethyllysine	Amino Acid	Lysine Metabolism	Proportion of Effect	0.0491533	0.0043857	0.148158	0.0366765	0.024
TwinsUK	726	Metabolite	Fruit	Clostridiaceae_bacterium	biliverdin	Cofactors and Vitamins	Hemoglobin and Porphyrin Metabolism	ACME	-0.0207789	-0.0393926	-0.0061025	0.00849237	0.004
TwinsUK	726	Metabolite	Fruit	Clostridiaceae_bacterium	biliverdin	Cofactors and Vitamins	Hemoglobin and Porphyrin Metabolism	ADE	-0.187732	-0.280435	-0.094677	0.0473874	<2e-16
TwinsUK	726	Metabolite	Fruit	Clostridiaceae_bacterium	biliverdin	Cofactors and Vitamins	Hemoglobin and Porphyrin Metabolism	Total Effect	-0.208511	-0.299438	-0.116933	0.0465575	<2e-16
TwinsUK	726	Metabolite	Fruit	Clostridiaceae_bacterium	biliverdin	Cofactors and Vitamins	Hemoglobin and Porphyrin Metabolism	Proportion of Effect	0.0961304	0.029054	0.22474	0.0499198	0.004
TwinsUK	724	Metabolite	Fruit	Clostridiaceae_bacterium	campesterol	Lipid	Sterol	Total Effect	-0.206082	-0.290048	-0.112134	0.0453861	<2e-16
TwinsUK	724	Metabolite	Fruit	Clostridiaceae_bacterium	campesterol	Lipid	Sterol	Proportion of Effect	0.029485	-0.0266519	0.111366	0.0352086	0.256
TwinsUK	724	Metabolite	Fruit	Clostridiaceae_bacterium	campesterol	Lipid	Sterol	ACME	-0.00690115	-0.021764	0.00548455	0.00695117	0.256
TwinsUK	724	Metabolite	Fruit	Clostridiaceae_bacterium	campesterol	Lipid	Sterol	ADE	-0.199181	-0.286575	-0.102639	0.0469224	<2e-16
TwinsUK	725	Metabolite	Fruit	Clostridiaceae_bacterium	deoxycholate	Lipid	Secondary Bile Acid Metabolism	ACME	-0.0186374	-0.0362434	-0.00450111	0.00809752	0.006
TwinsUK	725	Metabolite	Fruit	Clostridiaceae_bacterium	deoxycholate	Lipid	Secondary Bile Acid Metabolism	ADE	-0.183982	-0.27667	-0.0935912	0.0467037	<2e-16
TwinsUK	725	Metabolite	Fruit	Clostridiaceae_bacterium	deoxycholate	Lipid	Secondary Bile Acid Metabolism	Total Effect	-0.202619	-0.295938	-0.111095	0.0471539	<2e-16
TwinsUK	725	Metabolite	Fruit	Clostridiaceae_bacterium	deoxycholate	Lipid	Secondary Bile Acid Metabolism	Proportion of Effect	0.088377	0.0210739	0.215095	0.0494953	0.006
TwinsUK	722	Metabolite	Fruit	Clostridiaceae_bacterium	nicotinamide riboside	Cofactors and Vitamins	Nicotinate and Nicotinamide Metabolism	ADE	-0.195319	-0.287902	-0.102233	0.0473646	<2e-16
TwinsUK	722	Metabolite	Fruit	Clostridiaceae_bacterium	nicotinamide riboside	Cofactors and Vitamins	Nicotinate and Nicotinamide Metabolism	ACME	-0.0124635	-0.028235	-0.00136049	0.00685574	0.03
TwinsUK	722	Metabolite	Fruit	Clostridiaceae_bacterium	nicotinamide riboside	Cofactors and Vitamins	Nicotinate and Nicotinamide Metabolism	Total Effect	-0.207782	-0.300121	-0.113612	0.0475787	<2e-16
TwinsUK	722	Metabolite	Fruit	Clostridiaceae_bacterium	nicotinamide riboside	Cofactors and Vitamins	Nicotinate and Nicotinamide Metabolism	Proportion of Effect	0.0567172	0.0068948	0.155412	0.037887	0.03
TwinsUK	726	Metabolite	Fruit	Clostridiaceae_bacterium	octadecanedioate (C18-DC)	Lipid	Fatty Acid, Dicarboxylate	ADE	-0.195877	-0.277618	-0.107656	0.0433578	<2e-16
TwinsUK	726	Metabolite	Fruit	Clostridiaceae_bacterium	octadecanedioate (C18-DC)	Lipid	Fatty Acid, Dicarboxylate	Proportion of Effect	0.0513093	0.00209114	0.138193	0.0347198	0.036
TwinsUK	726	Metabolite	Fruit	Clostridiaceae_bacterium	octadecanedioate (C18-DC)	Lipid	Fatty Acid, Dicarboxylate	Total Effect	-0.206862	-0.291815	-0.120464	0.0437121	<2e-16
TwinsUK	726	Metabolite	Fruit	Clostridiaceae_bacterium	octadecanedioate (C18-DC)	Lipid	Fatty Acid, Dicarboxylate	ACME	-0.0109853	-0.0251842	-0.000392758	0.00632435	0.036
TwinsUK	726	Metabolite	Fruit	Clostridiaceae_bacterium	spermidine	Amino Acid	Polyamine Metabolism	Proportion of Effect	0.23559	0.105266	0.447505	0.087306	<2e-16
TwinsUK	726	Metabolite	Fruit	Clostridiaceae_bacterium	spermidine	Amino Acid	Polyamine Metabolism	ACME	-0.0483854	-0.0762644	-0.0218824	0.013873	<2e-16
TwinsUK	726	Metabolite	Fruit	Clostridiaceae_bacterium	spermidine	Amino Acid	Polyamine Metabolism	ADE	-0.157267	-0.249019	-0.0677712	0.0462367	<2e-16
TwinsUK	726	Metabolite	Fruit	Clostridiaceae_bacterium	spermidine	Amino Acid	Polyamine Metabolism	Total Effect	-0.205652	-0.303103	-0.111152	0.048967	<2e-16
TwinsUK	724	Metabolite	Fruit	Clostridiaceae_bacterium	ursocholate	Lipid	Secondary Bile Acid Metabolism	ADE	-0.187083	-0.284536	-0.0912456	0.0493088	<2e-16
TwinsUK	724	Metabolite	Fruit	Clostridiaceae_bacterium	ursocholate	Lipid	Secondary Bile Acid Metabolism	Total Effect	-0.207472	-0.308237	-0.114032	0.0495421	<2e-16
TwinsUK	724	Metabolite	Fruit	Clostridiaceae_bacterium	ursocholate	Lipid	Secondary Bile Acid Metabolism	Proportion of Effect	0.0970424	0.0281037	0.225423	0.0503366	0.002
TwinsUK	724	Metabolite	Fruit	Clostridiaceae_bacterium	ursocholate	Lipid	Secondary Bile Acid Metabolism	ACME	-0.0203894	-0.0392728	-0.00607958	0.00846765	0.002
TwinsUK	726	Metabolite	Fruit	Coprococcus_comes	25-hydroxycholesterol sulfate	Lipid	Sterol	ACME	-0.0146468	-0.0336905	0.00210363	0.00913115	0.076
TwinsUK	726	Metabolite	Fruit	Coprococcus_comes	25-hydroxycholesterol sulfate	Lipid	Sterol	ADE	-0.125354	-0.215296	-0.0286716	0.0476083	0.012
TwinsUK	726	Metabolite	Fruit	Coprococcus_comes	25-hydroxycholesterol sulfate	Lipid	Sterol	Total Effect	-0.140001	-0.229771	-0.0455697	0.0469901	0.004
TwinsUK	726	Metabolite	Fruit	Coprococcus_comes	25-hydroxycholesterol sulfate	Lipid	Sterol	Proportion of Effect	0.104079	-0.0149432	0.388761	0.102986	0.08
TwinsUK	725	Metabolite	Fruit	Coprococcus_comes	deoxycholate	Lipid	Secondary Bile Acid Metabolism	ACME	-0.00752835	-0.0208464	0.00274506	0.00601824	0.156
TwinsUK	725	Metabolite	Fruit	Coprococcus_comes	deoxycholate	Lipid	Secondary Bile Acid Metabolism	ADE	-0.130995	-0.228623	-0.035538	0.0492563	0.008
TwinsUK	725	Metabolite	Fruit	Coprococcus_comes	deoxycholate	Lipid	Secondary Bile Acid Metabolism	Total Effect	-0.138524	-0.236001	-0.0465918	0.0483186	0.004
TwinsUK	725	Metabolite	Fruit	Coprococcus_comes	deoxycholate	Lipid	Secondary Bile Acid Metabolism	Proportion of Effect	0.0523377	-0.0237793	0.248725	0.0695163	0.16
TwinsUK	726	Metabolite	Fruit	GGB9667_SGB15164	D-urobilin	Cofactors and Vitamins	Hemoglobin and Porphyrin Metabolism	Total Effect	0.0359016	-0.0685258	0.140537	0.0533322	0.476
TwinsUK	726	Metabolite	Fruit	GGB9667_SGB15164	D-urobilin	Cofactors and Vitamins	Hemoglobin and Porphyrin Metabolism	Proportion of Effect	-0.191831	-3.64068	4.93022	2.18645	0.49
TwinsUK	726	Metabolite	Fruit	GGB9667_SGB15164	D-urobilin	Cofactors and Vitamins	Hemoglobin and Porphyrin Metabolism	ACME	-0.0149055	-0.0311244	-0.00174815	0.00749395	0.018
TwinsUK	726	Metabolite	Fruit	GGB9667_SGB15164	D-urobilin	Cofactors and Vitamins	Hemoglobin and Porphyrin Metabolism	ADE	0.0508071	-0.0520673	0.153201	0.0523645	0.318
TwinsUK	726	Metabolite	Fruit	Lachnospira_eligens	25-hydroxycholesterol sulfate	Lipid	Sterol	ACME	0.0281113	0.00980863	0.0521799	0.010809	<2e-16
TwinsUK	726	Metabolite	Fruit	Lachnospira_eligens	25-hydroxycholesterol sulfate	Lipid	Sterol	ADE	0.123357	0.0188551	0.230485	0.0539872	0.02
TwinsUK	726	Metabolite	Fruit	Lachnospira_eligens	25-hydroxycholesterol sulfate	Lipid	Sterol	Total Effect	0.151468	0.050461	0.255948	0.0524201	0.004
TwinsUK	726	Metabolite	Fruit	Lachnospira_eligens	25-hydroxycholesterol sulfate	Lipid	Sterol	Proportion of Effect	0.178788	0.0543238	0.608381	0.141341	0.004
TwinsUK	726	Metabolite	Fruit	Lachnospira_eligens	D-urobilin	Cofactors and Vitamins	Hemoglobin and Porphyrin Metabolism	ACME	0.0216003	0.00547102	0.0431473	0.00961129	0.002
TwinsUK	726	Metabolite	Fruit	Lachnospira_eligens	D-urobilin	Cofactors and Vitamins	Hemoglobin and Porphyrin Metabolism	ADE	0.124776	0.0175618	0.234724	0.0553986	0.032
TwinsUK	726	Metabolite	Fruit	Lachnospira_eligens	D-urobilin	Cofactors and Vitamins	Hemoglobin and Porphyrin Metabolism	Total Effect	0.146376	0.0344983	0.255211	0.0563044	0.012
TwinsUK	726	Metabolite	Fruit	Lachnospira_eligens	D-urobilin	Cofactors and Vitamins	Hemoglobin and Porphyrin Metabolism	Proportion of Effect	0.145421	0.0322069	0.499424	0.119188	0.014
TwinsUK	725	Metabolite	Fruit	Lachnospira_eligens	bilirubin (Z,Z)	Cofactors and Vitamins	Hemoglobin and Porphyrin Metabolism	Proportion of Effect	0.254673	0.0978281	0.883734	0.200486	0.01
TwinsUK	725	Metabolite	Fruit	Lachnospira_eligens	bilirubin (Z,Z)	Cofactors and Vitamins	Hemoglobin and Porphyrin Metabolism	ACME	0.038217	0.016375	0.0652483	0.0124677	<2e-16
TwinsUK	725	Metabolite	Fruit	Lachnospira_eligens	bilirubin (Z,Z)	Cofactors and Vitamins	Hemoglobin and Porphyrin Metabolism	ADE	0.107952	0.00333534	0.217239	0.0545673	0.046
TwinsUK	725	Metabolite	Fruit	Lachnospira_eligens	bilirubin (Z,Z)	Cofactors and Vitamins	Hemoglobin and Porphyrin Metabolism	Total Effect	0.146169	0.0439745	0.257142	0.0543794	0.01
TwinsUK	726	Metabolite	Fruit	Lachnospira_eligens	biliverdin	Cofactors and Vitamins	Hemoglobin and Porphyrin Metabolism	ACME	0.0279187	0.00966318	0.051475	0.0106663	0.002
TwinsUK	726	Metabolite	Fruit	Lachnospira_eligens	biliverdin	Cofactors and Vitamins	Hemoglobin and Porphyrin Metabolism	ADE	0.123598	0.0192895	0.22069	0.0513778	0.016
TwinsUK	726	Metabolite	Fruit	Lachnospira_eligens	biliverdin	Cofactors and Vitamins	Hemoglobin and Porphyrin Metabolism	Total Effect	0.151516	0.0462288	0.251941	0.0524777	0.004
TwinsUK	726	Metabolite	Fruit	Lachnospira_eligens	biliverdin	Cofactors and Vitamins	Hemoglobin and Porphyrin Metabolism	Proportion of Effect	0.180715	0.0596172	0.6011	0.138133	0.006
TwinsUK	725	Metabolite	Fruit	Lachnospira_eligens	cholesterol sulfate	Lipid	Sterol	ACME	0.0243469	0.00759544	0.0463564	0.00988801	<2e-16
TwinsUK	725	Metabolite	Fruit	Lachnospira_eligens	cholesterol sulfate	Lipid	Sterol	ADE	0.129166	0.0164544	0.241583	0.0574309	0.018
TwinsUK	725	Metabolite	Fruit	Lachnospira_eligens	cholesterol sulfate	Lipid	Sterol	Total Effect	0.153513	0.0385304	0.264963	0.0577635	0.004
TwinsUK	725	Metabolite	Fruit	Lachnospira_eligens	cholesterol sulfate	Lipid	Sterol	Proportion of Effect	0.154697	0.0443996	0.59282	0.139903	0.004
TwinsUK	725	Metabolite	Fruit	Lachnospira_eligens	deoxycholate	Lipid	Secondary Bile Acid Metabolism	ACME	0.0276134	0.00731622	0.0513412	0.0112309	0.006
TwinsUK	725	Metabolite	Fruit	Lachnospira_eligens	deoxycholate	Lipid	Secondary Bile Acid Metabolism	ADE	0.118756	0.00981811	0.223125	0.054415	0.028
TwinsUK	725	Metabolite	Fruit	Lachnospira_eligens	deoxycholate	Lipid	Secondary Bile Acid Metabolism	Total Effect	0.14637	0.0427723	0.253696	0.0538071	0.006
TwinsUK	725	Metabolite	Fruit	Lachnospira_eligens	deoxycholate	Lipid	Secondary Bile Acid Metabolism	Proportion of Effect	0.182724	0.0457729	0.681981	0.162298	0.012
TwinsUK	725	Metabolite	Fruit	Lachnospira_eligens	hyocholate	Lipid	Secondary Bile Acid Metabolism	Proportion of Effect	0.278895	0.106143	1.04049	0.238354	0.006
TwinsUK	725	Metabolite	Fruit	Lachnospira_eligens	hyocholate	Lipid	Secondary Bile Acid Metabolism	ACME	0.041714	0.019091	0.0678247	0.0124321	<2e-16
TwinsUK	725	Metabolite	Fruit	Lachnospira_eligens	hyocholate	Lipid	Secondary Bile Acid Metabolism	ADE	0.105472	-0.00476239	0.212633	0.0554579	0.064
TwinsUK	725	Metabolite	Fruit	Lachnospira_eligens	hyocholate	Lipid	Secondary Bile Acid Metabolism	Total Effect	0.147186	0.0374749	0.251194	0.0545201	0.006
TwinsUK	724	Metabolite	Fruit	Lachnospira_eligens	lignoceroylcarnitine (C24)*	Lipid	Fatty Acid Metabolism (Acyl Carnitine, Long Chain Saturated)	ACME	0.029852	0.0102542	0.0557085	0.0115955	<2e-16
TwinsUK	724	Metabolite	Fruit	Lachnospira_eligens	lignoceroylcarnitine (C24)*	Lipid	Fatty Acid Metabolism (Acyl Carnitine, Long Chain Saturated)	ADE	0.114591	0.00971482	0.217837	0.0530924	0.028
TwinsUK	724	Metabolite	Fruit	Lachnospira_eligens	lignoceroylcarnitine (C24)*	Lipid	Fatty Acid Metabolism (Acyl Carnitine, Long Chain Saturated)	Total Effect	0.144443	0.0429719	0.245869	0.0517595	0.008
TwinsUK	724	Metabolite	Fruit	Lachnospira_eligens	lignoceroylcarnitine (C24)*	Lipid	Fatty Acid Metabolism (Acyl Carnitine, Long Chain Saturated)	Proportion of Effect	0.20133	0.0612141	0.785623	0.184798	0.008
TwinsUK	725	Metabolite	Fruit	Lachnospira_eligens	lithocholate	Lipid	Secondary Bile Acid Metabolism	ACME	0.0259482	0.00789058	0.0490966	0.0105117	<2e-16
TwinsUK	725	Metabolite	Fruit	Lachnospira_eligens	lithocholate	Lipid	Secondary Bile Acid Metabolism	ADE	0.12257	0.019281	0.226023	0.0527403	0.024
TwinsUK	725	Metabolite	Fruit	Lachnospira_eligens	lithocholate	Lipid	Secondary Bile Acid Metabolism	Total Effect	0.148518	0.0426092	0.258675	0.0551188	0.004
TwinsUK	725	Metabolite	Fruit	Lachnospira_eligens	lithocholate	Lipid	Secondary Bile Acid Metabolism	Proportion of Effect	0.173713	0.0539953	0.580889	0.134412	0.004
TwinsUK	724	Metabolite	Fruit	Lachnospira_eligens	ursocholate	Lipid	Secondary Bile Acid Metabolism	ACME	0.0323499	0.0143587	0.0591996	0.011439	<2e-16
TwinsUK	724	Metabolite	Fruit	Lachnospira_eligens	ursocholate	Lipid	Secondary Bile Acid Metabolism	ADE	0.116132	0.0194802	0.219795	0.0511007	0.03
TwinsUK	724	Metabolite	Fruit	Lachnospira_eligens	ursocholate	Lipid	Secondary Bile Acid Metabolism	Total Effect	0.148481	0.0486667	0.252531	0.0520063	0.006
TwinsUK	724	Metabolite	Fruit	Lachnospira_eligens	ursocholate	Lipid	Secondary Bile Acid Metabolism	Proportion of Effect	0.214507	0.079848	0.650909	0.145679	0.006
TwinsUK	725	Metabolite	Fruit	Lacrimispora_celerecrescens	2-hydroxylignocerate*	Lipid	Fatty Acid, Monohydroxy	Proportion of Effect	0.0596481	0.0036721	0.18611	0.0465404	0.036
TwinsUK	725	Metabolite	Fruit	Lacrimispora_celerecrescens	2-hydroxylignocerate*	Lipid	Fatty Acid, Monohydroxy	Total Effect	-0.197341	-0.314533	-0.0835653	0.0589204	<2e-16
TwinsUK	725	Metabolite	Fruit	Lacrimispora_celerecrescens	2-hydroxylignocerate*	Lipid	Fatty Acid, Monohydroxy	ACME	-0.0122782	-0.029309	-0.000641439	0.00731316	0.036
TwinsUK	725	Metabolite	Fruit	Lacrimispora_celerecrescens	2-hydroxylignocerate*	Lipid	Fatty Acid, Monohydroxy	ADE	-0.185062	-0.303595	-0.0738362	0.0586119	<2e-16
TwinsUK	724	Metabolite	Fruit	Lacrimispora_celerecrescens	campesterol	Lipid	Sterol	ACME	-0.00622847	-0.0193005	0.00424155	0.00600563	0.256
TwinsUK	724	Metabolite	Fruit	Lacrimispora_celerecrescens	campesterol	Lipid	Sterol	ADE	-0.186782	-0.289774	-0.0796597	0.0536007	<2e-16
TwinsUK	724	Metabolite	Fruit	Lacrimispora_celerecrescens	campesterol	Lipid	Sterol	Total Effect	-0.193011	-0.301665	-0.0863614	0.0549243	<2e-16
TwinsUK	724	Metabolite	Fruit	Lacrimispora_celerecrescens	campesterol	Lipid	Sterol	Proportion of Effect	0.0295287	-0.0260504	0.121624	0.0376719	0.256
TwinsUK	725	Metabolite	Fruit	Lacrimispora_celerecrescens	deoxycholate	Lipid	Secondary Bile Acid Metabolism	ACME	-0.0181563	-0.0376313	-0.00378614	0.00863398	0.006
TwinsUK	725	Metabolite	Fruit	Lacrimispora_celerecrescens	deoxycholate	Lipid	Secondary Bile Acid Metabolism	ADE	-0.175869	-0.276662	-0.0638583	0.0542866	<2e-16
TwinsUK	725	Metabolite	Fruit	Lacrimispora_celerecrescens	deoxycholate	Lipid	Secondary Bile Acid Metabolism	Total Effect	-0.194025	-0.295175	-0.084784	0.0536711	<2e-16
TwinsUK	725	Metabolite	Fruit	Lacrimispora_celerecrescens	deoxycholate	Lipid	Secondary Bile Acid Metabolism	Proportion of Effect	0.0897839	0.0176113	0.281766	0.0673864	0.006
TwinsUK	725	Metabolite	Fruit	Lacrimispora_celerecrescens	lithocholate	Lipid	Secondary Bile Acid Metabolism	ACME	-0.0169925	-0.0360043	-0.00336608	0.00832606	0.01
TwinsUK	725	Metabolite	Fruit	Lacrimispora_celerecrescens	lithocholate	Lipid	Secondary Bile Acid Metabolism	ADE	-0.176143	-0.286144	-0.0616532	0.0572681	<2e-16
TwinsUK	725	Metabolite	Fruit	Lacrimispora_celerecrescens	lithocholate	Lipid	Secondary Bile Acid Metabolism	Total Effect	-0.193135	-0.301573	-0.0782072	0.0569811	<2e-16
TwinsUK	725	Metabolite	Fruit	Lacrimispora_celerecrescens	lithocholate	Lipid	Secondary Bile Acid Metabolism	Proportion of Effect	0.0829342	0.0163123	0.27408	0.0657572	0.01
TwinsUK	726	Metabolite	Fruit	Lacrimispora_celerecrescens	spermidine	Amino Acid	Polyamine Metabolism	Proportion of Effect	0.100048	0.0159316	0.32685	0.0793159	0.012
TwinsUK	726	Metabolite	Fruit	Lacrimispora_celerecrescens	spermidine	Amino Acid	Polyamine Metabolism	Total Effect	-0.195667	-0.305311	-0.0792417	0.0576708	<2e-16
TwinsUK	726	Metabolite	Fruit	Lacrimispora_celerecrescens	spermidine	Amino Acid	Polyamine Metabolism	ACME	-0.0205893	-0.0449863	-0.00351635	0.0105791	0.012
TwinsUK	726	Metabolite	Fruit	Lacrimispora_celerecrescens	spermidine	Amino Acid	Polyamine Metabolism	ADE	-0.175078	-0.281841	-0.0563869	0.0575137	<2e-16
TwinsUK	725	Metabolite	Fruit	Mediterraneibacter_massiliensis	2-hydroxylignocerate*	Lipid	Fatty Acid, Monohydroxy	ADE	-0.0614026	-0.162232	0.0459188	0.0530996	0.234
TwinsUK	725	Metabolite	Fruit	Mediterraneibacter_massiliensis	2-hydroxylignocerate*	Lipid	Fatty Acid, Monohydroxy	Total Effect	-0.0716909	-0.17209	0.0330329	0.0523273	0.176
TwinsUK	725	Metabolite	Fruit	Mediterraneibacter_massiliensis	2-hydroxylignocerate*	Lipid	Fatty Acid, Monohydroxy	Proportion of Effect	0.119569	-0.879295	1.12189	0.510505	0.25
TwinsUK	725	Metabolite	Fruit	Mediterraneibacter_massiliensis	2-hydroxylignocerate*	Lipid	Fatty Acid, Monohydroxy	ACME	-0.0102884	-0.0264667	0.000611716	0.00690777	0.078
TwinsUK	726	Metabolite	Fruit	Mediterraneibacter_massiliensis	octadecanedioate (C18-DC)	Lipid	Fatty Acid, Dicarboxylate	Proportion of Effect	0.211181	-1.42542	2.37878	0.970458	0.17
TwinsUK	726	Metabolite	Fruit	Mediterraneibacter_massiliensis	octadecanedioate (C18-DC)	Lipid	Fatty Acid, Dicarboxylate	Total Effect	-0.0771463	-0.180726	0.0295361	0.0536384	0.144
TwinsUK	726	Metabolite	Fruit	Mediterraneibacter_massiliensis	octadecanedioate (C18-DC)	Lipid	Fatty Acid, Dicarboxylate	ACME	-0.0190976	-0.0411732	-0.000662378	0.0103344	0.038
TwinsUK	726	Metabolite	Fruit	Mediterraneibacter_massiliensis	octadecanedioate (C18-DC)	Lipid	Fatty Acid, Dicarboxylate	ADE	-0.0580487	-0.160491	0.0464952	0.0528027	0.276
TwinsUK	726	Metabolite	Fruit	Ruminococcus_torques	12-ketolithocholate	Lipid	Secondary Bile Acid Metabolism	ADE	-0.0666697	-0.170899	0.0349319	0.0525079	0.2
TwinsUK	726	Metabolite	Fruit	Ruminococcus_torques	12-ketolithocholate	Lipid	Secondary Bile Acid Metabolism	Total Effect	-0.0873845	-0.193716	0.0180088	0.0540115	0.096
TwinsUK	726	Metabolite	Fruit	Ruminococcus_torques	12-ketolithocholate	Lipid	Secondary Bile Acid Metabolism	Proportion of Effect	0.213004	-0.898294	1.54415	0.623073	0.108
TwinsUK	726	Metabolite	Fruit	Ruminococcus_torques	12-ketolithocholate	Lipid	Secondary Bile Acid Metabolism	ACME	-0.0207148	-0.0421213	-0.00283823	0.0100212	0.02
TwinsUK	724	Metabolite	Fruit	Ruminococcus_torques	3-dehydrodeoxycholate	Lipid	Secondary Bile Acid Metabolism	ACME	-0.0212634	-0.0433827	-0.00420716	0.00999375	0.014
TwinsUK	724	Metabolite	Fruit	Ruminococcus_torques	3-dehydrodeoxycholate	Lipid	Secondary Bile Acid Metabolism	ADE	-0.0612264	-0.157295	0.0329014	0.0485194	0.224
TwinsUK	724	Metabolite	Fruit	Ruminococcus_torques	3-dehydrodeoxycholate	Lipid	Secondary Bile Acid Metabolism	Total Effect	-0.0824898	-0.181255	0.0147167	0.0499927	0.098
TwinsUK	724	Metabolite	Fruit	Ruminococcus_torques	3-dehydrodeoxycholate	Lipid	Secondary Bile Acid Metabolism	Proportion of Effect	0.237095	-0.934521	1.82334	0.703536	0.112
TwinsUK	726	Metabolite	Fruit	Ruminococcus_torques	D-urobilin	Cofactors and Vitamins	Hemoglobin and Porphyrin Metabolism	ACME	-0.0255126	-0.0475474	-0.00953213	0.00969777	<2e-16
TwinsUK	726	Metabolite	Fruit	Ruminococcus_torques	D-urobilin	Cofactors and Vitamins	Hemoglobin and Porphyrin Metabolism	ADE	-0.0675376	-0.168156	0.034529	0.0517052	0.18
TwinsUK	726	Metabolite	Fruit	Ruminococcus_torques	D-urobilin	Cofactors and Vitamins	Hemoglobin and Porphyrin Metabolism	Total Effect	-0.0930502	-0.190952	0.00928087	0.0510798	0.064
TwinsUK	726	Metabolite	Fruit	Ruminococcus_torques	D-urobilin	Cofactors and Vitamins	Hemoglobin and Porphyrin Metabolism	Proportion of Effect	0.260051	-0.573688	1.81622	0.60967	0.064
TwinsUK	725	Metabolite	Fruit	Ruminococcus_torques	bilirubin (Z,Z)	Cofactors and Vitamins	Hemoglobin and Porphyrin Metabolism	ACME	-0.0251841	-0.0478763	-0.0077763	0.0102296	0.002
TwinsUK	725	Metabolite	Fruit	Ruminococcus_torques	bilirubin (Z,Z)	Cofactors and Vitamins	Hemoglobin and Porphyrin Metabolism	ADE	-0.0676435	-0.161133	0.0285078	0.0483777	0.184
TwinsUK	725	Metabolite	Fruit	Ruminococcus_torques	bilirubin (Z,Z)	Cofactors and Vitamins	Hemoglobin and Porphyrin Metabolism	Total Effect	-0.0928275	-0.185266	0.00652044	0.0489252	0.06
TwinsUK	725	Metabolite	Fruit	Ruminococcus_torques	bilirubin (Z,Z)	Cofactors and Vitamins	Hemoglobin and Porphyrin Metabolism	Proportion of Effect	0.257081	-0.514942	1.70783	0.567034	0.062
TwinsUK	726	Metabolite	Fruit	Ruminococcus_torques	biliverdin	Cofactors and Vitamins	Hemoglobin and Porphyrin Metabolism	Total Effect	-0.0911087	-0.186119	0.00967029	0.0499464	0.086
TwinsUK	726	Metabolite	Fruit	Ruminococcus_torques	biliverdin	Cofactors and Vitamins	Hemoglobin and Porphyrin Metabolism	Proportion of Effect	0.176463	-1.0301	1.2603	0.584285	0.092
TwinsUK	726	Metabolite	Fruit	Ruminococcus_torques	biliverdin	Cofactors and Vitamins	Hemoglobin and Porphyrin Metabolism	ADE	-0.0736269	-0.170041	0.0291491	0.0508137	0.158
TwinsUK	726	Metabolite	Fruit	Ruminococcus_torques	biliverdin	Cofactors and Vitamins	Hemoglobin and Porphyrin Metabolism	ACME	-0.0174818	-0.0361919	-0.00361635	0.0083101	0.006
TwinsUK	725	Metabolite	Fruit	Ruminococcus_torques	cholesterol sulfate	Lipid	Sterol	ACME	-0.0302464	-0.053475	-0.0121052	0.0105535	<2e-16
TwinsUK	725	Metabolite	Fruit	Ruminococcus_torques	cholesterol sulfate	Lipid	Sterol	ADE	-0.0643015	-0.167597	0.0332043	0.0512249	0.218
TwinsUK	725	Metabolite	Fruit	Ruminococcus_torques	cholesterol sulfate	Lipid	Sterol	Total Effect	-0.0945479	-0.195902	0.00476953	0.0511918	0.056
TwinsUK	725	Metabolite	Fruit	Ruminococcus_torques	cholesterol sulfate	Lipid	Sterol	Proportion of Effect	0.310754	-0.415057	2.00185	0.616558	0.056
TwinsUK	725	Metabolite	Fruit	Ruminococcus_torques	deoxycholate	Lipid	Secondary Bile Acid Metabolism	ACME	-0.0291675	-0.0535673	-0.00808509	0.0116026	0.006
TwinsUK	725	Metabolite	Fruit	Ruminococcus_torques	deoxycholate	Lipid	Secondary Bile Acid Metabolism	ADE	-0.054672	-0.15103	0.0397581	0.0486704	0.288
TwinsUK	725	Metabolite	Fruit	Ruminococcus_torques	deoxycholate	Lipid	Secondary Bile Acid Metabolism	Total Effect	-0.0838395	-0.183043	0.0121976	0.0498064	0.082
TwinsUK	725	Metabolite	Fruit	Ruminococcus_torques	deoxycholate	Lipid	Secondary Bile Acid Metabolism	Proportion of Effect	0.319829	-0.887765	2.54757	0.87636	0.088
TwinsUK	725	Metabolite	Fruit	Ruminococcus_torques	isohyodeoxycholate	Lipid	Secondary Bile Acid Metabolism	Proportion of Effect	0.235532	-1.31278	2.18678	0.892745	0.094
TwinsUK	725	Metabolite	Fruit	Ruminococcus_torques	isohyodeoxycholate	Lipid	Secondary Bile Acid Metabolism	ACME	-0.0228976	-0.0433186	-0.00737681	0.00916883	0.006
TwinsUK	725	Metabolite	Fruit	Ruminococcus_torques	isohyodeoxycholate	Lipid	Secondary Bile Acid Metabolism	ADE	-0.0663918	-0.170969	0.0379806	0.0533034	0.218
TwinsUK	725	Metabolite	Fruit	Ruminococcus_torques	isohyodeoxycholate	Lipid	Secondary Bile Acid Metabolism	Total Effect	-0.0892894	-0.195661	0.0113856	0.052818	0.088
TwinsUK	724	Metabolite	Fruit	Ruminococcus_torques	lignoceroylcarnitine (C24)*	Lipid	Fatty Acid Metabolism (Acyl Carnitine, Long Chain Saturated)	ACME	-0.0252014	-0.049091	-0.00877554	0.0102846	0.002
TwinsUK	724	Metabolite	Fruit	Ruminococcus_torques	lignoceroylcarnitine (C24)*	Lipid	Fatty Acid Metabolism (Acyl Carnitine, Long Chain Saturated)	ADE	-0.0518808	-0.150282	0.0461357	0.0501065	0.324
TwinsUK	724	Metabolite	Fruit	Ruminococcus_torques	lignoceroylcarnitine (C24)*	Lipid	Fatty Acid Metabolism (Acyl Carnitine, Long Chain Saturated)	Total Effect	-0.0770823	-0.175536	0.021916	0.0503703	0.132
TwinsUK	724	Metabolite	Fruit	Ruminococcus_torques	lignoceroylcarnitine (C24)*	Lipid	Fatty Acid Metabolism (Acyl Carnitine, Long Chain Saturated)	Proportion of Effect	0.282588	-1.95455	3.0798	1.28427	0.134
TwinsUK	725	Metabolite	Fruit	Ruminococcus_torques	lithocholate	Lipid	Secondary Bile Acid Metabolism	ACME	-0.0299087	-0.0535677	-0.00991629	0.0111356	<2e-16
TwinsUK	725	Metabolite	Fruit	Ruminococcus_torques	lithocholate	Lipid	Secondary Bile Acid Metabolism	ADE	-0.0566953	-0.164395	0.0505916	0.0548436	0.292
TwinsUK	725	Metabolite	Fruit	Ruminococcus_torques	lithocholate	Lipid	Secondary Bile Acid Metabolism	Total Effect	-0.086604	-0.193791	0.0173174	0.0538542	0.11
TwinsUK	725	Metabolite	Fruit	Ruminococcus_torques	lithocholate	Lipid	Secondary Bile Acid Metabolism	Proportion of Effect	0.314733	-1.54213	2.0768	0.923195	0.11
TwinsUK	724	Metabolite	Fruit	Ruminococcus_torques	ursocholate	Lipid	Secondary Bile Acid Metabolism	ACME	-0.0308011	-0.0538112	-0.0125466	0.0105267	<2e-16
TwinsUK	724	Metabolite	Fruit	Ruminococcus_torques	ursocholate	Lipid	Secondary Bile Acid Metabolism	ADE	-0.0613886	-0.152993	0.0369791	0.0484622	0.222
TwinsUK	724	Metabolite	Fruit	Ruminococcus_torques	ursocholate	Lipid	Secondary Bile Acid Metabolism	Total Effect	-0.0921897	-0.188786	0.0111717	0.0510097	0.072
TwinsUK	724	Metabolite	Fruit	Ruminococcus_torques	ursocholate	Lipid	Secondary Bile Acid Metabolism	Proportion of Effect	0.312547	-0.790961	1.9512	0.699531	0.072
TwinsUK	725	Metabolite	Legumes	Dorea_sp_AF36_15AT	arachidoylcarnitine (C20)*	Lipid	Fatty Acid Metabolism (Acyl Carnitine, Long Chain Saturated)	Total Effect	-0.0457813	-0.128736	0.031818	0.0409576	0.254
TwinsUK	725	Metabolite	Legumes	Dorea_sp_AF36_15AT	arachidoylcarnitine (C20)*	Lipid	Fatty Acid Metabolism (Acyl Carnitine, Long Chain Saturated)	Proportion of Effect	0.182829	-1.57483	2.99393	1.1655	0.308
TwinsUK	725	Metabolite	Legumes	Dorea_sp_AF36_15AT	arachidoylcarnitine (C20)*	Lipid	Fatty Acid Metabolism (Acyl Carnitine, Long Chain Saturated)	ACME	-0.0118057	-0.0279946	0.000472496	0.00726201	0.074
TwinsUK	725	Metabolite	Legumes	Dorea_sp_AF36_15AT	arachidoylcarnitine (C20)*	Lipid	Fatty Acid Metabolism (Acyl Carnitine, Long Chain Saturated)	ADE	-0.0339756	-0.11674	0.0422835	0.0405673	0.384
TwinsUK	723	Metabolite	Legumes	Dorea_sp_AF36_15AT	behenoylcarnitine (C22)*	Lipid	Fatty Acid Metabolism (Acyl Carnitine, Long Chain Saturated)	ACME	-0.00904871	-0.0218839	0.000844326	0.00579802	0.078
TwinsUK	723	Metabolite	Legumes	Dorea_sp_AF36_15AT	behenoylcarnitine (C22)*	Lipid	Fatty Acid Metabolism (Acyl Carnitine, Long Chain Saturated)	ADE	-0.0328458	-0.113942	0.0429811	0.0400314	0.452
TwinsUK	723	Metabolite	Legumes	Dorea_sp_AF36_15AT	behenoylcarnitine (C22)*	Lipid	Fatty Acid Metabolism (Acyl Carnitine, Long Chain Saturated)	Total Effect	-0.0418945	-0.123465	0.0346589	0.0403378	0.326
TwinsUK	723	Metabolite	Legumes	Dorea_sp_AF36_15AT	behenoylcarnitine (C22)*	Lipid	Fatty Acid Metabolism (Acyl Carnitine, Long Chain Saturated)	Proportion of Effect	0.136766	-2.07114	2.54249	1.17695	0.364
TwinsUK	723	Metabolite	Meat	Adlercreutzia_equolifaciens	N,N-dimethylalanine	Amino Acid	Alanine and Aspartate Metabolism	ACME	0.0265131	0.00832887	0.0502525	0.0106948	<2e-16
TwinsUK	723	Metabolite	Meat	Adlercreutzia_equolifaciens	N,N-dimethylalanine	Amino Acid	Alanine and Aspartate Metabolism	ADE	0.0313983	-0.0809444	0.145706	0.0578189	0.618
TwinsUK	723	Metabolite	Meat	Adlercreutzia_equolifaciens	N,N-dimethylalanine	Amino Acid	Alanine and Aspartate Metabolism	Total Effect	0.0579114	-0.056823	0.170447	0.057977	0.336
TwinsUK	723	Metabolite	Meat	Adlercreutzia_equolifaciens	N,N-dimethylalanine	Amino Acid	Alanine and Aspartate Metabolism	Proportion of Effect	0.309642	-3.90277	4.48203	2.13898	0.336
TwinsUK	726	Metabolite	Meat	Adlercreutzia_equolifaciens	adenine	Nucleotide	Purine Metabolism, Adenine containing	ACME	0.0303627	0.0111009	0.0554629	0.0113168	<2e-16
TwinsUK	726	Metabolite	Meat	Adlercreutzia_equolifaciens	adenine	Nucleotide	Purine Metabolism, Adenine containing	ADE	0.0280789	-0.0828107	0.132957	0.0550427	0.586
TwinsUK	726	Metabolite	Meat	Adlercreutzia_equolifaciens	adenine	Nucleotide	Purine Metabolism, Adenine containing	Total Effect	0.0584416	-0.0534033	0.162263	0.0550168	0.296
TwinsUK	726	Metabolite	Meat	Adlercreutzia_equolifaciens	adenine	Nucleotide	Purine Metabolism, Adenine containing	Proportion of Effect	0.365685	-3.0004	5.09158	2.06428	0.296
TwinsUK	726	Metabolite	Meat	Blautia_massiliensis	25-hydroxycholesterol sulfate	Lipid	Sterol	ACME	0.0213863	0.00540412	0.0444671	0.00996504	0.004
TwinsUK	726	Metabolite	Meat	Blautia_massiliensis	25-hydroxycholesterol sulfate	Lipid	Sterol	ADE	0.124982	-0.000819772	0.249258	0.0637953	0.054
TwinsUK	726	Metabolite	Meat	Blautia_massiliensis	25-hydroxycholesterol sulfate	Lipid	Sterol	Total Effect	0.146368	0.0229893	0.268425	0.0626111	0.024
TwinsUK	726	Metabolite	Meat	Blautia_massiliensis	25-hydroxycholesterol sulfate	Lipid	Sterol	Proportion of Effect	0.138649	0.0247299	0.695694	0.171164	0.024
TwinsUK	724	Metabolite	Meat	Blautia_massiliensis	3-dehydrodeoxycholate	Lipid	Secondary Bile Acid Metabolism	ADE	0.132554	0.0111489	0.252016	0.0614457	0.03
TwinsUK	724	Metabolite	Meat	Blautia_massiliensis	3-dehydrodeoxycholate	Lipid	Secondary Bile Acid Metabolism	Total Effect	0.143799	0.0255301	0.261129	0.0601019	0.024
TwinsUK	724	Metabolite	Meat	Blautia_massiliensis	3-dehydrodeoxycholate	Lipid	Secondary Bile Acid Metabolism	ACME	0.0112452	-0.00419711	0.0314401	0.00909113	0.146
TwinsUK	724	Metabolite	Meat	Blautia_massiliensis	3-dehydrodeoxycholate	Lipid	Secondary Bile Acid Metabolism	Proportion of Effect	0.0716641	-0.0573871	0.334232	0.0999027	0.166
TwinsUK	726	Metabolite	Meat	Blautia_massiliensis	N,N,N-trimethyl-5-aminovalerate	Amino Acid	Lysine Metabolism	ACME	0.0278019	0.0083463	0.0522798	0.0112075	0.002
TwinsUK	726	Metabolite	Meat	Blautia_massiliensis	N,N,N-trimethyl-5-aminovalerate	Amino Acid	Lysine Metabolism	ADE	0.118948	-0.0106901	0.240373	0.0640468	0.076
TwinsUK	726	Metabolite	Meat	Blautia_massiliensis	N,N,N-trimethyl-5-aminovalerate	Amino Acid	Lysine Metabolism	Total Effect	0.14675	0.0162443	0.269439	0.0645905	0.018
TwinsUK	726	Metabolite	Meat	Blautia_massiliensis	N,N,N-trimethyl-5-aminovalerate	Amino Acid	Lysine Metabolism	Proportion of Effect	0.184098	0.0478467	1.08008	0.263325	0.02
TwinsUK	725	Metabolite	Meat	Blautia_massiliensis	cholesterol sulfate	Lipid	Sterol	ACME	0.0400474	0.0156438	0.0704132	0.0139718	<2e-16
TwinsUK	725	Metabolite	Meat	Blautia_massiliensis	cholesterol sulfate	Lipid	Sterol	ADE	0.109475	-0.0108319	0.227829	0.0608828	0.076
TwinsUK	725	Metabolite	Meat	Blautia_massiliensis	cholesterol sulfate	Lipid	Sterol	Total Effect	0.149522	0.0311404	0.270464	0.0610521	0.004
TwinsUK	725	Metabolite	Meat	Blautia_massiliensis	cholesterol sulfate	Lipid	Sterol	Proportion of Effect	0.265699	0.0891504	1.26099	0.298938	0.004
TwinsUK	725	Metabolite	Meat	Blautia_massiliensis	deoxycholate	Lipid	Secondary Bile Acid Metabolism	ACME	0.0227269	0.002816	0.0495725	0.0119277	0.018
TwinsUK	725	Metabolite	Meat	Blautia_massiliensis	deoxycholate	Lipid	Secondary Bile Acid Metabolism	ADE	0.113775	-0.00680298	0.232737	0.0611072	0.084
TwinsUK	725	Metabolite	Meat	Blautia_massiliensis	deoxycholate	Lipid	Secondary Bile Acid Metabolism	Total Effect	0.136502	0.0109183	0.25807	0.0630488	0.024
TwinsUK	725	Metabolite	Meat	Blautia_massiliensis	deoxycholate	Lipid	Secondary Bile Acid Metabolism	Proportion of Effect	0.158818	0.0115032	1.11669	0.281934	0.038
TwinsUK	726	Metabolite	Meat	Blautia_massiliensis	docosapentaenoate (n3 DPA; 22:5n3)	Lipid	Long Chain Polyunsaturated Fatty Acid (n3 and n6)	ACME	0.0204998	0.00177383	0.0454748	0.0111482	0.026
TwinsUK	726	Metabolite	Meat	Blautia_massiliensis	docosapentaenoate (n3 DPA; 22:5n3)	Lipid	Long Chain Polyunsaturated Fatty Acid (n3 and n6)	ADE	0.126542	0.00177091	0.247932	0.0627962	0.044
TwinsUK	726	Metabolite	Meat	Blautia_massiliensis	docosapentaenoate (n3 DPA; 22:5n3)	Lipid	Long Chain Polyunsaturated Fatty Acid (n3 and n6)	Total Effect	0.147042	0.0239083	0.268947	0.06251	0.024
TwinsUK	726	Metabolite	Meat	Blautia_massiliensis	docosapentaenoate (n3 DPA; 22:5n3)	Lipid	Long Chain Polyunsaturated Fatty Acid (n3 and n6)	Proportion of Effect	0.13432	0.000364978	0.640632	0.163334	0.05
TwinsUK	725	Metabolite	Meat	Blautia_massiliensis	lithocholate	Lipid	Secondary Bile Acid Metabolism	ADE	0.117057	-0.0128835	0.236959	0.0637354	0.064
TwinsUK	725	Metabolite	Meat	Blautia_massiliensis	lithocholate	Lipid	Secondary Bile Acid Metabolism	ACME	0.026157	0.00668791	0.0533197	0.0118959	0.006
TwinsUK	725	Metabolite	Meat	Blautia_massiliensis	lithocholate	Lipid	Secondary Bile Acid Metabolism	Total Effect	0.143214	0.0161974	0.26523	0.0635286	0.03
TwinsUK	725	Metabolite	Meat	Blautia_massiliensis	lithocholate	Lipid	Secondary Bile Acid Metabolism	Proportion of Effect	0.16878	0.0215732	0.790824	0.196238	0.036
TwinsUK	726	Metabolite	Meat	Clostridium_sp_AF20_17LB	adenine	Nucleotide	Purine Metabolism, Adenine containing	Proportion of Effect	0.0317791	-3.14516	2.18976	1.36095	0.886
TwinsUK	726	Metabolite	Meat	Clostridium_sp_AF20_17LB	adenine	Nucleotide	Purine Metabolism, Adenine containing	ACME	-0.00663726	-0.0231959	0.00723412	0.00776275	0.342
TwinsUK	726	Metabolite	Meat	Clostridium_sp_AF20_17LB	adenine	Nucleotide	Purine Metabolism, Adenine containing	ADE	-0.00385659	-0.0944025	0.0920194	0.0475566	0.94
TwinsUK	726	Metabolite	Meat	Clostridium_sp_AF20_17LB	adenine	Nucleotide	Purine Metabolism, Adenine containing	Total Effect	-0.0104938	-0.0994985	0.0897864	0.0482869	0.836
TwinsUK	725	Metabolite	Meat	Clostridium_sp_AF20_17LB	adenosine	Nucleotide	Purine Metabolism, Adenine containing	Proportion of Effect	-0.0118571	-1.42442	0.982935	0.614121	0.92
TwinsUK	725	Metabolite	Meat	Clostridium_sp_AF20_17LB	adenosine	Nucleotide	Purine Metabolism, Adenine containing	Total Effect	-0.0150552	-0.103061	0.0809624	0.0469448	0.728
TwinsUK	725	Metabolite	Meat	Clostridium_sp_AF20_17LB	adenosine	Nucleotide	Purine Metabolism, Adenine containing	ACME	0.00177912	-0.00774099	0.012853	0.00525356	0.744
TwinsUK	725	Metabolite	Meat	Clostridium_sp_AF20_17LB	adenosine	Nucleotide	Purine Metabolism, Adenine containing	ADE	-0.0168344	-0.106075	0.0807725	0.0476651	0.702
TwinsUK	726	Metabolite	Meat	Collinsella_aerofaciens	12-ketolithocholate	Lipid	Secondary Bile Acid Metabolism	ACME	0.0127335	-0.00602204	0.0349436	0.0104504	0.18
TwinsUK	726	Metabolite	Meat	Collinsella_aerofaciens	12-ketolithocholate	Lipid	Secondary Bile Acid Metabolism	ADE	0.138749	-0.00306234	0.279729	0.0721406	0.052
TwinsUK	726	Metabolite	Meat	Collinsella_aerofaciens	12-ketolithocholate	Lipid	Secondary Bile Acid Metabolism	Total Effect	0.151482	0.0105816	0.29425	0.0723643	0.034
TwinsUK	726	Metabolite	Meat	Collinsella_aerofaciens	12-ketolithocholate	Lipid	Secondary Bile Acid Metabolism	Proportion of Effect	0.0774654	-0.0718215	0.490595	0.143474	0.21
TwinsUK	725	Metabolite	Meat	Collinsella_aerofaciens	adenosine	Nucleotide	Purine Metabolism, Adenine containing	Total Effect	0.141788	0.00558144	0.276696	0.0691618	0.04
TwinsUK	725	Metabolite	Meat	Collinsella_aerofaciens	adenosine	Nucleotide	Purine Metabolism, Adenine containing	Proportion of Effect	0.0817852	-0.0465829	0.541693	0.15007	0.132
TwinsUK	725	Metabolite	Meat	Collinsella_aerofaciens	adenosine	Nucleotide	Purine Metabolism, Adenine containing	ACME	0.0128629	-0.00119449	0.0335192	0.00885554	0.092
TwinsUK	725	Metabolite	Meat	Collinsella_aerofaciens	adenosine	Nucleotide	Purine Metabolism, Adenine containing	ADE	0.128925	-0.00607983	0.260846	0.0680934	0.062
TwinsUK	725	Metabolite	Meat	Collinsella_aerofaciens	arginine	Amino Acid	Urea cycle; Arginine and Proline Metabolism	ACME	0.0434808	0.0101365	0.0805916	0.0179732	0.004
TwinsUK	725	Metabolite	Meat	Collinsella_aerofaciens	arginine	Amino Acid	Urea cycle; Arginine and Proline Metabolism	ADE	0.108422	-0.0204716	0.24803	0.0684952	0.104
TwinsUK	725	Metabolite	Meat	Collinsella_aerofaciens	arginine	Amino Acid	Urea cycle; Arginine and Proline Metabolism	Total Effect	0.151903	0.0241265	0.288631	0.0674756	0.022
TwinsUK	725	Metabolite	Meat	Collinsella_aerofaciens	arginine	Amino Acid	Urea cycle; Arginine and Proline Metabolism	Proportion of Effect	0.280474	0.0633427	1.30871	0.317697	0.026
TwinsUK	726	Metabolite	Meat	Coprococcus_comes	25-hydroxycholesterol sulfate	Lipid	Sterol	ACME	0.0118505	0.000513672	0.0268085	0.00670786	0.04
TwinsUK	726	Metabolite	Meat	Coprococcus_comes	25-hydroxycholesterol sulfate	Lipid	Sterol	ADE	0.0784314	-0.0157393	0.179547	0.049818	0.106
TwinsUK	726	Metabolite	Meat	Coprococcus_comes	25-hydroxycholesterol sulfate	Lipid	Sterol	Total Effect	0.0902819	-0.00420949	0.191177	0.0498434	0.066
TwinsUK	726	Metabolite	Meat	Coprococcus_comes	25-hydroxycholesterol sulfate	Lipid	Sterol	Proportion of Effect	0.120221	-0.45077	0.869961	0.336921	0.106
TwinsUK	724	Metabolite	Meat	Coprococcus_comes	5-hydroxylysine	Amino Acid	Lysine Metabolism	ADE	0.0813924	-0.0193447	0.176182	0.0498792	0.112
TwinsUK	724	Metabolite	Meat	Coprococcus_comes	5-hydroxylysine	Amino Acid	Lysine Metabolism	Total Effect	0.0898887	-0.00824436	0.184588	0.0491921	0.084
TwinsUK	724	Metabolite	Meat	Coprococcus_comes	5-hydroxylysine	Amino Acid	Lysine Metabolism	ACME	0.00849626	-0.00746443	0.0272714	0.00886117	0.272
TwinsUK	724	Metabolite	Meat	Coprococcus_comes	5-hydroxylysine	Amino Acid	Lysine Metabolism	Proportion of Effect	0.0849017	-0.718697	0.754556	0.37583	0.332
TwinsUK	725	Metabolite	Meat	Coprococcus_comes	deoxycholate	Lipid	Secondary Bile Acid Metabolism	ACME	0.0067771	-0.00140451	0.0183638	0.00504294	0.12
TwinsUK	725	Metabolite	Meat	Coprococcus_comes	deoxycholate	Lipid	Secondary Bile Acid Metabolism	ADE	0.0778207	-0.0197881	0.176021	0.0499513	0.138
TwinsUK	725	Metabolite	Meat	Coprococcus_comes	deoxycholate	Lipid	Secondary Bile Acid Metabolism	Total Effect	0.0845978	-0.011868	0.184758	0.0501597	0.098
TwinsUK	725	Metabolite	Meat	Coprococcus_comes	deoxycholate	Lipid	Secondary Bile Acid Metabolism	Proportion of Effect	0.0678845	-0.351892	0.680989	0.26349	0.198
TwinsUK	726	Metabolite	Meat	Dorea_formicigenerans	12-ketolithocholate	Lipid	Secondary Bile Acid Metabolism	ADE	0.168278	0.0836868	0.253304	0.0432696	<2e-16
TwinsUK	726	Metabolite	Meat	Dorea_formicigenerans	12-ketolithocholate	Lipid	Secondary Bile Acid Metabolism	Total Effect	0.177554	0.0957925	0.266066	0.0434371	<2e-16
TwinsUK	726	Metabolite	Meat	Dorea_formicigenerans	12-ketolithocholate	Lipid	Secondary Bile Acid Metabolism	Proportion of Effect	0.0490769	-0.0224917	0.166216	0.0481396	0.168
TwinsUK	726	Metabolite	Meat	Dorea_formicigenerans	12-ketolithocholate	Lipid	Secondary Bile Acid Metabolism	ACME	0.00927601	-0.00349802	0.0249077	0.00724634	0.168
TwinsUK	726	Metabolite	Meat	Dorea_formicigenerans	25-hydroxycholesterol sulfate	Lipid	Sterol	ACME	0.0133818	0.00233937	0.0290964	0.00682577	0.014
TwinsUK	726	Metabolite	Meat	Dorea_formicigenerans	25-hydroxycholesterol sulfate	Lipid	Sterol	ADE	0.16672	0.0794986	0.250369	0.0435893	<2e-16
TwinsUK	726	Metabolite	Meat	Dorea_formicigenerans	25-hydroxycholesterol sulfate	Lipid	Sterol	Total Effect	0.180102	0.0923845	0.262759	0.0434628	<2e-16
TwinsUK	726	Metabolite	Meat	Dorea_formicigenerans	25-hydroxycholesterol sulfate	Lipid	Sterol	Proportion of Effect	0.0715091	0.013166	0.180566	0.042704	0.014
TwinsUK	724	Metabolite	Meat	Dorea_formicigenerans	3-dehydrodeoxycholate	Lipid	Secondary Bile Acid Metabolism	ACME	0.00903398	-0.00246768	0.0243568	0.00684297	0.144
TwinsUK	724	Metabolite	Meat	Dorea_formicigenerans	3-dehydrodeoxycholate	Lipid	Secondary Bile Acid Metabolism	ADE	0.169107	0.0830228	0.256216	0.044182	<2e-16
TwinsUK	724	Metabolite	Meat	Dorea_formicigenerans	3-dehydrodeoxycholate	Lipid	Secondary Bile Acid Metabolism	Total Effect	0.178141	0.093678	0.266919	0.0441942	<2e-16
TwinsUK	724	Metabolite	Meat	Dorea_formicigenerans	3-dehydrodeoxycholate	Lipid	Secondary Bile Acid Metabolism	Proportion of Effect	0.0481595	-0.0166101	0.152165	0.0430548	0.144
TwinsUK	726	Metabolite	Meat	Dorea_formicigenerans	N,N,N-trimethyl-5-aminovalerate	Amino Acid	Lysine Metabolism	Proportion of Effect	0.106393	0.0324124	0.258815	0.0577557	0.002
TwinsUK	726	Metabolite	Meat	Dorea_formicigenerans	N,N,N-trimethyl-5-aminovalerate	Amino Acid	Lysine Metabolism	ACME	0.0200022	0.00588212	0.0376443	0.0081026	0.002
TwinsUK	726	Metabolite	Meat	Dorea_formicigenerans	N,N,N-trimethyl-5-aminovalerate	Amino Acid	Lysine Metabolism	ADE	0.161317	0.0786904	0.244579	0.0423186	<2e-16
TwinsUK	726	Metabolite	Meat	Dorea_formicigenerans	N,N,N-trimethyl-5-aminovalerate	Amino Acid	Lysine Metabolism	Total Effect	0.181319	0.097372	0.262734	0.0421841	<2e-16
TwinsUK	725	Metabolite	Meat	Dorea_formicigenerans	arachidoylcarnitine (C20)*	Lipid	Fatty Acid Metabolism (Acyl Carnitine, Long Chain Saturated)	Proportion of Effect	0.226749	0.107311	0.50979	0.102673	<2e-16
TwinsUK	725	Metabolite	Meat	Dorea_formicigenerans	arachidoylcarnitine (C20)*	Lipid	Fatty Acid Metabolism (Acyl Carnitine, Long Chain Saturated)	Total Effect	0.181704	0.0923604	0.263739	0.0437191	<2e-16
TwinsUK	725	Metabolite	Meat	Dorea_formicigenerans	arachidoylcarnitine (C20)*	Lipid	Fatty Acid Metabolism (Acyl Carnitine, Long Chain Saturated)	ACME	0.0417628	0.019722	0.0680057	0.0123173	<2e-16
TwinsUK	725	Metabolite	Meat	Dorea_formicigenerans	arachidoylcarnitine (C20)*	Lipid	Fatty Acid Metabolism (Acyl Carnitine, Long Chain Saturated)	ADE	0.139941	0.0490991	0.225365	0.0449657	<2e-16
TwinsUK	723	Metabolite	Meat	Dorea_formicigenerans	behenoylcarnitine (C22)*	Lipid	Fatty Acid Metabolism (Acyl Carnitine, Long Chain Saturated)	ADE	0.150364	0.0545165	0.235837	0.0462552	0.002
TwinsUK	723	Metabolite	Meat	Dorea_formicigenerans	behenoylcarnitine (C22)*	Lipid	Fatty Acid Metabolism (Acyl Carnitine, Long Chain Saturated)	ACME	0.0321396	0.0118838	0.0570272	0.0115162	0.002
TwinsUK	723	Metabolite	Meat	Dorea_formicigenerans	behenoylcarnitine (C22)*	Lipid	Fatty Acid Metabolism (Acyl Carnitine, Long Chain Saturated)	Total Effect	0.182504	0.0890471	0.270241	0.0462229	<2e-16
TwinsUK	723	Metabolite	Meat	Dorea_formicigenerans	behenoylcarnitine (C22)*	Lipid	Fatty Acid Metabolism (Acyl Carnitine, Long Chain Saturated)	Proportion of Effect	0.172218	0.062454	0.417211	0.0904992	0.002
TwinsUK	725	Metabolite	Meat	Dorea_formicigenerans	deoxycholate	Lipid	Secondary Bile Acid Metabolism	ACME	0.0192179	0.00248046	0.037423	0.00891392	0.014
TwinsUK	725	Metabolite	Meat	Dorea_formicigenerans	deoxycholate	Lipid	Secondary Bile Acid Metabolism	ADE	0.161261	0.074244	0.249638	0.0447433	<2e-16
TwinsUK	725	Metabolite	Meat	Dorea_formicigenerans	deoxycholate	Lipid	Secondary Bile Acid Metabolism	Total Effect	0.180479	0.0953655	0.269241	0.044356	<2e-16
TwinsUK	725	Metabolite	Meat	Dorea_formicigenerans	deoxycholate	Lipid	Secondary Bile Acid Metabolism	Proportion of Effect	0.101982	0.0145334	0.267555	0.0645465	0.014
TwinsUK	726	Metabolite	Meat	Dorea_formicigenerans	docosapentaenoate (n3 DPA; 22:5n3)	Lipid	Long Chain Polyunsaturated Fatty Acid (n3 and n6)	ADE	0.172664	0.0861695	0.259863	0.0443095	<2e-16
TwinsUK	726	Metabolite	Meat	Dorea_formicigenerans	docosapentaenoate (n3 DPA; 22:5n3)	Lipid	Long Chain Polyunsaturated Fatty Acid (n3 and n6)	Total Effect	0.180394	0.0945383	0.267607	0.0441502	<2e-16
TwinsUK	726	Metabolite	Meat	Dorea_formicigenerans	docosapentaenoate (n3 DPA; 22:5n3)	Lipid	Long Chain Polyunsaturated Fatty Acid (n3 and n6)	Proportion of Effect	0.0376571	-0.0210821	0.146273	0.0426926	0.188
TwinsUK	726	Metabolite	Meat	Dorea_formicigenerans	docosapentaenoate (n3 DPA; 22:5n3)	Lipid	Long Chain Polyunsaturated Fatty Acid (n3 and n6)	ACME	0.00772988	-0.00352627	0.023109	0.00679472	0.188
TwinsUK	725	Metabolite	Meat	Dorea_formicigenerans	eicosanoylsphingosine (d20:1)*	Lipid	Sphingosines	Proportion of Effect	0.0558152	0.00470073	0.163471	0.0405027	0.022
TwinsUK	725	Metabolite	Meat	Dorea_formicigenerans	eicosanoylsphingosine (d20:1)*	Lipid	Sphingosines	ACME	0.0106018	0.000887409	0.0237117	0.00582253	0.022
TwinsUK	725	Metabolite	Meat	Dorea_formicigenerans	eicosanoylsphingosine (d20:1)*	Lipid	Sphingosines	ADE	0.168021	0.086526	0.254121	0.0427538	<2e-16
TwinsUK	725	Metabolite	Meat	Dorea_formicigenerans	eicosanoylsphingosine (d20:1)*	Lipid	Sphingosines	Total Effect	0.178623	0.0991373	0.26798	0.0430722	<2e-16
TwinsUK	724	Metabolite	Meat	Dorea_formicigenerans	lignoceroylcarnitine (C24)*	Lipid	Fatty Acid Metabolism (Acyl Carnitine, Long Chain Saturated)	ACME	0.0192456	0.00629533	0.0375662	0.00797727	0.002
TwinsUK	724	Metabolite	Meat	Dorea_formicigenerans	lignoceroylcarnitine (C24)*	Lipid	Fatty Acid Metabolism (Acyl Carnitine, Long Chain Saturated)	ADE	0.159772	0.0741315	0.244161	0.0433749	<2e-16
TwinsUK	724	Metabolite	Meat	Dorea_formicigenerans	lignoceroylcarnitine (C24)*	Lipid	Fatty Acid Metabolism (Acyl Carnitine, Long Chain Saturated)	Total Effect	0.179017	0.0976697	0.263804	0.0423813	<2e-16
TwinsUK	724	Metabolite	Meat	Dorea_formicigenerans	lignoceroylcarnitine (C24)*	Lipid	Fatty Acid Metabolism (Acyl Carnitine, Long Chain Saturated)	Proportion of Effect	0.10246	0.0340588	0.276908	0.0619514	0.002
TwinsUK	725	Metabolite	Meat	Dorea_formicigenerans	lithocholate	Lipid	Secondary Bile Acid Metabolism	ACME	0.0155035	0.00363549	0.032239	0.00729681	0.004
TwinsUK	725	Metabolite	Meat	Dorea_formicigenerans	lithocholate	Lipid	Secondary Bile Acid Metabolism	ADE	0.163433	0.0766272	0.250877	0.0444515	<2e-16
TwinsUK	725	Metabolite	Meat	Dorea_formicigenerans	lithocholate	Lipid	Secondary Bile Acid Metabolism	Total Effect	0.178936	0.092047	0.265009	0.0441229	<2e-16
TwinsUK	725	Metabolite	Meat	Dorea_formicigenerans	lithocholate	Lipid	Secondary Bile Acid Metabolism	Proportion of Effect	0.081074	0.0205472	0.221439	0.0512479	0.004
TwinsUK	722	Metabolite	Meat	Dorea_formicigenerans	sphingosine	Lipid	Sphingosines	Total Effect	0.175162	0.0935887	0.266169	0.0440257	<2e-16
TwinsUK	722	Metabolite	Meat	Dorea_formicigenerans	sphingosine	Lipid	Sphingosines	Proportion of Effect	0.0575253	0.00843088	0.174898	0.0424662	0.018
TwinsUK	722	Metabolite	Meat	Dorea_formicigenerans	sphingosine	Lipid	Sphingosines	ACME	0.010767	0.00152119	0.0239171	0.00571324	0.018
TwinsUK	722	Metabolite	Meat	Dorea_formicigenerans	sphingosine	Lipid	Sphingosines	ADE	0.164395	0.0770501	0.254677	0.0453129	<2e-16
TwinsUK	724	Metabolite	Meat	Dorea_sp_AF24_7LB	3-dehydrodeoxycholate	Lipid	Secondary Bile Acid Metabolism	ACME	0.00799523	-0.00254823	0.0212665	0.00607518	0.148
TwinsUK	724	Metabolite	Meat	Dorea_sp_AF24_7LB	3-dehydrodeoxycholate	Lipid	Secondary Bile Acid Metabolism	ADE	0.101802	0.00771128	0.196959	0.0482775	0.028
TwinsUK	724	Metabolite	Meat	Dorea_sp_AF24_7LB	3-dehydrodeoxycholate	Lipid	Secondary Bile Acid Metabolism	Total Effect	0.109797	0.0173513	0.203915	0.0475927	0.02
TwinsUK	724	Metabolite	Meat	Dorea_sp_AF24_7LB	3-dehydrodeoxycholate	Lipid	Secondary Bile Acid Metabolism	Proportion of Effect	0.066858	-0.032243	0.380716	0.105347	0.164
TwinsUK	724	Metabolite	Meat	Dorea_sp_AF24_7LB	3-methylhistidine	Amino Acid	Histidine Metabolism	ACME	0.0262812	0.00736786	0.0482881	0.0104388	0.002
TwinsUK	724	Metabolite	Meat	Dorea_sp_AF24_7LB	3-methylhistidine	Amino Acid	Histidine Metabolism	ADE	0.0838625	-0.00835355	0.180469	0.0481691	0.082
TwinsUK	724	Metabolite	Meat	Dorea_sp_AF24_7LB	3-methylhistidine	Amino Acid	Histidine Metabolism	Total Effect	0.110144	0.0196365	0.201909	0.0464981	0.022
TwinsUK	724	Metabolite	Meat	Dorea_sp_AF24_7LB	3-methylhistidine	Amino Acid	Histidine Metabolism	Proportion of Effect	0.236551	0.0465168	1.08592	0.265153	0.024
TwinsUK	724	Metabolite	Meat	Dorea_sp_AF24_7LB	5-hydroxylysine	Amino Acid	Lysine Metabolism	ADE	0.0813888	-0.0109251	0.178491	0.0483205	0.094
TwinsUK	724	Metabolite	Meat	Dorea_sp_AF24_7LB	5-hydroxylysine	Amino Acid	Lysine Metabolism	Total Effect	0.111498	0.0166175	0.211761	0.0497816	0.022
TwinsUK	724	Metabolite	Meat	Dorea_sp_AF24_7LB	5-hydroxylysine	Amino Acid	Lysine Metabolism	ACME	0.0301088	0.0108185	0.0531062	0.0107877	<2e-16
TwinsUK	724	Metabolite	Meat	Dorea_sp_AF24_7LB	5-hydroxylysine	Amino Acid	Lysine Metabolism	Proportion of Effect	0.265131	0.0751147	1.25504	0.301003	0.022
TwinsUK	726	Metabolite	Meat	Dorea_sp_AF24_7LB	N,N,N-trimethyl-5-aminovalerate	Amino Acid	Lysine Metabolism	Proportion of Effect	0.300095	0.10276	1.27754	0.299689	0.02
TwinsUK	726	Metabolite	Meat	Dorea_sp_AF24_7LB	N,N,N-trimethyl-5-aminovalerate	Amino Acid	Lysine Metabolism	ACME	0.033972	0.0139527	0.0607654	0.011942	<2e-16
TwinsUK	726	Metabolite	Meat	Dorea_sp_AF24_7LB	N,N,N-trimethyl-5-aminovalerate	Amino Acid	Lysine Metabolism	ADE	0.0776163	-0.0169347	0.168647	0.0473423	0.09
TwinsUK	726	Metabolite	Meat	Dorea_sp_AF24_7LB	N,N,N-trimethyl-5-aminovalerate	Amino Acid	Lysine Metabolism	Total Effect	0.111588	0.0189031	0.206049	0.0477414	0.02
TwinsUK	726	Metabolite	Meat	Dorea_sp_AF24_7LB	adenine	Nucleotide	Purine Metabolism, Adenine containing	Total Effect	0.11045	0.0180416	0.200333	0.0465029	0.02
TwinsUK	726	Metabolite	Meat	Dorea_sp_AF24_7LB	adenine	Nucleotide	Purine Metabolism, Adenine containing	ADE	0.0853245	-0.00823413	0.173441	0.0463458	0.072
TwinsUK	726	Metabolite	Meat	Dorea_sp_AF24_7LB	adenine	Nucleotide	Purine Metabolism, Adenine containing	ACME	0.025126	0.00925805	0.0470676	0.00964529	<2e-16
TwinsUK	726	Metabolite	Meat	Dorea_sp_AF24_7LB	adenine	Nucleotide	Purine Metabolism, Adenine containing	Proportion of Effect	0.220368	0.0667056	1.01074	0.240826	0.02
TwinsUK	725	Metabolite	Meat	Dorea_sp_AF24_7LB	arachidoylcarnitine (C20)*	Lipid	Fatty Acid Metabolism (Acyl Carnitine, Long Chain Saturated)	ACME	0.0503511	0.024751	0.08026	0.0141605	<2e-16
TwinsUK	725	Metabolite	Meat	Dorea_sp_AF24_7LB	arachidoylcarnitine (C20)*	Lipid	Fatty Acid Metabolism (Acyl Carnitine, Long Chain Saturated)	Proportion of Effect	0.443988	0.168965	2.01689	0.471408	0.016
TwinsUK	725	Metabolite	Meat	Dorea_sp_AF24_7LB	arachidoylcarnitine (C20)*	Lipid	Fatty Acid Metabolism (Acyl Carnitine, Long Chain Saturated)	ADE	0.0613957	-0.0335928	0.152035	0.0473539	0.204
TwinsUK	725	Metabolite	Meat	Dorea_sp_AF24_7LB	arachidoylcarnitine (C20)*	Lipid	Fatty Acid Metabolism (Acyl Carnitine, Long Chain Saturated)	Total Effect	0.111747	0.0170919	0.207614	0.0486025	0.016
TwinsUK	723	Metabolite	Meat	Dorea_sp_AF24_7LB	behenoylcarnitine (C22)*	Lipid	Fatty Acid Metabolism (Acyl Carnitine, Long Chain Saturated)	Total Effect	0.113373	0.0249226	0.207268	0.0465168	0.008
TwinsUK	723	Metabolite	Meat	Dorea_sp_AF24_7LB	behenoylcarnitine (C22)*	Lipid	Fatty Acid Metabolism (Acyl Carnitine, Long Chain Saturated)	ADE	0.0807973	-0.0114455	0.180882	0.049063	0.094
TwinsUK	723	Metabolite	Meat	Dorea_sp_AF24_7LB	behenoylcarnitine (C22)*	Lipid	Fatty Acid Metabolism (Acyl Carnitine, Long Chain Saturated)	Proportion of Effect	0.286781	0.0706108	1.34213	0.324367	0.014
TwinsUK	723	Metabolite	Meat	Dorea_sp_AF24_7LB	behenoylcarnitine (C22)*	Lipid	Fatty Acid Metabolism (Acyl Carnitine, Long Chain Saturated)	ACME	0.0325759	0.0105546	0.0623867	0.0132225	0.006
TwinsUK	726	Metabolite	Meat	Dorea_sp_AF24_7LB	biliverdin	Cofactors and Vitamins	Hemoglobin and Porphyrin Metabolism	ACME	0.0122957	0.000907409	0.0290722	0.00718489	0.028
TwinsUK	726	Metabolite	Meat	Dorea_sp_AF24_7LB	biliverdin	Cofactors and Vitamins	Hemoglobin and Porphyrin Metabolism	ADE	0.0990356	0.00543469	0.193687	0.0480235	0.04
TwinsUK	726	Metabolite	Meat	Dorea_sp_AF24_7LB	biliverdin	Cofactors and Vitamins	Hemoglobin and Porphyrin Metabolism	Total Effect	0.111331	0.0162688	0.204895	0.0481189	0.018
TwinsUK	726	Metabolite	Meat	Dorea_sp_AF24_7LB	biliverdin	Cofactors and Vitamins	Hemoglobin and Porphyrin Metabolism	Proportion of Effect	0.10608	0.00413786	0.563972	0.142815	0.046
TwinsUK	725	Metabolite	Meat	Dorea_sp_AF24_7LB	cholesterol sulfate	Lipid	Sterol	ACME	0.0146804	0.00191664	0.0317795	0.00761808	0.014
TwinsUK	725	Metabolite	Meat	Dorea_sp_AF24_7LB	cholesterol sulfate	Lipid	Sterol	ADE	0.0952113	0.0061269	0.189048	0.0466635	0.04
TwinsUK	725	Metabolite	Meat	Dorea_sp_AF24_7LB	cholesterol sulfate	Lipid	Sterol	Total Effect	0.109892	0.0234931	0.203949	0.0460348	0.012
TwinsUK	725	Metabolite	Meat	Dorea_sp_AF24_7LB	cholesterol sulfate	Lipid	Sterol	Proportion of Effect	0.130821	0.0117137	0.688122	0.172553	0.026
TwinsUK	725	Metabolite	Meat	Dorea_sp_AF24_7LB	deoxycholate	Lipid	Secondary Bile Acid Metabolism	ACME	0.019204	0.00125788	0.0413717	0.0102331	0.03
TwinsUK	725	Metabolite	Meat	Dorea_sp_AF24_7LB	deoxycholate	Lipid	Secondary Bile Acid Metabolism	ADE	0.0911349	-0.004158	0.182326	0.0475725	0.064
TwinsUK	725	Metabolite	Meat	Dorea_sp_AF24_7LB	deoxycholate	Lipid	Secondary Bile Acid Metabolism	Total Effect	0.110339	0.0100244	0.205727	0.0499242	0.036
TwinsUK	725	Metabolite	Meat	Dorea_sp_AF24_7LB	deoxycholate	Lipid	Secondary Bile Acid Metabolism	Proportion of Effect	0.170045	-0.0246762	0.65688	0.173866	0.066
TwinsUK	725	Metabolite	Meat	Dorea_sp_AF24_7LB	lithocholate	Lipid	Secondary Bile Acid Metabolism	ACME	0.0178005	0.00514794	0.0370013	0.00812586	0.008
TwinsUK	725	Metabolite	Meat	Dorea_sp_AF24_7LB	lithocholate	Lipid	Secondary Bile Acid Metabolism	ADE	0.0942566	0.000650449	0.187347	0.0476266	0.048
TwinsUK	725	Metabolite	Meat	Dorea_sp_AF24_7LB	lithocholate	Lipid	Secondary Bile Acid Metabolism	Total Effect	0.112057	0.0241141	0.209459	0.0472819	0.022
TwinsUK	725	Metabolite	Meat	Dorea_sp_AF24_7LB	lithocholate	Lipid	Secondary Bile Acid Metabolism	Proportion of Effect	0.151184	0.0347964	0.65843	0.15909	0.026
TwinsUK	726	Metabolite	Meat	Dorea_sp_AF36_15AT	12-ketolithocholate	Lipid	Secondary Bile Acid Metabolism	Total Effect	0.154967	0.075571	0.235748	0.0408614	<2e-16
TwinsUK	726	Metabolite	Meat	Dorea_sp_AF36_15AT	12-ketolithocholate	Lipid	Secondary Bile Acid Metabolism	Proportion of Effect	0.0551213	-0.03387	0.170876	0.0522311	0.202
TwinsUK	726	Metabolite	Meat	Dorea_sp_AF36_15AT	12-ketolithocholate	Lipid	Secondary Bile Acid Metabolism	ADE	0.146197	0.0708475	0.228426	0.0401985	<2e-16
TwinsUK	726	Metabolite	Meat	Dorea_sp_AF36_15AT	12-ketolithocholate	Lipid	Secondary Bile Acid Metabolism	ACME	0.00876974	-0.00452097	0.0234142	0.00712631	0.202
TwinsUK	726	Metabolite	Meat	Dorea_sp_AF36_15AT	25-hydroxycholesterol sulfate	Lipid	Sterol	ACME	0.0126534	0.00221642	0.0265139	0.00619834	0.016
TwinsUK	726	Metabolite	Meat	Dorea_sp_AF36_15AT	25-hydroxycholesterol sulfate	Lipid	Sterol	ADE	0.147032	0.0683856	0.231923	0.0417188	<2e-16
TwinsUK	726	Metabolite	Meat	Dorea_sp_AF36_15AT	25-hydroxycholesterol sulfate	Lipid	Sterol	Total Effect	0.159685	0.082876	0.242574	0.0407392	<2e-16
TwinsUK	726	Metabolite	Meat	Dorea_sp_AF36_15AT	25-hydroxycholesterol sulfate	Lipid	Sterol	Proportion of Effect	0.0778441	0.0145496	0.193796	0.0457261	0.016
TwinsUK	724	Metabolite	Meat	Dorea_sp_AF36_15AT	3-dehydrodeoxycholate	Lipid	Secondary Bile Acid Metabolism	ACME	0.0106062	-0.0032269	0.0263029	0.0075331	0.142
TwinsUK	724	Metabolite	Meat	Dorea_sp_AF36_15AT	3-dehydrodeoxycholate	Lipid	Secondary Bile Acid Metabolism	ADE	0.14465	0.0633147	0.222532	0.0406166	<2e-16
TwinsUK	724	Metabolite	Meat	Dorea_sp_AF36_15AT	3-dehydrodeoxycholate	Lipid	Secondary Bile Acid Metabolism	Total Effect	0.155256	0.0744237	0.232693	0.0403747	<2e-16
TwinsUK	724	Metabolite	Meat	Dorea_sp_AF36_15AT	3-dehydrodeoxycholate	Lipid	Secondary Bile Acid Metabolism	Proportion of Effect	0.064349	-0.021149	0.198972	0.0561534	0.142
TwinsUK	726	Metabolite	Meat	Dorea_sp_AF36_15AT	N,N,N-trimethyl-5-aminovalerate	Amino Acid	Lysine Metabolism	ACME	0.0219022	0.00709726	0.0414858	0.00877258	0.002
TwinsUK	726	Metabolite	Meat	Dorea_sp_AF36_15AT	N,N,N-trimethyl-5-aminovalerate	Amino Acid	Lysine Metabolism	ADE	0.137001	0.0588585	0.212418	0.0391734	<2e-16
TwinsUK	726	Metabolite	Meat	Dorea_sp_AF36_15AT	N,N,N-trimethyl-5-aminovalerate	Amino Acid	Lysine Metabolism	Total Effect	0.158903	0.0782424	0.236669	0.0404151	<2e-16
TwinsUK	726	Metabolite	Meat	Dorea_sp_AF36_15AT	N,N,N-trimethyl-5-aminovalerate	Amino Acid	Lysine Metabolism	Proportion of Effect	0.133455	0.0447682	0.307291	0.0669702	0.002
TwinsUK	725	Metabolite	Meat	Dorea_sp_AF36_15AT	arachidoylcarnitine (C20)*	Lipid	Fatty Acid Metabolism (Acyl Carnitine, Long Chain Saturated)	Proportion of Effect	0.205921	0.0858551	0.473538	0.0988986	<2e-16
TwinsUK	725	Metabolite	Meat	Dorea_sp_AF36_15AT	arachidoylcarnitine (C20)*	Lipid	Fatty Acid Metabolism (Acyl Carnitine, Long Chain Saturated)	ACME	0.0328885	0.0137661	0.0569342	0.0110123	<2e-16
TwinsUK	725	Metabolite	Meat	Dorea_sp_AF36_15AT	arachidoylcarnitine (C20)*	Lipid	Fatty Acid Metabolism (Acyl Carnitine, Long Chain Saturated)	ADE	0.125072	0.0399265	0.203191	0.0416492	0.002
TwinsUK	725	Metabolite	Meat	Dorea_sp_AF36_15AT	arachidoylcarnitine (C20)*	Lipid	Fatty Acid Metabolism (Acyl Carnitine, Long Chain Saturated)	Total Effect	0.15796	0.0768014	0.234213	0.040156	<2e-16
TwinsUK	723	Metabolite	Meat	Dorea_sp_AF36_15AT	behenoylcarnitine (C22)*	Lipid	Fatty Acid Metabolism (Acyl Carnitine, Long Chain Saturated)	ACME	0.0250235	0.003925	0.0471578	0.0110288	0.012
TwinsUK	723	Metabolite	Meat	Dorea_sp_AF36_15AT	behenoylcarnitine (C22)*	Lipid	Fatty Acid Metabolism (Acyl Carnitine, Long Chain Saturated)	ADE	0.137001	0.0541051	0.219673	0.0422368	<2e-16
TwinsUK	723	Metabolite	Meat	Dorea_sp_AF36_15AT	behenoylcarnitine (C22)*	Lipid	Fatty Acid Metabolism (Acyl Carnitine, Long Chain Saturated)	Total Effect	0.162025	0.0804902	0.241135	0.0409808	<2e-16
TwinsUK	723	Metabolite	Meat	Dorea_sp_AF36_15AT	behenoylcarnitine (C22)*	Lipid	Fatty Acid Metabolism (Acyl Carnitine, Long Chain Saturated)	Proportion of Effect	0.152868	0.0237591	0.387391	0.0927633	0.012
TwinsUK	726	Metabolite	Meat	Dorea_sp_AF36_15AT	biliverdin	Cofactors and Vitamins	Hemoglobin and Porphyrin Metabolism	ACME	0.00796388	-5.96058e-05	0.0199598	0.00510698	0.052
TwinsUK	726	Metabolite	Meat	Dorea_sp_AF36_15AT	biliverdin	Cofactors and Vitamins	Hemoglobin and Porphyrin Metabolism	ADE	0.152543	0.0766404	0.229931	0.0391048	<2e-16
TwinsUK	726	Metabolite	Meat	Dorea_sp_AF36_15AT	biliverdin	Cofactors and Vitamins	Hemoglobin and Porphyrin Metabolism	Total Effect	0.160507	0.0856717	0.239049	0.0391268	<2e-16
TwinsUK	726	Metabolite	Meat	Dorea_sp_AF36_15AT	biliverdin	Cofactors and Vitamins	Hemoglobin and Porphyrin Metabolism	Proportion of Effect	0.0466458	-0.000335509	0.136795	0.0349822	0.052
TwinsUK	725	Metabolite	Meat	Dorea_sp_AF36_15AT	cholesterol sulfate	Lipid	Sterol	Proportion of Effect	0.125786	0.0428319	0.282619	0.0611702	0.002
TwinsUK	725	Metabolite	Meat	Dorea_sp_AF36_15AT	cholesterol sulfate	Lipid	Sterol	ACME	0.0202204	0.00702518	0.0380375	0.0079113	0.002
TwinsUK	725	Metabolite	Meat	Dorea_sp_AF36_15AT	cholesterol sulfate	Lipid	Sterol	ADE	0.140082	0.0651463	0.225036	0.0407882	<2e-16
TwinsUK	725	Metabolite	Meat	Dorea_sp_AF36_15AT	cholesterol sulfate	Lipid	Sterol	Total Effect	0.160302	0.0835649	0.248426	0.0420564	<2e-16
TwinsUK	725	Metabolite	Meat	Dorea_sp_AF36_15AT	deoxycholate	Lipid	Secondary Bile Acid Metabolism	ACME	0.0188368	0.00302368	0.0381727	0.0089666	0.014
TwinsUK	725	Metabolite	Meat	Dorea_sp_AF36_15AT	deoxycholate	Lipid	Secondary Bile Acid Metabolism	ADE	0.139447	0.0599393	0.216371	0.039906	<2e-16
TwinsUK	725	Metabolite	Meat	Dorea_sp_AF36_15AT	deoxycholate	Lipid	Secondary Bile Acid Metabolism	Total Effect	0.158284	0.0780596	0.238769	0.0409973	<2e-16
TwinsUK	725	Metabolite	Meat	Dorea_sp_AF36_15AT	deoxycholate	Lipid	Secondary Bile Acid Metabolism	Proportion of Effect	0.117165	0.0210587	0.286898	0.0678162	0.014
TwinsUK	726	Metabolite	Meat	Dorea_sp_AF36_15AT	docosapentaenoate (n3 DPA; 22:5n3)	Lipid	Long Chain Polyunsaturated Fatty Acid (n3 and n6)	ADE	0.15876	0.0817423	0.240391	0.0404716	<2e-16
TwinsUK	726	Metabolite	Meat	Dorea_sp_AF36_15AT	docosapentaenoate (n3 DPA; 22:5n3)	Lipid	Long Chain Polyunsaturated Fatty Acid (n3 and n6)	ACME	0.00147307	-0.00984434	0.0132563	0.00589301	0.814
TwinsUK	726	Metabolite	Meat	Dorea_sp_AF36_15AT	docosapentaenoate (n3 DPA; 22:5n3)	Lipid	Long Chain Polyunsaturated Fatty Acid (n3 and n6)	Total Effect	0.160233	0.0840981	0.24015	0.0398091	<2e-16
TwinsUK	726	Metabolite	Meat	Dorea_sp_AF36_15AT	docosapentaenoate (n3 DPA; 22:5n3)	Lipid	Long Chain Polyunsaturated Fatty Acid (n3 and n6)	Proportion of Effect	0.00794412	-0.0657002	0.0991807	0.0420614	0.814
TwinsUK	725	Metabolite	Meat	Dorea_sp_AF36_15AT	isohyodeoxycholate	Lipid	Secondary Bile Acid Metabolism	ACME	0.0209766	0.00791165	0.0389946	0.00792933	<2e-16
TwinsUK	725	Metabolite	Meat	Dorea_sp_AF36_15AT	isohyodeoxycholate	Lipid	Secondary Bile Acid Metabolism	ADE	0.137717	0.0559629	0.212623	0.0399643	<2e-16
TwinsUK	725	Metabolite	Meat	Dorea_sp_AF36_15AT	isohyodeoxycholate	Lipid	Secondary Bile Acid Metabolism	Total Effect	0.158694	0.0803332	0.236422	0.0398186	<2e-16
TwinsUK	725	Metabolite	Meat	Dorea_sp_AF36_15AT	isohyodeoxycholate	Lipid	Secondary Bile Acid Metabolism	Proportion of Effect	0.126593	0.0470733	0.326484	0.0712781	<2e-16
TwinsUK	724	Metabolite	Meat	Dorea_sp_AF36_15AT	lignoceroylcarnitine (C24)*	Lipid	Fatty Acid Metabolism (Acyl Carnitine, Long Chain Saturated)	Total Effect	0.159143	0.0810053	0.235544	0.0394232	<2e-16
TwinsUK	724	Metabolite	Meat	Dorea_sp_AF36_15AT	lignoceroylcarnitine (C24)*	Lipid	Fatty Acid Metabolism (Acyl Carnitine, Long Chain Saturated)	Proportion of Effect	0.124256	0.0399768	0.29351	0.0646768	<2e-16
TwinsUK	724	Metabolite	Meat	Dorea_sp_AF36_15AT	lignoceroylcarnitine (C24)*	Lipid	Fatty Acid Metabolism (Acyl Carnitine, Long Chain Saturated)	ACME	0.0202192	0.00701467	0.0379156	0.00788289	<2e-16
TwinsUK	724	Metabolite	Meat	Dorea_sp_AF36_15AT	lignoceroylcarnitine (C24)*	Lipid	Fatty Acid Metabolism (Acyl Carnitine, Long Chain Saturated)	ADE	0.138924	0.0599632	0.21691	0.0400374	<2e-16
TwinsUK	725	Metabolite	Meat	Dorea_sp_AF36_15AT	lithocholate	Lipid	Secondary Bile Acid Metabolism	ACME	0.0235853	0.00858598	0.0410502	0.00828169	0.004
TwinsUK	725	Metabolite	Meat	Dorea_sp_AF36_15AT	lithocholate	Lipid	Secondary Bile Acid Metabolism	ADE	0.134296	0.0515086	0.214146	0.0414891	0.002
TwinsUK	725	Metabolite	Meat	Dorea_sp_AF36_15AT	lithocholate	Lipid	Secondary Bile Acid Metabolism	Total Effect	0.157881	0.0760835	0.237427	0.041159	0.002
TwinsUK	725	Metabolite	Meat	Dorea_sp_AF36_15AT	lithocholate	Lipid	Secondary Bile Acid Metabolism	Proportion of Effect	0.146962	0.0545838	0.344802	0.0740352	0.006
TwinsUK	725	Metabolite	Meat	GGB38171_SGB72433	dibutyl sulfosuccinate	Xenobiotics	Chemical	Total Effect	0.0319005	-0.0320744	0.102306	0.0342808	0.356
TwinsUK	725	Metabolite	Meat	GGB38171_SGB72433	dibutyl sulfosuccinate	Xenobiotics	Chemical	ACME	0.0024134	-0.00521251	0.0119479	0.00437767	0.492
TwinsUK	725	Metabolite	Meat	GGB38171_SGB72433	dibutyl sulfosuccinate	Xenobiotics	Chemical	ADE	0.0294871	-0.0336121	0.0996281	0.0339899	0.396
TwinsUK	725	Metabolite	Meat	GGB38171_SGB72433	dibutyl sulfosuccinate	Xenobiotics	Chemical	Proportion of Effect	0.039196	-1.03073	1.34204	0.6053	0.656
TwinsUK	725	Metabolite	Meat	Prevotella_copri_clade_A	2'-deoxycytidine	Nucleotide	Pyrimidine Metabolism, Cytidine containing	ACME	-0.00832801	-0.0248161	0.000846268	0.00654652	0.096
TwinsUK	725	Metabolite	Meat	Prevotella_copri_clade_A	2'-deoxycytidine	Nucleotide	Pyrimidine Metabolism, Cytidine containing	ADE	-0.129369	-0.241557	-0.0207104	0.0563384	0.016
TwinsUK	725	Metabolite	Meat	Prevotella_copri_clade_A	2'-deoxycytidine	Nucleotide	Pyrimidine Metabolism, Cytidine containing	Total Effect	-0.137697	-0.250518	-0.0267998	0.057071	0.01
TwinsUK	725	Metabolite	Meat	Prevotella_copri_clade_A	2'-deoxycytidine	Nucleotide	Pyrimidine Metabolism, Cytidine containing	Proportion of Effect	0.0521298	-0.0122543	0.306718	0.0813705	0.106
TwinsUK	726	Metabolite	Meat	Prevotella_copri_clade_A	argininate*	Amino Acid	Urea cycle; Arginine and Proline Metabolism	ACME	-0.0035128	-0.0148847	0.00585126	0.0052898	0.444
TwinsUK	726	Metabolite	Meat	Prevotella_copri_clade_A	argininate*	Amino Acid	Urea cycle; Arginine and Proline Metabolism	ADE	-0.130837	-0.243893	-0.0188717	0.0574035	0.018
TwinsUK	726	Metabolite	Meat	Prevotella_copri_clade_A	argininate*	Amino Acid	Urea cycle; Arginine and Proline Metabolism	Proportion of Effect	0.0231089	-0.053487	0.21595	0.068734	0.454
TwinsUK	726	Metabolite	Meat	Prevotella_copri_clade_A	argininate*	Amino Acid	Urea cycle; Arginine and Proline Metabolism	Total Effect	-0.13435	-0.249008	-0.020272	0.0583509	0.01
TwinsUK	726	Metabolite	Meat	Prevotella_copri_clade_A	cytidine	Nucleotide	Pyrimidine Metabolism, Cytidine containing	Total Effect	-0.134857	-0.240475	-0.0300071	0.0536908	0.012
TwinsUK	726	Metabolite	Meat	Prevotella_copri_clade_A	cytidine	Nucleotide	Pyrimidine Metabolism, Cytidine containing	Proportion of Effect	0.0132699	-0.0543421	0.16156	0.0550771	0.548
TwinsUK	726	Metabolite	Meat	Prevotella_copri_clade_A	cytidine	Nucleotide	Pyrimidine Metabolism, Cytidine containing	ACME	-0.0024553	-0.0120563	0.00558412	0.0045001	0.544
TwinsUK	726	Metabolite	Meat	Prevotella_copri_clade_A	cytidine	Nucleotide	Pyrimidine Metabolism, Cytidine containing	ADE	-0.132402	-0.239027	-0.0272529	0.0540239	0.016
TwinsUK	726	Metabolite	Meat	Ruminococcus_torques	12-ketolithocholate	Lipid	Secondary Bile Acid Metabolism	ADE	0.202125	0.108656	0.301119	0.0490976	<2e-16
TwinsUK	726	Metabolite	Meat	Ruminococcus_torques	12-ketolithocholate	Lipid	Secondary Bile Acid Metabolism	Total Effect	0.214352	0.118127	0.314105	0.0499942	<2e-16
TwinsUK	726	Metabolite	Meat	Ruminococcus_torques	12-ketolithocholate	Lipid	Secondary Bile Acid Metabolism	Proportion of Effect	0.0548345	-0.0213133	0.162173	0.0468078	0.144
TwinsUK	726	Metabolite	Meat	Ruminococcus_torques	12-ketolithocholate	Lipid	Secondary Bile Acid Metabolism	ACME	0.0122275	-0.00443831	0.0298155	0.00873823	0.144
TwinsUK	724	Metabolite	Meat	Ruminococcus_torques	3-dehydrodeoxycholate	Lipid	Secondary Bile Acid Metabolism	ADE	0.204479	0.105205	0.304013	0.0507162	<2e-16
TwinsUK	724	Metabolite	Meat	Ruminococcus_torques	3-dehydrodeoxycholate	Lipid	Secondary Bile Acid Metabolism	Total Effect	0.216552	0.117487	0.318061	0.0511668	<2e-16
TwinsUK	724	Metabolite	Meat	Ruminococcus_torques	3-dehydrodeoxycholate	Lipid	Secondary Bile Acid Metabolism	Proportion of Effect	0.0521845	-0.0192025	0.168215	0.0478105	0.152
TwinsUK	724	Metabolite	Meat	Ruminococcus_torques	3-dehydrodeoxycholate	Lipid	Secondary Bile Acid Metabolism	ACME	0.012073	-0.00385041	0.0301557	0.00867504	0.152
TwinsUK	726	Metabolite	Meat	Ruminococcus_torques	biliverdin	Cofactors and Vitamins	Hemoglobin and Porphyrin Metabolism	ACME	0.0115276	0.000388027	0.0276533	0.00695543	0.04
TwinsUK	726	Metabolite	Meat	Ruminococcus_torques	biliverdin	Cofactors and Vitamins	Hemoglobin and Porphyrin Metabolism	ADE	0.204739	0.114643	0.30425	0.0483691	<2e-16
TwinsUK	726	Metabolite	Meat	Ruminococcus_torques	biliverdin	Cofactors and Vitamins	Hemoglobin and Porphyrin Metabolism	Total Effect	0.216267	0.123175	0.31525	0.0489988	<2e-16
TwinsUK	726	Metabolite	Meat	Ruminococcus_torques	biliverdin	Cofactors and Vitamins	Hemoglobin and Porphyrin Metabolism	Proportion of Effect	0.0492573	0.00178314	0.149353	0.0376454	0.04
TwinsUK	725	Metabolite	Meat	Ruminococcus_torques	cholesterol sulfate	Lipid	Sterol	ADE	0.189192	0.0798269	0.286079	0.0526153	<2e-16
TwinsUK	725	Metabolite	Meat	Ruminococcus_torques	cholesterol sulfate	Lipid	Sterol	Total Effect	0.216509	0.108514	0.31691	0.0531624	<2e-16
TwinsUK	725	Metabolite	Meat	Ruminococcus_torques	cholesterol sulfate	Lipid	Sterol	Proportion of Effect	0.123057	0.0452146	0.305958	0.0665163	<2e-16
TwinsUK	725	Metabolite	Meat	Ruminococcus_torques	cholesterol sulfate	Lipid	Sterol	ACME	0.0273167	0.00988825	0.0489541	0.00996577	<2e-16
TwinsUK	725	Metabolite	Meat	Ruminococcus_torques	deoxycholate	Lipid	Secondary Bile Acid Metabolism	ACME	0.0219864	0.00289823	0.0457741	0.0109377	0.014
TwinsUK	725	Metabolite	Meat	Ruminococcus_torques	deoxycholate	Lipid	Secondary Bile Acid Metabolism	ADE	0.195405	0.0953989	0.29124	0.0499593	0.002
TwinsUK	725	Metabolite	Meat	Ruminococcus_torques	deoxycholate	Lipid	Secondary Bile Acid Metabolism	Total Effect	0.217391	0.11486	0.315084	0.0510777	<2e-16
TwinsUK	725	Metabolite	Meat	Ruminococcus_torques	deoxycholate	Lipid	Secondary Bile Acid Metabolism	Proportion of Effect	0.0973971	0.014605	0.239844	0.0574591	0.014
TwinsUK	725	Metabolite	Meat	Ruminococcus_torques	isohyodeoxycholate	Lipid	Secondary Bile Acid Metabolism	ACME	0.0216148	0.00519284	0.0407667	0.00907497	0.004
TwinsUK	725	Metabolite	Meat	Ruminococcus_torques	isohyodeoxycholate	Lipid	Secondary Bile Acid Metabolism	ADE	0.197147	0.102359	0.29131	0.0482019	<2e-16
TwinsUK	725	Metabolite	Meat	Ruminococcus_torques	isohyodeoxycholate	Lipid	Secondary Bile Acid Metabolism	Total Effect	0.218762	0.123302	0.313955	0.048636	<2e-16
TwinsUK	725	Metabolite	Meat	Ruminococcus_torques	isohyodeoxycholate	Lipid	Secondary Bile Acid Metabolism	Proportion of Effect	0.0979869	0.0228029	0.226529	0.0519711	0.004
TwinsUK	724	Metabolite	Meat	Ruminococcus_torques	lignoceroylcarnitine (C24)*	Lipid	Fatty Acid Metabolism (Acyl Carnitine, Long Chain Saturated)	ADE	0.185986	0.0814037	0.292094	0.0537474	<2e-16
TwinsUK	724	Metabolite	Meat	Ruminococcus_torques	lignoceroylcarnitine (C24)*	Lipid	Fatty Acid Metabolism (Acyl Carnitine, Long Chain Saturated)	Total Effect	0.211485	0.10774	0.317115	0.0534117	<2e-16
TwinsUK	724	Metabolite	Meat	Ruminococcus_torques	lignoceroylcarnitine (C24)*	Lipid	Fatty Acid Metabolism (Acyl Carnitine, Long Chain Saturated)	Proportion of Effect	0.116408	0.0421802	0.273474	0.0590036	0.004
TwinsUK	724	Metabolite	Meat	Ruminococcus_torques	lignoceroylcarnitine (C24)*	Lipid	Fatty Acid Metabolism (Acyl Carnitine, Long Chain Saturated)	ACME	0.0254989	0.00922518	0.0473624	0.00972887	0.004
TwinsUK	725	Metabolite	Meat	Ruminococcus_torques	lithocholate	Lipid	Secondary Bile Acid Metabolism	ACME	0.0265921	0.00874059	0.048662	0.010184	0.002
TwinsUK	725	Metabolite	Meat	Ruminococcus_torques	lithocholate	Lipid	Secondary Bile Acid Metabolism	ADE	0.188756	0.0853477	0.288785	0.0518972	<2e-16
TwinsUK	725	Metabolite	Meat	Ruminococcus_torques	lithocholate	Lipid	Secondary Bile Acid Metabolism	Total Effect	0.215349	0.111545	0.311429	0.0509909	<2e-16
TwinsUK	725	Metabolite	Meat	Ruminococcus_torques	lithocholate	Lipid	Secondary Bile Acid Metabolism	Proportion of Effect	0.121446	0.0448625	0.279397	0.0598302	0.002
TwinsUK	725	Metabolite	Nuts & Seeds	Agathobaculum_butyriciproducens	13-HODE + 9-HODE	Lipid	Fatty Acid, Monohydroxy	ACME	0.0224124	0.00632264	0.0438912	0.00958382	0.002
TwinsUK	725	Metabolite	Nuts & Seeds	Agathobaculum_butyriciproducens	13-HODE + 9-HODE	Lipid	Fatty Acid, Monohydroxy	ADE	0.057808	-0.0528134	0.158671	0.0539502	0.336
TwinsUK	725	Metabolite	Nuts & Seeds	Agathobaculum_butyriciproducens	13-HODE + 9-HODE	Lipid	Fatty Acid, Monohydroxy	Proportion of Effect	0.233265	-1.87184	5.06946	1.77074	0.158
TwinsUK	725	Metabolite	Nuts & Seeds	Agathobaculum_butyriciproducens	13-HODE + 9-HODE	Lipid	Fatty Acid, Monohydroxy	Total Effect	0.0802204	-0.0283454	0.184835	0.0543829	0.156
TwinsUK	725	Metabolite	Nuts & Seeds	Agathobaculum_butyriciproducens	2'-deoxycytidine	Nucleotide	Pyrimidine Metabolism, Cytidine containing	ACME	0.0357242	0.00754557	0.069176	0.015722	0.008
TwinsUK	725	Metabolite	Nuts & Seeds	Agathobaculum_butyriciproducens	2'-deoxycytidine	Nucleotide	Pyrimidine Metabolism, Cytidine containing	ADE	0.0530065	-0.0558081	0.161108	0.0553357	0.326
TwinsUK	725	Metabolite	Nuts & Seeds	Agathobaculum_butyriciproducens	2'-deoxycytidine	Nucleotide	Pyrimidine Metabolism, Cytidine containing	Proportion of Effect	0.361185	-1.73967	3.82253	1.41893	0.128
TwinsUK	725	Metabolite	Nuts & Seeds	Agathobaculum_butyriciproducens	2'-deoxycytidine	Nucleotide	Pyrimidine Metabolism, Cytidine containing	Total Effect	0.0887307	-0.025169	0.200569	0.0575862	0.124
TwinsUK	724	Metabolite	Nuts & Seeds	Agathobaculum_butyriciproducens	2-hydroxydecanoate	Lipid	Fatty Acid, Monohydroxy	ACME	0.0291777	0.00979991	0.055377	0.0116268	0.004
TwinsUK	724	Metabolite	Nuts & Seeds	Agathobaculum_butyriciproducens	2-hydroxydecanoate	Lipid	Fatty Acid, Monohydroxy	ADE	0.0557336	-0.0534096	0.165446	0.0558305	0.314
TwinsUK	724	Metabolite	Nuts & Seeds	Agathobaculum_butyriciproducens	2-hydroxydecanoate	Lipid	Fatty Acid, Monohydroxy	Proportion of Effect	0.302127	-2.33042	2.42631	1.21345	0.148
TwinsUK	724	Metabolite	Nuts & Seeds	Agathobaculum_butyriciproducens	2-hydroxydecanoate	Lipid	Fatty Acid, Monohydroxy	Total Effect	0.0849113	-0.0237479	0.194132	0.0555816	0.144
TwinsUK	726	Metabolite	Nuts & Seeds	Agathobaculum_butyriciproducens	25-hydroxycholesterol sulfate	Lipid	Sterol	ACME	-0.00194574	-0.0169936	0.0119298	0.00737842	0.786
TwinsUK	726	Metabolite	Nuts & Seeds	Agathobaculum_butyriciproducens	25-hydroxycholesterol sulfate	Lipid	Sterol	ADE	0.082624	-0.0263656	0.192379	0.0558022	0.14
TwinsUK	726	Metabolite	Nuts & Seeds	Agathobaculum_butyriciproducens	25-hydroxycholesterol sulfate	Lipid	Sterol	Proportion of Effect	-0.017345	-0.921256	0.53073	0.370405	0.836
TwinsUK	726	Metabolite	Nuts & Seeds	Agathobaculum_butyriciproducens	25-hydroxycholesterol sulfate	Lipid	Sterol	Total Effect	0.0806782	-0.027665	0.190265	0.0555943	0.15
TwinsUK	726	Metabolite	Nuts & Seeds	Agathobaculum_butyriciproducens	3-hydroxy-3-methylglutarate	Lipid	Mevalonate Metabolism	ACME	0.0221712	0.00116483	0.0480444	0.0119591	0.04
TwinsUK	726	Metabolite	Nuts & Seeds	Agathobaculum_butyriciproducens	3-hydroxy-3-methylglutarate	Lipid	Mevalonate Metabolism	ADE	0.0597712	-0.0494636	0.175446	0.0573749	0.304
TwinsUK	726	Metabolite	Nuts & Seeds	Agathobaculum_butyriciproducens	3-hydroxy-3-methylglutarate	Lipid	Mevalonate Metabolism	Proportion of Effect	0.238008	-1.57095	2.48136	1.03375	0.172
TwinsUK	726	Metabolite	Nuts & Seeds	Agathobaculum_butyriciproducens	3-hydroxy-3-methylglutarate	Lipid	Mevalonate Metabolism	Total Effect	0.0819424	-0.0352063	0.198396	0.0595925	0.144
TwinsUK	726	Metabolite	Nuts & Seeds	Agathobaculum_butyriciproducens	biliverdin	Cofactors and Vitamins	Hemoglobin and Porphyrin Metabolism	ACME	-0.0242593	-0.048036	-0.00583323	0.010766	0.01
TwinsUK	726	Metabolite	Nuts & Seeds	Agathobaculum_butyriciproducens	biliverdin	Cofactors and Vitamins	Hemoglobin and Porphyrin Metabolism	ADE	0.102682	-0.00617892	0.209099	0.0549178	0.064
TwinsUK	726	Metabolite	Nuts & Seeds	Agathobaculum_butyriciproducens	biliverdin	Cofactors and Vitamins	Hemoglobin and Porphyrin Metabolism	Proportion of Effect	-0.245254	-2.52815	3.11526	1.43964	0.192
TwinsUK	726	Metabolite	Nuts & Seeds	Agathobaculum_butyriciproducens	biliverdin	Cofactors and Vitamins	Hemoglobin and Porphyrin Metabolism	Total Effect	0.0784231	-0.0325396	0.184463	0.0553578	0.182
TwinsUK	725	Metabolite	Nuts & Seeds	Agathobaculum_butyriciproducens	biotin	Cofactors and Vitamins	Biotin Metabolism	ACME	0.0450524	0.0136084	0.0812093	0.0172451	0.004
TwinsUK	725	Metabolite	Nuts & Seeds	Agathobaculum_butyriciproducens	biotin	Cofactors and Vitamins	Biotin Metabolism	ADE	0.0353638	-0.0637588	0.141307	0.0523128	0.534
TwinsUK	725	Metabolite	Nuts & Seeds	Agathobaculum_butyriciproducens	biotin	Cofactors and Vitamins	Biotin Metabolism	Proportion of Effect	0.5101	-3.08373	4.25877	1.87309	0.13
TwinsUK	725	Metabolite	Nuts & Seeds	Agathobaculum_butyriciproducens	biotin	Cofactors and Vitamins	Biotin Metabolism	Total Effect	0.0804162	-0.023027	0.187175	0.053623	0.126
TwinsUK	725	Metabolite	Nuts & Seeds	Agathobaculum_butyriciproducens	butyrate/isobutyrate (4:0)	Lipid	Short Chain Fatty Acid	ACME	-0.0349539	-0.0626661	-0.0126461	0.0127602	<2e-16
TwinsUK	725	Metabolite	Nuts & Seeds	Agathobaculum_butyriciproducens	butyrate/isobutyrate (4:0)	Lipid	Short Chain Fatty Acid	ADE	0.113974	-0.00122385	0.217606	0.0558238	0.054
TwinsUK	725	Metabolite	Nuts & Seeds	Agathobaculum_butyriciproducens	butyrate/isobutyrate (4:0)	Lipid	Short Chain Fatty Acid	Proportion of Effect	-0.37014	-3.8783	3.63039	1.91548	0.162
TwinsUK	725	Metabolite	Nuts & Seeds	Agathobaculum_butyriciproducens	butyrate/isobutyrate (4:0)	Lipid	Short Chain Fatty Acid	Total Effect	0.0790202	-0.0331988	0.183533	0.0552888	0.162
TwinsUK	725	Metabolite	Nuts & Seeds	Agathobaculum_butyriciproducens	choline phosphate	Lipid	Phospholipid Metabolism	ACME	0.0131409	-0.00172836	0.0336044	0.00901346	0.076
TwinsUK	725	Metabolite	Nuts & Seeds	Agathobaculum_butyriciproducens	choline phosphate	Lipid	Phospholipid Metabolism	ADE	0.0702912	-0.0369675	0.189005	0.057646	0.202
TwinsUK	725	Metabolite	Nuts & Seeds	Agathobaculum_butyriciproducens	choline phosphate	Lipid	Phospholipid Metabolism	Proportion of Effect	0.134714	-0.638804	1.4718	0.538419	0.18
TwinsUK	725	Metabolite	Nuts & Seeds	Agathobaculum_butyriciproducens	choline phosphate	Lipid	Phospholipid Metabolism	Total Effect	0.0834321	-0.0268366	0.203599	0.0587846	0.136
TwinsUK	723	Metabolite	Nuts & Seeds	Agathobaculum_butyriciproducens	citrate	Energy	TCA Cycle	ACME	0.018361	0.00374439	0.0385213	0.00887167	0.012
TwinsUK	723	Metabolite	Nuts & Seeds	Agathobaculum_butyriciproducens	citrate	Energy	TCA Cycle	ADE	0.0678379	-0.0481637	0.179694	0.0581271	0.242
TwinsUK	723	Metabolite	Nuts & Seeds	Agathobaculum_butyriciproducens	citrate	Energy	TCA Cycle	Proportion of Effect	0.184385	-0.772982	1.78317	0.652078	0.126
TwinsUK	723	Metabolite	Nuts & Seeds	Agathobaculum_butyriciproducens	citrate	Energy	TCA Cycle	Total Effect	0.086199	-0.03055	0.199149	0.0585968	0.114
TwinsUK	726	Metabolite	Nuts & Seeds	Agathobaculum_butyriciproducens	coprostanol	Lipid	Sterol	ACME	0.0211937	0.00615548	0.0413265	0.00897221	<2e-16
TwinsUK	726	Metabolite	Nuts & Seeds	Agathobaculum_butyriciproducens	coprostanol	Lipid	Sterol	ADE	0.0645107	-0.0542557	0.175214	0.0585383	0.25
TwinsUK	726	Metabolite	Nuts & Seeds	Agathobaculum_butyriciproducens	coprostanol	Lipid	Sterol	Proportion of Effect	0.215308	-1.3312	1.52975	0.729835	0.134
TwinsUK	726	Metabolite	Nuts & Seeds	Agathobaculum_butyriciproducens	coprostanol	Lipid	Sterol	Total Effect	0.0857044	-0.0308594	0.195831	0.0578292	0.134
TwinsUK	726	Metabolite	Nuts & Seeds	Agathobaculum_butyriciproducens	cysteine	Amino Acid	Methionine, Cysteine, SAM and Taurine Metabolism	ACME	-0.0274382	-0.0517893	-0.00709193	0.0114024	0.014
TwinsUK	726	Metabolite	Nuts & Seeds	Agathobaculum_butyriciproducens	cysteine	Amino Acid	Methionine, Cysteine, SAM and Taurine Metabolism	ADE	0.111211	-0.0082435	0.222406	0.0588392	0.064
TwinsUK	726	Metabolite	Nuts & Seeds	Agathobaculum_butyriciproducens	cysteine	Amino Acid	Methionine, Cysteine, SAM and Taurine Metabolism	Proportion of Effect	-0.279069	-3.5086	1.28695	1.22335	0.142
TwinsUK	726	Metabolite	Nuts & Seeds	Agathobaculum_butyriciproducens	cysteine	Amino Acid	Methionine, Cysteine, SAM and Taurine Metabolism	Total Effect	0.0837727	-0.0339827	0.193016	0.0579078	0.128
TwinsUK	726	Metabolite	Nuts & Seeds	Agathobaculum_butyriciproducens	cytidine	Nucleotide	Pyrimidine Metabolism, Cytidine containing	ACME	0.0404419	0.00590702	0.0779569	0.0183801	0.028
TwinsUK	726	Metabolite	Nuts & Seeds	Agathobaculum_butyriciproducens	cytidine	Nucleotide	Pyrimidine Metabolism, Cytidine containing	ADE	0.0525996	-0.0453814	0.157158	0.0516681	0.318
TwinsUK	726	Metabolite	Nuts & Seeds	Agathobaculum_butyriciproducens	cytidine	Nucleotide	Pyrimidine Metabolism, Cytidine containing	Proportion of Effect	0.404304	-0.864466	3.46139	1.10353	0.094
TwinsUK	726	Metabolite	Nuts & Seeds	Agathobaculum_butyriciproducens	cytidine	Nucleotide	Pyrimidine Metabolism, Cytidine containing	Total Effect	0.0930415	-0.00978499	0.208261	0.055624	0.074
TwinsUK	726	Metabolite	Nuts & Seeds	Agathobaculum_butyriciproducens	glycerol	Lipid	Glycerolipid Metabolism	ACME	0.0361148	0.0119062	0.0649298	0.0135264	0.004
TwinsUK	726	Metabolite	Nuts & Seeds	Agathobaculum_butyriciproducens	glycerol	Lipid	Glycerolipid Metabolism	ADE	0.046957	-0.0528337	0.154587	0.0529135	0.434
TwinsUK	726	Metabolite	Nuts & Seeds	Agathobaculum_butyriciproducens	glycerol	Lipid	Glycerolipid Metabolism	Proportion of Effect	0.38626	-3.25032	3.79786	1.798	0.134
TwinsUK	726	Metabolite	Nuts & Seeds	Agathobaculum_butyriciproducens	glycerol	Lipid	Glycerolipid Metabolism	Total Effect	0.0830718	-0.0196805	0.194097	0.054535	0.13
TwinsUK	726	Metabolite	Nuts & Seeds	Agathobaculum_butyriciproducens	glycerophosphoinositol*	Lipid	Phospholipid Metabolism	ACME	0.00831352	-0.0131126	0.031663	0.0114224	0.428
TwinsUK	726	Metabolite	Nuts & Seeds	Agathobaculum_butyriciproducens	glycerophosphoinositol*	Lipid	Phospholipid Metabolism	ADE	0.0747731	-0.040028	0.186492	0.0577856	0.192
TwinsUK	726	Metabolite	Nuts & Seeds	Agathobaculum_butyriciproducens	glycerophosphoinositol*	Lipid	Phospholipid Metabolism	Proportion of Effect	0.0854476	-0.635012	1.07815	0.437031	0.482
TwinsUK	726	Metabolite	Nuts & Seeds	Agathobaculum_butyriciproducens	glycerophosphoinositol*	Lipid	Phospholipid Metabolism	Total Effect	0.0830866	-0.030564	0.197247	0.0581151	0.15
TwinsUK	726	Metabolite	Nuts & Seeds	Agathobaculum_butyriciproducens	hexadecadienoate (16:2n6)	Lipid	Long Chain Polyunsaturated Fatty Acid (n3 and n6)	ACME	0.023092	0.00610827	0.0454067	0.0100251	<2e-16
TwinsUK	726	Metabolite	Nuts & Seeds	Agathobaculum_butyriciproducens	hexadecadienoate (16:2n6)	Lipid	Long Chain Polyunsaturated Fatty Acid (n3 and n6)	ADE	0.0601056	-0.0515086	0.170056	0.0565215	0.28
TwinsUK	726	Metabolite	Nuts & Seeds	Agathobaculum_butyriciproducens	hexadecadienoate (16:2n6)	Lipid	Long Chain Polyunsaturated Fatty Acid (n3 and n6)	Proportion of Effect	0.236209	-1.67648	2.4014	1.04028	0.14
TwinsUK	726	Metabolite	Nuts & Seeds	Agathobaculum_butyriciproducens	hexadecadienoate (16:2n6)	Lipid	Long Chain Polyunsaturated Fatty Acid (n3 and n6)	Total Effect	0.0831977	-0.0280469	0.193059	0.0564047	0.14
TwinsUK	726	Metabolite	Nuts & Seeds	Agathobaculum_butyriciproducens	isocaproate (i6:0)	Lipid	Fatty Acid, Branched	ACME	-0.010319	-0.0270466	0.00296938	0.00765714	0.112
TwinsUK	726	Metabolite	Nuts & Seeds	Agathobaculum_butyriciproducens	isocaproate (i6:0)	Lipid	Fatty Acid, Branched	ADE	0.0928169	-0.0131752	0.193487	0.05272	0.086
TwinsUK	726	Metabolite	Nuts & Seeds	Agathobaculum_butyriciproducens	isocaproate (i6:0)	Lipid	Fatty Acid, Branched	Proportion of Effect	-0.101616	-1.33165	0.83081	0.551649	0.236
TwinsUK	726	Metabolite	Nuts & Seeds	Agathobaculum_butyriciproducens	isocaproate (i6:0)	Lipid	Fatty Acid, Branched	Total Effect	0.0824979	-0.0264354	0.187857	0.0546664	0.128
TwinsUK	726	Metabolite	Nuts & Seeds	Agathobaculum_butyriciproducens	isoursodeoxycholate	Lipid	Secondary Bile Acid Metabolism	ACME	-0.0172784	-0.0370788	-0.00261213	0.00879251	0.024
TwinsUK	726	Metabolite	Nuts & Seeds	Agathobaculum_butyriciproducens	isoursodeoxycholate	Lipid	Secondary Bile Acid Metabolism	ADE	0.098827	-0.00199529	0.207151	0.0533536	0.056
TwinsUK	726	Metabolite	Nuts & Seeds	Agathobaculum_butyriciproducens	isoursodeoxycholate	Lipid	Secondary Bile Acid Metabolism	Proportion of Effect	-0.180292	-2.21327	1.31874	0.901024	0.15
TwinsUK	726	Metabolite	Nuts & Seeds	Agathobaculum_butyriciproducens	isoursodeoxycholate	Lipid	Secondary Bile Acid Metabolism	Total Effect	0.0815486	-0.0198931	0.193838	0.0545233	0.126
TwinsUK	725	Metabolite	Nuts & Seeds	Agathobaculum_butyriciproducens	methylphosphate	Nucleotide	Purine and Pyrimidine Metabolism	ACME	0.0277033	0.00521211	0.0547038	0.0126254	0.02
TwinsUK	725	Metabolite	Nuts & Seeds	Agathobaculum_butyriciproducens	methylphosphate	Nucleotide	Purine and Pyrimidine Metabolism	ADE	0.0575686	-0.0591783	0.166135	0.0574779	0.282
TwinsUK	725	Metabolite	Nuts & Seeds	Agathobaculum_butyriciproducens	methylphosphate	Nucleotide	Purine and Pyrimidine Metabolism	Proportion of Effect	0.283803	-1.03783	2.25572	0.840193	0.156
TwinsUK	725	Metabolite	Nuts & Seeds	Agathobaculum_butyriciproducens	methylphosphate	Nucleotide	Purine and Pyrimidine Metabolism	Total Effect	0.0852719	-0.0366972	0.195768	0.0593025	0.144
TwinsUK	725	Metabolite	Nuts & Seeds	Agathobaculum_butyriciproducens	myo-inositol	Lipid	Inositol Metabolism	ACME	0.0199988	0.00308382	0.0423651	0.0100207	0.022
TwinsUK	725	Metabolite	Nuts & Seeds	Agathobaculum_butyriciproducens	myo-inositol	Lipid	Inositol Metabolism	ADE	0.0576984	-0.0556632	0.167357	0.0568928	0.286
TwinsUK	725	Metabolite	Nuts & Seeds	Agathobaculum_butyriciproducens	myo-inositol	Lipid	Inositol Metabolism	Proportion of Effect	0.213951	-1.24068	2.56063	0.969723	0.178
TwinsUK	725	Metabolite	Nuts & Seeds	Agathobaculum_butyriciproducens	myo-inositol	Lipid	Inositol Metabolism	Total Effect	0.0776972	-0.0402836	0.189293	0.0585655	0.168
TwinsUK	724	Metabolite	Nuts & Seeds	Agathobaculum_butyriciproducens	palmitoleate (16:1n7)	Lipid	Long Chain Monounsaturated Fatty Acid	ACME	0.0102093	-0.00110642	0.0256338	0.00682148	0.088
TwinsUK	724	Metabolite	Nuts & Seeds	Agathobaculum_butyriciproducens	palmitoleate (16:1n7)	Lipid	Long Chain Monounsaturated Fatty Acid	ADE	0.0723236	-0.036266	0.182771	0.0558767	0.212
TwinsUK	724	Metabolite	Nuts & Seeds	Agathobaculum_butyriciproducens	palmitoleate (16:1n7)	Lipid	Long Chain Monounsaturated Fatty Acid	Proportion of Effect	0.0960801	-1.24575	1.13972	0.608539	0.228
TwinsUK	724	Metabolite	Nuts & Seeds	Agathobaculum_butyriciproducens	palmitoleate (16:1n7)	Lipid	Long Chain Monounsaturated Fatty Acid	Total Effect	0.0825329	-0.0223776	0.192189	0.0547363	0.152
TwinsUK	724	Metabolite	Nuts & Seeds	Agathobaculum_butyriciproducens	sitostanol	Xenobiotics	Food Component/Plant	ACME	0.0203855	0.00335992	0.0413163	0.00968274	0.016
TwinsUK	724	Metabolite	Nuts & Seeds	Agathobaculum_butyriciproducens	sitostanol	Xenobiotics	Food Component/Plant	ADE	0.0642536	-0.0431449	0.170102	0.0543997	0.258
TwinsUK	724	Metabolite	Nuts & Seeds	Agathobaculum_butyriciproducens	sitostanol	Xenobiotics	Food Component/Plant	Proportion of Effect	0.211753	-1.31775	2.33021	0.930604	0.138
TwinsUK	724	Metabolite	Nuts & Seeds	Agathobaculum_butyriciproducens	sitostanol	Xenobiotics	Food Component/Plant	Total Effect	0.084639	-0.0230292	0.194953	0.0556076	0.13
TwinsUK	722	Metabolite	Nuts & Seeds	Agathobaculum_butyriciproducens	sphingosine	Lipid	Sphingosines	ACME	-0.0252887	-0.0493624	-0.00653731	0.0109248	0.008
TwinsUK	722	Metabolite	Nuts & Seeds	Agathobaculum_butyriciproducens	sphingosine	Lipid	Sphingosines	ADE	0.108087	-0.00122298	0.21768	0.0558425	0.054
TwinsUK	722	Metabolite	Nuts & Seeds	Agathobaculum_butyriciproducens	sphingosine	Lipid	Sphingosines	Proportion of Effect	-0.265378	-2.88757	1.35921	1.08336	0.136
TwinsUK	722	Metabolite	Nuts & Seeds	Agathobaculum_butyriciproducens	sphingosine	Lipid	Sphingosines	Total Effect	0.082798	-0.0287047	0.195452	0.0571829	0.128
TwinsUK	724	Metabolite	Nuts & Seeds	Agathobaculum_butyriciproducens	ursocholate	Lipid	Secondary Bile Acid Metabolism	ACME	-0.0258771	-0.0485269	-0.00828938	0.0102647	<2e-16
TwinsUK	724	Metabolite	Nuts & Seeds	Agathobaculum_butyriciproducens	ursocholate	Lipid	Secondary Bile Acid Metabolism	ADE	0.107544	0.0053401	0.216348	0.0538284	0.046
TwinsUK	724	Metabolite	Nuts & Seeds	Agathobaculum_butyriciproducens	ursocholate	Lipid	Secondary Bile Acid Metabolism	Proportion of Effect	-0.26403	-3.06189	2.66819	1.46176	0.146
TwinsUK	724	Metabolite	Nuts & Seeds	Agathobaculum_butyriciproducens	ursocholate	Lipid	Secondary Bile Acid Metabolism	Total Effect	0.0816669	-0.0271996	0.190764	0.0556031	0.146
TwinsUK	725	Metabolite	Nuts & Seeds	Agathobaculum_butyriciproducens	valerate (5:0)	Lipid	Short Chain Fatty Acid	ACME	-0.0295917	-0.0530559	-0.01085	0.0107668	<2e-16
TwinsUK	725	Metabolite	Nuts & Seeds	Agathobaculum_butyriciproducens	valerate (5:0)	Lipid	Short Chain Fatty Acid	ADE	0.115856	0.00349378	0.216487	0.0543351	0.044
TwinsUK	725	Metabolite	Nuts & Seeds	Agathobaculum_butyriciproducens	valerate (5:0)	Lipid	Short Chain Fatty Acid	Proportion of Effect	-0.299647	-2.82464	1.89934	1.2051	0.122
TwinsUK	725	Metabolite	Nuts & Seeds	Agathobaculum_butyriciproducens	valerate (5:0)	Lipid	Short Chain Fatty Acid	Total Effect	0.0862639	-0.0259825	0.189966	0.0550889	0.122
TwinsUK	724	Metabolite	Nuts & Seeds	Agathobaculum_butyriciproducens	vanillate	Xenobiotics	Food Component/Plant	ACME	0.0177492	0.00351656	0.0384738	0.00891767	0.002
TwinsUK	724	Metabolite	Nuts & Seeds	Agathobaculum_butyriciproducens	vanillate	Xenobiotics	Food Component/Plant	ADE	0.0681116	-0.0432136	0.176827	0.0561328	0.25
TwinsUK	724	Metabolite	Nuts & Seeds	Agathobaculum_butyriciproducens	vanillate	Xenobiotics	Food Component/Plant	Proportion of Effect	0.172881	-1.56686	1.82404	0.865024	0.148
TwinsUK	724	Metabolite	Nuts & Seeds	Agathobaculum_butyriciproducens	vanillate	Xenobiotics	Food Component/Plant	Total Effect	0.0858608	-0.0260092	0.19513	0.056413	0.146
TwinsUK	725	Metabolite	Nuts & Seeds	Alistipes_indistinctus	biotin	Cofactors and Vitamins	Biotin Metabolism	ACME	-0.0152032	-0.0319152	-0.00278612	0.0074309	0.016
TwinsUK	725	Metabolite	Nuts & Seeds	Alistipes_indistinctus	biotin	Cofactors and Vitamins	Biotin Metabolism	ADE	-0.0668711	-0.16221	0.0306352	0.0491951	0.174
TwinsUK	725	Metabolite	Nuts & Seeds	Alistipes_indistinctus	biotin	Cofactors and Vitamins	Biotin Metabolism	Proportion of Effect	0.16587	-0.94511	1.39811	0.59776	0.11
TwinsUK	725	Metabolite	Nuts & Seeds	Alistipes_indistinctus	biotin	Cofactors and Vitamins	Biotin Metabolism	Total Effect	-0.0820743	-0.174359	0.0122578	0.0476064	0.094
TwinsUK	726	Metabolite	Nuts & Seeds	Alistipes_indistinctus	cytidine	Nucleotide	Pyrimidine Metabolism, Cytidine containing	ACME	-0.0129717	-0.0292951	-0.000599389	0.00732032	0.032
TwinsUK	726	Metabolite	Nuts & Seeds	Alistipes_indistinctus	cytidine	Nucleotide	Pyrimidine Metabolism, Cytidine containing	ADE	-0.0690786	-0.170571	0.0205787	0.0487627	0.164
TwinsUK	726	Metabolite	Nuts & Seeds	Alistipes_indistinctus	cytidine	Nucleotide	Pyrimidine Metabolism, Cytidine containing	Proportion of Effect	0.141906	-0.654303	1.35558	0.512726	0.112
TwinsUK	726	Metabolite	Nuts & Seeds	Alistipes_indistinctus	cytidine	Nucleotide	Pyrimidine Metabolism, Cytidine containing	Total Effect	-0.0820503	-0.183883	0.00983413	0.0494175	0.092
TwinsUK	725	Metabolite	Nuts & Seeds	Blautia_SGB4805	13-HODE + 9-HODE	Lipid	Fatty Acid, Monohydroxy	ACME	-0.0172643	-0.0341442	-0.00438933	0.00759054	0.004
TwinsUK	725	Metabolite	Nuts & Seeds	Blautia_SGB4805	13-HODE + 9-HODE	Lipid	Fatty Acid, Monohydroxy	ADE	-0.124714	-0.219449	-0.0356504	0.0468874	0.008
TwinsUK	725	Metabolite	Nuts & Seeds	Blautia_SGB4805	13-HODE + 9-HODE	Lipid	Fatty Acid, Monohydroxy	Proportion of Effect	0.120803	0.0244002	0.35409	0.0841044	0.01
TwinsUK	725	Metabolite	Nuts & Seeds	Blautia_SGB4805	13-HODE + 9-HODE	Lipid	Fatty Acid, Monohydroxy	Total Effect	-0.141978	-0.233866	-0.0528043	0.0461893	0.006
TwinsUK	724	Metabolite	Nuts & Seeds	Blautia_SGB4805	2-hydroxydecanoate	Lipid	Fatty Acid, Monohydroxy	ACME	-0.0128733	-0.0290741	-0.00172738	0.0069762	0.018
TwinsUK	724	Metabolite	Nuts & Seeds	Blautia_SGB4805	2-hydroxydecanoate	Lipid	Fatty Acid, Monohydroxy	ADE	-0.130536	-0.230824	-0.0397066	0.0487544	0.002
TwinsUK	724	Metabolite	Nuts & Seeds	Blautia_SGB4805	2-hydroxydecanoate	Lipid	Fatty Acid, Monohydroxy	Proportion of Effect	0.0858609	0.00992683	0.275895	0.0678489	0.02
TwinsUK	724	Metabolite	Nuts & Seeds	Blautia_SGB4805	2-hydroxydecanoate	Lipid	Fatty Acid, Monohydroxy	Total Effect	-0.143409	-0.243869	-0.04964	0.0495482	0.002
TwinsUK	726	Metabolite	Nuts & Seeds	Blautia_SGB4805	2-piperidinone	Xenobiotics	Food Component/Plant	ACME	0.0216751	0.00731335	0.0411673	0.00863622	<2e-16
TwinsUK	726	Metabolite	Nuts & Seeds	Blautia_SGB4805	2-piperidinone	Xenobiotics	Food Component/Plant	ADE	-0.163008	-0.249616	-0.0715699	0.0454199	<2e-16
TwinsUK	726	Metabolite	Nuts & Seeds	Blautia_SGB4805	2-piperidinone	Xenobiotics	Food Component/Plant	Proportion of Effect	-0.146084	-0.556082	-0.0456708	0.130207	0.004
TwinsUK	726	Metabolite	Nuts & Seeds	Blautia_SGB4805	2-piperidinone	Xenobiotics	Food Component/Plant	Total Effect	-0.141333	-0.231611	-0.0476095	0.0469391	0.004
TwinsUK	726	Metabolite	Nuts & Seeds	Blautia_SGB4805	3-hydroxy-3-methylglutarate	Lipid	Mevalonate Metabolism	ACME	-0.0148596	-0.0330199	-0.000280853	0.00835179	0.048
TwinsUK	726	Metabolite	Nuts & Seeds	Blautia_SGB4805	3-hydroxy-3-methylglutarate	Lipid	Mevalonate Metabolism	ADE	-0.125912	-0.224423	-0.0378882	0.0475854	0.004
TwinsUK	726	Metabolite	Nuts & Seeds	Blautia_SGB4805	3-hydroxy-3-methylglutarate	Lipid	Mevalonate Metabolism	Proportion of Effect	0.103498	-0.000362422	0.347415	0.0887187	0.052
TwinsUK	726	Metabolite	Nuts & Seeds	Blautia_SGB4805	3-hydroxy-3-methylglutarate	Lipid	Mevalonate Metabolism	Total Effect	-0.140771	-0.238856	-0.0524577	0.0475507	0.004
TwinsUK	725	Metabolite	Nuts & Seeds	Blautia_SGB4805	N-acetylalanine	Amino Acid	Alanine and Aspartate Metabolism	ACME	0.0123455	-0.0014637	0.0291343	0.0078056	0.094
TwinsUK	725	Metabolite	Nuts & Seeds	Blautia_SGB4805	N-acetylalanine	Amino Acid	Alanine and Aspartate Metabolism	ADE	-0.146363	-0.239073	-0.0413558	0.050438	0.002
TwinsUK	725	Metabolite	Nuts & Seeds	Blautia_SGB4805	N-acetylalanine	Amino Acid	Alanine and Aspartate Metabolism	Proportion of Effect	-0.0879416	-0.487692	0.0101468	0.127	0.1
TwinsUK	725	Metabolite	Nuts & Seeds	Blautia_SGB4805	N-acetylalanine	Amino Acid	Alanine and Aspartate Metabolism	Total Effect	-0.134018	-0.228627	-0.0288381	0.0509666	0.006
TwinsUK	726	Metabolite	Nuts & Seeds	Blautia_SGB4805	cysteine	Amino Acid	Methionine, Cysteine, SAM and Taurine Metabolism	ACME	0.0171309	0.00416936	0.0361595	0.00816075	0.004
TwinsUK	726	Metabolite	Nuts & Seeds	Blautia_SGB4805	cysteine	Amino Acid	Methionine, Cysteine, SAM and Taurine Metabolism	ADE	-0.157129	-0.254694	-0.067325	0.0477981	<2e-16
TwinsUK	726	Metabolite	Nuts & Seeds	Blautia_SGB4805	cysteine	Amino Acid	Methionine, Cysteine, SAM and Taurine Metabolism	Proportion of Effect	-0.117595	-0.411215	-0.0265643	0.0981252	0.006
TwinsUK	726	Metabolite	Nuts & Seeds	Blautia_SGB4805	cysteine	Amino Acid	Methionine, Cysteine, SAM and Taurine Metabolism	Total Effect	-0.139998	-0.237438	-0.0519244	0.047325	0.002
TwinsUK	726	Metabolite	Nuts & Seeds	Blautia_SGB4805	cytidine	Nucleotide	Pyrimidine Metabolism, Cytidine containing	ACME	-0.0153849	-0.0345377	-0.00135999	0.0084637	0.03
TwinsUK	726	Metabolite	Nuts & Seeds	Blautia_SGB4805	cytidine	Nucleotide	Pyrimidine Metabolism, Cytidine containing	ADE	-0.127021	-0.222009	-0.0355224	0.047573	0.006
TwinsUK	726	Metabolite	Nuts & Seeds	Blautia_SGB4805	cytidine	Nucleotide	Pyrimidine Metabolism, Cytidine containing	Proportion of Effect	0.103067	0.00941906	0.335909	0.0832882	0.034
TwinsUK	726	Metabolite	Nuts & Seeds	Blautia_SGB4805	cytidine	Nucleotide	Pyrimidine Metabolism, Cytidine containing	Total Effect	-0.142406	-0.242989	-0.0495369	0.0493501	0.004
TwinsUK	725	Metabolite	Nuts & Seeds	Blautia_SGB4805	leucine	Amino Acid	Leucine, Isoleucine and Valine Metabolism	ACME	0.00591246	-0.00311315	0.0173325	0.00521572	0.228
TwinsUK	725	Metabolite	Nuts & Seeds	Blautia_SGB4805	leucine	Amino Acid	Leucine, Isoleucine and Valine Metabolism	ADE	-0.144883	-0.243558	-0.0488487	0.0496708	0.006
TwinsUK	725	Metabolite	Nuts & Seeds	Blautia_SGB4805	leucine	Amino Acid	Leucine, Isoleucine and Valine Metabolism	Proportion of Effect	-0.0394239	-0.227204	0.0232001	0.0638785	0.234
TwinsUK	725	Metabolite	Nuts & Seeds	Blautia_SGB4805	leucine	Amino Acid	Leucine, Isoleucine and Valine Metabolism	Total Effect	-0.13897	-0.23689	-0.046243	0.0486346	0.006
TwinsUK	724	Metabolite	Nuts & Seeds	Blautia_SGB4805	sitostanol	Xenobiotics	Food Component/Plant	ACME	-0.0183256	-0.0367023	-0.00303485	0.00858864	0.014
TwinsUK	724	Metabolite	Nuts & Seeds	Blautia_SGB4805	sitostanol	Xenobiotics	Food Component/Plant	ADE	-0.125566	-0.218075	-0.0299998	0.0479783	0.008
TwinsUK	724	Metabolite	Nuts & Seeds	Blautia_SGB4805	sitostanol	Xenobiotics	Food Component/Plant	Proportion of Effect	0.127039	0.0199885	0.408399	0.0990844	0.018
TwinsUK	724	Metabolite	Nuts & Seeds	Blautia_SGB4805	sitostanol	Xenobiotics	Food Component/Plant	Total Effect	-0.143891	-0.240085	-0.0467826	0.0493117	0.004
TwinsUK	722	Metabolite	Nuts & Seeds	Blautia_SGB4805	sphingosine	Lipid	Sphingosines	ACME	0.0136574	0.00211694	0.0285827	0.00675146	0.016
TwinsUK	722	Metabolite	Nuts & Seeds	Blautia_SGB4805	sphingosine	Lipid	Sphingosines	ADE	-0.154481	-0.24851	-0.0576414	0.048691	<2e-16
TwinsUK	722	Metabolite	Nuts & Seeds	Blautia_SGB4805	sphingosine	Lipid	Sphingosines	Proportion of Effect	-0.0915222	-0.43389	-0.0139638	0.107124	0.018
TwinsUK	722	Metabolite	Nuts & Seeds	Blautia_SGB4805	sphingosine	Lipid	Sphingosines	Total Effect	-0.140823	-0.237242	-0.0447435	0.0491068	0.002
TwinsUK	726	Metabolite	Nuts & Seeds	Blautia_SGB4805	valine	Amino Acid	Leucine, Isoleucine and Valine Metabolism	ACME	0.00560109	-0.00253557	0.0176778	0.00515647	0.2
TwinsUK	726	Metabolite	Nuts & Seeds	Blautia_SGB4805	valine	Amino Acid	Leucine, Isoleucine and Valine Metabolism	ADE	-0.145164	-0.241745	-0.0573883	0.0470298	0.002
TwinsUK	726	Metabolite	Nuts & Seeds	Blautia_SGB4805	valine	Amino Acid	Leucine, Isoleucine and Valine Metabolism	Proportion of Effect	-0.0354663	-0.215429	0.019657	0.0599709	0.204
TwinsUK	726	Metabolite	Nuts & Seeds	Blautia_SGB4805	valine	Amino Acid	Leucine, Isoleucine and Valine Metabolism	Total Effect	-0.139562	-0.235212	-0.047848	0.047797	0.004
TwinsUK	724	Metabolite	Nuts & Seeds	Blautia_SGB4805	vanillate	Xenobiotics	Food Component/Plant	ACME	-0.0237705	-0.0466735	-0.00781266	0.00991347	<2e-16
TwinsUK	724	Metabolite	Nuts & Seeds	Blautia_SGB4805	vanillate	Xenobiotics	Food Component/Plant	ADE	-0.122722	-0.214864	-0.0238213	0.0487353	0.006
TwinsUK	724	Metabolite	Nuts & Seeds	Blautia_SGB4805	vanillate	Xenobiotics	Food Component/Plant	Proportion of Effect	0.156733	0.0509975	0.520728	0.119829	<2e-16
TwinsUK	724	Metabolite	Nuts & Seeds	Blautia_SGB4805	vanillate	Xenobiotics	Food Component/Plant	Total Effect	-0.146493	-0.241555	-0.0473019	0.0495545	<2e-16
TwinsUK	726	Metabolite	Nuts & Seeds	Blautia_glucerasea	isocaproate (i6:0)	Lipid	Fatty Acid, Branched	ACME	-0.00822181	-0.0221479	0.00228588	0.0062331	0.154
TwinsUK	726	Metabolite	Nuts & Seeds	Blautia_glucerasea	isocaproate (i6:0)	Lipid	Fatty Acid, Branched	ADE	0.0734055	-0.0245307	0.183646	0.0531062	0.158
TwinsUK	726	Metabolite	Nuts & Seeds	Blautia_glucerasea	isocaproate (i6:0)	Lipid	Fatty Acid, Branched	Proportion of Effect	-0.0937823	-1.90717	1.05529	0.755728	0.348
TwinsUK	726	Metabolite	Nuts & Seeds	Blautia_glucerasea	isocaproate (i6:0)	Lipid	Fatty Acid, Branched	Total Effect	0.0651837	-0.036139	0.176621	0.0542755	0.206
TwinsUK	724	Metabolite	Nuts & Seeds	Blautia_massiliensis	2-hydroxydecanoate	Lipid	Fatty Acid, Monohydroxy	ACME	0.0179013	0.0019625	0.0388387	0.0094072	0.016
TwinsUK	724	Metabolite	Nuts & Seeds	Blautia_massiliensis	2-hydroxydecanoate	Lipid	Fatty Acid, Monohydroxy	ADE	-0.171646	-0.290656	-0.0457788	0.0624686	0.01
TwinsUK	724	Metabolite	Nuts & Seeds	Blautia_massiliensis	2-hydroxydecanoate	Lipid	Fatty Acid, Monohydroxy	Proportion of Effect	-0.10585	-0.702869	-0.00819565	0.177213	0.028
TwinsUK	724	Metabolite	Nuts & Seeds	Blautia_massiliensis	2-hydroxydecanoate	Lipid	Fatty Acid, Monohydroxy	Total Effect	-0.153745	-0.274081	-0.026448	0.0631716	0.012
TwinsUK	726	Metabolite	Nuts & Seeds	Blautia_massiliensis	25-hydroxycholesterol sulfate	Lipid	Sterol	ACME	-0.00219751	-0.0172721	0.0135298	0.00785763	0.784
TwinsUK	726	Metabolite	Nuts & Seeds	Blautia_massiliensis	25-hydroxycholesterol sulfate	Lipid	Sterol	ADE	-0.145139	-0.262463	-0.0228447	0.0611272	0.014
TwinsUK	726	Metabolite	Nuts & Seeds	Blautia_massiliensis	25-hydroxycholesterol sulfate	Lipid	Sterol	Proportion of Effect	0.0126808	-0.144898	0.168402	0.0799235	0.784
TwinsUK	726	Metabolite	Nuts & Seeds	Blautia_massiliensis	25-hydroxycholesterol sulfate	Lipid	Sterol	Total Effect	-0.147337	-0.269201	-0.0212066	0.0632638	0.012
TwinsUK	725	Metabolite	Nuts & Seeds	Blautia_massiliensis	3-carboxy-4-methyl-5-pentyl-2-furanpropionate (3-CMPFP)**	Lipid	Fatty Acid, Dicarboxylate	ACME	-0.0194483	-0.0401346	-0.00422141	0.00916152	0.004
TwinsUK	725	Metabolite	Nuts & Seeds	Blautia_massiliensis	3-carboxy-4-methyl-5-pentyl-2-furanpropionate (3-CMPFP)**	Lipid	Fatty Acid, Dicarboxylate	ADE	-0.132163	-0.245176	-0.0189244	0.0577173	0.028
TwinsUK	725	Metabolite	Nuts & Seeds	Blautia_massiliensis	3-carboxy-4-methyl-5-pentyl-2-furanpropionate (3-CMPFP)**	Lipid	Fatty Acid, Dicarboxylate	Proportion of Effect	0.125175	0.0220015	0.50586	0.123433	0.014
TwinsUK	725	Metabolite	Nuts & Seeds	Blautia_massiliensis	3-carboxy-4-methyl-5-pentyl-2-furanpropionate (3-CMPFP)**	Lipid	Fatty Acid, Dicarboxylate	Total Effect	-0.151611	-0.264304	-0.0384502	0.0576159	0.01
TwinsUK	724	Metabolite	Nuts & Seeds	Blautia_massiliensis	3-hydroxyoleate*	Lipid	Fatty Acid, Monohydroxy	ACME	-0.0131063	-0.0313519	0.000923018	0.00823339	0.074
TwinsUK	724	Metabolite	Nuts & Seeds	Blautia_massiliensis	3-hydroxyoleate*	Lipid	Fatty Acid, Monohydroxy	ADE	-0.143127	-0.268985	-0.0259739	0.0619926	0.02
TwinsUK	724	Metabolite	Nuts & Seeds	Blautia_massiliensis	3-hydroxyoleate*	Lipid	Fatty Acid, Monohydroxy	Proportion of Effect	0.0779521	-0.0106271	0.368215	0.0966434	0.084
TwinsUK	724	Metabolite	Nuts & Seeds	Blautia_massiliensis	3-hydroxyoleate*	Lipid	Fatty Acid, Monohydroxy	Total Effect	-0.156234	-0.275799	-0.0375949	0.0607664	0.01
TwinsUK	726	Metabolite	Nuts & Seeds	Blautia_massiliensis	D-urobilin	Cofactors and Vitamins	Hemoglobin and Porphyrin Metabolism	ACME	-0.0235863	-0.0474404	-0.00608615	0.0105496	0.004
TwinsUK	726	Metabolite	Nuts & Seeds	Blautia_massiliensis	D-urobilin	Cofactors and Vitamins	Hemoglobin and Porphyrin Metabolism	ADE	-0.131001	-0.243913	-0.0190372	0.0573662	0.022
TwinsUK	726	Metabolite	Nuts & Seeds	Blautia_massiliensis	D-urobilin	Cofactors and Vitamins	Hemoglobin and Porphyrin Metabolism	Proportion of Effect	0.150232	0.0333172	0.530503	0.126833	0.014
TwinsUK	726	Metabolite	Nuts & Seeds	Blautia_massiliensis	D-urobilin	Cofactors and Vitamins	Hemoglobin and Porphyrin Metabolism	Total Effect	-0.154588	-0.266264	-0.0405932	0.057569	0.01
TwinsUK	724	Metabolite	Nuts & Seeds	Blautia_massiliensis	cholesterol	Lipid	Sterol	ACME	-0.00931355	-0.0273528	0.00267208	0.0076594	0.16
TwinsUK	724	Metabolite	Nuts & Seeds	Blautia_massiliensis	cholesterol	Lipid	Sterol	ADE	-0.134773	-0.249352	-0.0162323	0.0594693	0.028
TwinsUK	724	Metabolite	Nuts & Seeds	Blautia_massiliensis	cholesterol	Lipid	Sterol	Proportion of Effect	0.0565615	-0.0406337	0.328783	0.0942388	0.182
TwinsUK	724	Metabolite	Nuts & Seeds	Blautia_massiliensis	cholesterol	Lipid	Sterol	Total Effect	-0.144087	-0.259694	-0.025755	0.0596784	0.022
TwinsUK	725	Metabolite	Nuts & Seeds	Blautia_massiliensis	cholesterol sulfate	Lipid	Sterol	ACME	-0.0199147	-0.0453699	0.00334289	0.0124267	0.108
TwinsUK	725	Metabolite	Nuts & Seeds	Blautia_massiliensis	cholesterol sulfate	Lipid	Sterol	ADE	-0.137097	-0.261141	-0.0167036	0.0623566	0.022
TwinsUK	725	Metabolite	Nuts & Seeds	Blautia_massiliensis	cholesterol sulfate	Lipid	Sterol	Proportion of Effect	0.125506	-0.0398133	0.533653	0.146292	0.116
TwinsUK	725	Metabolite	Nuts & Seeds	Blautia_massiliensis	cholesterol sulfate	Lipid	Sterol	Total Effect	-0.157011	-0.280394	-0.0363243	0.0622626	0.008
TwinsUK	725	Metabolite	Nuts & Seeds	Blautia_massiliensis	glycodeoxycholate	Lipid	Secondary Bile Acid Metabolism	ACME	-0.0118036	-0.0287933	-0.00040263	0.00724253	0.036
TwinsUK	725	Metabolite	Nuts & Seeds	Blautia_massiliensis	glycodeoxycholate	Lipid	Secondary Bile Acid Metabolism	ADE	-0.144098	-0.275357	-0.0217917	0.0646849	0.024
TwinsUK	725	Metabolite	Nuts & Seeds	Blautia_massiliensis	glycodeoxycholate	Lipid	Secondary Bile Acid Metabolism	Proportion of Effect	0.0715178	0.000593206	0.300146	0.0764165	0.048
TwinsUK	725	Metabolite	Nuts & Seeds	Blautia_massiliensis	glycodeoxycholate	Lipid	Secondary Bile Acid Metabolism	Total Effect	-0.155901	-0.286325	-0.0305054	0.0652602	0.012
TwinsUK	726	Metabolite	Nuts & Seeds	Blautia_massiliensis	isoursodeoxycholate	Lipid	Secondary Bile Acid Metabolism	ACME	-0.0163479	-0.0374933	-0.002326	0.00897125	0.016
TwinsUK	726	Metabolite	Nuts & Seeds	Blautia_massiliensis	isoursodeoxycholate	Lipid	Secondary Bile Acid Metabolism	ADE	-0.140275	-0.258919	-0.0181621	0.0614177	0.022
TwinsUK	726	Metabolite	Nuts & Seeds	Blautia_massiliensis	isoursodeoxycholate	Lipid	Secondary Bile Acid Metabolism	Proportion of Effect	0.0985447	0.0119337	0.439059	0.10896	0.024
TwinsUK	726	Metabolite	Nuts & Seeds	Blautia_massiliensis	isoursodeoxycholate	Lipid	Secondary Bile Acid Metabolism	Total Effect	-0.156623	-0.277413	-0.0335136	0.0622193	0.008
TwinsUK	725	Metabolite	Nuts & Seeds	Blautia_massiliensis	lithocholate	Lipid	Secondary Bile Acid Metabolism	ACME	-0.0278876	-0.0547487	-0.00821951	0.0118697	<2e-16
TwinsUK	725	Metabolite	Nuts & Seeds	Blautia_massiliensis	lithocholate	Lipid	Secondary Bile Acid Metabolism	ADE	-0.125359	-0.247012	0.00355845	0.0639211	0.056
TwinsUK	725	Metabolite	Nuts & Seeds	Blautia_massiliensis	lithocholate	Lipid	Secondary Bile Acid Metabolism	Proportion of Effect	0.178147	0.0454829	0.79874	0.192157	0.016
TwinsUK	725	Metabolite	Nuts & Seeds	Blautia_massiliensis	lithocholate	Lipid	Secondary Bile Acid Metabolism	Total Effect	-0.153247	-0.275154	-0.0252598	0.0637485	0.016
TwinsUK	726	Metabolite	Nuts & Seeds	Blautia_massiliensis	pheophorbide A	Xenobiotics	Food Component/Plant	ACME	-0.015984	-0.03791	0.0010852	0.00994776	0.064
TwinsUK	726	Metabolite	Nuts & Seeds	Blautia_massiliensis	pheophorbide A	Xenobiotics	Food Component/Plant	ADE	-0.138899	-0.249493	-0.0165718	0.0594185	0.02
TwinsUK	726	Metabolite	Nuts & Seeds	Blautia_massiliensis	pheophorbide A	Xenobiotics	Food Component/Plant	Proportion of Effect	0.0978935	-0.0140654	0.482975	0.126796	0.072
TwinsUK	726	Metabolite	Nuts & Seeds	Blautia_massiliensis	pheophorbide A	Xenobiotics	Food Component/Plant	Total Effect	-0.154883	-0.266809	-0.0307063	0.0602304	0.008
TwinsUK	725	Metabolite	Nuts & Seeds	Blautia_massiliensis	pyruvate	Carbohydrate	Glycolysis, Gluconeogenesis, and Pyruvate Metabolism	ACME	-0.0106671	-0.0261926	-9.14272e-05	0.00665846	0.048
TwinsUK	725	Metabolite	Nuts & Seeds	Blautia_massiliensis	pyruvate	Carbohydrate	Glycolysis, Gluconeogenesis, and Pyruvate Metabolism	ADE	-0.146986	-0.268603	-0.0233651	0.0625607	0.02
TwinsUK	725	Metabolite	Nuts & Seeds	Blautia_massiliensis	pyruvate	Carbohydrate	Glycolysis, Gluconeogenesis, and Pyruvate Metabolism	Proportion of Effect	0.063085	-0.00348108	0.309382	0.0798119	0.062
TwinsUK	725	Metabolite	Nuts & Seeds	Blautia_massiliensis	pyruvate	Carbohydrate	Glycolysis, Gluconeogenesis, and Pyruvate Metabolism	Total Effect	-0.157653	-0.277189	-0.0330786	0.0622731	0.014
TwinsUK	722	Metabolite	Nuts & Seeds	Blautia_massiliensis	sphinganine	Lipid	Sphingolipid Synthesis	ACME	-0.016643	-0.0383412	-0.00118274	0.0094792	0.028
TwinsUK	722	Metabolite	Nuts & Seeds	Blautia_massiliensis	sphinganine	Lipid	Sphingolipid Synthesis	ADE	-0.139024	-0.261731	-0.0187386	0.0619879	0.014
TwinsUK	722	Metabolite	Nuts & Seeds	Blautia_massiliensis	sphinganine	Lipid	Sphingolipid Synthesis	Proportion of Effect	0.102519	0.00334724	0.429082	0.108606	0.038
TwinsUK	722	Metabolite	Nuts & Seeds	Blautia_massiliensis	sphinganine	Lipid	Sphingolipid Synthesis	Total Effect	-0.155667	-0.278887	-0.0402122	0.0608863	0.01
TwinsUK	724	Metabolite	Nuts & Seeds	Blautia_massiliensis	ursocholate	Lipid	Secondary Bile Acid Metabolism	ACME	-0.0370885	-0.0643879	-0.0147645	0.012659	<2e-16
TwinsUK	724	Metabolite	Nuts & Seeds	Blautia_massiliensis	ursocholate	Lipid	Secondary Bile Acid Metabolism	ADE	-0.117567	-0.23301	0.00306318	0.0602227	0.062
TwinsUK	724	Metabolite	Nuts & Seeds	Blautia_massiliensis	ursocholate	Lipid	Secondary Bile Acid Metabolism	Proportion of Effect	0.236455	0.0799916	0.994515	0.233297	0.012
TwinsUK	724	Metabolite	Nuts & Seeds	Blautia_massiliensis	ursocholate	Lipid	Secondary Bile Acid Metabolism	Total Effect	-0.154656	-0.276228	-0.0366302	0.061122	0.012
TwinsUK	725	Metabolite	Nuts & Seeds	Blautia_sp_AF19_10LB	bilirubin (Z,Z)	Cofactors and Vitamins	Hemoglobin and Porphyrin Metabolism	ACME	0.0304122	0.0105096	0.0555992	0.0115025	<2e-16
TwinsUK	725	Metabolite	Nuts & Seeds	Blautia_sp_AF19_10LB	bilirubin (Z,Z)	Cofactors and Vitamins	Hemoglobin and Porphyrin Metabolism	ADE	0.162719	0.0454467	0.274321	0.0583862	0.008
TwinsUK	725	Metabolite	Nuts & Seeds	Blautia_sp_AF19_10LB	bilirubin (Z,Z)	Cofactors and Vitamins	Hemoglobin and Porphyrin Metabolism	Proportion of Effect	0.151763	0.0523841	0.457405	0.103322	0.002
TwinsUK	725	Metabolite	Nuts & Seeds	Blautia_sp_AF19_10LB	bilirubin (Z,Z)	Cofactors and Vitamins	Hemoglobin and Porphyrin Metabolism	Total Effect	0.193131	0.0773877	0.305431	0.0581744	0.002
TwinsUK	725	Metabolite	Nuts & Seeds	Butyricicoccus_sp_AM29_23AC	2'-deoxycytidine	Nucleotide	Pyrimidine Metabolism, Cytidine containing	ACME	0.0143702	0.00246338	0.0299468	0.00701107	0.008
TwinsUK	725	Metabolite	Nuts & Seeds	Butyricicoccus_sp_AM29_23AC	2'-deoxycytidine	Nucleotide	Pyrimidine Metabolism, Cytidine containing	ADE	0.132453	0.0331251	0.223052	0.0484508	0.008
TwinsUK	725	Metabolite	Nuts & Seeds	Butyricicoccus_sp_AM29_23AC	2'-deoxycytidine	Nucleotide	Pyrimidine Metabolism, Cytidine containing	Proportion of Effect	0.093711	0.0143384	0.358561	0.087812	0.01
TwinsUK	725	Metabolite	Nuts & Seeds	Butyricicoccus_sp_AM29_23AC	2'-deoxycytidine	Nucleotide	Pyrimidine Metabolism, Cytidine containing	Total Effect	0.146823	0.0475853	0.239582	0.0489788	0.002
TwinsUK	725	Metabolite	Nuts & Seeds	Butyricicoccus_sp_AM29_23AC	biotin	Cofactors and Vitamins	Biotin Metabolism	ACME	0.0200237	0.0050452	0.0390477	0.00867411	0.002
TwinsUK	725	Metabolite	Nuts & Seeds	Butyricicoccus_sp_AM29_23AC	biotin	Cofactors and Vitamins	Biotin Metabolism	ADE	0.121678	0.0292144	0.211482	0.0464968	0.006
TwinsUK	725	Metabolite	Nuts & Seeds	Butyricicoccus_sp_AM29_23AC	biotin	Cofactors and Vitamins	Biotin Metabolism	Proportion of Effect	0.140408	0.0337747	0.444062	0.104665	0.004
TwinsUK	725	Metabolite	Nuts & Seeds	Butyricicoccus_sp_AM29_23AC	biotin	Cofactors and Vitamins	Biotin Metabolism	Total Effect	0.141702	0.0473727	0.232126	0.047131	0.002
TwinsUK	726	Metabolite	Nuts & Seeds	Butyricicoccus_sp_AM29_23AC	coprostanol	Lipid	Sterol	ACME	0.0186149	0.00452473	0.0370207	0.00828978	<2e-16
TwinsUK	726	Metabolite	Nuts & Seeds	Butyricicoccus_sp_AM29_23AC	coprostanol	Lipid	Sterol	ADE	0.126239	0.0352619	0.219449	0.0469866	0.014
TwinsUK	726	Metabolite	Nuts & Seeds	Butyricicoccus_sp_AM29_23AC	coprostanol	Lipid	Sterol	Proportion of Effect	0.123206	0.0294095	0.374003	0.0879065	0.008
TwinsUK	726	Metabolite	Nuts & Seeds	Butyricicoccus_sp_AM29_23AC	coprostanol	Lipid	Sterol	Total Effect	0.144854	0.0524696	0.237213	0.0471284	0.008
TwinsUK	726	Metabolite	Nuts & Seeds	Butyricicoccus_sp_AM29_23AC	cytidine	Nucleotide	Pyrimidine Metabolism, Cytidine containing	ACME	0.0157781	0.00237452	0.0363334	0.00866299	0.016
TwinsUK	726	Metabolite	Nuts & Seeds	Butyricicoccus_sp_AM29_23AC	cytidine	Nucleotide	Pyrimidine Metabolism, Cytidine containing	ADE	0.131741	0.0430968	0.227217	0.0469695	0.004
TwinsUK	726	Metabolite	Nuts & Seeds	Butyricicoccus_sp_AM29_23AC	cytidine	Nucleotide	Pyrimidine Metabolism, Cytidine containing	Proportion of Effect	0.103354	0.0158758	0.291751	0.0703763	0.018
TwinsUK	726	Metabolite	Nuts & Seeds	Butyricicoccus_sp_AM29_23AC	cytidine	Nucleotide	Pyrimidine Metabolism, Cytidine containing	Total Effect	0.147519	0.0565138	0.243006	0.0475745	0.002
TwinsUK	725	Metabolite	Nuts & Seeds	Butyricicoccus_sp_AM29_23AC	myo-inositol	Lipid	Inositol Metabolism	ACME	0.0147748	0.00252481	0.030537	0.00714596	0.018
TwinsUK	725	Metabolite	Nuts & Seeds	Butyricicoccus_sp_AM29_23AC	myo-inositol	Lipid	Inositol Metabolism	ADE	0.127962	0.0368388	0.214106	0.0452212	0.006
TwinsUK	725	Metabolite	Nuts & Seeds	Butyricicoccus_sp_AM29_23AC	myo-inositol	Lipid	Inositol Metabolism	Proportion of Effect	0.0990705	0.0185593	0.313393	0.0752126	0.02
TwinsUK	725	Metabolite	Nuts & Seeds	Butyricicoccus_sp_AM29_23AC	myo-inositol	Lipid	Inositol Metabolism	Total Effect	0.142737	0.0541594	0.229538	0.0447393	0.002
TwinsUK	724	Metabolite	Nuts & Seeds	Butyricicoccus_sp_AM29_23AC	palmitoleate (16:1n7)	Lipid	Long Chain Monounsaturated Fatty Acid	ACME	0.00645148	-0.00129893	0.0184038	0.00502622	0.122
TwinsUK	724	Metabolite	Nuts & Seeds	Butyricicoccus_sp_AM29_23AC	palmitoleate (16:1n7)	Lipid	Long Chain Monounsaturated Fatty Acid	ADE	0.13565	0.0407661	0.225588	0.0471485	0.002
TwinsUK	724	Metabolite	Nuts & Seeds	Butyricicoccus_sp_AM29_23AC	palmitoleate (16:1n7)	Lipid	Long Chain Monounsaturated Fatty Acid	Proportion of Effect	0.0398378	-0.0103741	0.188656	0.0507731	0.122
TwinsUK	724	Metabolite	Nuts & Seeds	Butyricicoccus_sp_AM29_23AC	palmitoleate (16:1n7)	Lipid	Long Chain Monounsaturated Fatty Acid	Total Effect	0.142101	0.0494041	0.23066	0.0462388	<2e-16
TwinsUK	725	Metabolite	Nuts & Seeds	Clostridia_unclassified_SGB66170	13-HODE + 9-HODE	Lipid	Fatty Acid, Monohydroxy	ACME	-0.0224423	-0.0427368	-0.00735487	0.009026	<2e-16
TwinsUK	725	Metabolite	Nuts & Seeds	Clostridia_unclassified_SGB66170	13-HODE + 9-HODE	Lipid	Fatty Acid, Monohydroxy	ADE	-0.0825528	-0.166316	0.0182679	0.0470876	0.08
TwinsUK	725	Metabolite	Nuts & Seeds	Clostridia_unclassified_SGB66170	13-HODE + 9-HODE	Lipid	Fatty Acid, Monohydroxy	Proportion of Effect	0.202463	0.0403829	0.895082	0.218035	0.038
TwinsUK	725	Metabolite	Nuts & Seeds	Clostridia_unclassified_SGB66170	13-HODE + 9-HODE	Lipid	Fatty Acid, Monohydroxy	Total Effect	-0.104995	-0.189856	-0.00748025	0.0465244	0.038
TwinsUK	725	Metabolite	Nuts & Seeds	Clostridia_unclassified_SGB66170	2'-deoxycytidine	Nucleotide	Pyrimidine Metabolism, Cytidine containing	ACME	-0.0182908	-0.0394201	-0.00290394	0.00931535	0.016
TwinsUK	725	Metabolite	Nuts & Seeds	Clostridia_unclassified_SGB66170	2'-deoxycytidine	Nucleotide	Pyrimidine Metabolism, Cytidine containing	ADE	-0.0900884	-0.175569	-0.00669388	0.0430805	0.032
TwinsUK	725	Metabolite	Nuts & Seeds	Clostridia_unclassified_SGB66170	2'-deoxycytidine	Nucleotide	Pyrimidine Metabolism, Cytidine containing	Proportion of Effect	0.164079	0.0223439	0.728305	0.180092	0.022
TwinsUK	725	Metabolite	Nuts & Seeds	Clostridia_unclassified_SGB66170	2'-deoxycytidine	Nucleotide	Pyrimidine Metabolism, Cytidine containing	Total Effect	-0.108379	-0.199206	-0.0242176	0.0446399	0.01
TwinsUK	724	Metabolite	Nuts & Seeds	Clostridia_unclassified_SGB66170	2-hydroxydecanoate	Lipid	Fatty Acid, Monohydroxy	ACME	-0.024592	-0.0458223	-0.00757644	0.00975659	0.002
TwinsUK	724	Metabolite	Nuts & Seeds	Clostridia_unclassified_SGB66170	2-hydroxydecanoate	Lipid	Fatty Acid, Monohydroxy	ADE	-0.0810277	-0.174553	0.0148827	0.0483256	0.094
TwinsUK	724	Metabolite	Nuts & Seeds	Clostridia_unclassified_SGB66170	2-hydroxydecanoate	Lipid	Fatty Acid, Monohydroxy	Proportion of Effect	0.227687	0.0554281	1.23086	0.299855	0.024
TwinsUK	724	Metabolite	Nuts & Seeds	Clostridia_unclassified_SGB66170	2-hydroxydecanoate	Lipid	Fatty Acid, Monohydroxy	Total Effect	-0.10562	-0.199104	-0.0123802	0.0476337	0.022
TwinsUK	726	Metabolite	Nuts & Seeds	Clostridia_unclassified_SGB66170	3-hydroxy-3-methylglutarate	Lipid	Mevalonate Metabolism	ACME	-0.0102983	-0.0245807	-9.11591e-05	0.00624734	0.044
TwinsUK	726	Metabolite	Nuts & Seeds	Clostridia_unclassified_SGB66170	3-hydroxy-3-methylglutarate	Lipid	Mevalonate Metabolism	ADE	-0.0951174	-0.18544	0.00205224	0.0478296	0.06
TwinsUK	726	Metabolite	Nuts & Seeds	Clostridia_unclassified_SGB66170	3-hydroxy-3-methylglutarate	Lipid	Mevalonate Metabolism	Proportion of Effect	0.0895843	-0.0109696	0.482777	0.125956	0.074
TwinsUK	726	Metabolite	Nuts & Seeds	Clostridia_unclassified_SGB66170	3-hydroxy-3-methylglutarate	Lipid	Mevalonate Metabolism	Total Effect	-0.105416	-0.200645	-0.00635923	0.0495626	0.034
TwinsUK	726	Metabolite	Nuts & Seeds	Clostridia_unclassified_SGB66170	3-ketosphinganine	Lipid	Sphingolipid Synthesis	ACME	-0.0279261	-0.0492412	-0.00979105	0.0100638	<2e-16
TwinsUK	726	Metabolite	Nuts & Seeds	Clostridia_unclassified_SGB66170	3-ketosphinganine	Lipid	Sphingolipid Synthesis	ADE	-0.0785646	-0.166098	0.00730653	0.0442357	0.082
TwinsUK	726	Metabolite	Nuts & Seeds	Clostridia_unclassified_SGB66170	3-ketosphinganine	Lipid	Sphingolipid Synthesis	Proportion of Effect	0.25934	0.0705997	1.08978	0.259994	0.012
TwinsUK	726	Metabolite	Nuts & Seeds	Clostridia_unclassified_SGB66170	3-ketosphinganine	Lipid	Sphingolipid Synthesis	Total Effect	-0.106491	-0.195486	-0.0211247	0.0444799	0.012
TwinsUK	723	Metabolite	Nuts & Seeds	Clostridia_unclassified_SGB66170	3-methylglutarate/2-methylglutarate	Lipid	Fatty Acid, Dicarboxylate	ACME	-0.00905817	-0.0229363	-0.00033915	0.00576457	0.038
TwinsUK	723	Metabolite	Nuts & Seeds	Clostridia_unclassified_SGB66170	3-methylglutarate/2-methylglutarate	Lipid	Fatty Acid, Dicarboxylate	ADE	-0.0945611	-0.188425	-0.00531105	0.0467129	0.038
TwinsUK	723	Metabolite	Nuts & Seeds	Clostridia_unclassified_SGB66170	3-methylglutarate/2-methylglutarate	Lipid	Fatty Acid, Dicarboxylate	Proportion of Effect	0.0800657	-0.0057864	0.459669	0.118739	0.064
TwinsUK	723	Metabolite	Nuts & Seeds	Clostridia_unclassified_SGB66170	3-methylglutarate/2-methylglutarate	Lipid	Fatty Acid, Dicarboxylate	Total Effect	-0.103619	-0.199581	-0.0141709	0.0472985	0.026
TwinsUK	725	Metabolite	Nuts & Seeds	Clostridia_unclassified_SGB66170	LAHSA (18:2/OH-18:0)*	Lipid	Fatty Acid Hydroxyl Fatty Acid	ACME	-0.0250194	-0.046352	-0.00759973	0.00988577	0.004
TwinsUK	725	Metabolite	Nuts & Seeds	Clostridia_unclassified_SGB66170	LAHSA (18:2/OH-18:0)*	Lipid	Fatty Acid Hydroxyl Fatty Acid	ADE	-0.0803094	-0.167662	0.00585533	0.0442646	0.07
TwinsUK	725	Metabolite	Nuts & Seeds	Clostridia_unclassified_SGB66170	LAHSA (18:2/OH-18:0)*	Lipid	Fatty Acid Hydroxyl Fatty Acid	Proportion of Effect	0.232694	0.0407886	0.956563	0.233616	0.026
TwinsUK	725	Metabolite	Nuts & Seeds	Clostridia_unclassified_SGB66170	LAHSA (18:2/OH-18:0)*	Lipid	Fatty Acid Hydroxyl Fatty Acid	Total Effect	-0.105329	-0.19168	-0.0210155	0.0435369	0.022
TwinsUK	725	Metabolite	Nuts & Seeds	Clostridia_unclassified_SGB66170	biotin	Cofactors and Vitamins	Biotin Metabolism	ACME	-0.0233674	-0.0437086	-0.00588113	0.00964987	0.006
TwinsUK	725	Metabolite	Nuts & Seeds	Clostridia_unclassified_SGB66170	biotin	Cofactors and Vitamins	Biotin Metabolism	ADE	-0.0795722	-0.171164	0.00407759	0.0447045	0.058
TwinsUK	725	Metabolite	Nuts & Seeds	Clostridia_unclassified_SGB66170	biotin	Cofactors and Vitamins	Biotin Metabolism	Proportion of Effect	0.230136	0.0517018	0.940956	0.22685	0.016
TwinsUK	725	Metabolite	Nuts & Seeds	Clostridia_unclassified_SGB66170	biotin	Cofactors and Vitamins	Biotin Metabolism	Total Effect	-0.10294	-0.19626	-0.0200172	0.0449599	0.01
TwinsUK	726	Metabolite	Nuts & Seeds	Clostridia_unclassified_SGB66170	coprostanol	Lipid	Sterol	ACME	-0.0171886	-0.0333133	-0.00540152	0.00712034	<2e-16
TwinsUK	726	Metabolite	Nuts & Seeds	Clostridia_unclassified_SGB66170	coprostanol	Lipid	Sterol	ADE	-0.0878528	-0.17732	-0.00363127	0.0443082	0.044
TwinsUK	726	Metabolite	Nuts & Seeds	Clostridia_unclassified_SGB66170	coprostanol	Lipid	Sterol	Proportion of Effect	0.157588	0.0304152	0.686393	0.167341	0.02
TwinsUK	726	Metabolite	Nuts & Seeds	Clostridia_unclassified_SGB66170	coprostanol	Lipid	Sterol	Total Effect	-0.105041	-0.192506	-0.0191471	0.0442242	0.02
TwinsUK	726	Metabolite	Nuts & Seeds	Clostridia_unclassified_SGB66170	cytidine	Nucleotide	Pyrimidine Metabolism, Cytidine containing	ACME	-0.0194084	-0.0414842	-0.00190784	0.010096	0.03
TwinsUK	726	Metabolite	Nuts & Seeds	Clostridia_unclassified_SGB66170	cytidine	Nucleotide	Pyrimidine Metabolism, Cytidine containing	ADE	-0.0877066	-0.178362	0.00654401	0.0471699	0.062
TwinsUK	726	Metabolite	Nuts & Seeds	Clostridia_unclassified_SGB66170	cytidine	Nucleotide	Pyrimidine Metabolism, Cytidine containing	Proportion of Effect	0.174004	-0.00967944	0.753088	0.194583	0.054
TwinsUK	726	Metabolite	Nuts & Seeds	Clostridia_unclassified_SGB66170	cytidine	Nucleotide	Pyrimidine Metabolism, Cytidine containing	Total Effect	-0.107115	-0.203132	-0.0121644	0.0487164	0.032
TwinsUK	726	Metabolite	Nuts & Seeds	Clostridia_unclassified_SGB66170	glycerol	Lipid	Glycerolipid Metabolism	ACME	-0.0235766	-0.0430245	-0.00727416	0.00911998	0.004
TwinsUK	726	Metabolite	Nuts & Seeds	Clostridia_unclassified_SGB66170	glycerol	Lipid	Glycerolipid Metabolism	ADE	-0.0863868	-0.181829	0.00866594	0.0485957	0.076
TwinsUK	726	Metabolite	Nuts & Seeds	Clostridia_unclassified_SGB66170	glycerol	Lipid	Glycerolipid Metabolism	Proportion of Effect	0.209277	0.0528197	1.05607	0.255932	0.02
TwinsUK	726	Metabolite	Nuts & Seeds	Clostridia_unclassified_SGB66170	glycerol	Lipid	Glycerolipid Metabolism	Total Effect	-0.109963	-0.205868	-0.0158797	0.0484665	0.016
TwinsUK	726	Metabolite	Nuts & Seeds	Clostridia_unclassified_SGB66170	glycerophosphoinositol*	Lipid	Phospholipid Metabolism	ACME	-0.0074405	-0.0271833	0.0105631	0.00962918	0.422
TwinsUK	726	Metabolite	Nuts & Seeds	Clostridia_unclassified_SGB66170	glycerophosphoinositol*	Lipid	Phospholipid Metabolism	ADE	-0.0968011	-0.189554	-0.0147823	0.0445847	0.028
TwinsUK	726	Metabolite	Nuts & Seeds	Clostridia_unclassified_SGB66170	glycerophosphoinositol*	Lipid	Phospholipid Metabolism	Proportion of Effect	0.0651525	-0.204616	0.390504	0.151816	0.428
TwinsUK	726	Metabolite	Nuts & Seeds	Clostridia_unclassified_SGB66170	glycerophosphoinositol*	Lipid	Phospholipid Metabolism	Total Effect	-0.104242	-0.196867	-0.0197934	0.0451718	0.022
TwinsUK	726	Metabolite	Nuts & Seeds	Clostridia_unclassified_SGB66170	hexadecadienoate (16:2n6)	Lipid	Long Chain Polyunsaturated Fatty Acid (n3 and n6)	ACME	-0.0119643	-0.0276996	-0.0010086	0.00680892	0.022
TwinsUK	726	Metabolite	Nuts & Seeds	Clostridia_unclassified_SGB66170	hexadecadienoate (16:2n6)	Lipid	Long Chain Polyunsaturated Fatty Acid (n3 and n6)	ADE	-0.0960484	-0.18304	-0.00108108	0.046418	0.05
TwinsUK	726	Metabolite	Nuts & Seeds	Clostridia_unclassified_SGB66170	hexadecadienoate (16:2n6)	Lipid	Long Chain Polyunsaturated Fatty Acid (n3 and n6)	Proportion of Effect	0.104053	0.00549624	0.634519	0.160465	0.038
TwinsUK	726	Metabolite	Nuts & Seeds	Clostridia_unclassified_SGB66170	hexadecadienoate (16:2n6)	Lipid	Long Chain Polyunsaturated Fatty Acid (n3 and n6)	Total Effect	-0.108013	-0.193553	-0.0127207	0.0461306	0.016
TwinsUK	725	Metabolite	Nuts & Seeds	Clostridia_unclassified_SGB66170	methylphosphate	Nucleotide	Purine and Pyrimidine Metabolism	ACME	-0.0189602	-0.0373627	-0.00344307	0.00865297	0.01
TwinsUK	725	Metabolite	Nuts & Seeds	Clostridia_unclassified_SGB66170	methylphosphate	Nucleotide	Purine and Pyrimidine Metabolism	ADE	-0.0884043	-0.17736	0.00525184	0.0465847	0.066
TwinsUK	725	Metabolite	Nuts & Seeds	Clostridia_unclassified_SGB66170	methylphosphate	Nucleotide	Purine and Pyrimidine Metabolism	Proportion of Effect	0.172505	0.0238985	0.883399	0.21926	0.032
TwinsUK	725	Metabolite	Nuts & Seeds	Clostridia_unclassified_SGB66170	methylphosphate	Nucleotide	Purine and Pyrimidine Metabolism	Total Effect	-0.107365	-0.198654	-0.0157062	0.0466705	0.022
TwinsUK	725	Metabolite	Nuts & Seeds	Clostridia_unclassified_SGB66170	myo-inositol	Lipid	Inositol Metabolism	ACME	-0.0133258	-0.0284593	-0.00268563	0.00657491	0.012
TwinsUK	725	Metabolite	Nuts & Seeds	Clostridia_unclassified_SGB66170	myo-inositol	Lipid	Inositol Metabolism	ADE	-0.0926393	-0.183917	-0.00018231	0.0468712	0.05
TwinsUK	725	Metabolite	Nuts & Seeds	Clostridia_unclassified_SGB66170	myo-inositol	Lipid	Inositol Metabolism	Proportion of Effect	0.116974	0.00454732	0.642781	0.162815	0.044
TwinsUK	725	Metabolite	Nuts & Seeds	Clostridia_unclassified_SGB66170	myo-inositol	Lipid	Inositol Metabolism	Total Effect	-0.105965	-0.199915	-0.0127962	0.0477345	0.032
TwinsUK	724	Metabolite	Nuts & Seeds	Clostridia_unclassified_SGB66170	nicotianamine	Xenobiotics	Food Component/Plant	ACME	-0.00986935	-0.0240605	-0.000484965	0.00601416	0.024
TwinsUK	724	Metabolite	Nuts & Seeds	Clostridia_unclassified_SGB66170	nicotianamine	Xenobiotics	Food Component/Plant	ADE	-0.0967573	-0.183678	-0.00976977	0.0443644	0.03
TwinsUK	724	Metabolite	Nuts & Seeds	Clostridia_unclassified_SGB66170	nicotianamine	Xenobiotics	Food Component/Plant	Proportion of Effect	0.084045	0.00166922	0.439666	0.111734	0.038
TwinsUK	724	Metabolite	Nuts & Seeds	Clostridia_unclassified_SGB66170	nicotianamine	Xenobiotics	Food Component/Plant	Total Effect	-0.106627	-0.195315	-0.0186644	0.0450639	0.014
TwinsUK	726	Metabolite	Nuts & Seeds	Clostridia_unclassified_SGB66170	pheophorbide A	Xenobiotics	Food Component/Plant	ACME	-0.00918902	-0.022719	0.000368863	0.00588977	0.056
TwinsUK	726	Metabolite	Nuts & Seeds	Clostridia_unclassified_SGB66170	pheophorbide A	Xenobiotics	Food Component/Plant	ADE	-0.0947777	-0.181033	-0.00541254	0.0448011	0.036
TwinsUK	726	Metabolite	Nuts & Seeds	Clostridia_unclassified_SGB66170	pheophorbide A	Xenobiotics	Food Component/Plant	Proportion of Effect	0.0834345	-0.016564	0.435214	0.115249	0.076
TwinsUK	726	Metabolite	Nuts & Seeds	Clostridia_unclassified_SGB66170	pheophorbide A	Xenobiotics	Food Component/Plant	Total Effect	-0.103967	-0.188416	-0.0138378	0.0445354	0.024
TwinsUK	724	Metabolite	Nuts & Seeds	Clostridia_unclassified_SGB66170	sitostanol	Xenobiotics	Food Component/Plant	ACME	-0.0139214	-0.0308898	-0.00220943	0.00731641	0.016
TwinsUK	724	Metabolite	Nuts & Seeds	Clostridia_unclassified_SGB66170	sitostanol	Xenobiotics	Food Component/Plant	ADE	-0.0936437	-0.184488	0.00342087	0.0479359	0.056
TwinsUK	724	Metabolite	Nuts & Seeds	Clostridia_unclassified_SGB66170	sitostanol	Xenobiotics	Food Component/Plant	Proportion of Effect	0.124023	0.00105236	0.645001	0.164273	0.048
TwinsUK	724	Metabolite	Nuts & Seeds	Clostridia_unclassified_SGB66170	sitostanol	Xenobiotics	Food Component/Plant	Total Effect	-0.107565	-0.204095	-0.0086576	0.0498565	0.032
TwinsUK	723	Metabolite	Nuts & Seeds	Clostridium_leptum	3-methylglutarate/2-methylglutarate	Lipid	Fatty Acid, Dicarboxylate	ACME	-0.0108857	-0.0266596	-9.82866e-06	0.0067984	0.05
TwinsUK	723	Metabolite	Nuts & Seeds	Clostridium_leptum	3-methylglutarate/2-methylglutarate	Lipid	Fatty Acid, Dicarboxylate	ADE	-0.170169	-0.272028	-0.0723574	0.0509363	<2e-16
TwinsUK	723	Metabolite	Nuts & Seeds	Clostridium_leptum	3-methylglutarate/2-methylglutarate	Lipid	Fatty Acid, Dicarboxylate	Proportion of Effect	0.0568027	8.41412e-05	0.174015	0.0443701	0.05
TwinsUK	723	Metabolite	Nuts & Seeds	Clostridium_leptum	3-methylglutarate/2-methylglutarate	Lipid	Fatty Acid, Dicarboxylate	Total Effect	-0.181055	-0.28377	-0.0815218	0.0515939	<2e-16
TwinsUK	725	Metabolite	Nuts & Seeds	Clostridium_leptum	cholesterol sulfate	Lipid	Sterol	ACME	-0.0112336	-0.0290784	0.00296553	0.00817448	0.126
TwinsUK	725	Metabolite	Nuts & Seeds	Clostridium_leptum	cholesterol sulfate	Lipid	Sterol	ADE	-0.166273	-0.263753	-0.0688867	0.0497107	0.006
TwinsUK	725	Metabolite	Nuts & Seeds	Clostridium_leptum	cholesterol sulfate	Lipid	Sterol	Proportion of Effect	0.0590421	-0.020096	0.203319	0.0569936	0.126
TwinsUK	725	Metabolite	Nuts & Seeds	Clostridium_leptum	cholesterol sulfate	Lipid	Sterol	Total Effect	-0.177507	-0.27848	-0.0832729	0.0497978	<2e-16
TwinsUK	726	Metabolite	Nuts & Seeds	Collinsella_aerofaciens	2-piperidinone	Xenobiotics	Food Component/Plant	ACME	-0.0550055	-0.0933289	-0.0230477	0.0179289	0.002
TwinsUK	726	Metabolite	Nuts & Seeds	Collinsella_aerofaciens	2-piperidinone	Xenobiotics	Food Component/Plant	ADE	-0.100495	-0.24371	0.0385503	0.072005	0.154
TwinsUK	726	Metabolite	Nuts & Seeds	Collinsella_aerofaciens	2-piperidinone	Xenobiotics	Food Component/Plant	Proportion of Effect	0.344368	0.118929	1.52432	0.358518	0.03
TwinsUK	726	Metabolite	Nuts & Seeds	Collinsella_aerofaciens	2-piperidinone	Xenobiotics	Food Component/Plant	Total Effect	-0.1555	-0.299818	-0.0150269	0.0726509	0.028
TwinsUK	726	Metabolite	Nuts & Seeds	Collinsella_aerofaciens	3-ketosphinganine	Lipid	Sphingolipid Synthesis	ACME	-0.0304002	-0.0655306	-0.00421207	0.0156425	0.016
TwinsUK	726	Metabolite	Nuts & Seeds	Collinsella_aerofaciens	3-ketosphinganine	Lipid	Sphingolipid Synthesis	ADE	-0.119831	-0.262706	0.0135648	0.0704771	0.092
TwinsUK	726	Metabolite	Nuts & Seeds	Collinsella_aerofaciens	3-ketosphinganine	Lipid	Sphingolipid Synthesis	Proportion of Effect	0.191165	0.00754956	1.10797	0.28072	0.042
TwinsUK	726	Metabolite	Nuts & Seeds	Collinsella_aerofaciens	3-ketosphinganine	Lipid	Sphingolipid Synthesis	Total Effect	-0.150231	-0.29453	-0.018742	0.0703541	0.026
TwinsUK	722	Metabolite	Nuts & Seeds	Collinsella_aerofaciens	sphinganine	Lipid	Sphingolipid Synthesis	ACME	-0.0101649	-0.0268931	0.000994364	0.00711416	0.084
TwinsUK	722	Metabolite	Nuts & Seeds	Collinsella_aerofaciens	sphinganine	Lipid	Sphingolipid Synthesis	ADE	-0.147376	-0.279512	-0.00995847	0.0687637	0.034
TwinsUK	722	Metabolite	Nuts & Seeds	Collinsella_aerofaciens	sphinganine	Lipid	Sphingolipid Synthesis	Proportion of Effect	0.0598052	-0.018802	0.368337	0.09876	0.108
TwinsUK	722	Metabolite	Nuts & Seeds	Collinsella_aerofaciens	sphinganine	Lipid	Sphingolipid Synthesis	Total Effect	-0.15754	-0.285119	-0.0186461	0.0679777	0.024
TwinsUK	726	Metabolite	Nuts & Seeds	Coprococcus_comes	25-hydroxycholesterol sulfate	Lipid	Sterol	ACME	-0.00124795	-0.0112099	0.00779206	0.00484744	0.75
TwinsUK	726	Metabolite	Nuts & Seeds	Coprococcus_comes	25-hydroxycholesterol sulfate	Lipid	Sterol	ADE	-0.128943	-0.219888	-0.0410986	0.0456096	0.008
TwinsUK	726	Metabolite	Nuts & Seeds	Coprococcus_comes	25-hydroxycholesterol sulfate	Lipid	Sterol	Proportion of Effect	0.007296	-0.0890193	0.125914	0.05483	0.754
TwinsUK	726	Metabolite	Nuts & Seeds	Coprococcus_comes	25-hydroxycholesterol sulfate	Lipid	Sterol	Total Effect	-0.130191	-0.220894	-0.0416017	0.045738	0.012
TwinsUK	723	Metabolite	Nuts & Seeds	Dorea_sp_AF24_7LB	behenoylcarnitine (C22)*	Lipid	Fatty Acid Metabolism (Acyl Carnitine, Long Chain Saturated)	ACME	-0.0127385	-0.0283358	-0.00195722	0.00672922	0.016
TwinsUK	723	Metabolite	Nuts & Seeds	Dorea_sp_AF24_7LB	behenoylcarnitine (C22)*	Lipid	Fatty Acid Metabolism (Acyl Carnitine, Long Chain Saturated)	ADE	-0.100352	-0.192573	-0.0104317	0.0464645	0.032
TwinsUK	723	Metabolite	Nuts & Seeds	Dorea_sp_AF24_7LB	behenoylcarnitine (C22)*	Lipid	Fatty Acid Metabolism (Acyl Carnitine, Long Chain Saturated)	Proportion of Effect	0.109142	0.0117066	0.492661	0.122693	0.03
TwinsUK	723	Metabolite	Nuts & Seeds	Dorea_sp_AF24_7LB	behenoylcarnitine (C22)*	Lipid	Fatty Acid Metabolism (Acyl Carnitine, Long Chain Saturated)	Total Effect	-0.113091	-0.206691	-0.021799	0.0471662	0.014
TwinsUK	726	Metabolite	Nuts & Seeds	Dorea_sp_AF24_7LB	biliverdin	Cofactors and Vitamins	Hemoglobin and Porphyrin Metabolism	ACME	-0.0147636	-0.0309473	-0.0029766	0.00713539	0.012
TwinsUK	726	Metabolite	Nuts & Seeds	Dorea_sp_AF24_7LB	biliverdin	Cofactors and Vitamins	Hemoglobin and Porphyrin Metabolism	ADE	-0.0970909	-0.188165	-0.0068594	0.0462516	0.038
TwinsUK	726	Metabolite	Nuts & Seeds	Dorea_sp_AF24_7LB	biliverdin	Cofactors and Vitamins	Hemoglobin and Porphyrin Metabolism	Proportion of Effect	0.127005	0.0159327	0.538097	0.133205	0.036
TwinsUK	726	Metabolite	Nuts & Seeds	Dorea_sp_AF24_7LB	biliverdin	Cofactors and Vitamins	Hemoglobin and Porphyrin Metabolism	Total Effect	-0.111855	-0.202724	-0.0191707	0.0468248	0.024
TwinsUK	725	Metabolite	Nuts & Seeds	Dorea_sp_AF24_7LB	cholesterol sulfate	Lipid	Sterol	ACME	-0.00777542	-0.0212973	0.00119055	0.0057367	0.094
TwinsUK	725	Metabolite	Nuts & Seeds	Dorea_sp_AF24_7LB	cholesterol sulfate	Lipid	Sterol	ADE	-0.106662	-0.202358	-0.0156511	0.0476292	0.022
TwinsUK	725	Metabolite	Nuts & Seeds	Dorea_sp_AF24_7LB	cholesterol sulfate	Lipid	Sterol	Proportion of Effect	0.0608987	-0.02317	0.32606	0.0890894	0.112
TwinsUK	725	Metabolite	Nuts & Seeds	Dorea_sp_AF24_7LB	cholesterol sulfate	Lipid	Sterol	Total Effect	-0.114437	-0.208673	-0.0206842	0.0479564	0.018
TwinsUK	725	Metabolite	Nuts & Seeds	Dorea_sp_AF24_7LB	glycodeoxycholate	Lipid	Secondary Bile Acid Metabolism	ACME	-0.0127656	-0.0292025	-0.00121804	0.00713889	0.024
TwinsUK	725	Metabolite	Nuts & Seeds	Dorea_sp_AF24_7LB	glycodeoxycholate	Lipid	Secondary Bile Acid Metabolism	ADE	-0.101124	-0.194672	-0.00353356	0.0487599	0.046
TwinsUK	725	Metabolite	Nuts & Seeds	Dorea_sp_AF24_7LB	glycodeoxycholate	Lipid	Secondary Bile Acid Metabolism	Proportion of Effect	0.103637	0.00188741	0.497063	0.12632	0.046
TwinsUK	725	Metabolite	Nuts & Seeds	Dorea_sp_AF24_7LB	glycodeoxycholate	Lipid	Secondary Bile Acid Metabolism	Total Effect	-0.11389	-0.210203	-0.0175887	0.0491363	0.026
TwinsUK	725	Metabolite	Nuts & Seeds	Dorea_sp_AF24_7LB	lithocholate	Lipid	Secondary Bile Acid Metabolism	ACME	-0.0187954	-0.0380686	-0.00502991	0.00842823	0.004
TwinsUK	725	Metabolite	Nuts & Seeds	Dorea_sp_AF24_7LB	lithocholate	Lipid	Secondary Bile Acid Metabolism	ADE	-0.0956921	-0.184701	-0.00193575	0.0466238	0.046
TwinsUK	725	Metabolite	Nuts & Seeds	Dorea_sp_AF24_7LB	lithocholate	Lipid	Secondary Bile Acid Metabolism	Proportion of Effect	0.156889	0.0300433	0.751174	0.183962	0.022
TwinsUK	725	Metabolite	Nuts & Seeds	Dorea_sp_AF24_7LB	lithocholate	Lipid	Secondary Bile Acid Metabolism	Total Effect	-0.114487	-0.202809	-0.0201747	0.0465904	0.018
TwinsUK	722	Metabolite	Nuts & Seeds	Dorea_sp_AF24_7LB	sphinganine	Lipid	Sphingolipid Synthesis	ACME	-0.0148653	-0.0347414	-0.000910306	0.00863039	0.036
TwinsUK	722	Metabolite	Nuts & Seeds	Dorea_sp_AF24_7LB	sphinganine	Lipid	Sphingolipid Synthesis	ADE	-0.0977041	-0.198403	-0.00283163	0.0498908	0.042
TwinsUK	722	Metabolite	Nuts & Seeds	Dorea_sp_AF24_7LB	sphinganine	Lipid	Sphingolipid Synthesis	Proportion of Effect	0.121127	-0.0106532	0.642046	0.166505	0.056
TwinsUK	722	Metabolite	Nuts & Seeds	Dorea_sp_AF24_7LB	sphinganine	Lipid	Sphingolipid Synthesis	Total Effect	-0.112569	-0.214049	-0.0180322	0.0500042	0.02
TwinsUK	724	Metabolite	Nuts & Seeds	Dorea_sp_AF24_7LB	ursocholate	Lipid	Secondary Bile Acid Metabolism	ACME	-0.0291414	-0.0526558	-0.0109901	0.010629	<2e-16
TwinsUK	724	Metabolite	Nuts & Seeds	Dorea_sp_AF24_7LB	ursocholate	Lipid	Secondary Bile Acid Metabolism	ADE	-0.0816613	-0.175522	0.0119371	0.0478212	0.086
TwinsUK	724	Metabolite	Nuts & Seeds	Dorea_sp_AF24_7LB	ursocholate	Lipid	Secondary Bile Acid Metabolism	Proportion of Effect	0.253089	0.0817558	1.1014	0.260114	0.026
TwinsUK	724	Metabolite	Nuts & Seeds	Dorea_sp_AF24_7LB	ursocholate	Lipid	Secondary Bile Acid Metabolism	Total Effect	-0.110803	-0.207888	-0.0145815	0.0493128	0.026
TwinsUK	726	Metabolite	Nuts & Seeds	Dorea_sp_AF36_15AT	25-hydroxycholesterol sulfate	Lipid	Sterol	ACME	-0.0013674	-0.0109829	0.00941946	0.00520468	0.772
TwinsUK	726	Metabolite	Nuts & Seeds	Dorea_sp_AF36_15AT	25-hydroxycholesterol sulfate	Lipid	Sterol	ADE	-0.116082	-0.195497	-0.0384715	0.0400575	0.002
TwinsUK	726	Metabolite	Nuts & Seeds	Dorea_sp_AF36_15AT	25-hydroxycholesterol sulfate	Lipid	Sterol	Proportion of Effect	0.0108237	-0.0954476	0.124467	0.0561008	0.77
TwinsUK	726	Metabolite	Nuts & Seeds	Dorea_sp_AF36_15AT	25-hydroxycholesterol sulfate	Lipid	Sterol	Total Effect	-0.117449	-0.196915	-0.0398997	0.0400548	0.002
TwinsUK	724	Metabolite	Nuts & Seeds	Dorea_sp_AF36_15AT	3-hydroxyoleate*	Lipid	Fatty Acid, Monohydroxy	ACME	-0.00876536	-0.021922	-3.25701e-05	0.00558404	0.048
TwinsUK	724	Metabolite	Nuts & Seeds	Dorea_sp_AF36_15AT	3-hydroxyoleate*	Lipid	Fatty Acid, Monohydroxy	ADE	-0.0996112	-0.178168	-0.0238932	0.0393558	0.004
TwinsUK	724	Metabolite	Nuts & Seeds	Dorea_sp_AF36_15AT	3-hydroxyoleate*	Lipid	Fatty Acid, Monohydroxy	Proportion of Effect	0.0732104	0.000289356	0.338111	0.086179	0.05
TwinsUK	724	Metabolite	Nuts & Seeds	Dorea_sp_AF36_15AT	3-hydroxyoleate*	Lipid	Fatty Acid, Monohydroxy	Total Effect	-0.108377	-0.18787	-0.0348724	0.03903	0.002
TwinsUK	726	Metabolite	Nuts & Seeds	Dorea_sp_AF36_15AT	D-urobilin	Cofactors and Vitamins	Hemoglobin and Porphyrin Metabolism	ACME	-0.00982711	-0.0229219	-0.000338613	0.00576104	0.038
TwinsUK	726	Metabolite	Nuts & Seeds	Dorea_sp_AF36_15AT	D-urobilin	Cofactors and Vitamins	Hemoglobin and Porphyrin Metabolism	ADE	-0.107288	-0.189171	-0.0264946	0.0414992	0.014
TwinsUK	726	Metabolite	Nuts & Seeds	Dorea_sp_AF36_15AT	D-urobilin	Cofactors and Vitamins	Hemoglobin and Porphyrin Metabolism	Proportion of Effect	0.0810942	-3.66298e-05	0.283128	0.0722358	0.052
TwinsUK	726	Metabolite	Nuts & Seeds	Dorea_sp_AF36_15AT	D-urobilin	Cofactors and Vitamins	Hemoglobin and Porphyrin Metabolism	Total Effect	-0.117115	-0.196642	-0.0363813	0.0408827	0.014
TwinsUK	725	Metabolite	Nuts & Seeds	Dorea_sp_AF36_15AT	LAHSA (18:2/OH-18:0)*	Lipid	Fatty Acid Hydroxyl Fatty Acid	ACME	-0.0178327	-0.035171	-0.00218421	0.008415	0.028
TwinsUK	725	Metabolite	Nuts & Seeds	Dorea_sp_AF36_15AT	LAHSA (18:2/OH-18:0)*	Lipid	Fatty Acid Hydroxyl Fatty Acid	ADE	-0.098163	-0.176918	-0.0243898	0.0389104	0.014
TwinsUK	725	Metabolite	Nuts & Seeds	Dorea_sp_AF36_15AT	LAHSA (18:2/OH-18:0)*	Lipid	Fatty Acid Hydroxyl Fatty Acid	Proportion of Effect	0.151457	0.0186583	0.477565	0.117068	0.032
TwinsUK	725	Metabolite	Nuts & Seeds	Dorea_sp_AF36_15AT	LAHSA (18:2/OH-18:0)*	Lipid	Fatty Acid Hydroxyl Fatty Acid	Total Effect	-0.115996	-0.194076	-0.0393769	0.0394641	0.004
TwinsUK	723	Metabolite	Nuts & Seeds	Dorea_sp_AF36_15AT	behenoylcarnitine (C22)*	Lipid	Fatty Acid Metabolism (Acyl Carnitine, Long Chain Saturated)	ACME	-0.0115255	-0.0245343	-0.00114468	0.00596675	0.026
TwinsUK	723	Metabolite	Nuts & Seeds	Dorea_sp_AF36_15AT	behenoylcarnitine (C22)*	Lipid	Fatty Acid Metabolism (Acyl Carnitine, Long Chain Saturated)	ADE	-0.107962	-0.186511	-0.0279532	0.0404483	0.01
TwinsUK	723	Metabolite	Nuts & Seeds	Dorea_sp_AF36_15AT	behenoylcarnitine (C22)*	Lipid	Fatty Acid Metabolism (Acyl Carnitine, Long Chain Saturated)	Proportion of Effect	0.0926564	0.0103948	0.298506	0.0734977	0.03
TwinsUK	723	Metabolite	Nuts & Seeds	Dorea_sp_AF36_15AT	behenoylcarnitine (C22)*	Lipid	Fatty Acid Metabolism (Acyl Carnitine, Long Chain Saturated)	Total Effect	-0.119487	-0.19731	-0.0380334	0.0406318	0.004
TwinsUK	726	Metabolite	Nuts & Seeds	Dorea_sp_AF36_15AT	biliverdin	Cofactors and Vitamins	Hemoglobin and Porphyrin Metabolism	ACME	-0.00974692	-0.0226692	-0.00129972	0.00545141	0.012
TwinsUK	726	Metabolite	Nuts & Seeds	Dorea_sp_AF36_15AT	biliverdin	Cofactors and Vitamins	Hemoglobin and Porphyrin Metabolism	ADE	-0.108096	-0.184543	-0.0306781	0.0392513	0.008
TwinsUK	726	Metabolite	Nuts & Seeds	Dorea_sp_AF36_15AT	biliverdin	Cofactors and Vitamins	Hemoglobin and Porphyrin Metabolism	Proportion of Effect	0.0752268	0.00844501	0.28791	0.071292	0.016
TwinsUK	726	Metabolite	Nuts & Seeds	Dorea_sp_AF36_15AT	biliverdin	Cofactors and Vitamins	Hemoglobin and Porphyrin Metabolism	Total Effect	-0.117843	-0.192608	-0.04208	0.0384001	0.004
TwinsUK	724	Metabolite	Nuts & Seeds	Dorea_sp_AF36_15AT	cholesterol	Lipid	Sterol	ACME	-0.00476789	-0.0142048	0.00226022	0.00420025	0.172
TwinsUK	724	Metabolite	Nuts & Seeds	Dorea_sp_AF36_15AT	cholesterol	Lipid	Sterol	ADE	-0.107224	-0.184399	-0.0311883	0.0390844	0.008
TwinsUK	724	Metabolite	Nuts & Seeds	Dorea_sp_AF36_15AT	cholesterol	Lipid	Sterol	Proportion of Effect	0.0370934	-0.0247545	0.175669	0.0511284	0.174
TwinsUK	724	Metabolite	Nuts & Seeds	Dorea_sp_AF36_15AT	cholesterol	Lipid	Sterol	Total Effect	-0.111992	-0.187807	-0.0352286	0.0389231	0.006
TwinsUK	725	Metabolite	Nuts & Seeds	Dorea_sp_AF36_15AT	cholesterol sulfate	Lipid	Sterol	ACME	-0.0106214	-0.0252288	0.00191651	0.00692483	0.108
TwinsUK	725	Metabolite	Nuts & Seeds	Dorea_sp_AF36_15AT	cholesterol sulfate	Lipid	Sterol	ADE	-0.106864	-0.181912	-0.027462	0.0394005	0.004
TwinsUK	725	Metabolite	Nuts & Seeds	Dorea_sp_AF36_15AT	cholesterol sulfate	Lipid	Sterol	Proportion of Effect	0.0855646	-0.0219576	0.330093	0.0898089	0.108
TwinsUK	725	Metabolite	Nuts & Seeds	Dorea_sp_AF36_15AT	cholesterol sulfate	Lipid	Sterol	Total Effect	-0.117485	-0.192722	-0.0388252	0.0392595	<2e-16
TwinsUK	725	Metabolite	Nuts & Seeds	Dorea_sp_AF36_15AT	glycodeoxycholate	Lipid	Secondary Bile Acid Metabolism	ACME	-0.0148586	-0.0308115	-0.000984173	0.00760901	0.032
TwinsUK	725	Metabolite	Nuts & Seeds	Dorea_sp_AF36_15AT	glycodeoxycholate	Lipid	Secondary Bile Acid Metabolism	ADE	-0.100868	-0.177178	-0.0176972	0.0406839	0.016
TwinsUK	725	Metabolite	Nuts & Seeds	Dorea_sp_AF36_15AT	glycodeoxycholate	Lipid	Secondary Bile Acid Metabolism	Proportion of Effect	0.124073	0.00535333	0.487231	0.122928	0.036
TwinsUK	725	Metabolite	Nuts & Seeds	Dorea_sp_AF36_15AT	glycodeoxycholate	Lipid	Secondary Bile Acid Metabolism	Total Effect	-0.115726	-0.193229	-0.0340572	0.0406051	0.004
TwinsUK	725	Metabolite	Nuts & Seeds	Dorea_sp_AF36_15AT	isohyodeoxycholate	Lipid	Secondary Bile Acid Metabolism	ACME	-0.01596	-0.0329136	-0.00358022	0.007483	0.012
TwinsUK	725	Metabolite	Nuts & Seeds	Dorea_sp_AF36_15AT	isohyodeoxycholate	Lipid	Secondary Bile Acid Metabolism	ADE	-0.10052	-0.176647	-0.0266563	0.0382629	0.002
TwinsUK	725	Metabolite	Nuts & Seeds	Dorea_sp_AF36_15AT	isohyodeoxycholate	Lipid	Secondary Bile Acid Metabolism	Proportion of Effect	0.136054	0.0311996	0.420233	0.0992432	0.012
TwinsUK	725	Metabolite	Nuts & Seeds	Dorea_sp_AF36_15AT	isohyodeoxycholate	Lipid	Secondary Bile Acid Metabolism	Total Effect	-0.11648	-0.18976	-0.0408934	0.0379761	<2e-16
TwinsUK	725	Metabolite	Nuts & Seeds	Dorea_sp_AF36_15AT	lithocholate	Lipid	Secondary Bile Acid Metabolism	ACME	-0.0249859	-0.0435539	-0.00839149	0.00897	<2e-16
TwinsUK	725	Metabolite	Nuts & Seeds	Dorea_sp_AF36_15AT	lithocholate	Lipid	Secondary Bile Acid Metabolism	ADE	-0.0887178	-0.165747	-0.0116118	0.0393202	0.026
TwinsUK	725	Metabolite	Nuts & Seeds	Dorea_sp_AF36_15AT	lithocholate	Lipid	Secondary Bile Acid Metabolism	Proportion of Effect	0.219332	0.0681325	0.71643	0.165382	0.002
TwinsUK	725	Metabolite	Nuts & Seeds	Dorea_sp_AF36_15AT	lithocholate	Lipid	Secondary Bile Acid Metabolism	Total Effect	-0.113704	-0.191845	-0.0343344	0.0401812	0.002
TwinsUK	724	Metabolite	Nuts & Seeds	Dorea_sp_AF36_15AT	ursocholate	Lipid	Secondary Bile Acid Metabolism	ACME	-0.0149299	-0.0302009	-0.00253317	0.0070581	0.006
TwinsUK	724	Metabolite	Nuts & Seeds	Dorea_sp_AF36_15AT	ursocholate	Lipid	Secondary Bile Acid Metabolism	ADE	-0.102802	-0.181576	-0.0251045	0.0399162	0.008
TwinsUK	724	Metabolite	Nuts & Seeds	Dorea_sp_AF36_15AT	ursocholate	Lipid	Secondary Bile Acid Metabolism	Proportion of Effect	0.123267	0.0192348	0.383995	0.0930511	0.01
TwinsUK	724	Metabolite	Nuts & Seeds	Dorea_sp_AF36_15AT	ursocholate	Lipid	Secondary Bile Acid Metabolism	Total Effect	-0.117732	-0.195576	-0.0444252	0.0385589	0.004
TwinsUK	726	Metabolite	Nuts & Seeds	Eggerthella_lenta	D-urobilin	Cofactors and Vitamins	Hemoglobin and Porphyrin Metabolism	ACME	-0.0377621	-0.0694152	-0.0128296	0.0144351	<2e-16
TwinsUK	726	Metabolite	Nuts & Seeds	Eggerthella_lenta	D-urobilin	Cofactors and Vitamins	Hemoglobin and Porphyrin Metabolism	ADE	-0.0996227	-0.235233	0.0397107	0.0701388	0.158
TwinsUK	726	Metabolite	Nuts & Seeds	Eggerthella_lenta	D-urobilin	Cofactors and Vitamins	Hemoglobin and Porphyrin Metabolism	Proportion of Effect	0.25963	-0.541805	1.40801	0.497402	0.058
TwinsUK	726	Metabolite	Nuts & Seeds	Eggerthella_lenta	D-urobilin	Cofactors and Vitamins	Hemoglobin and Porphyrin Metabolism	Total Effect	-0.137385	-0.275433	0.00234052	0.0708606	0.058
TwinsUK	725	Metabolite	Nuts & Seeds	Eggerthella_lenta	cholesterol sulfate	Lipid	Sterol	ACME	-0.0188845	-0.0460254	0.00369015	0.0126825	0.11
TwinsUK	725	Metabolite	Nuts & Seeds	Eggerthella_lenta	cholesterol sulfate	Lipid	Sterol	ADE	-0.121067	-0.25208	0.0161792	0.0684335	0.074
TwinsUK	725	Metabolite	Nuts & Seeds	Eggerthella_lenta	cholesterol sulfate	Lipid	Sterol	Proportion of Effect	0.125908	-0.144221	0.634608	0.198681	0.152
TwinsUK	725	Metabolite	Nuts & Seeds	Eggerthella_lenta	cholesterol sulfate	Lipid	Sterol	Total Effect	-0.139951	-0.277359	-0.000580406	0.0706067	0.05
TwinsUK	724	Metabolite	Nuts & Seeds	Eggerthella_lenta	enterolactone	Xenobiotics	Food Component/Plant	ACME	-0.0310064	-0.0608495	-0.00890454	0.0132513	0.002
TwinsUK	724	Metabolite	Nuts & Seeds	Eggerthella_lenta	enterolactone	Xenobiotics	Food Component/Plant	ADE	-0.106948	-0.255119	0.0426272	0.0759557	0.136
TwinsUK	724	Metabolite	Nuts & Seeds	Eggerthella_lenta	enterolactone	Xenobiotics	Food Component/Plant	Proportion of Effect	0.205315	-0.394276	1.37811	0.452139	0.064
TwinsUK	724	Metabolite	Nuts & Seeds	Eggerthella_lenta	enterolactone	Xenobiotics	Food Component/Plant	Total Effect	-0.137954	-0.277008	0.008041	0.0727167	0.062
TwinsUK	725	Metabolite	Nuts & Seeds	Eggerthella_lenta	glycerol 3-phosphate	Lipid	Glycerolipid Metabolism	ACME	-0.0167394	-0.0425293	0.00199616	0.0113585	0.094
TwinsUK	725	Metabolite	Nuts & Seeds	Eggerthella_lenta	glycerol 3-phosphate	Lipid	Glycerolipid Metabolism	ADE	-0.118313	-0.261726	0.0190277	0.0716209	0.086
TwinsUK	725	Metabolite	Nuts & Seeds	Eggerthella_lenta	glycerol 3-phosphate	Lipid	Glycerolipid Metabolism	Proportion of Effect	0.112115	-0.160411	0.774196	0.23842	0.14
TwinsUK	725	Metabolite	Nuts & Seeds	Eggerthella_lenta	glycerol 3-phosphate	Lipid	Glycerolipid Metabolism	Total Effect	-0.135053	-0.274678	0.000253377	0.0701357	0.054
TwinsUK	726	Metabolite	Nuts & Seeds	Eggerthella_lenta	isoursodeoxycholate	Lipid	Secondary Bile Acid Metabolism	ACME	-0.0253625	-0.051005	-0.0053372	0.01165	0.012
TwinsUK	726	Metabolite	Nuts & Seeds	Eggerthella_lenta	isoursodeoxycholate	Lipid	Secondary Bile Acid Metabolism	ADE	-0.114274	-0.253502	0.0255046	0.0711751	0.11
TwinsUK	726	Metabolite	Nuts & Seeds	Eggerthella_lenta	isoursodeoxycholate	Lipid	Secondary Bile Acid Metabolism	Proportion of Effect	0.166486	-0.046226	1.05981	0.282151	0.06
TwinsUK	726	Metabolite	Nuts & Seeds	Eggerthella_lenta	isoursodeoxycholate	Lipid	Secondary Bile Acid Metabolism	Total Effect	-0.139637	-0.278493	0.000492992	0.07117	0.052
TwinsUK	724	Metabolite	Nuts & Seeds	Eggerthella_lenta	methionine	Amino Acid	Methionine, Cysteine, SAM and Taurine Metabolism	ACME	-0.0244481	-0.0515114	-0.00584184	0.0116504	0.008
TwinsUK	724	Metabolite	Nuts & Seeds	Eggerthella_lenta	methionine	Amino Acid	Methionine, Cysteine, SAM and Taurine Metabolism	ADE	-0.118387	-0.269353	0.0143788	0.0723804	0.08
TwinsUK	724	Metabolite	Nuts & Seeds	Eggerthella_lenta	methionine	Amino Acid	Methionine, Cysteine, SAM and Taurine Metabolism	Proportion of Effect	0.162784	0.00573745	0.889243	0.225384	0.05
TwinsUK	724	Metabolite	Nuts & Seeds	Eggerthella_lenta	methionine	Amino Acid	Methionine, Cysteine, SAM and Taurine Metabolism	Total Effect	-0.142835	-0.296973	-0.0101109	0.0731792	0.042
TwinsUK	722	Metabolite	Nuts & Seeds	Eggerthella_lenta	sphinganine	Lipid	Sphingolipid Synthesis	ACME	-0.0202381	-0.0448386	-0.000852959	0.0112208	0.036
TwinsUK	722	Metabolite	Nuts & Seeds	Eggerthella_lenta	sphinganine	Lipid	Sphingolipid Synthesis	ADE	-0.101178	-0.236481	0.0446458	0.071716	0.156
TwinsUK	722	Metabolite	Nuts & Seeds	Eggerthella_lenta	sphinganine	Lipid	Sphingolipid Synthesis	Proportion of Effect	0.152278	-0.436573	1.05446	0.380365	0.13
TwinsUK	722	Metabolite	Nuts & Seeds	Eggerthella_lenta	sphinganine	Lipid	Sphingolipid Synthesis	Total Effect	-0.121416	-0.259769	0.027425	0.0732639	0.098
TwinsUK	724	Metabolite	Nuts & Seeds	Eggerthella_lenta	ursocholate	Lipid	Secondary Bile Acid Metabolism	ACME	-0.0521893	-0.0889098	-0.0219987	0.0170692	<2e-16
TwinsUK	724	Metabolite	Nuts & Seeds	Eggerthella_lenta	ursocholate	Lipid	Secondary Bile Acid Metabolism	ADE	-0.0827966	-0.222645	0.0618645	0.0725791	0.24
TwinsUK	724	Metabolite	Nuts & Seeds	Eggerthella_lenta	ursocholate	Lipid	Secondary Bile Acid Metabolism	Proportion of Effect	0.371469	-0.733884	2.82766	0.908557	0.06
TwinsUK	724	Metabolite	Nuts & Seeds	Eggerthella_lenta	ursocholate	Lipid	Secondary Bile Acid Metabolism	Total Effect	-0.134986	-0.270828	0.00615802	0.0706598	0.06
TwinsUK	725	Metabolite	Nuts & Seeds	Faecalibacterium_SGB15346	13-HODE + 9-HODE	Lipid	Fatty Acid, Monohydroxy	ACME	0.0254932	0.00687289	0.0522902	0.011586	0.002
TwinsUK	725	Metabolite	Nuts & Seeds	Faecalibacterium_SGB15346	13-HODE + 9-HODE	Lipid	Fatty Acid, Monohydroxy	ADE	0.198523	0.0688822	0.348295	0.0712787	0.006
TwinsUK	725	Metabolite	Nuts & Seeds	Faecalibacterium_SGB15346	13-HODE + 9-HODE	Lipid	Fatty Acid, Monohydroxy	Proportion of Effect	0.111494	0.0299277	0.319224	0.0738	0.002
TwinsUK	725	Metabolite	Nuts & Seeds	Faecalibacterium_SGB15346	13-HODE + 9-HODE	Lipid	Fatty Acid, Monohydroxy	Total Effect	0.224016	0.0911236	0.373337	0.0719932	<2e-16
TwinsUK	725	Metabolite	Nuts & Seeds	Faecalibacterium_SGB15346	2'-deoxycytidine	Nucleotide	Pyrimidine Metabolism, Cytidine containing	ACME	0.0486164	0.0109032	0.0943106	0.0212774	0.016
TwinsUK	725	Metabolite	Nuts & Seeds	Faecalibacterium_SGB15346	2'-deoxycytidine	Nucleotide	Pyrimidine Metabolism, Cytidine containing	ADE	0.190316	0.0629013	0.31676	0.0647599	0.006
TwinsUK	725	Metabolite	Nuts & Seeds	Faecalibacterium_SGB15346	2'-deoxycytidine	Nucleotide	Pyrimidine Metabolism, Cytidine containing	Proportion of Effect	0.200844	0.0501916	0.45526	0.103334	0.018
TwinsUK	725	Metabolite	Nuts & Seeds	Faecalibacterium_SGB15346	2'-deoxycytidine	Nucleotide	Pyrimidine Metabolism, Cytidine containing	Total Effect	0.238932	0.103606	0.368573	0.0675936	0.002
TwinsUK	726	Metabolite	Nuts & Seeds	Faecalibacterium_SGB15346	3-hydroxy-3-methylglutarate	Lipid	Mevalonate Metabolism	ACME	0.0247409	0.000714361	0.0537985	0.0135419	0.046
TwinsUK	726	Metabolite	Nuts & Seeds	Faecalibacterium_SGB15346	3-hydroxy-3-methylglutarate	Lipid	Mevalonate Metabolism	ADE	0.203649	0.0718051	0.330772	0.066063	<2e-16
TwinsUK	726	Metabolite	Nuts & Seeds	Faecalibacterium_SGB15346	3-hydroxy-3-methylglutarate	Lipid	Mevalonate Metabolism	Proportion of Effect	0.105193	0.00402769	0.311272	0.0783786	0.046
TwinsUK	726	Metabolite	Nuts & Seeds	Faecalibacterium_SGB15346	3-hydroxy-3-methylglutarate	Lipid	Mevalonate Metabolism	Total Effect	0.22839	0.097957	0.359122	0.0666238	<2e-16
TwinsUK	723	Metabolite	Nuts & Seeds	Faecalibacterium_SGB15346	3-methylglutarate/2-methylglutarate	Lipid	Fatty Acid, Dicarboxylate	ACME	0.0308249	0.00243498	0.0648761	0.0159289	0.036
TwinsUK	723	Metabolite	Nuts & Seeds	Faecalibacterium_SGB15346	3-methylglutarate/2-methylglutarate	Lipid	Fatty Acid, Dicarboxylate	ADE	0.202435	0.0710704	0.333389	0.0669179	0.002
TwinsUK	723	Metabolite	Nuts & Seeds	Faecalibacterium_SGB15346	3-methylglutarate/2-methylglutarate	Lipid	Fatty Acid, Dicarboxylate	Proportion of Effect	0.130958	0.0106788	0.360655	0.0892796	0.036
TwinsUK	723	Metabolite	Nuts & Seeds	Faecalibacterium_SGB15346	3-methylglutarate/2-methylglutarate	Lipid	Fatty Acid, Dicarboxylate	Total Effect	0.23326	0.100862	0.366384	0.0677353	<2e-16
TwinsUK	725	Metabolite	Nuts & Seeds	Faecalibacterium_SGB15346	biotin	Cofactors and Vitamins	Biotin Metabolism	ACME	0.0564186	0.0128831	0.102896	0.0229625	0.014
TwinsUK	725	Metabolite	Nuts & Seeds	Faecalibacterium_SGB15346	biotin	Cofactors and Vitamins	Biotin Metabolism	ADE	0.179306	0.0602542	0.303589	0.0620753	0.002
TwinsUK	725	Metabolite	Nuts & Seeds	Faecalibacterium_SGB15346	biotin	Cofactors and Vitamins	Biotin Metabolism	Proportion of Effect	0.238368	0.0633723	0.519556	0.116373	0.014
TwinsUK	725	Metabolite	Nuts & Seeds	Faecalibacterium_SGB15346	biotin	Cofactors and Vitamins	Biotin Metabolism	Total Effect	0.235725	0.111928	0.369271	0.0656488	<2e-16
TwinsUK	725	Metabolite	Nuts & Seeds	Faecalibacterium_SGB15346	butyrate/isobutyrate (4:0)	Lipid	Short Chain Fatty Acid	ACME	-0.0438559	-0.0786007	-0.0167773	0.0157713	0.004
TwinsUK	725	Metabolite	Nuts & Seeds	Faecalibacterium_SGB15346	butyrate/isobutyrate (4:0)	Lipid	Short Chain Fatty Acid	ADE	0.271534	0.139782	0.401813	0.0668447	<2e-16
TwinsUK	725	Metabolite	Nuts & Seeds	Faecalibacterium_SGB15346	butyrate/isobutyrate (4:0)	Lipid	Short Chain Fatty Acid	Proportion of Effect	-0.190541	-0.542373	-0.0632518	0.122225	0.006
TwinsUK	725	Metabolite	Nuts & Seeds	Faecalibacterium_SGB15346	butyrate/isobutyrate (4:0)	Lipid	Short Chain Fatty Acid	Total Effect	0.227678	0.0959091	0.362825	0.0680909	0.002
TwinsUK	725	Metabolite	Nuts & Seeds	Faecalibacterium_SGB15346	cholesterol sulfate	Lipid	Sterol	ACME	0.0189571	-0.00289041	0.0449381	0.0122012	0.108
TwinsUK	725	Metabolite	Nuts & Seeds	Faecalibacterium_SGB15346	cholesterol sulfate	Lipid	Sterol	ADE	0.214239	0.0906427	0.337036	0.0628554	0.002
TwinsUK	725	Metabolite	Nuts & Seeds	Faecalibacterium_SGB15346	cholesterol sulfate	Lipid	Sterol	Proportion of Effect	0.079108	-0.0142574	0.239017	0.0646109	0.106
TwinsUK	725	Metabolite	Nuts & Seeds	Faecalibacterium_SGB15346	cholesterol sulfate	Lipid	Sterol	Total Effect	0.233196	0.108872	0.358371	0.0636477	0.002
TwinsUK	723	Metabolite	Nuts & Seeds	Faecalibacterium_SGB15346	citrate	Energy	TCA Cycle	ACME	0.0255289	0.00590105	0.0518317	0.011717	0.008
TwinsUK	723	Metabolite	Nuts & Seeds	Faecalibacterium_SGB15346	citrate	Energy	TCA Cycle	ADE	0.21221	0.0806101	0.3457	0.0676249	<2e-16
TwinsUK	723	Metabolite	Nuts & Seeds	Faecalibacterium_SGB15346	citrate	Energy	TCA Cycle	Proportion of Effect	0.104866	0.0234771	0.293276	0.0688263	0.008
TwinsUK	723	Metabolite	Nuts & Seeds	Faecalibacterium_SGB15346	citrate	Energy	TCA Cycle	Total Effect	0.237739	0.105045	0.37183	0.0680575	<2e-16
TwinsUK	726	Metabolite	Nuts & Seeds	Faecalibacterium_SGB15346	coprostanol	Lipid	Sterol	ACME	0.0332314	0.0101131	0.062952	0.0134793	0.004
TwinsUK	726	Metabolite	Nuts & Seeds	Faecalibacterium_SGB15346	coprostanol	Lipid	Sterol	ADE	0.196251	0.0629239	0.329236	0.0679367	0.002
TwinsUK	726	Metabolite	Nuts & Seeds	Faecalibacterium_SGB15346	coprostanol	Lipid	Sterol	Proportion of Effect	0.142219	0.0438794	0.387648	0.087696	0.004
TwinsUK	726	Metabolite	Nuts & Seeds	Faecalibacterium_SGB15346	coprostanol	Lipid	Sterol	Total Effect	0.229482	0.0996315	0.357952	0.065898	<2e-16
TwinsUK	726	Metabolite	Nuts & Seeds	Faecalibacterium_SGB15346	cytidine	Nucleotide	Pyrimidine Metabolism, Cytidine containing	ACME	0.0547124	-0.000672596	0.110634	0.0283944	0.052
TwinsUK	726	Metabolite	Nuts & Seeds	Faecalibacterium_SGB15346	cytidine	Nucleotide	Pyrimidine Metabolism, Cytidine containing	ADE	0.186179	0.0596563	0.30908	0.0636285	0.004
TwinsUK	726	Metabolite	Nuts & Seeds	Faecalibacterium_SGB15346	cytidine	Nucleotide	Pyrimidine Metabolism, Cytidine containing	Proportion of Effect	0.225879	0.00169038	0.51134	0.130013	0.05
TwinsUK	726	Metabolite	Nuts & Seeds	Faecalibacterium_SGB15346	cytidine	Nucleotide	Pyrimidine Metabolism, Cytidine containing	Total Effect	0.240892	0.0998531	0.37887	0.0711778	0.002
TwinsUK	724	Metabolite	Nuts & Seeds	Faecalibacterium_SGB15346	enterolactone	Xenobiotics	Food Component/Plant	ACME	0.0358244	0.0133642	0.0666182	0.0135852	<2e-16
TwinsUK	724	Metabolite	Nuts & Seeds	Faecalibacterium_SGB15346	enterolactone	Xenobiotics	Food Component/Plant	ADE	0.196723	0.0685975	0.332636	0.0673567	0.004
TwinsUK	724	Metabolite	Nuts & Seeds	Faecalibacterium_SGB15346	enterolactone	Xenobiotics	Food Component/Plant	Proportion of Effect	0.151637	0.0520983	0.389405	0.0860476	0.002
TwinsUK	724	Metabolite	Nuts & Seeds	Faecalibacterium_SGB15346	enterolactone	Xenobiotics	Food Component/Plant	Total Effect	0.232547	0.107321	0.373529	0.06791	0.002
TwinsUK	726	Metabolite	Nuts & Seeds	Faecalibacterium_SGB15346	glycerol	Lipid	Glycerolipid Metabolism	ACME	0.0522267	0.0174658	0.0926701	0.0191848	0.002
TwinsUK	726	Metabolite	Nuts & Seeds	Faecalibacterium_SGB15346	glycerol	Lipid	Glycerolipid Metabolism	ADE	0.181394	0.0668488	0.305783	0.0609525	0.002
TwinsUK	726	Metabolite	Nuts & Seeds	Faecalibacterium_SGB15346	glycerol	Lipid	Glycerolipid Metabolism	Proportion of Effect	0.222088	0.080609	0.49874	0.106666	0.002
TwinsUK	726	Metabolite	Nuts & Seeds	Faecalibacterium_SGB15346	glycerol	Lipid	Glycerolipid Metabolism	Total Effect	0.23362	0.113885	0.358846	0.06249	<2e-16
TwinsUK	725	Metabolite	Nuts & Seeds	Faecalibacterium_SGB15346	glycerol 3-phosphate	Lipid	Glycerolipid Metabolism	ACME	0.0161515	-0.000955177	0.038353	0.0100276	0.076
TwinsUK	725	Metabolite	Nuts & Seeds	Faecalibacterium_SGB15346	glycerol 3-phosphate	Lipid	Glycerolipid Metabolism	ADE	0.212118	0.0717145	0.337708	0.0678555	0.002
TwinsUK	725	Metabolite	Nuts & Seeds	Faecalibacterium_SGB15346	glycerol 3-phosphate	Lipid	Glycerolipid Metabolism	Proportion of Effect	0.0675347	-0.0110454	0.232224	0.0620585	0.076
TwinsUK	725	Metabolite	Nuts & Seeds	Faecalibacterium_SGB15346	glycerol 3-phosphate	Lipid	Glycerolipid Metabolism	Total Effect	0.22827	0.0900468	0.355464	0.0677085	<2e-16
TwinsUK	726	Metabolite	Nuts & Seeds	Faecalibacterium_SGB15346	glycerophosphoinositol*	Lipid	Phospholipid Metabolism	ACME	0.0118452	-0.0182745	0.043692	0.0158078	0.428
TwinsUK	726	Metabolite	Nuts & Seeds	Faecalibacterium_SGB15346	glycerophosphoinositol*	Lipid	Phospholipid Metabolism	ADE	0.222065	0.09928	0.351682	0.0643884	0.002
TwinsUK	726	Metabolite	Nuts & Seeds	Faecalibacterium_SGB15346	glycerophosphoinositol*	Lipid	Phospholipid Metabolism	Proportion of Effect	0.0483653	-0.106661	0.203535	0.0791315	0.428
TwinsUK	726	Metabolite	Nuts & Seeds	Faecalibacterium_SGB15346	glycerophosphoinositol*	Lipid	Phospholipid Metabolism	Total Effect	0.23391	0.10731	0.366134	0.0660264	<2e-16
TwinsUK	726	Metabolite	Nuts & Seeds	Faecalibacterium_SGB15346	hexadecadienoate (16:2n6)	Lipid	Long Chain Polyunsaturated Fatty Acid (n3 and n6)	ACME	0.018148	0.00268821	0.0431195	0.0103141	0.02
TwinsUK	726	Metabolite	Nuts & Seeds	Faecalibacterium_SGB15346	hexadecadienoate (16:2n6)	Lipid	Long Chain Polyunsaturated Fatty Acid (n3 and n6)	ADE	0.210353	0.0690675	0.347026	0.0709077	0.002
TwinsUK	726	Metabolite	Nuts & Seeds	Faecalibacterium_SGB15346	hexadecadienoate (16:2n6)	Lipid	Long Chain Polyunsaturated Fatty Acid (n3 and n6)	Proportion of Effect	0.0745545	0.0111624	0.253194	0.0617428	0.022
TwinsUK	726	Metabolite	Nuts & Seeds	Faecalibacterium_SGB15346	hexadecadienoate (16:2n6)	Lipid	Long Chain Polyunsaturated Fatty Acid (n3 and n6)	Total Effect	0.228501	0.0902304	0.364377	0.0699353	0.002
TwinsUK	723	Metabolite	Nuts & Seeds	Faecalibacterium_SGB15346	linoleate (18:2n6)	Lipid	Long Chain Polyunsaturated Fatty Acid (n3 and n6)	ACME	0.0272112	0.00511064	0.0560895	0.0130048	0.014
TwinsUK	723	Metabolite	Nuts & Seeds	Faecalibacterium_SGB15346	linoleate (18:2n6)	Lipid	Long Chain Polyunsaturated Fatty Acid (n3 and n6)	ADE	0.19327	0.0611735	0.318478	0.0656389	0.002
TwinsUK	723	Metabolite	Nuts & Seeds	Faecalibacterium_SGB15346	linoleate (18:2n6)	Lipid	Long Chain Polyunsaturated Fatty Acid (n3 and n6)	Proportion of Effect	0.120923	0.0251118	0.353525	0.0837789	0.014
TwinsUK	723	Metabolite	Nuts & Seeds	Faecalibacterium_SGB15346	linoleate (18:2n6)	Lipid	Long Chain Polyunsaturated Fatty Acid (n3 and n6)	Total Effect	0.220481	0.0920716	0.344366	0.0643608	<2e-16
TwinsUK	724	Metabolite	Nuts & Seeds	Faecalibacterium_SGB15346	linolenate [alpha or gamma; (18:3n3 or 6)]	Lipid	Long Chain Polyunsaturated Fatty Acid (n3 and n6)	ACME	0.0207579	0.00309492	0.0456102	0.0108457	0.012
TwinsUK	724	Metabolite	Nuts & Seeds	Faecalibacterium_SGB15346	linolenate [alpha or gamma; (18:3n3 or 6)]	Lipid	Long Chain Polyunsaturated Fatty Acid (n3 and n6)	ADE	0.202721	0.05705	0.33075	0.0698215	<2e-16
TwinsUK	724	Metabolite	Nuts & Seeds	Faecalibacterium_SGB15346	linolenate [alpha or gamma; (18:3n3 or 6)]	Lipid	Long Chain Polyunsaturated Fatty Acid (n3 and n6)	Proportion of Effect	0.0883348	0.0128539	0.327372	0.0802343	0.012
TwinsUK	724	Metabolite	Nuts & Seeds	Faecalibacterium_SGB15346	linolenate [alpha or gamma; (18:3n3 or 6)]	Lipid	Long Chain Polyunsaturated Fatty Acid (n3 and n6)	Total Effect	0.223479	0.0781132	0.350191	0.0694076	<2e-16
TwinsUK	725	Metabolite	Nuts & Seeds	Faecalibacterium_SGB15346	methylphosphate	Nucleotide	Purine and Pyrimidine Metabolism	ACME	0.0342509	0.00657302	0.0646682	0.0148202	0.016
TwinsUK	725	Metabolite	Nuts & Seeds	Faecalibacterium_SGB15346	methylphosphate	Nucleotide	Purine and Pyrimidine Metabolism	ADE	0.197596	0.0665865	0.322575	0.0653031	0.002
TwinsUK	725	Metabolite	Nuts & Seeds	Faecalibacterium_SGB15346	methylphosphate	Nucleotide	Purine and Pyrimidine Metabolism	Proportion of Effect	0.146562	0.0285465	0.393793	0.0931752	0.018
TwinsUK	725	Metabolite	Nuts & Seeds	Faecalibacterium_SGB15346	methylphosphate	Nucleotide	Purine and Pyrimidine Metabolism	Total Effect	0.231847	0.0980333	0.356688	0.0659833	0.002
TwinsUK	725	Metabolite	Nuts & Seeds	Faecalibacterium_SGB15346	myo-inositol	Lipid	Inositol Metabolism	ACME	0.0250796	0.00467128	0.0499521	0.0115512	0.01
TwinsUK	725	Metabolite	Nuts & Seeds	Faecalibacterium_SGB15346	myo-inositol	Lipid	Inositol Metabolism	ADE	0.200362	0.0687399	0.33435	0.0677577	<2e-16
TwinsUK	725	Metabolite	Nuts & Seeds	Faecalibacterium_SGB15346	myo-inositol	Lipid	Inositol Metabolism	Proportion of Effect	0.111085	0.024674	0.315192	0.0741118	0.01
TwinsUK	725	Metabolite	Nuts & Seeds	Faecalibacterium_SGB15346	myo-inositol	Lipid	Inositol Metabolism	Total Effect	0.225442	0.0900736	0.354992	0.0675811	<2e-16
TwinsUK	724	Metabolite	Nuts & Seeds	Faecalibacterium_SGB15346	nicotianamine	Xenobiotics	Food Component/Plant	ACME	0.0187916	0.00218178	0.0425157	0.0102893	0.014
TwinsUK	724	Metabolite	Nuts & Seeds	Faecalibacterium_SGB15346	nicotianamine	Xenobiotics	Food Component/Plant	ADE	0.207527	0.077069	0.339357	0.0669101	<2e-16
TwinsUK	724	Metabolite	Nuts & Seeds	Faecalibacterium_SGB15346	nicotianamine	Xenobiotics	Food Component/Plant	Proportion of Effect	0.0808979	0.00999526	0.238252	0.0582288	0.014
TwinsUK	724	Metabolite	Nuts & Seeds	Faecalibacterium_SGB15346	nicotianamine	Xenobiotics	Food Component/Plant	Total Effect	0.226318	0.0915299	0.360425	0.0685957	<2e-16
TwinsUK	725	Metabolite	Nuts & Seeds	GGB9342_SGB14306	13-HODE + 9-HODE	Lipid	Fatty Acid, Monohydroxy	ACME	-0.0150225	-0.0312899	-0.00327385	0.00714696	0.008
TwinsUK	725	Metabolite	Nuts & Seeds	GGB9342_SGB14306	13-HODE + 9-HODE	Lipid	Fatty Acid, Monohydroxy	ADE	-0.0104791	-0.0994861	0.0820432	0.0463085	0.822
TwinsUK	725	Metabolite	Nuts & Seeds	GGB9342_SGB14306	13-HODE + 9-HODE	Lipid	Fatty Acid, Monohydroxy	Proportion of Effect	0.20206	-2.98296	3.37333	1.6215	0.602
TwinsUK	725	Metabolite	Nuts & Seeds	GGB9342_SGB14306	13-HODE + 9-HODE	Lipid	Fatty Acid, Monohydroxy	Total Effect	-0.0255016	-0.114544	0.0687173	0.0467502	0.598
TwinsUK	725	Metabolite	Nuts & Seeds	GGB9342_SGB14306	2'-deoxycytidine	Nucleotide	Pyrimidine Metabolism, Cytidine containing	ACME	-0.0168456	-0.0344396	-0.00307228	0.00800188	0.012
TwinsUK	725	Metabolite	Nuts & Seeds	GGB9342_SGB14306	2'-deoxycytidine	Nucleotide	Pyrimidine Metabolism, Cytidine containing	ADE	-0.00640258	-0.0945702	0.088485	0.0466978	0.88
TwinsUK	725	Metabolite	Nuts & Seeds	GGB9342_SGB14306	2'-deoxycytidine	Nucleotide	Pyrimidine Metabolism, Cytidine containing	Proportion of Effect	0.21404	-4.57324	4.77939	2.38588	0.646
TwinsUK	725	Metabolite	Nuts & Seeds	GGB9342_SGB14306	2'-deoxycytidine	Nucleotide	Pyrimidine Metabolism, Cytidine containing	Total Effect	-0.0232482	-0.110694	0.0743431	0.0472034	0.646
TwinsUK	724	Metabolite	Nuts & Seeds	GGB9342_SGB14306	2-hydroxydecanoate	Lipid	Fatty Acid, Monohydroxy	ACME	-0.0347533	-0.0606067	-0.0119722	0.0124068	0.002
TwinsUK	724	Metabolite	Nuts & Seeds	GGB9342_SGB14306	2-hydroxydecanoate	Lipid	Fatty Acid, Monohydroxy	ADE	0.0187388	-0.0772805	0.120052	0.05034	0.702
TwinsUK	724	Metabolite	Nuts & Seeds	GGB9342_SGB14306	2-hydroxydecanoate	Lipid	Fatty Acid, Monohydroxy	Proportion of Effect	0.507666	-6.75562	10.5062	4.40352	0.708
TwinsUK	724	Metabolite	Nuts & Seeds	GGB9342_SGB14306	2-hydroxydecanoate	Lipid	Fatty Acid, Monohydroxy	Total Effect	-0.0160145	-0.11304	0.0863757	0.0508714	0.706
TwinsUK	726	Metabolite	Nuts & Seeds	GGB9342_SGB14306	3-hydroxy-3-methylglutarate	Lipid	Mevalonate Metabolism	ACME	-0.0144143	-0.0314823	-0.000866865	0.00781005	0.038
TwinsUK	726	Metabolite	Nuts & Seeds	GGB9342_SGB14306	3-hydroxy-3-methylglutarate	Lipid	Mevalonate Metabolism	ADE	-0.00600823	-0.100905	0.08249	0.0467845	0.89
TwinsUK	726	Metabolite	Nuts & Seeds	GGB9342_SGB14306	3-hydroxy-3-methylglutarate	Lipid	Mevalonate Metabolism	Proportion of Effect	0.190648	-5.14407	3.51585	2.20916	0.678
TwinsUK	726	Metabolite	Nuts & Seeds	GGB9342_SGB14306	3-hydroxy-3-methylglutarate	Lipid	Mevalonate Metabolism	Total Effect	-0.0204225	-0.11516	0.0712594	0.0475559	0.68
TwinsUK	723	Metabolite	Nuts & Seeds	GGB9342_SGB14306	3-methylglutarate/2-methylglutarate	Lipid	Fatty Acid, Dicarboxylate	ACME	-0.0171842	-0.0342573	-0.00234191	0.00814168	0.018
TwinsUK	723	Metabolite	Nuts & Seeds	GGB9342_SGB14306	3-methylglutarate/2-methylglutarate	Lipid	Fatty Acid, Dicarboxylate	ADE	-0.00485348	-0.0925171	0.0833	0.0448513	0.946
TwinsUK	723	Metabolite	Nuts & Seeds	GGB9342_SGB14306	3-methylglutarate/2-methylglutarate	Lipid	Fatty Acid, Dicarboxylate	Proportion of Effect	0.213612	-6.55716	5.45979	3.06555	0.68
TwinsUK	723	Metabolite	Nuts & Seeds	GGB9342_SGB14306	3-methylglutarate/2-methylglutarate	Lipid	Fatty Acid, Dicarboxylate	Total Effect	-0.0220377	-0.111517	0.0660664	0.0453019	0.682
TwinsUK	726	Metabolite	Nuts & Seeds	GGB9342_SGB14306	N6-acetyllysine	Amino Acid	Lysine Metabolism	ACME	0.00958772	-0.00423042	0.0254642	0.00757516	0.192
TwinsUK	726	Metabolite	Nuts & Seeds	GGB9342_SGB14306	N6-acetyllysine	Amino Acid	Lysine Metabolism	ADE	-0.028628	-0.121944	0.0579556	0.0458927	0.55
TwinsUK	726	Metabolite	Nuts & Seeds	GGB9342_SGB14306	N6-acetyllysine	Amino Acid	Lysine Metabolism	Proportion of Effect	-0.0872138	-2.83892	2.43852	1.34629	0.764
TwinsUK	726	Metabolite	Nuts & Seeds	GGB9342_SGB14306	N6-acetyllysine	Amino Acid	Lysine Metabolism	Total Effect	-0.0190402	-0.112556	0.0672691	0.0458737	0.668
TwinsUK	726	Metabolite	Nuts & Seeds	GGB9342_SGB14306	biliverdin	Cofactors and Vitamins	Hemoglobin and Porphyrin Metabolism	ACME	0.0239697	0.00517674	0.0463569	0.0105052	0.016
TwinsUK	726	Metabolite	Nuts & Seeds	GGB9342_SGB14306	biliverdin	Cofactors and Vitamins	Hemoglobin and Porphyrin Metabolism	ADE	-0.0428906	-0.130333	0.0494506	0.0458632	0.368
TwinsUK	726	Metabolite	Nuts & Seeds	GGB9342_SGB14306	biliverdin	Cofactors and Vitamins	Hemoglobin and Porphyrin Metabolism	Proportion of Effect	-0.277622	-6.5071	6.96833	3.43761	0.7
TwinsUK	726	Metabolite	Nuts & Seeds	GGB9342_SGB14306	biliverdin	Cofactors and Vitamins	Hemoglobin and Porphyrin Metabolism	Total Effect	-0.018921	-0.107724	0.0717568	0.0457858	0.692
TwinsUK	725	Metabolite	Nuts & Seeds	GGB9342_SGB14306	biotin	Cofactors and Vitamins	Biotin Metabolism	ACME	-0.0278838	-0.0514761	-0.00752966	0.0112108	0.002
TwinsUK	725	Metabolite	Nuts & Seeds	GGB9342_SGB14306	biotin	Cofactors and Vitamins	Biotin Metabolism	ADE	0.00771171	-0.0795613	0.0927485	0.0439566	0.886
TwinsUK	725	Metabolite	Nuts & Seeds	GGB9342_SGB14306	biotin	Cofactors and Vitamins	Biotin Metabolism	Proportion of Effect	0.419554	-7.76998	7.54287	3.90634	0.66
TwinsUK	725	Metabolite	Nuts & Seeds	GGB9342_SGB14306	biotin	Cofactors and Vitamins	Biotin Metabolism	Total Effect	-0.0201721	-0.109021	0.0720515	0.0461918	0.662
TwinsUK	725	Metabolite	Nuts & Seeds	GGB9342_SGB14306	butyrate/isobutyrate (4:0)	Lipid	Short Chain Fatty Acid	ACME	0.0294259	0.0115366	0.0509821	0.0100626	<2e-16
TwinsUK	725	Metabolite	Nuts & Seeds	GGB9342_SGB14306	butyrate/isobutyrate (4:0)	Lipid	Short Chain Fatty Acid	ADE	-0.0502773	-0.14468	0.0405126	0.0472431	0.27
TwinsUK	725	Metabolite	Nuts & Seeds	GGB9342_SGB14306	butyrate/isobutyrate (4:0)	Lipid	Short Chain Fatty Acid	Proportion of Effect	-0.359797	-10.0642	7.17703	4.39828	0.674
TwinsUK	725	Metabolite	Nuts & Seeds	GGB9342_SGB14306	butyrate/isobutyrate (4:0)	Lipid	Short Chain Fatty Acid	Total Effect	-0.0208514	-0.117539	0.0711627	0.0481382	0.674
TwinsUK	725	Metabolite	Nuts & Seeds	GGB9342_SGB14306	citrulline	Amino Acid	Urea cycle; Arginine and Proline Metabolism	ACME	0.0278269	0.00708606	0.0513937	0.011303	<2e-16
TwinsUK	725	Metabolite	Nuts & Seeds	GGB9342_SGB14306	citrulline	Amino Acid	Urea cycle; Arginine and Proline Metabolism	ADE	-0.0524837	-0.143089	0.043589	0.0476219	0.28
TwinsUK	725	Metabolite	Nuts & Seeds	GGB9342_SGB14306	citrulline	Amino Acid	Urea cycle; Arginine and Proline Metabolism	Proportion of Effect	-0.35055	-6.61306	8.64699	3.89287	0.62
TwinsUK	725	Metabolite	Nuts & Seeds	GGB9342_SGB14306	citrulline	Amino Acid	Urea cycle; Arginine and Proline Metabolism	Total Effect	-0.0246568	-0.115516	0.0721177	0.0478656	0.62
TwinsUK	726	Metabolite	Nuts & Seeds	GGB9342_SGB14306	cytidine	Nucleotide	Pyrimidine Metabolism, Cytidine containing	ACME	-0.0281217	-0.0552421	-0.00164979	0.0136715	0.04
TwinsUK	726	Metabolite	Nuts & Seeds	GGB9342_SGB14306	cytidine	Nucleotide	Pyrimidine Metabolism, Cytidine containing	ADE	0.00306389	-0.0845636	0.0909741	0.04478	0.964
TwinsUK	726	Metabolite	Nuts & Seeds	GGB9342_SGB14306	cytidine	Nucleotide	Pyrimidine Metabolism, Cytidine containing	Proportion of Effect	0.462248	-6.8302	6.83144	3.48511	0.588
TwinsUK	726	Metabolite	Nuts & Seeds	GGB9342_SGB14306	cytidine	Nucleotide	Pyrimidine Metabolism, Cytidine containing	Total Effect	-0.0250578	-0.113259	0.0633933	0.0450642	0.572
TwinsUK	726	Metabolite	Nuts & Seeds	GGB9342_SGB14306	glycerol	Lipid	Glycerolipid Metabolism	ACME	-0.0231718	-0.0439323	-0.00676135	0.00948238	0.004
TwinsUK	726	Metabolite	Nuts & Seeds	GGB9342_SGB14306	glycerol	Lipid	Glycerolipid Metabolism	ADE	-0.000307272	-0.0911601	0.0838792	0.0446529	0.996
TwinsUK	726	Metabolite	Nuts & Seeds	GGB9342_SGB14306	glycerol	Lipid	Glycerolipid Metabolism	Proportion of Effect	0.352134	-8.38757	8.14634	4.21783	0.6
TwinsUK	726	Metabolite	Nuts & Seeds	GGB9342_SGB14306	glycerol	Lipid	Glycerolipid Metabolism	Total Effect	-0.0234791	-0.115087	0.0628278	0.0453864	0.6
TwinsUK	726	Metabolite	Nuts & Seeds	GGB9342_SGB14306	glycerophosphoglycerol	Lipid	Glycerolipid Metabolism	ACME	0.00791759	-0.00167543	0.0214238	0.00589266	0.116
TwinsUK	726	Metabolite	Nuts & Seeds	GGB9342_SGB14306	glycerophosphoglycerol	Lipid	Glycerolipid Metabolism	ADE	-0.0313014	-0.122262	0.0581511	0.0460237	0.512
TwinsUK	726	Metabolite	Nuts & Seeds	GGB9342_SGB14306	glycerophosphoglycerol	Lipid	Glycerolipid Metabolism	Proportion of Effect	-0.0724949	-2.13095	2.71803	1.23698	0.686
TwinsUK	726	Metabolite	Nuts & Seeds	GGB9342_SGB14306	glycerophosphoglycerol	Lipid	Glycerolipid Metabolism	Total Effect	-0.0233838	-0.113906	0.067751	0.0463411	0.638
TwinsUK	726	Metabolite	Nuts & Seeds	GGB9342_SGB14306	glycerophosphoinositol*	Lipid	Phospholipid Metabolism	ACME	-0.00686524	-0.0240877	0.0086211	0.00834409	0.436
TwinsUK	726	Metabolite	Nuts & Seeds	GGB9342_SGB14306	glycerophosphoinositol*	Lipid	Phospholipid Metabolism	ADE	-0.0146965	-0.103321	0.0757418	0.0456792	0.756
TwinsUK	726	Metabolite	Nuts & Seeds	GGB9342_SGB14306	glycerophosphoinositol*	Lipid	Phospholipid Metabolism	Proportion of Effect	0.080506	-2.29495	3.51231	1.48144	0.748
TwinsUK	726	Metabolite	Nuts & Seeds	GGB9342_SGB14306	glycerophosphoinositol*	Lipid	Phospholipid Metabolism	Total Effect	-0.0215618	-0.110754	0.0637863	0.0445256	0.672
TwinsUK	725	Metabolite	Nuts & Seeds	GGB9342_SGB14306	glycodeoxycholate	Lipid	Secondary Bile Acid Metabolism	ACME	0.0106805	0.000391376	0.0248699	0.00624453	0.042
TwinsUK	725	Metabolite	Nuts & Seeds	GGB9342_SGB14306	glycodeoxycholate	Lipid	Secondary Bile Acid Metabolism	ADE	-0.0315525	-0.12734	0.0617781	0.0482443	0.502
TwinsUK	725	Metabolite	Nuts & Seeds	GGB9342_SGB14306	glycodeoxycholate	Lipid	Secondary Bile Acid Metabolism	Proportion of Effect	-0.11761	-3.83847	4.24551	2.06224	0.676
TwinsUK	725	Metabolite	Nuts & Seeds	GGB9342_SGB14306	glycodeoxycholate	Lipid	Secondary Bile Acid Metabolism	Total Effect	-0.020872	-0.119499	0.0719499	0.048839	0.662
TwinsUK	726	Metabolite	Nuts & Seeds	GGB9342_SGB14306	hexadecadienoate (16:2n6)	Lipid	Long Chain Polyunsaturated Fatty Acid (n3 and n6)	ACME	-0.0200282	-0.0390244	-0.00570348	0.00850024	0.004
TwinsUK	726	Metabolite	Nuts & Seeds	GGB9342_SGB14306	hexadecadienoate (16:2n6)	Lipid	Long Chain Polyunsaturated Fatty Acid (n3 and n6)	ADE	-0.0022391	-0.0951164	0.0880537	0.0467271	0.978
TwinsUK	726	Metabolite	Nuts & Seeds	GGB9342_SGB14306	hexadecadienoate (16:2n6)	Lipid	Long Chain Polyunsaturated Fatty Acid (n3 and n6)	Proportion of Effect	0.296111	-6.82653	4.24734	2.82497	0.638
TwinsUK	726	Metabolite	Nuts & Seeds	GGB9342_SGB14306	hexadecadienoate (16:2n6)	Lipid	Long Chain Polyunsaturated Fatty Acid (n3 and n6)	Total Effect	-0.0222673	-0.112696	0.0702798	0.0466775	0.642
TwinsUK	726	Metabolite	Nuts & Seeds	GGB9342_SGB14306	isocaproate (i6:0)	Lipid	Fatty Acid, Branched	ACME	0.010923	-0.00210994	0.0282047	0.00773334	0.092
TwinsUK	726	Metabolite	Nuts & Seeds	GGB9342_SGB14306	isocaproate (i6:0)	Lipid	Fatty Acid, Branched	ADE	-0.0303899	-0.121642	0.0639647	0.0473486	0.522
TwinsUK	726	Metabolite	Nuts & Seeds	GGB9342_SGB14306	isocaproate (i6:0)	Lipid	Fatty Acid, Branched	Proportion of Effect	-0.0953249	-3.37242	4.19642	1.93083	0.74
TwinsUK	726	Metabolite	Nuts & Seeds	GGB9342_SGB14306	isocaproate (i6:0)	Lipid	Fatty Acid, Branched	Total Effect	-0.0194668	-0.113028	0.070431	0.0468009	0.704
TwinsUK	726	Metabolite	Nuts & Seeds	GGB9342_SGB14306	isoursodeoxycholate	Lipid	Secondary Bile Acid Metabolism	ACME	0.0210658	0.00276817	0.043001	0.0102635	0.024
TwinsUK	726	Metabolite	Nuts & Seeds	GGB9342_SGB14306	isoursodeoxycholate	Lipid	Secondary Bile Acid Metabolism	ADE	-0.0440562	-0.12695	0.0475672	0.0445196	0.356
TwinsUK	726	Metabolite	Nuts & Seeds	GGB9342_SGB14306	isoursodeoxycholate	Lipid	Secondary Bile Acid Metabolism	Proportion of Effect	-0.2665	-5.47795	7.37944	3.27995	0.632
TwinsUK	726	Metabolite	Nuts & Seeds	GGB9342_SGB14306	isoursodeoxycholate	Lipid	Secondary Bile Acid Metabolism	Total Effect	-0.0229903	-0.109821	0.0702601	0.045939	0.612
TwinsUK	725	Metabolite	Nuts & Seeds	GGB9342_SGB14306	myo-inositol	Lipid	Inositol Metabolism	ACME	-0.010227	-0.0237545	-0.000746697	0.00586934	0.032
TwinsUK	725	Metabolite	Nuts & Seeds	GGB9342_SGB14306	myo-inositol	Lipid	Inositol Metabolism	ADE	-0.0107915	-0.102958	0.0797689	0.0466141	0.832
TwinsUK	725	Metabolite	Nuts & Seeds	GGB9342_SGB14306	myo-inositol	Lipid	Inositol Metabolism	Proportion of Effect	0.115436	-3.53835	2.62586	1.5725	0.692
TwinsUK	725	Metabolite	Nuts & Seeds	GGB9342_SGB14306	myo-inositol	Lipid	Inositol Metabolism	Total Effect	-0.0210185	-0.111589	0.0672684	0.0456268	0.692
TwinsUK	722	Metabolite	Nuts & Seeds	GGB9342_SGB14306	sphingosine	Lipid	Sphingosines	ACME	0.0219088	0.00446157	0.0439881	0.0100833	0.01
TwinsUK	722	Metabolite	Nuts & Seeds	GGB9342_SGB14306	sphingosine	Lipid	Sphingosines	ADE	-0.0412143	-0.140108	0.0522456	0.0490698	0.398
TwinsUK	722	Metabolite	Nuts & Seeds	GGB9342_SGB14306	sphingosine	Lipid	Sphingosines	Proportion of Effect	-0.234649	-7.88091	6.58056	3.68915	0.724
TwinsUK	722	Metabolite	Nuts & Seeds	GGB9342_SGB14306	sphingosine	Lipid	Sphingosines	Total Effect	-0.0193055	-0.118603	0.0767752	0.0498415	0.718
TwinsUK	725	Metabolite	Nuts & Seeds	GGB9342_SGB14306	valerate (5:0)	Lipid	Short Chain Fatty Acid	ACME	0.0240736	0.00869529	0.0427026	0.00867532	<2e-16
TwinsUK	725	Metabolite	Nuts & Seeds	GGB9342_SGB14306	valerate (5:0)	Lipid	Short Chain Fatty Acid	ADE	-0.0481673	-0.140737	0.0497346	0.0485898	0.312
TwinsUK	725	Metabolite	Nuts & Seeds	GGB9342_SGB14306	valerate (5:0)	Lipid	Short Chain Fatty Acid	Proportion of Effect	-0.325898	-10.1112	10.2715	5.19966	0.6
TwinsUK	725	Metabolite	Nuts & Seeds	GGB9342_SGB14306	valerate (5:0)	Lipid	Short Chain Fatty Acid	Total Effect	-0.0240937	-0.114456	0.074017	0.04808	0.6
TwinsUK	725	Metabolite	Nuts & Seeds	GGB9615_SGB15051	2'-deoxycytidine	Nucleotide	Pyrimidine Metabolism, Cytidine containing	ACME	0.00668017	-3.18407e-06	0.0173477	0.00442625	0.052
TwinsUK	725	Metabolite	Nuts & Seeds	GGB9615_SGB15051	2'-deoxycytidine	Nucleotide	Pyrimidine Metabolism, Cytidine containing	ADE	0.0311495	-0.042044	0.100765	0.0364308	0.408
TwinsUK	725	Metabolite	Nuts & Seeds	GGB9615_SGB15051	2'-deoxycytidine	Nucleotide	Pyrimidine Metabolism, Cytidine containing	Proportion of Effect	0.108038	-1.53916	2.13411	0.937058	0.35
TwinsUK	725	Metabolite	Nuts & Seeds	GGB9615_SGB15051	2'-deoxycytidine	Nucleotide	Pyrimidine Metabolism, Cytidine containing	Total Effect	0.0378297	-0.0365412	0.110337	0.037469	0.31
TwinsUK	726	Metabolite	Nuts & Seeds	GGB9615_SGB15051	cytidine	Nucleotide	Pyrimidine Metabolism, Cytidine containing	ACME	0.00348284	-0.00181105	0.0113109	0.00334743	0.246
TwinsUK	726	Metabolite	Nuts & Seeds	GGB9615_SGB15051	cytidine	Nucleotide	Pyrimidine Metabolism, Cytidine containing	ADE	0.0330257	-0.0387908	0.104089	0.0364491	0.372
TwinsUK	726	Metabolite	Nuts & Seeds	GGB9615_SGB15051	cytidine	Nucleotide	Pyrimidine Metabolism, Cytidine containing	Proportion of Effect	0.053318	-0.984154	0.978975	0.500798	0.5
TwinsUK	726	Metabolite	Nuts & Seeds	GGB9615_SGB15051	cytidine	Nucleotide	Pyrimidine Metabolism, Cytidine containing	Total Effect	0.0365086	-0.0334278	0.107525	0.0359574	0.326
TwinsUK	725	Metabolite	Nuts & Seeds	GGB9615_SGB15053	10-hydroxystearate	Lipid	Fatty Acid, Monohydroxy	ACME	0.0183618	-0.00217244	0.0400721	0.0107767	0.098
TwinsUK	725	Metabolite	Nuts & Seeds	GGB9615_SGB15053	10-hydroxystearate	Lipid	Fatty Acid, Monohydroxy	ADE	0.100082	-0.00457325	0.205412	0.0535678	0.06
TwinsUK	725	Metabolite	Nuts & Seeds	GGB9615_SGB15053	10-hydroxystearate	Lipid	Fatty Acid, Monohydroxy	Proportion of Effect	0.151857	-0.0343316	0.787617	0.209681	0.122
TwinsUK	725	Metabolite	Nuts & Seeds	GGB9615_SGB15053	10-hydroxystearate	Lipid	Fatty Acid, Monohydroxy	Total Effect	0.118443	0.0152741	0.219275	0.052041	0.024
TwinsUK	726	Metabolite	Nuts & Seeds	GGB9615_SGB15053	25-hydroxycholesterol sulfate	Lipid	Sterol	ACME	0.00238002	-0.0113766	0.0193604	0.00784107	0.776
TwinsUK	726	Metabolite	Nuts & Seeds	GGB9615_SGB15053	25-hydroxycholesterol sulfate	Lipid	Sterol	ADE	0.117773	0.0192735	0.22154	0.0515986	0.024
TwinsUK	726	Metabolite	Nuts & Seeds	GGB9615_SGB15053	25-hydroxycholesterol sulfate	Lipid	Sterol	Proportion of Effect	0.0159263	-0.14528	0.214208	0.0917061	0.776
TwinsUK	726	Metabolite	Nuts & Seeds	GGB9615_SGB15053	25-hydroxycholesterol sulfate	Lipid	Sterol	Total Effect	0.120153	0.0215437	0.225339	0.0519885	0.02
TwinsUK	724	Metabolite	Nuts & Seeds	GGB9615_SGB15053	3-hydroxyoleate*	Lipid	Fatty Acid, Monohydroxy	ACME	0.0309595	0.009208	0.0551875	0.0117295	0.008
TwinsUK	724	Metabolite	Nuts & Seeds	GGB9615_SGB15053	3-hydroxyoleate*	Lipid	Fatty Acid, Monohydroxy	ADE	0.0813048	-0.0217639	0.178505	0.0510889	0.13
TwinsUK	724	Metabolite	Nuts & Seeds	GGB9615_SGB15053	3-hydroxyoleate*	Lipid	Fatty Acid, Monohydroxy	Proportion of Effect	0.270018	0.0517535	1.47052	0.36193	0.04
TwinsUK	724	Metabolite	Nuts & Seeds	GGB9615_SGB15053	3-hydroxyoleate*	Lipid	Fatty Acid, Monohydroxy	Total Effect	0.112264	0.00597139	0.212087	0.0525806	0.036
TwinsUK	725	Metabolite	Nuts & Seeds	GGB9615_SGB15053	LAHSA (18:2/OH-18:0)*	Lipid	Fatty Acid Hydroxyl Fatty Acid	ACME	0.0137433	-0.00431511	0.0359791	0.0102791	0.16
TwinsUK	725	Metabolite	Nuts & Seeds	GGB9615_SGB15053	LAHSA (18:2/OH-18:0)*	Lipid	Fatty Acid Hydroxyl Fatty Acid	ADE	0.104814	0.00461721	0.214823	0.0536238	0.042
TwinsUK	725	Metabolite	Nuts & Seeds	GGB9615_SGB15053	LAHSA (18:2/OH-18:0)*	Lipid	Fatty Acid Hydroxyl Fatty Acid	Proportion of Effect	0.11149	-0.0613242	0.621486	0.174186	0.18
TwinsUK	725	Metabolite	Nuts & Seeds	GGB9615_SGB15053	LAHSA (18:2/OH-18:0)*	Lipid	Fatty Acid Hydroxyl Fatty Acid	Total Effect	0.118557	0.0178498	0.225398	0.052946	0.02
TwinsUK	726	Metabolite	Nuts & Seeds	GGB9615_SGB15053	N-acetylmethionine	Amino Acid	Methionine, Cysteine, SAM and Taurine Metabolism	ACME	0.0174237	0.00308311	0.0355831	0.0082908	0.008
TwinsUK	726	Metabolite	Nuts & Seeds	GGB9615_SGB15053	N-acetylmethionine	Amino Acid	Methionine, Cysteine, SAM and Taurine Metabolism	ADE	0.108346	0.00902092	0.209711	0.0511964	0.038
TwinsUK	726	Metabolite	Nuts & Seeds	GGB9615_SGB15053	N-acetylmethionine	Amino Acid	Methionine, Cysteine, SAM and Taurine Metabolism	Proportion of Effect	0.131307	0.0166997	0.583423	0.144572	0.022
TwinsUK	726	Metabolite	Nuts & Seeds	GGB9615_SGB15053	N-acetylmethionine	Amino Acid	Methionine, Cysteine, SAM and Taurine Metabolism	Total Effect	0.125769	0.0225162	0.226227	0.051967	0.014
TwinsUK	726	Metabolite	Nuts & Seeds	GGB9615_SGB15053	N-propionylmethionine	Amino Acid	Methionine, Cysteine, SAM and Taurine Metabolism	ACME	0.0156454	0.00164515	0.034331	0.00833822	0.032
TwinsUK	726	Metabolite	Nuts & Seeds	GGB9615_SGB15053	N-propionylmethionine	Amino Acid	Methionine, Cysteine, SAM and Taurine Metabolism	ADE	0.107543	0.00635695	0.204822	0.0506287	0.03
TwinsUK	726	Metabolite	Nuts & Seeds	GGB9615_SGB15053	N-propionylmethionine	Amino Acid	Methionine, Cysteine, SAM and Taurine Metabolism	Proportion of Effect	0.120794	-0.00103629	0.532171	0.136022	0.052
TwinsUK	726	Metabolite	Nuts & Seeds	GGB9615_SGB15053	N-propionylmethionine	Amino Acid	Methionine, Cysteine, SAM and Taurine Metabolism	Total Effect	0.123188	0.0224638	0.221255	0.050712	0.02
TwinsUK	726	Metabolite	Nuts & Seeds	GGB9615_SGB15053	N6-acetyllysine	Amino Acid	Lysine Metabolism	ACME	0.0101627	-0.00359149	0.0272562	0.00786931	0.176
TwinsUK	726	Metabolite	Nuts & Seeds	GGB9615_SGB15053	N6-acetyllysine	Amino Acid	Lysine Metabolism	ADE	0.109603	0.00521227	0.207938	0.0517157	0.04
TwinsUK	726	Metabolite	Nuts & Seeds	GGB9615_SGB15053	N6-acetyllysine	Amino Acid	Lysine Metabolism	Proportion of Effect	0.0802963	-0.0716321	0.424484	0.12656	0.194
TwinsUK	726	Metabolite	Nuts & Seeds	GGB9615_SGB15053	N6-acetyllysine	Amino Acid	Lysine Metabolism	Total Effect	0.119765	0.0154758	0.219935	0.0521579	0.03
TwinsUK	725	Metabolite	Nuts & Seeds	GGB9615_SGB15053	bilirubin (Z,Z)	Cofactors and Vitamins	Hemoglobin and Porphyrin Metabolism	ACME	0.0311592	0.0124977	0.0544671	0.0107065	<2e-16
TwinsUK	725	Metabolite	Nuts & Seeds	GGB9615_SGB15053	bilirubin (Z,Z)	Cofactors and Vitamins	Hemoglobin and Porphyrin Metabolism	ADE	0.0864998	-0.0166454	0.18725	0.0520141	0.124
TwinsUK	725	Metabolite	Nuts & Seeds	GGB9615_SGB15053	bilirubin (Z,Z)	Cofactors and Vitamins	Hemoglobin and Porphyrin Metabolism	Proportion of Effect	0.259433	0.0776608	1.43986	0.347499	0.024
TwinsUK	725	Metabolite	Nuts & Seeds	GGB9615_SGB15053	bilirubin (Z,Z)	Cofactors and Vitamins	Hemoglobin and Porphyrin Metabolism	Total Effect	0.117659	0.0144097	0.218431	0.0520462	0.024
TwinsUK	726	Metabolite	Nuts & Seeds	GGB9615_SGB15053	biliverdin	Cofactors and Vitamins	Hemoglobin and Porphyrin Metabolism	ACME	0.020641	0.00479693	0.0429312	0.00972813	0.016
TwinsUK	726	Metabolite	Nuts & Seeds	GGB9615_SGB15053	biliverdin	Cofactors and Vitamins	Hemoglobin and Porphyrin Metabolism	ADE	0.0994859	-0.00148879	0.196139	0.0504153	0.058
TwinsUK	726	Metabolite	Nuts & Seeds	GGB9615_SGB15053	biliverdin	Cofactors and Vitamins	Hemoglobin and Porphyrin Metabolism	Proportion of Effect	0.167523	0.0261132	0.931122	0.230869	0.034
TwinsUK	726	Metabolite	Nuts & Seeds	GGB9615_SGB15053	biliverdin	Cofactors and Vitamins	Hemoglobin and Porphyrin Metabolism	Total Effect	0.120127	0.0200853	0.221709	0.0514347	0.018
TwinsUK	725	Metabolite	Nuts & Seeds	GGB9615_SGB15053	cholesterol sulfate	Lipid	Sterol	ACME	0.0133602	-0.0036759	0.0323891	0.00920025	0.118
TwinsUK	725	Metabolite	Nuts & Seeds	GGB9615_SGB15053	cholesterol sulfate	Lipid	Sterol	ADE	0.107898	0.00787799	0.204489	0.0501558	0.036
TwinsUK	725	Metabolite	Nuts & Seeds	GGB9615_SGB15053	cholesterol sulfate	Lipid	Sterol	Proportion of Effect	0.107159	-0.0571575	0.593506	0.165985	0.126
TwinsUK	725	Metabolite	Nuts & Seeds	GGB9615_SGB15053	cholesterol sulfate	Lipid	Sterol	Total Effect	0.121258	0.020147	0.219921	0.0509627	0.016
TwinsUK	725	Metabolite	Nuts & Seeds	GGB9615_SGB15053	glycerol 3-phosphate	Lipid	Glycerolipid Metabolism	ACME	0.0070404	-0.00190716	0.0205531	0.00572965	0.122
TwinsUK	725	Metabolite	Nuts & Seeds	GGB9615_SGB15053	glycerol 3-phosphate	Lipid	Glycerolipid Metabolism	ADE	0.106983	0.00505916	0.212425	0.0528995	0.048
TwinsUK	725	Metabolite	Nuts & Seeds	GGB9615_SGB15053	glycerol 3-phosphate	Lipid	Glycerolipid Metabolism	Proportion of Effect	0.0532291	-0.0510261	0.359242	0.10466	0.15
TwinsUK	725	Metabolite	Nuts & Seeds	GGB9615_SGB15053	glycerol 3-phosphate	Lipid	Glycerolipid Metabolism	Total Effect	0.114023	0.0129336	0.217915	0.0522912	0.028
TwinsUK	725	Metabolite	Nuts & Seeds	GGB9615_SGB15053	glycodeoxycholate	Lipid	Secondary Bile Acid Metabolism	ACME	0.0138239	0.00139105	0.0309125	0.00753097	0.034
TwinsUK	725	Metabolite	Nuts & Seeds	GGB9615_SGB15053	glycodeoxycholate	Lipid	Secondary Bile Acid Metabolism	ADE	0.104688	0.000699318	0.205459	0.0522347	0.05
TwinsUK	725	Metabolite	Nuts & Seeds	GGB9615_SGB15053	glycodeoxycholate	Lipid	Secondary Bile Acid Metabolism	Proportion of Effect	0.105821	-0.0118692	0.60531	0.157444	0.064
TwinsUK	725	Metabolite	Nuts & Seeds	GGB9615_SGB15053	glycodeoxycholate	Lipid	Secondary Bile Acid Metabolism	Total Effect	0.118512	0.0137616	0.221303	0.0529443	0.03
TwinsUK	725	Metabolite	Nuts & Seeds	GGB9615_SGB15053	isohyodeoxycholate	Lipid	Secondary Bile Acid Metabolism	ACME	0.0174937	0.00416241	0.0355066	0.00799598	0.008
TwinsUK	725	Metabolite	Nuts & Seeds	GGB9615_SGB15053	isohyodeoxycholate	Lipid	Secondary Bile Acid Metabolism	ADE	0.0990567	-0.0047365	0.203412	0.0530991	0.068
TwinsUK	725	Metabolite	Nuts & Seeds	GGB9615_SGB15053	isohyodeoxycholate	Lipid	Secondary Bile Acid Metabolism	Proportion of Effect	0.14216	0.0177794	0.80488	0.200791	0.04
TwinsUK	725	Metabolite	Nuts & Seeds	GGB9615_SGB15053	isohyodeoxycholate	Lipid	Secondary Bile Acid Metabolism	Total Effect	0.11655	0.0102036	0.222418	0.0541364	0.032
TwinsUK	726	Metabolite	Nuts & Seeds	GGB9615_SGB15053	isoursodeoxycholate	Lipid	Secondary Bile Acid Metabolism	ACME	0.0208734	0.00283059	0.0436733	0.0104191	0.022
TwinsUK	726	Metabolite	Nuts & Seeds	GGB9615_SGB15053	isoursodeoxycholate	Lipid	Secondary Bile Acid Metabolism	ADE	0.0987683	0.000546442	0.199204	0.050678	0.048
TwinsUK	726	Metabolite	Nuts & Seeds	GGB9615_SGB15053	isoursodeoxycholate	Lipid	Secondary Bile Acid Metabolism	Proportion of Effect	0.16765	0.000487451	0.794287	0.2025	0.048
TwinsUK	726	Metabolite	Nuts & Seeds	GGB9615_SGB15053	isoursodeoxycholate	Lipid	Secondary Bile Acid Metabolism	Total Effect	0.119642	0.021132	0.222598	0.0513944	0.026
TwinsUK	723	Metabolite	Nuts & Seeds	GGB9615_SGB15053	linoleate (18:2n6)	Lipid	Long Chain Polyunsaturated Fatty Acid (n3 and n6)	ACME	0.0345272	0.0143114	0.0596109	0.011556	<2e-16
TwinsUK	723	Metabolite	Nuts & Seeds	GGB9615_SGB15053	linoleate (18:2n6)	Lipid	Long Chain Polyunsaturated Fatty Acid (n3 and n6)	ADE	0.0848549	-0.0118068	0.192918	0.0522258	0.094
TwinsUK	723	Metabolite	Nuts & Seeds	GGB9615_SGB15053	linoleate (18:2n6)	Lipid	Long Chain Polyunsaturated Fatty Acid (n3 and n6)	Proportion of Effect	0.280246	0.0914974	1.08587	0.253667	0.028
TwinsUK	723	Metabolite	Nuts & Seeds	GGB9615_SGB15053	linoleate (18:2n6)	Lipid	Long Chain Polyunsaturated Fatty Acid (n3 and n6)	Total Effect	0.119382	0.0188503	0.225626	0.0527489	0.028
TwinsUK	725	Metabolite	Nuts & Seeds	GGB9615_SGB15053	methylphosphate	Nucleotide	Purine and Pyrimidine Metabolism	ACME	0.00730581	-0.00224374	0.0215025	0.00605772	0.144
TwinsUK	725	Metabolite	Nuts & Seeds	GGB9615_SGB15053	methylphosphate	Nucleotide	Purine and Pyrimidine Metabolism	ADE	0.110048	0.00918763	0.212922	0.051973	0.034
TwinsUK	725	Metabolite	Nuts & Seeds	GGB9615_SGB15053	methylphosphate	Nucleotide	Purine and Pyrimidine Metabolism	Proportion of Effect	0.0548409	-0.0346985	0.344724	0.0967915	0.164
TwinsUK	725	Metabolite	Nuts & Seeds	GGB9615_SGB15053	methylphosphate	Nucleotide	Purine and Pyrimidine Metabolism	Total Effect	0.117353	0.0178068	0.22418	0.0526462	0.024
TwinsUK	724	Metabolite	Nuts & Seeds	GGB9615_SGB15053	nicotianamine	Xenobiotics	Food Component/Plant	ACME	0.0136587	0.00158295	0.0305546	0.00739074	0.018
TwinsUK	724	Metabolite	Nuts & Seeds	GGB9615_SGB15053	nicotianamine	Xenobiotics	Food Component/Plant	ADE	0.104555	-0.00166526	0.206056	0.0529901	0.056
TwinsUK	724	Metabolite	Nuts & Seeds	GGB9615_SGB15053	nicotianamine	Xenobiotics	Food Component/Plant	Proportion of Effect	0.107313	0.00152117	0.509934	0.129697	0.05
TwinsUK	724	Metabolite	Nuts & Seeds	GGB9615_SGB15053	nicotianamine	Xenobiotics	Food Component/Plant	Total Effect	0.118213	0.0118429	0.221732	0.0535432	0.032
TwinsUK	723	Metabolite	Nuts & Seeds	GGB9615_SGB15053	oleate/vaccenate (18:1)	Lipid	Long Chain Monounsaturated Fatty Acid	ACME	0.0375888	0.015652	0.0646702	0.0125046	<2e-16
TwinsUK	723	Metabolite	Nuts & Seeds	GGB9615_SGB15053	oleate/vaccenate (18:1)	Lipid	Long Chain Monounsaturated Fatty Acid	ADE	0.0843377	-0.0205343	0.183995	0.0521758	0.1
TwinsUK	723	Metabolite	Nuts & Seeds	GGB9615_SGB15053	oleate/vaccenate (18:1)	Lipid	Long Chain Monounsaturated Fatty Acid	Proportion of Effect	0.30105	0.102636	1.3312	0.313409	0.02
TwinsUK	723	Metabolite	Nuts & Seeds	GGB9615_SGB15053	oleate/vaccenate (18:1)	Lipid	Long Chain Monounsaturated Fatty Acid	Total Effect	0.121926	0.0181754	0.221389	0.0518401	0.02
TwinsUK	724	Metabolite	Nuts & Seeds	GGB9615_SGB15053	palmitoleate (16:1n7)	Lipid	Long Chain Monounsaturated Fatty Acid	ACME	0.0120546	-0.0011455	0.0298308	0.00790211	0.072
TwinsUK	724	Metabolite	Nuts & Seeds	GGB9615_SGB15053	palmitoleate (16:1n7)	Lipid	Long Chain Monounsaturated Fatty Acid	ADE	0.106559	0.00624353	0.205854	0.050921	0.042
TwinsUK	724	Metabolite	Nuts & Seeds	GGB9615_SGB15053	palmitoleate (16:1n7)	Lipid	Long Chain Monounsaturated Fatty Acid	Proportion of Effect	0.0945429	-0.019257	0.485703	0.128816	0.09
TwinsUK	724	Metabolite	Nuts & Seeds	GGB9615_SGB15053	palmitoleate (16:1n7)	Lipid	Long Chain Monounsaturated Fatty Acid	Total Effect	0.118614	0.0144214	0.219048	0.0522006	0.026
TwinsUK	725	Metabolite	Nuts & Seeds	GGB9615_SGB15053	phosphate	Energy	Oxidative Phosphorylation	ACME	0.0201983	0.00538324	0.040784	0.0090308	0.004
TwinsUK	725	Metabolite	Nuts & Seeds	GGB9615_SGB15053	phosphate	Energy	Oxidative Phosphorylation	ADE	0.0974039	0.000260476	0.19675	0.0501248	0.05
TwinsUK	725	Metabolite	Nuts & Seeds	GGB9615_SGB15053	phosphate	Energy	Oxidative Phosphorylation	Proportion of Effect	0.163227	0.0343472	0.821033	0.200685	0.018
TwinsUK	725	Metabolite	Nuts & Seeds	GGB9615_SGB15053	phosphate	Energy	Oxidative Phosphorylation	Total Effect	0.117602	0.0184965	0.218864	0.0511142	0.014
TwinsUK	725	Metabolite	Nuts & Seeds	GGB9615_SGB15053	pyruvate	Carbohydrate	Glycolysis, Gluconeogenesis, and Pyruvate Metabolism	ACME	0.0160538	0.0019068	0.0364112	0.00880213	0.034
TwinsUK	725	Metabolite	Nuts & Seeds	GGB9615_SGB15053	pyruvate	Carbohydrate	Glycolysis, Gluconeogenesis, and Pyruvate Metabolism	ADE	0.104511	0.00503058	0.2101	0.0523135	0.032
TwinsUK	725	Metabolite	Nuts & Seeds	GGB9615_SGB15053	pyruvate	Carbohydrate	Glycolysis, Gluconeogenesis, and Pyruvate Metabolism	Proportion of Effect	0.131544	0.0111199	0.604654	0.151412	0.042
TwinsUK	725	Metabolite	Nuts & Seeds	GGB9615_SGB15053	pyruvate	Carbohydrate	Glycolysis, Gluconeogenesis, and Pyruvate Metabolism	Total Effect	0.120565	0.0170375	0.225548	0.0531914	0.012
TwinsUK	722	Metabolite	Nuts & Seeds	GGB9615_SGB15053	sphinganine	Lipid	Sphingolipid Synthesis	ACME	0.0172158	0.00103724	0.0382873	0.00950256	0.042
TwinsUK	722	Metabolite	Nuts & Seeds	GGB9615_SGB15053	sphinganine	Lipid	Sphingolipid Synthesis	ADE	0.095149	-0.00758712	0.196029	0.051943	0.064
TwinsUK	722	Metabolite	Nuts & Seeds	GGB9615_SGB15053	sphinganine	Lipid	Sphingolipid Synthesis	Proportion of Effect	0.147497	-0.0388483	0.712967	0.19179	0.074
TwinsUK	722	Metabolite	Nuts & Seeds	GGB9615_SGB15053	sphinganine	Lipid	Sphingolipid Synthesis	Total Effect	0.112365	0.00935071	0.218668	0.0533973	0.032
TwinsUK	724	Metabolite	Nuts & Seeds	GGB9615_SGB15053	ursocholate	Lipid	Secondary Bile Acid Metabolism	ACME	0.0416886	0.0184007	0.0687871	0.0128537	<2e-16
TwinsUK	724	Metabolite	Nuts & Seeds	GGB9615_SGB15053	ursocholate	Lipid	Secondary Bile Acid Metabolism	ADE	0.0755374	-0.0179208	0.17228	0.0485206	0.154
TwinsUK	724	Metabolite	Nuts & Seeds	GGB9615_SGB15053	ursocholate	Lipid	Secondary Bile Acid Metabolism	Proportion of Effect	0.355251	0.122819	1.64055	0.387176	0.012
TwinsUK	724	Metabolite	Nuts & Seeds	GGB9615_SGB15053	ursocholate	Lipid	Secondary Bile Acid Metabolism	Total Effect	0.117226	0.0208822	0.212547	0.0488941	0.012
TwinsUK	725	Metabolite	Nuts & Seeds	GGB9677_SGB15180	10-hydroxystearate	Lipid	Fatty Acid, Monohydroxy	ACME	0.0350805	0.0145623	0.0615739	0.0119927	<2e-16
TwinsUK	725	Metabolite	Nuts & Seeds	GGB9677_SGB15180	10-hydroxystearate	Lipid	Fatty Acid, Monohydroxy	ADE	0.0836061	-0.0190552	0.184047	0.0518118	0.1
TwinsUK	725	Metabolite	Nuts & Seeds	GGB9677_SGB15180	10-hydroxystearate	Lipid	Fatty Acid, Monohydroxy	Proportion of Effect	0.291121	0.074407	1.20393	0.288144	0.028
TwinsUK	725	Metabolite	Nuts & Seeds	GGB9677_SGB15180	10-hydroxystearate	Lipid	Fatty Acid, Monohydroxy	Total Effect	0.118687	0.0189352	0.218113	0.0508106	0.028
TwinsUK	726	Metabolite	Nuts & Seeds	GGB9677_SGB15180	25-hydroxycholesterol sulfate	Lipid	Sterol	ACME	0.00333404	-0.023545	0.0285615	0.0132925	0.75
TwinsUK	726	Metabolite	Nuts & Seeds	GGB9677_SGB15180	25-hydroxycholesterol sulfate	Lipid	Sterol	ADE	0.115384	0.0197878	0.216594	0.0502056	0.008
TwinsUK	726	Metabolite	Nuts & Seeds	GGB9677_SGB15180	25-hydroxycholesterol sulfate	Lipid	Sterol	Proportion of Effect	0.0289787	-0.417499	0.335642	0.192128	0.754
TwinsUK	726	Metabolite	Nuts & Seeds	GGB9677_SGB15180	25-hydroxycholesterol sulfate	Lipid	Sterol	Total Effect	0.118718	0.0229842	0.223768	0.0512204	0.012
TwinsUK	725	Metabolite	Nuts & Seeds	GGB9677_SGB15180	3-carboxy-4-methyl-5-pentyl-2-furanpropionate (3-CMPFP)**	Lipid	Fatty Acid, Dicarboxylate	ACME	0.0408097	0.0169082	0.068859	0.0132527	<2e-16
TwinsUK	725	Metabolite	Nuts & Seeds	GGB9677_SGB15180	3-carboxy-4-methyl-5-pentyl-2-furanpropionate (3-CMPFP)**	Lipid	Fatty Acid, Dicarboxylate	ADE	0.0764995	-0.0239787	0.175545	0.050899	0.126
TwinsUK	725	Metabolite	Nuts & Seeds	GGB9677_SGB15180	3-carboxy-4-methyl-5-pentyl-2-furanpropionate (3-CMPFP)**	Lipid	Fatty Acid, Dicarboxylate	Proportion of Effect	0.346885	0.118743	1.695	0.402105	0.016
TwinsUK	725	Metabolite	Nuts & Seeds	GGB9677_SGB15180	3-carboxy-4-methyl-5-pentyl-2-furanpropionate (3-CMPFP)**	Lipid	Fatty Acid, Dicarboxylate	Total Effect	0.117309	0.0158999	0.218017	0.0515606	0.016
TwinsUK	724	Metabolite	Nuts & Seeds	GGB9677_SGB15180	3-hydroxyoleate*	Lipid	Fatty Acid, Monohydroxy	ACME	0.0400288	0.0123029	0.0729406	0.0154688	<2e-16
TwinsUK	724	Metabolite	Nuts & Seeds	GGB9677_SGB15180	3-hydroxyoleate*	Lipid	Fatty Acid, Monohydroxy	ADE	0.0780619	-0.0275464	0.181258	0.0532665	0.148
TwinsUK	724	Metabolite	Nuts & Seeds	GGB9677_SGB15180	3-hydroxyoleate*	Lipid	Fatty Acid, Monohydroxy	Proportion of Effect	0.328425	0.0739852	1.71918	0.419692	0.03
TwinsUK	724	Metabolite	Nuts & Seeds	GGB9677_SGB15180	3-hydroxyoleate*	Lipid	Fatty Acid, Monohydroxy	Total Effect	0.118091	0.0103149	0.225601	0.0549199	0.03
TwinsUK	723	Metabolite	Nuts & Seeds	GGB9677_SGB15180	6-oxopiperidine-2-carboxylate	Amino Acid	Lysine Metabolism	ACME	0.0160732	0.0014988	0.0353093	0.00862512	0.022
TwinsUK	723	Metabolite	Nuts & Seeds	GGB9677_SGB15180	6-oxopiperidine-2-carboxylate	Amino Acid	Lysine Metabolism	ADE	0.105499	0.00903059	0.199671	0.0486327	0.03
TwinsUK	723	Metabolite	Nuts & Seeds	GGB9677_SGB15180	6-oxopiperidine-2-carboxylate	Amino Acid	Lysine Metabolism	Proportion of Effect	0.126356	0.00259319	0.510154	0.12948	0.046
TwinsUK	723	Metabolite	Nuts & Seeds	GGB9677_SGB15180	6-oxopiperidine-2-carboxylate	Amino Acid	Lysine Metabolism	Total Effect	0.121572	0.0249573	0.22145	0.0501257	0.024
TwinsUK	726	Metabolite	Nuts & Seeds	GGB9677_SGB15180	D-urobilin	Cofactors and Vitamins	Hemoglobin and Porphyrin Metabolism	ACME	0.0383122	0.0149206	0.0666408	0.0131939	<2e-16
TwinsUK	726	Metabolite	Nuts & Seeds	GGB9677_SGB15180	D-urobilin	Cofactors and Vitamins	Hemoglobin and Porphyrin Metabolism	ADE	0.08092	-0.0213255	0.177556	0.0507351	0.104
TwinsUK	726	Metabolite	Nuts & Seeds	GGB9677_SGB15180	D-urobilin	Cofactors and Vitamins	Hemoglobin and Porphyrin Metabolism	Proportion of Effect	0.310687	0.0978723	1.36458	0.323139	0.022
TwinsUK	726	Metabolite	Nuts & Seeds	GGB9677_SGB15180	D-urobilin	Cofactors and Vitamins	Hemoglobin and Porphyrin Metabolism	Total Effect	0.119232	0.0178301	0.220008	0.0515761	0.022
TwinsUK	726	Metabolite	Nuts & Seeds	GGB9677_SGB15180	N-acetylmethionine	Amino Acid	Methionine, Cysteine, SAM and Taurine Metabolism	ACME	0.0168854	0.00325972	0.0337042	0.00776646	0.01
TwinsUK	726	Metabolite	Nuts & Seeds	GGB9677_SGB15180	N-acetylmethionine	Amino Acid	Methionine, Cysteine, SAM and Taurine Metabolism	ADE	0.107826	0.00661923	0.216702	0.0535926	0.036
TwinsUK	726	Metabolite	Nuts & Seeds	GGB9677_SGB15180	N-acetylmethionine	Amino Acid	Methionine, Cysteine, SAM and Taurine Metabolism	Proportion of Effect	0.132296	0.026098	0.546913	0.132861	0.028
TwinsUK	726	Metabolite	Nuts & Seeds	GGB9677_SGB15180	N-acetylmethionine	Amino Acid	Methionine, Cysteine, SAM and Taurine Metabolism	Total Effect	0.124711	0.0249302	0.2342	0.0533852	0.018
TwinsUK	726	Metabolite	Nuts & Seeds	GGB9677_SGB15180	N-propionylmethionine	Amino Acid	Methionine, Cysteine, SAM and Taurine Metabolism	ACME	0.0153918	0.00197433	0.0339244	0.00815052	0.026
TwinsUK	726	Metabolite	Nuts & Seeds	GGB9677_SGB15180	N-propionylmethionine	Amino Acid	Methionine, Cysteine, SAM and Taurine Metabolism	ADE	0.108065	0.0105613	0.207765	0.0503071	0.026
TwinsUK	726	Metabolite	Nuts & Seeds	GGB9677_SGB15180	N-propionylmethionine	Amino Acid	Methionine, Cysteine, SAM and Taurine Metabolism	Proportion of Effect	0.120197	0.0113585	0.547914	0.136876	0.036
TwinsUK	726	Metabolite	Nuts & Seeds	GGB9677_SGB15180	N-propionylmethionine	Amino Acid	Methionine, Cysteine, SAM and Taurine Metabolism	Total Effect	0.123457	0.0251241	0.224243	0.0507958	0.01
TwinsUK	724	Metabolite	Nuts & Seeds	GGB9677_SGB15180	N2,N6-diacetyllysine	Amino Acid	Lysine Metabolism	ACME	0.0172648	0.00121553	0.0382859	0.00945672	0.032
TwinsUK	724	Metabolite	Nuts & Seeds	GGB9677_SGB15180	N2,N6-diacetyllysine	Amino Acid	Lysine Metabolism	ADE	0.106578	0.00633255	0.203652	0.0503365	0.03
TwinsUK	724	Metabolite	Nuts & Seeds	GGB9677_SGB15180	N2,N6-diacetyllysine	Amino Acid	Lysine Metabolism	Proportion of Effect	0.133329	0.00536971	0.635411	0.160725	0.046
TwinsUK	724	Metabolite	Nuts & Seeds	GGB9677_SGB15180	N2,N6-diacetyllysine	Amino Acid	Lysine Metabolism	Total Effect	0.123842	0.0258147	0.225017	0.0508168	0.014
TwinsUK	726	Metabolite	Nuts & Seeds	GGB9677_SGB15180	N6-acetyllysine	Amino Acid	Lysine Metabolism	ACME	0.0104166	-0.00392137	0.0281101	0.00817128	0.17
TwinsUK	726	Metabolite	Nuts & Seeds	GGB9677_SGB15180	N6-acetyllysine	Amino Acid	Lysine Metabolism	ADE	0.108918	0.00954396	0.207624	0.0505307	0.034
TwinsUK	726	Metabolite	Nuts & Seeds	GGB9677_SGB15180	N6-acetyllysine	Amino Acid	Lysine Metabolism	Proportion of Effect	0.0834658	-0.0568277	0.406732	0.118255	0.186
TwinsUK	726	Metabolite	Nuts & Seeds	GGB9677_SGB15180	N6-acetyllysine	Amino Acid	Lysine Metabolism	Total Effect	0.119335	0.0193924	0.221076	0.0514498	0.024
TwinsUK	725	Metabolite	Nuts & Seeds	GGB9677_SGB15180	bilirubin (Z,Z)	Cofactors and Vitamins	Hemoglobin and Porphyrin Metabolism	ACME	0.0477649	0.0201123	0.0773348	0.0145976	<2e-16
TwinsUK	725	Metabolite	Nuts & Seeds	GGB9677_SGB15180	bilirubin (Z,Z)	Cofactors and Vitamins	Hemoglobin and Porphyrin Metabolism	ADE	0.0730303	-0.0240249	0.170702	0.0496753	0.158
TwinsUK	725	Metabolite	Nuts & Seeds	GGB9677_SGB15180	bilirubin (Z,Z)	Cofactors and Vitamins	Hemoglobin and Porphyrin Metabolism	Proportion of Effect	0.392726	0.138621	1.85919	0.438922	0.016
TwinsUK	725	Metabolite	Nuts & Seeds	GGB9677_SGB15180	bilirubin (Z,Z)	Cofactors and Vitamins	Hemoglobin and Porphyrin Metabolism	Total Effect	0.120795	0.020289	0.225667	0.0523923	0.016
TwinsUK	726	Metabolite	Nuts & Seeds	GGB9677_SGB15180	biliverdin	Cofactors and Vitamins	Hemoglobin and Porphyrin Metabolism	ACME	0.0345855	0.00824102	0.0635594	0.0141118	0.008
TwinsUK	726	Metabolite	Nuts & Seeds	GGB9677_SGB15180	biliverdin	Cofactors and Vitamins	Hemoglobin and Porphyrin Metabolism	ADE	0.0856166	-0.0125236	0.180801	0.0493176	0.086
TwinsUK	726	Metabolite	Nuts & Seeds	GGB9677_SGB15180	biliverdin	Cofactors and Vitamins	Hemoglobin and Porphyrin Metabolism	Proportion of Effect	0.281194	0.05071	1.06167	0.257899	0.03
TwinsUK	726	Metabolite	Nuts & Seeds	GGB9677_SGB15180	biliverdin	Cofactors and Vitamins	Hemoglobin and Porphyrin Metabolism	Total Effect	0.120202	0.0135931	0.219225	0.052457	0.026
TwinsUK	725	Metabolite	Nuts & Seeds	GGB9677_SGB15180	biotin	Cofactors and Vitamins	Biotin Metabolism	ACME	-0.0181749	-0.0390695	-0.00439637	0.00884519	0.01
TwinsUK	725	Metabolite	Nuts & Seeds	GGB9677_SGB15180	biotin	Cofactors and Vitamins	Biotin Metabolism	ADE	0.135802	0.0369176	0.235061	0.0505469	0.008
TwinsUK	725	Metabolite	Nuts & Seeds	GGB9677_SGB15180	biotin	Cofactors and Vitamins	Biotin Metabolism	Proportion of Effect	-0.146579	-0.747701	-0.0216904	0.185207	0.032
TwinsUK	725	Metabolite	Nuts & Seeds	GGB9677_SGB15180	biotin	Cofactors and Vitamins	Biotin Metabolism	Total Effect	0.117627	0.0203543	0.21861	0.0505754	0.022
TwinsUK	725	Metabolite	Nuts & Seeds	GGB9677_SGB15180	butyrate/isobutyrate (4:0)	Lipid	Short Chain Fatty Acid	ACME	0.0262433	0.00928087	0.0486842	0.0100519	<2e-16
TwinsUK	725	Metabolite	Nuts & Seeds	GGB9677_SGB15180	butyrate/isobutyrate (4:0)	Lipid	Short Chain Fatty Acid	ADE	0.0893319	-0.00479472	0.195839	0.0511819	0.064
TwinsUK	725	Metabolite	Nuts & Seeds	GGB9677_SGB15180	butyrate/isobutyrate (4:0)	Lipid	Short Chain Fatty Acid	Proportion of Effect	0.221904	0.0638236	0.952338	0.226662	0.016
TwinsUK	725	Metabolite	Nuts & Seeds	GGB9677_SGB15180	butyrate/isobutyrate (4:0)	Lipid	Short Chain Fatty Acid	Total Effect	0.115575	0.0211092	0.217612	0.0501283	0.016
TwinsUK	724	Metabolite	Nuts & Seeds	GGB9677_SGB15180	cholesterol	Lipid	Sterol	ACME	0.0127661	-0.00532918	0.0319366	0.00950658	0.178
TwinsUK	724	Metabolite	Nuts & Seeds	GGB9677_SGB15180	cholesterol	Lipid	Sterol	ADE	0.111988	0.00590415	0.21409	0.0531087	0.034
TwinsUK	724	Metabolite	Nuts & Seeds	GGB9677_SGB15180	cholesterol	Lipid	Sterol	Proportion of Effect	0.101916	-0.0722827	0.566266	0.162895	0.194
TwinsUK	724	Metabolite	Nuts & Seeds	GGB9677_SGB15180	cholesterol	Lipid	Sterol	Total Effect	0.124754	0.0195099	0.227073	0.0529498	0.016
TwinsUK	725	Metabolite	Nuts & Seeds	GGB9677_SGB15180	citrulline	Amino Acid	Urea cycle; Arginine and Proline Metabolism	ACME	0.0191257	0.00423939	0.0394327	0.00897789	0.006
TwinsUK	725	Metabolite	Nuts & Seeds	GGB9677_SGB15180	citrulline	Amino Acid	Urea cycle; Arginine and Proline Metabolism	ADE	0.093846	-0.00878717	0.192953	0.0514644	0.078
TwinsUK	725	Metabolite	Nuts & Seeds	GGB9677_SGB15180	citrulline	Amino Acid	Urea cycle; Arginine and Proline Metabolism	Proportion of Effect	0.159551	0.0190185	0.906321	0.226353	0.034
TwinsUK	725	Metabolite	Nuts & Seeds	GGB9677_SGB15180	citrulline	Amino Acid	Urea cycle; Arginine and Proline Metabolism	Total Effect	0.112972	0.0110894	0.212304	0.0513303	0.032
TwinsUK	726	Metabolite	Nuts & Seeds	GGB9677_SGB15180	cysteine	Amino Acid	Methionine, Cysteine, SAM and Taurine Metabolism	ACME	0.0291104	0.00938463	0.0534747	0.0112475	0.004
TwinsUK	726	Metabolite	Nuts & Seeds	GGB9677_SGB15180	cysteine	Amino Acid	Methionine, Cysteine, SAM and Taurine Metabolism	ADE	0.0874372	-0.00673587	0.185183	0.0489588	0.072
TwinsUK	726	Metabolite	Nuts & Seeds	GGB9677_SGB15180	cysteine	Amino Acid	Methionine, Cysteine, SAM and Taurine Metabolism	Proportion of Effect	0.246367	0.0536516	1.03194	0.249563	0.022
TwinsUK	726	Metabolite	Nuts & Seeds	GGB9677_SGB15180	cysteine	Amino Acid	Methionine, Cysteine, SAM and Taurine Metabolism	Total Effect	0.116548	0.0243677	0.219321	0.049733	0.018
TwinsUK	726	Metabolite	Nuts & Seeds	GGB9677_SGB15180	gamma-glutamylmethionine	Peptide	Gamma-glutamyl Amino Acid	ACME	0.0109259	-0.0014377	0.0276356	0.00741665	0.102
TwinsUK	726	Metabolite	Nuts & Seeds	GGB9677_SGB15180	gamma-glutamylmethionine	Peptide	Gamma-glutamyl Amino Acid	ADE	0.107113	0.00872574	0.209672	0.0512619	0.032
TwinsUK	726	Metabolite	Nuts & Seeds	GGB9677_SGB15180	gamma-glutamylmethionine	Peptide	Gamma-glutamyl Amino Acid	Proportion of Effect	0.0882353	-0.0248693	0.497529	0.133265	0.12
TwinsUK	726	Metabolite	Nuts & Seeds	GGB9677_SGB15180	gamma-glutamylmethionine	Peptide	Gamma-glutamyl Amino Acid	Total Effect	0.118039	0.0170386	0.223371	0.0526358	0.026
TwinsUK	724	Metabolite	Nuts & Seeds	GGB9677_SGB15180	gamma-tocopherol/beta-tocopherol	Cofactors and Vitamins	Tocopherol Metabolism	ACME	0.0182664	0.00264126	0.0372717	0.00883431	0.018
TwinsUK	724	Metabolite	Nuts & Seeds	GGB9677_SGB15180	gamma-tocopherol/beta-tocopherol	Cofactors and Vitamins	Tocopherol Metabolism	ADE	0.101306	0.00310241	0.197193	0.0495128	0.042
TwinsUK	724	Metabolite	Nuts & Seeds	GGB9677_SGB15180	gamma-tocopherol/beta-tocopherol	Cofactors and Vitamins	Tocopherol Metabolism	Proportion of Effect	0.146696	0.0180679	0.738301	0.183733	0.036
TwinsUK	724	Metabolite	Nuts & Seeds	GGB9677_SGB15180	gamma-tocopherol/beta-tocopherol	Cofactors and Vitamins	Tocopherol Metabolism	Total Effect	0.119572	0.0215377	0.216681	0.0497813	0.018
TwinsUK	725	Metabolite	Nuts & Seeds	GGB9677_SGB15180	glycodeoxycholate	Lipid	Secondary Bile Acid Metabolism	ACME	0.0194336	0.00238567	0.0408436	0.00981071	0.024
TwinsUK	725	Metabolite	Nuts & Seeds	GGB9677_SGB15180	glycodeoxycholate	Lipid	Secondary Bile Acid Metabolism	ADE	0.0991661	0.00592706	0.194937	0.0482167	0.038
TwinsUK	725	Metabolite	Nuts & Seeds	GGB9677_SGB15180	glycodeoxycholate	Lipid	Secondary Bile Acid Metabolism	Proportion of Effect	0.158073	0.0116744	0.696312	0.174652	0.038
TwinsUK	725	Metabolite	Nuts & Seeds	GGB9677_SGB15180	glycodeoxycholate	Lipid	Secondary Bile Acid Metabolism	Total Effect	0.1186	0.0230079	0.211969	0.0482044	0.014
TwinsUK	725	Metabolite	Nuts & Seeds	GGB9677_SGB15180	isohyodeoxycholate	Lipid	Secondary Bile Acid Metabolism	ACME	0.0203822	0.00450458	0.0406688	0.00922557	0.008
TwinsUK	725	Metabolite	Nuts & Seeds	GGB9677_SGB15180	isohyodeoxycholate	Lipid	Secondary Bile Acid Metabolism	ADE	0.0991324	-0.001309	0.195493	0.0502046	0.054
TwinsUK	725	Metabolite	Nuts & Seeds	GGB9677_SGB15180	isohyodeoxycholate	Lipid	Secondary Bile Acid Metabolism	Proportion of Effect	0.160084	0.0299657	0.711762	0.173928	0.026
TwinsUK	725	Metabolite	Nuts & Seeds	GGB9677_SGB15180	isohyodeoxycholate	Lipid	Secondary Bile Acid Metabolism	Total Effect	0.119515	0.0187053	0.222425	0.0519693	0.018
TwinsUK	724	Metabolite	Nuts & Seeds	GGB9677_SGB15180	isoleucine	Amino Acid	Leucine, Isoleucine and Valine Metabolism	ACME	-0.000553135	-0.00994432	0.00785616	0.00454094	0.936
TwinsUK	724	Metabolite	Nuts & Seeds	GGB9677_SGB15180	isoleucine	Amino Acid	Leucine, Isoleucine and Valine Metabolism	ADE	0.123323	0.021005	0.220027	0.0507708	0.018
TwinsUK	724	Metabolite	Nuts & Seeds	GGB9677_SGB15180	isoleucine	Amino Acid	Leucine, Isoleucine and Valine Metabolism	Proportion of Effect	-0.00202883	-0.145643	0.0955093	0.0615184	0.942
TwinsUK	724	Metabolite	Nuts & Seeds	GGB9677_SGB15180	isoleucine	Amino Acid	Leucine, Isoleucine and Valine Metabolism	Total Effect	0.12277	0.0197517	0.22192	0.0515736	0.018
TwinsUK	726	Metabolite	Nuts & Seeds	GGB9677_SGB15180	isoursodeoxycholate	Lipid	Secondary Bile Acid Metabolism	ACME	0.0234434	0.00414559	0.0463605	0.0107691	0.01
TwinsUK	726	Metabolite	Nuts & Seeds	GGB9677_SGB15180	isoursodeoxycholate	Lipid	Secondary Bile Acid Metabolism	ADE	0.0929639	-0.00289128	0.193989	0.0502246	0.062
TwinsUK	726	Metabolite	Nuts & Seeds	GGB9677_SGB15180	isoursodeoxycholate	Lipid	Secondary Bile Acid Metabolism	Proportion of Effect	0.196291	0.0250253	0.877084	0.217362	0.03
TwinsUK	726	Metabolite	Nuts & Seeds	GGB9677_SGB15180	isoursodeoxycholate	Lipid	Secondary Bile Acid Metabolism	Total Effect	0.116407	0.0189151	0.217748	0.0507227	0.028
TwinsUK	725	Metabolite	Nuts & Seeds	GGB9677_SGB15180	leucine	Amino Acid	Leucine, Isoleucine and Valine Metabolism	ACME	0.00736202	-0.00394568	0.0222279	0.00667693	0.23
TwinsUK	725	Metabolite	Nuts & Seeds	GGB9677_SGB15180	leucine	Amino Acid	Leucine, Isoleucine and Valine Metabolism	ADE	0.11224	0.0150579	0.209755	0.0496675	0.02
TwinsUK	725	Metabolite	Nuts & Seeds	GGB9677_SGB15180	leucine	Amino Acid	Leucine, Isoleucine and Valine Metabolism	Proportion of Effect	0.0573876	-0.064822	0.305347	0.094431	0.238
TwinsUK	725	Metabolite	Nuts & Seeds	GGB9677_SGB15180	leucine	Amino Acid	Leucine, Isoleucine and Valine Metabolism	Total Effect	0.119602	0.0211523	0.217992	0.0502143	0.02
TwinsUK	725	Metabolite	Nuts & Seeds	GGB9677_SGB15180	lignoceroyl ethanolamide (24:0)*	Lipid	Endocannabinoid	ACME	0.0169334	0.00123742	0.0380397	0.00938834	0.038
TwinsUK	725	Metabolite	Nuts & Seeds	GGB9677_SGB15180	lignoceroyl ethanolamide (24:0)*	Lipid	Endocannabinoid	ADE	0.102747	0.00662057	0.205075	0.0506261	0.038
TwinsUK	725	Metabolite	Nuts & Seeds	GGB9677_SGB15180	lignoceroyl ethanolamide (24:0)*	Lipid	Endocannabinoid	Proportion of Effect	0.135821	0.00181346	0.662062	0.168431	0.048
TwinsUK	725	Metabolite	Nuts & Seeds	GGB9677_SGB15180	lignoceroyl ethanolamide (24:0)*	Lipid	Endocannabinoid	Total Effect	0.119681	0.0212178	0.219781	0.050654	0.01
TwinsUK	723	Metabolite	Nuts & Seeds	GGB9677_SGB15180	linoleate (18:2n6)	Lipid	Long Chain Polyunsaturated Fatty Acid (n3 and n6)	ACME	0.0301239	0.0115411	0.0539475	0.010818	<2e-16
TwinsUK	723	Metabolite	Nuts & Seeds	GGB9677_SGB15180	linoleate (18:2n6)	Lipid	Long Chain Polyunsaturated Fatty Acid (n3 and n6)	ADE	0.0874146	-0.0191275	0.19096	0.0535937	0.114
TwinsUK	723	Metabolite	Nuts & Seeds	GGB9677_SGB15180	linoleate (18:2n6)	Lipid	Long Chain Polyunsaturated Fatty Acid (n3 and n6)	Proportion of Effect	0.245813	0.0717768	1.34498	0.324796	0.022
TwinsUK	723	Metabolite	Nuts & Seeds	GGB9677_SGB15180	linoleate (18:2n6)	Lipid	Long Chain Polyunsaturated Fatty Acid (n3 and n6)	Total Effect	0.117538	0.0133964	0.215352	0.0515194	0.022
TwinsUK	724	Metabolite	Nuts & Seeds	GGB9677_SGB15180	linolenate [alpha or gamma; (18:3n3 or 6)]	Lipid	Long Chain Polyunsaturated Fatty Acid (n3 and n6)	ACME	0.0174151	0.00300027	0.0373342	0.00875864	0.016
TwinsUK	724	Metabolite	Nuts & Seeds	GGB9677_SGB15180	linolenate [alpha or gamma; (18:3n3 or 6)]	Lipid	Long Chain Polyunsaturated Fatty Acid (n3 and n6)	ADE	0.102678	0.00189831	0.195731	0.049447	0.044
TwinsUK	724	Metabolite	Nuts & Seeds	GGB9677_SGB15180	linolenate [alpha or gamma; (18:3n3 or 6)]	Lipid	Long Chain Polyunsaturated Fatty Acid (n3 and n6)	Proportion of Effect	0.138788	0.0188927	0.628096	0.155409	0.032
TwinsUK	724	Metabolite	Nuts & Seeds	GGB9677_SGB15180	linolenate [alpha or gamma; (18:3n3 or 6)]	Lipid	Long Chain Polyunsaturated Fatty Acid (n3 and n6)	Total Effect	0.120093	0.0206841	0.212731	0.0489916	0.016
TwinsUK	725	Metabolite	Nuts & Seeds	GGB9677_SGB15180	lithocholate	Lipid	Secondary Bile Acid Metabolism	ACME	0.0245246	0.00660592	0.0453883	0.00989347	0.002
TwinsUK	725	Metabolite	Nuts & Seeds	GGB9677_SGB15180	lithocholate	Lipid	Secondary Bile Acid Metabolism	ADE	0.0931401	-0.00770417	0.195246	0.0517731	0.072
TwinsUK	725	Metabolite	Nuts & Seeds	GGB9677_SGB15180	lithocholate	Lipid	Secondary Bile Acid Metabolism	Proportion of Effect	0.203013	0.0389696	0.87612	0.213559	0.028
TwinsUK	725	Metabolite	Nuts & Seeds	GGB9677_SGB15180	lithocholate	Lipid	Secondary Bile Acid Metabolism	Total Effect	0.117665	0.0210884	0.218956	0.0504765	0.026
TwinsUK	724	Metabolite	Nuts & Seeds	GGB9677_SGB15180	methionine	Amino Acid	Methionine, Cysteine, SAM and Taurine Metabolism	ACME	0.0248326	0.0068564	0.0485557	0.0106376	0.004
TwinsUK	724	Metabolite	Nuts & Seeds	GGB9677_SGB15180	methionine	Amino Acid	Methionine, Cysteine, SAM and Taurine Metabolism	ADE	0.0984315	-0.00703703	0.196853	0.0520128	0.076
TwinsUK	724	Metabolite	Nuts & Seeds	GGB9677_SGB15180	methionine	Amino Acid	Methionine, Cysteine, SAM and Taurine Metabolism	Proportion of Effect	0.195729	0.0446869	1.05562	0.257892	0.024
TwinsUK	724	Metabolite	Nuts & Seeds	GGB9677_SGB15180	methionine	Amino Acid	Methionine, Cysteine, SAM and Taurine Metabolism	Total Effect	0.123264	0.0185856	0.221127	0.0516687	0.02
TwinsUK	726	Metabolite	Nuts & Seeds	GGB9677_SGB15180	o-Tyrosine	Amino Acid	Tyrosine Metabolism	ACME	0.0160641	0.000414783	0.0362805	0.00914941	0.044
TwinsUK	726	Metabolite	Nuts & Seeds	GGB9677_SGB15180	o-Tyrosine	Amino Acid	Tyrosine Metabolism	ADE	0.103487	0.00210087	0.205613	0.0519164	0.046
TwinsUK	726	Metabolite	Nuts & Seeds	GGB9677_SGB15180	o-Tyrosine	Amino Acid	Tyrosine Metabolism	Proportion of Effect	0.130094	-0.0148069	0.601145	0.157131	0.066
TwinsUK	726	Metabolite	Nuts & Seeds	GGB9677_SGB15180	o-Tyrosine	Amino Acid	Tyrosine Metabolism	Total Effect	0.119551	0.0169679	0.22438	0.0529111	0.026
TwinsUK	723	Metabolite	Nuts & Seeds	GGB9677_SGB15180	oleate/vaccenate (18:1)	Lipid	Long Chain Monounsaturated Fatty Acid	ACME	0.0391905	0.0177251	0.0662569	0.0123805	<2e-16
TwinsUK	723	Metabolite	Nuts & Seeds	GGB9677_SGB15180	oleate/vaccenate (18:1)	Lipid	Long Chain Monounsaturated Fatty Acid	ADE	0.0770393	-0.0291385	0.1741	0.0518465	0.14
TwinsUK	723	Metabolite	Nuts & Seeds	GGB9677_SGB15180	oleate/vaccenate (18:1)	Lipid	Long Chain Monounsaturated Fatty Acid	Proportion of Effect	0.327059	0.102684	1.46775	0.34823	0.034
TwinsUK	723	Metabolite	Nuts & Seeds	GGB9677_SGB15180	oleate/vaccenate (18:1)	Lipid	Long Chain Monounsaturated Fatty Acid	Total Effect	0.11623	0.00584179	0.221441	0.0549999	0.034
TwinsUK	725	Metabolite	Nuts & Seeds	GGB9677_SGB15180	phosphate	Energy	Oxidative Phosphorylation	ACME	0.025445	0.00730637	0.0478526	0.0103434	0.004
TwinsUK	725	Metabolite	Nuts & Seeds	GGB9677_SGB15180	phosphate	Energy	Oxidative Phosphorylation	ADE	0.0907021	-0.00760289	0.191063	0.05068	0.076
TwinsUK	725	Metabolite	Nuts & Seeds	GGB9677_SGB15180	phosphate	Energy	Oxidative Phosphorylation	Proportion of Effect	0.213079	0.0524122	1.01762	0.246227	0.024
TwinsUK	725	Metabolite	Nuts & Seeds	GGB9677_SGB15180	phosphate	Energy	Oxidative Phosphorylation	Total Effect	0.116147	0.0154742	0.219286	0.0519928	0.02
TwinsUK	725	Metabolite	Nuts & Seeds	GGB9677_SGB15180	pyruvate	Carbohydrate	Glycolysis, Gluconeogenesis, and Pyruvate Metabolism	ACME	0.0143657	0.000517016	0.0331133	0.00831537	0.044
TwinsUK	725	Metabolite	Nuts & Seeds	GGB9677_SGB15180	pyruvate	Carbohydrate	Glycolysis, Gluconeogenesis, and Pyruvate Metabolism	ADE	0.106588	0.00814324	0.209147	0.0512765	0.028
TwinsUK	725	Metabolite	Nuts & Seeds	GGB9677_SGB15180	pyruvate	Carbohydrate	Glycolysis, Gluconeogenesis, and Pyruvate Metabolism	Proportion of Effect	0.114811	-0.0015378	0.541892	0.13863	0.056
TwinsUK	725	Metabolite	Nuts & Seeds	GGB9677_SGB15180	pyruvate	Carbohydrate	Glycolysis, Gluconeogenesis, and Pyruvate Metabolism	Total Effect	0.120953	0.023414	0.223057	0.0509294	0.016
TwinsUK	722	Metabolite	Nuts & Seeds	GGB9677_SGB15180	sphingosine	Lipid	Sphingosines	ACME	0.0228295	0.00546022	0.0454249	0.0101951	0.006
TwinsUK	722	Metabolite	Nuts & Seeds	GGB9677_SGB15180	sphingosine	Lipid	Sphingosines	ADE	0.0924292	-0.00950769	0.195973	0.0524186	0.078
TwinsUK	722	Metabolite	Nuts & Seeds	GGB9677_SGB15180	sphingosine	Lipid	Sphingosines	Proportion of Effect	0.19334	0.0264624	0.865134	0.213947	0.038
TwinsUK	722	Metabolite	Nuts & Seeds	GGB9677_SGB15180	sphingosine	Lipid	Sphingosines	Total Effect	0.115259	0.0136093	0.217697	0.0520631	0.032
TwinsUK	724	Metabolite	Nuts & Seeds	GGB9677_SGB15180	ursocholate	Lipid	Secondary Bile Acid Metabolism	ACME	0.0435698	0.0196781	0.0711746	0.0131369	<2e-16
TwinsUK	724	Metabolite	Nuts & Seeds	GGB9677_SGB15180	ursocholate	Lipid	Secondary Bile Acid Metabolism	ADE	0.0683316	-0.0338048	0.174063	0.0530275	0.186
TwinsUK	724	Metabolite	Nuts & Seeds	GGB9677_SGB15180	ursocholate	Lipid	Secondary Bile Acid Metabolism	Proportion of Effect	0.380424	0.130916	1.81475	0.429549	0.032
TwinsUK	724	Metabolite	Nuts & Seeds	GGB9677_SGB15180	ursocholate	Lipid	Secondary Bile Acid Metabolism	Total Effect	0.111901	0.0117934	0.215599	0.0519911	0.032
TwinsUK	726	Metabolite	Nuts & Seeds	GGB9677_SGB15180	valine	Amino Acid	Leucine, Isoleucine and Valine Metabolism	ACME	0.00767936	-0.00335486	0.0213224	0.00629523	0.164
TwinsUK	726	Metabolite	Nuts & Seeds	GGB9677_SGB15180	valine	Amino Acid	Leucine, Isoleucine and Valine Metabolism	ADE	0.112464	0.0095059	0.212665	0.0518264	0.036
TwinsUK	726	Metabolite	Nuts & Seeds	GGB9677_SGB15180	valine	Amino Acid	Leucine, Isoleucine and Valine Metabolism	Proportion of Effect	0.0592717	-0.0397575	0.377754	0.106508	0.178
TwinsUK	726	Metabolite	Nuts & Seeds	GGB9677_SGB15180	valine	Amino Acid	Leucine, Isoleucine and Valine Metabolism	Total Effect	0.120143	0.0139748	0.221418	0.0529192	0.022
TwinsUK	726	Metabolite	Nuts & Seeds	GGB9730_SGB15291	cytidine	Nucleotide	Pyrimidine Metabolism, Cytidine containing	ACME	0.0122113	0.000212488	0.0284908	0.00721385	0.042
TwinsUK	726	Metabolite	Nuts & Seeds	GGB9730_SGB15291	cytidine	Nucleotide	Pyrimidine Metabolism, Cytidine containing	ADE	0.116785	0.0267431	0.206211	0.0457827	0.01
TwinsUK	726	Metabolite	Nuts & Seeds	GGB9730_SGB15291	cytidine	Nucleotide	Pyrimidine Metabolism, Cytidine containing	Proportion of Effect	0.0906099	0.00252917	0.355991	0.0901688	0.042
TwinsUK	726	Metabolite	Nuts & Seeds	GGB9730_SGB15291	cytidine	Nucleotide	Pyrimidine Metabolism, Cytidine containing	Total Effect	0.128996	0.0382439	0.220567	0.0465111	0.004
TwinsUK	724	Metabolite	Nuts & Seeds	GGB9730_SGB15291	vanillate	Xenobiotics	Food Component/Plant	ACME	0.0152873	0.00315589	0.0308345	0.00706088	0.006
TwinsUK	724	Metabolite	Nuts & Seeds	GGB9730_SGB15291	vanillate	Xenobiotics	Food Component/Plant	ADE	0.106244	0.00704563	0.196234	0.0482624	0.032
TwinsUK	724	Metabolite	Nuts & Seeds	GGB9730_SGB15291	vanillate	Xenobiotics	Food Component/Plant	Proportion of Effect	0.121742	0.0206316	0.527133	0.12921	0.02
TwinsUK	724	Metabolite	Nuts & Seeds	GGB9730_SGB15291	vanillate	Xenobiotics	Food Component/Plant	Total Effect	0.121531	0.0243099	0.213001	0.0481356	0.014
TwinsUK	725	Metabolite	Nuts & Seeds	Lachnospiraceae_bacterium	2'-deoxycytidine	Nucleotide	Pyrimidine Metabolism, Cytidine containing	ACME	0.0111665	0.00171234	0.0229222	0.00541067	0.016
TwinsUK	725	Metabolite	Nuts & Seeds	Lachnospiraceae_bacterium	2'-deoxycytidine	Nucleotide	Pyrimidine Metabolism, Cytidine containing	ADE	0.013479	-0.0482015	0.074812	0.031381	0.684
TwinsUK	725	Metabolite	Nuts & Seeds	Lachnospiraceae_bacterium	2'-deoxycytidine	Nucleotide	Pyrimidine Metabolism, Cytidine containing	Proportion of Effect	0.239027	-4.50463	4.29187	2.244	0.456
TwinsUK	725	Metabolite	Nuts & Seeds	Lachnospiraceae_bacterium	2'-deoxycytidine	Nucleotide	Pyrimidine Metabolism, Cytidine containing	Total Effect	0.0246456	-0.0376906	0.0858018	0.0315032	0.452
TwinsUK	726	Metabolite	Nuts & Seeds	Lachnospiraceae_bacterium	25-hydroxycholesterol sulfate	Lipid	Sterol	ACME	0.00138419	-0.00900166	0.011594	0.00525398	0.752
TwinsUK	726	Metabolite	Nuts & Seeds	Lachnospiraceae_bacterium	25-hydroxycholesterol sulfate	Lipid	Sterol	ADE	0.0233361	-0.0354597	0.085845	0.0309451	0.448
TwinsUK	726	Metabolite	Nuts & Seeds	Lachnospiraceae_bacterium	25-hydroxycholesterol sulfate	Lipid	Sterol	Proportion of Effect	0.0431298	-1.27904	1.87634	0.804942	0.748
TwinsUK	726	Metabolite	Nuts & Seeds	Lachnospiraceae_bacterium	25-hydroxycholesterol sulfate	Lipid	Sterol	Total Effect	0.0247203	-0.0348847	0.089842	0.031818	0.448
TwinsUK	724	Metabolite	Nuts & Seeds	Lachnospiraceae_bacterium	3-hydroxyoleate*	Lipid	Fatty Acid, Monohydroxy	ACME	0.0166671	0.00540585	0.0310685	0.00654659	<2e-16
TwinsUK	724	Metabolite	Nuts & Seeds	Lachnospiraceae_bacterium	3-hydroxyoleate*	Lipid	Fatty Acid, Monohydroxy	ADE	0.0100358	-0.0460585	0.0671697	0.0288848	0.76
TwinsUK	724	Metabolite	Nuts & Seeds	Lachnospiraceae_bacterium	3-hydroxyoleate*	Lipid	Fatty Acid, Monohydroxy	Proportion of Effect	0.388255	-5.55894	6.03919	2.95871	0.382
TwinsUK	724	Metabolite	Nuts & Seeds	Lachnospiraceae_bacterium	3-hydroxyoleate*	Lipid	Fatty Acid, Monohydroxy	Total Effect	0.0267029	-0.0324222	0.0844386	0.0298114	0.382
TwinsUK	724	Metabolite	Nuts & Seeds	Lachnospiraceae_bacterium	4-imidazoleacetate	Amino Acid	Histidine Metabolism	ACME	0.00821983	-0.000226082	0.0188967	0.00487826	0.062
TwinsUK	724	Metabolite	Nuts & Seeds	Lachnospiraceae_bacterium	4-imidazoleacetate	Amino Acid	Histidine Metabolism	ADE	0.0179436	-0.0438055	0.0824706	0.0322133	0.58
TwinsUK	724	Metabolite	Nuts & Seeds	Lachnospiraceae_bacterium	4-imidazoleacetate	Amino Acid	Histidine Metabolism	Proportion of Effect	0.169462	-3.47143	2.68037	1.56934	0.44
TwinsUK	724	Metabolite	Nuts & Seeds	Lachnospiraceae_bacterium	4-imidazoleacetate	Amino Acid	Histidine Metabolism	Total Effect	0.0261634	-0.0362218	0.0906578	0.0323673	0.422
TwinsUK	726	Metabolite	Nuts & Seeds	Lachnospiraceae_bacterium	D-urobilin	Cofactors and Vitamins	Hemoglobin and Porphyrin Metabolism	ACME	0.0128652	0.00358346	0.0254863	0.00558745	<2e-16
TwinsUK	726	Metabolite	Nuts & Seeds	Lachnospiraceae_bacterium	D-urobilin	Cofactors and Vitamins	Hemoglobin and Porphyrin Metabolism	ADE	0.0109739	-0.0486212	0.0732239	0.0310829	0.746
TwinsUK	726	Metabolite	Nuts & Seeds	Lachnospiraceae_bacterium	D-urobilin	Cofactors and Vitamins	Hemoglobin and Porphyrin Metabolism	Proportion of Effect	0.285789	-5.87084	4.26376	2.58536	0.45
TwinsUK	726	Metabolite	Nuts & Seeds	Lachnospiraceae_bacterium	D-urobilin	Cofactors and Vitamins	Hemoglobin and Porphyrin Metabolism	Total Effect	0.023839	-0.0356132	0.0862026	0.0310755	0.45
TwinsUK	725	Metabolite	Nuts & Seeds	Lachnospiraceae_bacterium	bilirubin (Z,Z)	Cofactors and Vitamins	Hemoglobin and Porphyrin Metabolism	ACME	0.018798	0.00786125	0.0329954	0.00641179	<2e-16
TwinsUK	725	Metabolite	Nuts & Seeds	Lachnospiraceae_bacterium	bilirubin (Z,Z)	Cofactors and Vitamins	Hemoglobin and Porphyrin Metabolism	ADE	0.008545	-0.0545416	0.0676304	0.0311663	0.802
TwinsUK	725	Metabolite	Nuts & Seeds	Lachnospiraceae_bacterium	bilirubin (Z,Z)	Cofactors and Vitamins	Hemoglobin and Porphyrin Metabolism	Proportion of Effect	0.411548	-5.59993	7.80308	3.41914	0.382
TwinsUK	725	Metabolite	Nuts & Seeds	Lachnospiraceae_bacterium	bilirubin (Z,Z)	Cofactors and Vitamins	Hemoglobin and Porphyrin Metabolism	Total Effect	0.027343	-0.0348189	0.0885059	0.0314604	0.382
TwinsUK	724	Metabolite	Nuts & Seeds	Lachnospiraceae_bacterium	cholesterol	Lipid	Sterol	ACME	0.00574459	-0.0021066	0.0155942	0.0045155	0.142
TwinsUK	724	Metabolite	Nuts & Seeds	Lachnospiraceae_bacterium	cholesterol	Lipid	Sterol	ADE	0.0159836	-0.0429476	0.0750189	0.0300935	0.598
TwinsUK	724	Metabolite	Nuts & Seeds	Lachnospiraceae_bacterium	cholesterol	Lipid	Sterol	Proportion of Effect	0.112496	-2.43088	2.41972	1.2374	0.55
TwinsUK	724	Metabolite	Nuts & Seeds	Lachnospiraceae_bacterium	cholesterol	Lipid	Sterol	Total Effect	0.0217282	-0.0394313	0.0838801	0.031457	0.496
TwinsUK	725	Metabolite	Nuts & Seeds	Lachnospiraceae_bacterium	cholesterol sulfate	Lipid	Sterol	ACME	0.00843441	-0.00133948	0.0199817	0.00543908	0.09
TwinsUK	725	Metabolite	Nuts & Seeds	Lachnospiraceae_bacterium	cholesterol sulfate	Lipid	Sterol	ADE	0.0140115	-0.0464861	0.0763189	0.0313278	0.656
TwinsUK	725	Metabolite	Nuts & Seeds	Lachnospiraceae_bacterium	cholesterol sulfate	Lipid	Sterol	Proportion of Effect	0.177907	-2.84612	4.15662	1.78642	0.492
TwinsUK	725	Metabolite	Nuts & Seeds	Lachnospiraceae_bacterium	cholesterol sulfate	Lipid	Sterol	Total Effect	0.0224459	-0.0351409	0.0837206	0.0303218	0.478
TwinsUK	726	Metabolite	Nuts & Seeds	Lachnospiraceae_bacterium	cytidine	Nucleotide	Pyrimidine Metabolism, Cytidine containing	ACME	0.00556398	-0.000134178	0.0143364	0.00369147	0.06
TwinsUK	726	Metabolite	Nuts & Seeds	Lachnospiraceae_bacterium	cytidine	Nucleotide	Pyrimidine Metabolism, Cytidine containing	ADE	0.0189017	-0.045844	0.08498	0.0333735	0.552
TwinsUK	726	Metabolite	Nuts & Seeds	Lachnospiraceae_bacterium	cytidine	Nucleotide	Pyrimidine Metabolism, Cytidine containing	Proportion of Effect	0.115029	-1.79242	2.10231	0.993554	0.46
TwinsUK	726	Metabolite	Nuts & Seeds	Lachnospiraceae_bacterium	cytidine	Nucleotide	Pyrimidine Metabolism, Cytidine containing	Total Effect	0.0244657	-0.0402285	0.0921529	0.0337707	0.436
TwinsUK	725	Metabolite	Nuts & Seeds	Lachnospiraceae_bacterium	glycerol 3-phosphate	Lipid	Glycerolipid Metabolism	ACME	0.00765336	-0.000593996	0.0180183	0.00474803	0.072
TwinsUK	725	Metabolite	Nuts & Seeds	Lachnospiraceae_bacterium	glycerol 3-phosphate	Lipid	Glycerolipid Metabolism	ADE	0.0180082	-0.0433384	0.0756201	0.0303466	0.582
TwinsUK	725	Metabolite	Nuts & Seeds	Lachnospiraceae_bacterium	glycerol 3-phosphate	Lipid	Glycerolipid Metabolism	Proportion of Effect	0.168469	-2.89153	2.83333	1.46042	0.46
TwinsUK	725	Metabolite	Nuts & Seeds	Lachnospiraceae_bacterium	glycerol 3-phosphate	Lipid	Glycerolipid Metabolism	Total Effect	0.0256616	-0.0369447	0.083659	0.0307662	0.424
TwinsUK	726	Metabolite	Nuts & Seeds	Lachnospiraceae_bacterium	isoursodeoxycholate	Lipid	Secondary Bile Acid Metabolism	ACME	0.013879	0.00230103	0.0282281	0.00661405	0.018
TwinsUK	726	Metabolite	Nuts & Seeds	Lachnospiraceae_bacterium	isoursodeoxycholate	Lipid	Secondary Bile Acid Metabolism	ADE	0.0132076	-0.0456405	0.0705493	0.0296403	0.668
TwinsUK	726	Metabolite	Nuts & Seeds	Lachnospiraceae_bacterium	isoursodeoxycholate	Lipid	Secondary Bile Acid Metabolism	Proportion of Effect	0.335264	-3.77585	4.36753	2.07739	0.35
TwinsUK	726	Metabolite	Nuts & Seeds	Lachnospiraceae_bacterium	isoursodeoxycholate	Lipid	Secondary Bile Acid Metabolism	Total Effect	0.0270866	-0.0339173	0.0858456	0.0305517	0.348
TwinsUK	723	Metabolite	Nuts & Seeds	Lachnospiraceae_bacterium	linoleate (18:2n6)	Lipid	Long Chain Polyunsaturated Fatty Acid (n3 and n6)	ACME	0.0142997	0.00439776	0.0271082	0.00579348	0.002
TwinsUK	723	Metabolite	Nuts & Seeds	Lachnospiraceae_bacterium	linoleate (18:2n6)	Lipid	Long Chain Polyunsaturated Fatty Acid (n3 and n6)	ADE	0.0114406	-0.0498492	0.071876	0.0310524	0.724
TwinsUK	723	Metabolite	Nuts & Seeds	Lachnospiraceae_bacterium	linoleate (18:2n6)	Lipid	Long Chain Polyunsaturated Fatty Acid (n3 and n6)	Proportion of Effect	0.318943	-3.42948	5.25906	2.21646	0.392
TwinsUK	723	Metabolite	Nuts & Seeds	Lachnospiraceae_bacterium	linoleate (18:2n6)	Lipid	Long Chain Polyunsaturated Fatty Acid (n3 and n6)	Total Effect	0.0257403	-0.0325456	0.0853831	0.0300839	0.39
TwinsUK	723	Metabolite	Nuts & Seeds	Lachnospiraceae_bacterium	oleate/vaccenate (18:1)	Lipid	Long Chain Monounsaturated Fatty Acid	ACME	0.0190226	0.00759323	0.0335288	0.00661622	<2e-16
TwinsUK	723	Metabolite	Nuts & Seeds	Lachnospiraceae_bacterium	oleate/vaccenate (18:1)	Lipid	Long Chain Monounsaturated Fatty Acid	ADE	0.00495705	-0.0546821	0.0645145	0.0304073	0.87
TwinsUK	723	Metabolite	Nuts & Seeds	Lachnospiraceae_bacterium	oleate/vaccenate (18:1)	Lipid	Long Chain Monounsaturated Fatty Acid	Proportion of Effect	0.453211	-5.50949	8.10703	3.4736	0.412
TwinsUK	723	Metabolite	Nuts & Seeds	Lachnospiraceae_bacterium	oleate/vaccenate (18:1)	Lipid	Long Chain Monounsaturated Fatty Acid	Total Effect	0.0239796	-0.0368876	0.082461	0.0304461	0.412
TwinsUK	725	Metabolite	Nuts & Seeds	Lachnospiraceae_bacterium	phosphate	Energy	Oxidative Phosphorylation	ACME	0.0150052	0.00497915	0.0279161	0.00585127	<2e-16
TwinsUK	725	Metabolite	Nuts & Seeds	Lachnospiraceae_bacterium	phosphate	Energy	Oxidative Phosphorylation	ADE	0.0101679	-0.0491691	0.0716084	0.0308106	0.724
TwinsUK	725	Metabolite	Nuts & Seeds	Lachnospiraceae_bacterium	phosphate	Energy	Oxidative Phosphorylation	Proportion of Effect	0.329215	-5.4935	4.68139	2.59563	0.45
TwinsUK	725	Metabolite	Nuts & Seeds	Lachnospiraceae_bacterium	phosphate	Energy	Oxidative Phosphorylation	Total Effect	0.025173	-0.0345682	0.0848237	0.0304571	0.45
TwinsUK	724	Metabolite	Nuts & Seeds	Lachnospiraceae_bacterium	ursocholate	Lipid	Secondary Bile Acid Metabolism	ACME	0.0277674	0.0123145	0.0466845	0.00876785	<2e-16
TwinsUK	724	Metabolite	Nuts & Seeds	Lachnospiraceae_bacterium	ursocholate	Lipid	Secondary Bile Acid Metabolism	ADE	-0.00304402	-0.0627409	0.0562278	0.0303492	0.922
TwinsUK	724	Metabolite	Nuts & Seeds	Lachnospiraceae_bacterium	ursocholate	Lipid	Secondary Bile Acid Metabolism	Proportion of Effect	0.665703	-6.67363	10.2747	4.32355	0.414
TwinsUK	724	Metabolite	Nuts & Seeds	Lachnospiraceae_bacterium	ursocholate	Lipid	Secondary Bile Acid Metabolism	Total Effect	0.0247234	-0.0368249	0.0856381	0.0312406	0.414
TwinsUK	725	Metabolite	Nuts & Seeds	Phocea_massiliensis	2'-deoxycytidine	Nucleotide	Pyrimidine Metabolism, Cytidine containing	ACME	-0.00965493	-0.0251243	-0.000635845	0.00624706	0.028
TwinsUK	725	Metabolite	Nuts & Seeds	Phocea_massiliensis	2'-deoxycytidine	Nucleotide	Pyrimidine Metabolism, Cytidine containing	ADE	-0.0172147	-0.114224	0.0847149	0.0507497	0.712
TwinsUK	725	Metabolite	Nuts & Seeds	Phocea_massiliensis	2'-deoxycytidine	Nucleotide	Pyrimidine Metabolism, Cytidine containing	Proportion of Effect	0.117325	-1.75636	2.54333	1.09686	0.568
TwinsUK	725	Metabolite	Nuts & Seeds	Phocea_massiliensis	2'-deoxycytidine	Nucleotide	Pyrimidine Metabolism, Cytidine containing	Total Effect	-0.0268696	-0.125484	0.0774582	0.051771	0.556
TwinsUK	725	Metabolite	Nuts & Seeds	Phocea_massiliensis	3-carboxy-4-methyl-5-pentyl-2-furanpropionate (3-CMPFP)**	Lipid	Fatty Acid, Dicarboxylate	ACME	0.00742464	-0.00439325	0.022302	0.00681002	0.22
TwinsUK	725	Metabolite	Nuts & Seeds	Phocea_massiliensis	3-carboxy-4-methyl-5-pentyl-2-furanpropionate (3-CMPFP)**	Lipid	Fatty Acid, Dicarboxylate	ADE	-0.0322605	-0.131544	0.0638284	0.04984	0.496
TwinsUK	725	Metabolite	Nuts & Seeds	Phocea_massiliensis	3-carboxy-4-methyl-5-pentyl-2-furanpropionate (3-CMPFP)**	Lipid	Fatty Acid, Dicarboxylate	Proportion of Effect	-0.0796243	-1.90429	2.07383	1.01483	0.668
TwinsUK	725	Metabolite	Nuts & Seeds	Phocea_massiliensis	3-carboxy-4-methyl-5-pentyl-2-furanpropionate (3-CMPFP)**	Lipid	Fatty Acid, Dicarboxylate	Total Effect	-0.0248358	-0.120519	0.0697853	0.048547	0.592
TwinsUK	726	Metabolite	Nuts & Seeds	Phocea_massiliensis	N-propionylmethionine	Amino Acid	Methionine, Cysteine, SAM and Taurine Metabolism	ACME	-0.00705349	-0.0202115	0.000526433	0.00529029	0.094
TwinsUK	726	Metabolite	Nuts & Seeds	Phocea_massiliensis	N-propionylmethionine	Amino Acid	Methionine, Cysteine, SAM and Taurine Metabolism	ADE	-0.0193085	-0.110565	0.0804839	0.048737	0.716
TwinsUK	726	Metabolite	Nuts & Seeds	Phocea_massiliensis	N-propionylmethionine	Amino Acid	Methionine, Cysteine, SAM and Taurine Metabolism	Proportion of Effect	0.0716811	-1.86747	2.57876	1.13424	0.648
TwinsUK	726	Metabolite	Nuts & Seeds	Phocea_massiliensis	N-propionylmethionine	Amino Acid	Methionine, Cysteine, SAM and Taurine Metabolism	Total Effect	-0.026362	-0.12192	0.0727343	0.0496567	0.602
TwinsUK	726	Metabolite	Nuts & Seeds	Phocea_massiliensis	cysteine	Amino Acid	Methionine, Cysteine, SAM and Taurine Metabolism	ACME	-5.97939e-06	-0.0116452	0.0107575	0.00571499	0.98
TwinsUK	726	Metabolite	Nuts & Seeds	Phocea_massiliensis	cysteine	Amino Acid	Methionine, Cysteine, SAM and Taurine Metabolism	ADE	-0.0241289	-0.119316	0.0651901	0.047068	0.624
TwinsUK	726	Metabolite	Nuts & Seeds	Phocea_massiliensis	cysteine	Amino Acid	Methionine, Cysteine, SAM and Taurine Metabolism	Proportion of Effect	-0.002389	-1.2172	1.5501	0.705944	0.978
TwinsUK	726	Metabolite	Nuts & Seeds	Phocea_massiliensis	cysteine	Amino Acid	Methionine, Cysteine, SAM and Taurine Metabolism	Total Effect	-0.0241349	-0.117959	0.0670633	0.0471996	0.634
TwinsUK	725	Metabolite	Nuts & Seeds	Phocea_massiliensis	lithocholate	Lipid	Secondary Bile Acid Metabolism	ACME	0.00151069	-0.0102119	0.0145763	0.00632351	0.792
TwinsUK	725	Metabolite	Nuts & Seeds	Phocea_massiliensis	lithocholate	Lipid	Secondary Bile Acid Metabolism	ADE	-0.0277547	-0.116313	0.0701346	0.0475632	0.556
TwinsUK	725	Metabolite	Nuts & Seeds	Phocea_massiliensis	lithocholate	Lipid	Secondary Bile Acid Metabolism	Proportion of Effect	0.000123461	-1.12347	1.36479	0.634761	0.998
TwinsUK	725	Metabolite	Nuts & Seeds	Phocea_massiliensis	lithocholate	Lipid	Secondary Bile Acid Metabolism	Total Effect	-0.026244	-0.113478	0.0715646	0.0472048	0.578
TwinsUK	725	Metabolite	Nuts & Seeds	Ruminococcaceae_bacterium_D5	2'-deoxycytidine	Nucleotide	Pyrimidine Metabolism, Cytidine containing	ACME	7.77618e-05	-0.00953021	0.00911423	0.00475623	0.952
TwinsUK	725	Metabolite	Nuts & Seeds	Ruminococcaceae_bacterium_D5	2'-deoxycytidine	Nucleotide	Pyrimidine Metabolism, Cytidine containing	ADE	-0.0948621	-0.189571	-0.0141079	0.044761	0.022
TwinsUK	725	Metabolite	Nuts & Seeds	Ruminococcaceae_bacterium_D5	2'-deoxycytidine	Nucleotide	Pyrimidine Metabolism, Cytidine containing	Proportion of Effect	-0.00197156	-0.191215	0.164748	0.0908068	0.942
TwinsUK	725	Metabolite	Nuts & Seeds	Ruminococcaceae_bacterium_D5	2'-deoxycytidine	Nucleotide	Pyrimidine Metabolism, Cytidine containing	Total Effect	-0.0947844	-0.190537	-0.0135074	0.0451607	0.026
TwinsUK	724	Metabolite	Nuts & Seeds	Ruminococcaceae_bacterium_D5	2-hydroxydecanoate	Lipid	Fatty Acid, Monohydroxy	ACME	-0.0110836	-0.0259293	-0.000907147	0.00638321	0.028
TwinsUK	724	Metabolite	Nuts & Seeds	Ruminococcaceae_bacterium_D5	2-hydroxydecanoate	Lipid	Fatty Acid, Monohydroxy	ADE	-0.0867513	-0.172526	0.000272433	0.0440811	0.052
TwinsUK	724	Metabolite	Nuts & Seeds	Ruminococcaceae_bacterium_D5	2-hydroxydecanoate	Lipid	Fatty Acid, Monohydroxy	Proportion of Effect	0.104011	-0.000848733	0.68609	0.175239	0.052
TwinsUK	724	Metabolite	Nuts & Seeds	Ruminococcaceae_bacterium_D5	2-hydroxydecanoate	Lipid	Fatty Acid, Monohydroxy	Total Effect	-0.097835	-0.184129	-0.00985695	0.0444571	0.024
TwinsUK	726	Metabolite	Nuts & Seeds	Ruminococcaceae_bacterium_D5	N-acetylmethionine	Amino Acid	Methionine, Cysteine, SAM and Taurine Metabolism	ACME	0.00115676	-0.00701777	0.0100355	0.00435032	0.758
TwinsUK	726	Metabolite	Nuts & Seeds	Ruminococcaceae_bacterium_D5	N-acetylmethionine	Amino Acid	Methionine, Cysteine, SAM and Taurine Metabolism	ADE	-0.0976693	-0.179626	-0.00344136	0.0449451	0.036
TwinsUK	726	Metabolite	Nuts & Seeds	Ruminococcaceae_bacterium_D5	N-acetylmethionine	Amino Acid	Methionine, Cysteine, SAM and Taurine Metabolism	Proportion of Effect	-0.00925611	-0.201904	0.128543	0.0842976	0.784
TwinsUK	726	Metabolite	Nuts & Seeds	Ruminococcaceae_bacterium_D5	N-acetylmethionine	Amino Acid	Methionine, Cysteine, SAM and Taurine Metabolism	Total Effect	-0.0965125	-0.179126	-0.00387824	0.0447062	0.038
TwinsUK	726	Metabolite	Nuts & Seeds	Ruminococcaceae_bacterium_D5	N-propionylmethionine	Amino Acid	Methionine, Cysteine, SAM and Taurine Metabolism	ACME	0.000502553	-0.00824813	0.0082405	0.00420628	0.852
TwinsUK	726	Metabolite	Nuts & Seeds	Ruminococcaceae_bacterium_D5	N-propionylmethionine	Amino Acid	Methionine, Cysteine, SAM and Taurine Metabolism	ADE	-0.0993839	-0.184549	-0.0163354	0.0429118	0.026
TwinsUK	726	Metabolite	Nuts & Seeds	Ruminococcaceae_bacterium_D5	N-propionylmethionine	Amino Acid	Methionine, Cysteine, SAM and Taurine Metabolism	Proportion of Effect	-0.0049769	-0.150064	0.0926875	0.0619265	0.854
TwinsUK	726	Metabolite	Nuts & Seeds	Ruminococcaceae_bacterium_D5	N-propionylmethionine	Amino Acid	Methionine, Cysteine, SAM and Taurine Metabolism	Total Effect	-0.0988814	-0.183853	-0.0147659	0.0431344	0.03
TwinsUK	725	Metabolite	Nuts & Seeds	Ruminococcaceae_bacterium_D5	biotin	Cofactors and Vitamins	Biotin Metabolism	ACME	0.00829853	-0.000436477	0.0214296	0.00557807	0.066
TwinsUK	725	Metabolite	Nuts & Seeds	Ruminococcaceae_bacterium_D5	biotin	Cofactors and Vitamins	Biotin Metabolism	ADE	-0.102629	-0.189903	-0.0105954	0.0457417	0.03
TwinsUK	725	Metabolite	Nuts & Seeds	Ruminococcaceae_bacterium_D5	biotin	Cofactors and Vitamins	Biotin Metabolism	Proportion of Effect	-0.0793301	-0.539027	0.0534923	0.151153	0.104
TwinsUK	725	Metabolite	Nuts & Seeds	Ruminococcaceae_bacterium_D5	biotin	Cofactors and Vitamins	Biotin Metabolism	Total Effect	-0.0943309	-0.182103	-0.00472748	0.0452489	0.042
TwinsUK	726	Metabolite	Nuts & Seeds	Ruminococcaceae_bacterium_D5	cytidine	Nucleotide	Pyrimidine Metabolism, Cytidine containing	ACME	-0.000982137	-0.00893617	0.00660173	0.00396375	0.758
TwinsUK	726	Metabolite	Nuts & Seeds	Ruminococcaceae_bacterium_D5	cytidine	Nucleotide	Pyrimidine Metabolism, Cytidine containing	ADE	-0.0977461	-0.183954	-0.0115011	0.0439932	0.02
TwinsUK	726	Metabolite	Nuts & Seeds	Ruminococcaceae_bacterium_D5	cytidine	Nucleotide	Pyrimidine Metabolism, Cytidine containing	Proportion of Effect	0.00761088	-0.130533	0.156993	0.0733485	0.768
TwinsUK	726	Metabolite	Nuts & Seeds	Ruminococcaceae_bacterium_D5	cytidine	Nucleotide	Pyrimidine Metabolism, Cytidine containing	Total Effect	-0.0987282	-0.183598	-0.0104711	0.0441649	0.018
TwinsUK	726	Metabolite	Nuts & Seeds	Ruminococcaceae_bacterium_D5	isoursodeoxycholate	Lipid	Secondary Bile Acid Metabolism	ACME	-0.00555789	-0.0167115	0.00223919	0.00483437	0.154
TwinsUK	726	Metabolite	Nuts & Seeds	Ruminococcaceae_bacterium_D5	isoursodeoxycholate	Lipid	Secondary Bile Acid Metabolism	ADE	-0.0882793	-0.171281	-0.000658089	0.0435263	0.048
TwinsUK	726	Metabolite	Nuts & Seeds	Ruminococcaceae_bacterium_D5	isoursodeoxycholate	Lipid	Secondary Bile Acid Metabolism	Proportion of Effect	0.0546692	-0.0471216	0.346926	0.100522	0.186
TwinsUK	726	Metabolite	Nuts & Seeds	Ruminococcaceae_bacterium_D5	isoursodeoxycholate	Lipid	Secondary Bile Acid Metabolism	Total Effect	-0.0938372	-0.174596	-0.00657573	0.0428622	0.036
TwinsUK	725	Metabolite	Nuts & Seeds	Ruminococcaceae_bacterium_D5	leucine	Amino Acid	Leucine, Isoleucine and Valine Metabolism	ACME	-0.00170267	-0.00869871	0.00274014	0.00291807	0.486
TwinsUK	725	Metabolite	Nuts & Seeds	Ruminococcaceae_bacterium_D5	leucine	Amino Acid	Leucine, Isoleucine and Valine Metabolism	ADE	-0.0888204	-0.177896	0.000995841	0.0456358	0.052
TwinsUK	725	Metabolite	Nuts & Seeds	Ruminococcaceae_bacterium_D5	leucine	Amino Acid	Leucine, Isoleucine and Valine Metabolism	Proportion of Effect	0.011982	-0.0679005	0.148388	0.0551757	0.51
TwinsUK	725	Metabolite	Nuts & Seeds	Ruminococcaceae_bacterium_D5	leucine	Amino Acid	Leucine, Isoleucine and Valine Metabolism	Total Effect	-0.090523	-0.180867	-0.00163139	0.0457235	0.048
TwinsUK	724	Metabolite	Nuts & Seeds	Ruminococcaceae_bacterium_D5	methionine	Amino Acid	Methionine, Cysteine, SAM and Taurine Metabolism	ACME	-0.00387839	-0.0152492	0.00520842	0.00521878	0.428
TwinsUK	724	Metabolite	Nuts & Seeds	Ruminococcaceae_bacterium_D5	methionine	Amino Acid	Methionine, Cysteine, SAM and Taurine Metabolism	ADE	-0.0943834	-0.177338	-0.00372992	0.0442878	0.044
TwinsUK	724	Metabolite	Nuts & Seeds	Ruminococcaceae_bacterium_D5	methionine	Amino Acid	Methionine, Cysteine, SAM and Taurine Metabolism	Proportion of Effect	0.0311595	-0.0835042	0.327563	0.104864	0.454
TwinsUK	724	Metabolite	Nuts & Seeds	Ruminococcaceae_bacterium_D5	methionine	Amino Acid	Methionine, Cysteine, SAM and Taurine Metabolism	Total Effect	-0.0982618	-0.18061	-0.0100764	0.0435035	0.034
TwinsUK	725	Metabolite	Nuts & Seeds	Ruminococcaceae_bacterium_D5	methylphosphate	Nucleotide	Purine and Pyrimidine Metabolism	ACME	0.00265763	-0.00560709	0.0127583	0.00468506	0.536
TwinsUK	725	Metabolite	Nuts & Seeds	Ruminococcaceae_bacterium_D5	methylphosphate	Nucleotide	Purine and Pyrimidine Metabolism	ADE	-0.0994864	-0.181626	-0.0146777	0.0425888	0.02
TwinsUK	725	Metabolite	Nuts & Seeds	Ruminococcaceae_bacterium_D5	methylphosphate	Nucleotide	Purine and Pyrimidine Metabolism	Proportion of Effect	-0.0207462	-0.27729	0.0930141	0.0944654	0.554
TwinsUK	725	Metabolite	Nuts & Seeds	Ruminococcaceae_bacterium_D5	methylphosphate	Nucleotide	Purine and Pyrimidine Metabolism	Total Effect	-0.0968288	-0.180888	-0.00935704	0.0437579	0.026
TwinsUK	725	Metabolite	Nuts & Seeds	Ruminococcaceae_bacterium_D5	myo-inositol	Lipid	Inositol Metabolism	ACME	-0.00278987	-0.0127097	0.00486511	0.00448337	0.502
TwinsUK	725	Metabolite	Nuts & Seeds	Ruminococcaceae_bacterium_D5	myo-inositol	Lipid	Inositol Metabolism	ADE	-0.0920561	-0.175757	-0.00542628	0.0434518	0.034
TwinsUK	725	Metabolite	Nuts & Seeds	Ruminococcaceae_bacterium_D5	myo-inositol	Lipid	Inositol Metabolism	Proportion of Effect	0.0246333	-0.0936742	0.245429	0.086506	0.51
TwinsUK	725	Metabolite	Nuts & Seeds	Ruminococcaceae_bacterium_D5	myo-inositol	Lipid	Inositol Metabolism	Total Effect	-0.0948459	-0.178191	-0.0087103	0.0432348	0.032
TwinsUK	726	Metabolite	Nuts & Seeds	Ruminococcaceae_bacterium_D5	valine	Amino Acid	Leucine, Isoleucine and Valine Metabolism	ACME	-0.00164919	-0.00813722	0.00337878	0.00293775	0.524
TwinsUK	726	Metabolite	Nuts & Seeds	Ruminococcaceae_bacterium_D5	valine	Amino Acid	Leucine, Isoleucine and Valine Metabolism	ADE	-0.0954914	-0.180604	-0.00493065	0.0448146	0.036
TwinsUK	726	Metabolite	Nuts & Seeds	Ruminococcaceae_bacterium_D5	valine	Amino Acid	Leucine, Isoleucine and Valine Metabolism	Proportion of Effect	0.0103088	-0.0712413	0.136952	0.0531105	0.556
TwinsUK	726	Metabolite	Nuts & Seeds	Ruminococcaceae_bacterium_D5	valine	Amino Acid	Leucine, Isoleucine and Valine Metabolism	Total Effect	-0.0971406	-0.182041	-0.00724009	0.044592	0.036
TwinsUK	725	Metabolite	Nuts & Seeds	Ruminococcaceae_unclassified_SGB15265	3-carboxyadipate	Lipid	Fatty Acid, Dicarboxylate	ACME	0.0260518	0.00804705	0.0516127	0.0111137	<2e-16
TwinsUK	725	Metabolite	Nuts & Seeds	Ruminococcaceae_unclassified_SGB15265	3-carboxyadipate	Lipid	Fatty Acid, Dicarboxylate	ADE	0.12737	0.0119391	0.238195	0.0577182	0.034
TwinsUK	725	Metabolite	Nuts & Seeds	Ruminococcaceae_unclassified_SGB15265	3-carboxyadipate	Lipid	Fatty Acid, Dicarboxylate	Proportion of Effect	0.166722	0.0425232	0.637389	0.151751	0.014
TwinsUK	725	Metabolite	Nuts & Seeds	Ruminococcaceae_unclassified_SGB15265	3-carboxyadipate	Lipid	Fatty Acid, Dicarboxylate	Total Effect	0.153422	0.0340429	0.263126	0.0584397	0.014
TwinsUK	724	Metabolite	Nuts & Seeds	Ruminococcaceae_unclassified_SGB15265	3-hydroxyoleate*	Lipid	Fatty Acid, Monohydroxy	ACME	0.0319509	0.00921751	0.0603322	0.0130395	0.004
TwinsUK	724	Metabolite	Nuts & Seeds	Ruminococcaceae_unclassified_SGB15265	3-hydroxyoleate*	Lipid	Fatty Acid, Monohydroxy	ADE	0.111838	-0.000813904	0.234782	0.0601011	0.052
TwinsUK	724	Metabolite	Nuts & Seeds	Ruminococcaceae_unclassified_SGB15265	3-hydroxyoleate*	Lipid	Fatty Acid, Monohydroxy	Proportion of Effect	0.223253	0.0568161	0.909132	0.217427	0.016
TwinsUK	724	Metabolite	Nuts & Seeds	Ruminococcaceae_unclassified_SGB15265	3-hydroxyoleate*	Lipid	Fatty Acid, Monohydroxy	Total Effect	0.143788	0.0279049	0.264045	0.0602399	0.012
TwinsUK	725	Metabolite	Nuts & Seeds	Ruminococcaceae_unclassified_SGB15265	LAHSA (18:2/OH-18:0)*	Lipid	Fatty Acid Hydroxyl Fatty Acid	ACME	0.0470602	0.0231729	0.0777337	0.0139186	<2e-16
TwinsUK	725	Metabolite	Nuts & Seeds	Ruminococcaceae_unclassified_SGB15265	LAHSA (18:2/OH-18:0)*	Lipid	Fatty Acid Hydroxyl Fatty Acid	ADE	0.0991387	-0.0183092	0.215842	0.0597325	0.098
TwinsUK	725	Metabolite	Nuts & Seeds	Ruminococcaceae_unclassified_SGB15265	LAHSA (18:2/OH-18:0)*	Lipid	Fatty Acid Hydroxyl Fatty Acid	Proportion of Effect	0.31521	0.115839	1.29095	0.299773	0.016
TwinsUK	725	Metabolite	Nuts & Seeds	Ruminococcaceae_unclassified_SGB15265	LAHSA (18:2/OH-18:0)*	Lipid	Fatty Acid Hydroxyl Fatty Acid	Total Effect	0.146199	0.0289159	0.261319	0.0592864	0.016
TwinsUK	726	Metabolite	Nuts & Seeds	Ruminococcaceae_unclassified_SGB15265	N6-acetyllysine	Amino Acid	Lysine Metabolism	ACME	0.00737262	-0.00272995	0.0226223	0.0064674	0.176
TwinsUK	726	Metabolite	Nuts & Seeds	Ruminococcaceae_unclassified_SGB15265	N6-acetyllysine	Amino Acid	Lysine Metabolism	ADE	0.143072	0.0266168	0.257811	0.058978	0.018
TwinsUK	726	Metabolite	Nuts & Seeds	Ruminococcaceae_unclassified_SGB15265	N6-acetyllysine	Amino Acid	Lysine Metabolism	Proportion of Effect	0.0426655	-0.0233743	0.231613	0.0650478	0.18
TwinsUK	726	Metabolite	Nuts & Seeds	Ruminococcaceae_unclassified_SGB15265	N6-acetyllysine	Amino Acid	Lysine Metabolism	Total Effect	0.150445	0.0319072	0.265602	0.0596161	0.012
TwinsUK	725	Metabolite	Nuts & Seeds	Ruminococcaceae_unclassified_SGB15265	glycerol 3-phosphate	Lipid	Glycerolipid Metabolism	ACME	0.0122974	-0.00281056	0.029857	0.00833356	0.098
TwinsUK	725	Metabolite	Nuts & Seeds	Ruminococcaceae_unclassified_SGB15265	glycerol 3-phosphate	Lipid	Glycerolipid Metabolism	ADE	0.136444	0.0240814	0.253013	0.0584008	0.022
TwinsUK	725	Metabolite	Nuts & Seeds	Ruminococcaceae_unclassified_SGB15265	glycerol 3-phosphate	Lipid	Glycerolipid Metabolism	Proportion of Effect	0.0769907	-0.0304589	0.332116	0.0924935	0.11
TwinsUK	725	Metabolite	Nuts & Seeds	Ruminococcaceae_unclassified_SGB15265	glycerol 3-phosphate	Lipid	Glycerolipid Metabolism	Total Effect	0.148741	0.031153	0.265169	0.0596979	0.012
TwinsUK	726	Metabolite	Nuts & Seeds	Ruminococcaceae_unclassified_SGB15265	isocaproate (i6:0)	Lipid	Fatty Acid, Branched	ACME	0.0112658	-0.00197872	0.030458	0.00827467	0.106
TwinsUK	726	Metabolite	Nuts & Seeds	Ruminococcaceae_unclassified_SGB15265	isocaproate (i6:0)	Lipid	Fatty Acid, Branched	ADE	0.13844	0.0255066	0.259088	0.0595872	0.022
TwinsUK	726	Metabolite	Nuts & Seeds	Ruminococcaceae_unclassified_SGB15265	isocaproate (i6:0)	Lipid	Fatty Acid, Branched	Proportion of Effect	0.0703162	-0.0204198	0.292595	0.0798507	0.114
TwinsUK	726	Metabolite	Nuts & Seeds	Ruminococcaceae_unclassified_SGB15265	isocaproate (i6:0)	Lipid	Fatty Acid, Branched	Total Effect	0.149706	0.0358466	0.269024	0.059484	0.008
TwinsUK	725	Metabolite	Nuts & Seeds	Ruminococcaceae_unclassified_SGB15265	isohyodeoxycholate	Lipid	Secondary Bile Acid Metabolism	ACME	0.0224042	0.00497719	0.0445245	0.0100886	0.008
TwinsUK	725	Metabolite	Nuts & Seeds	Ruminococcaceae_unclassified_SGB15265	isohyodeoxycholate	Lipid	Secondary Bile Acid Metabolism	ADE	0.123895	0.00939677	0.241472	0.0592029	0.04
TwinsUK	725	Metabolite	Nuts & Seeds	Ruminococcaceae_unclassified_SGB15265	isohyodeoxycholate	Lipid	Secondary Bile Acid Metabolism	Proportion of Effect	0.145846	0.0353447	0.644874	0.155492	0.014
TwinsUK	725	Metabolite	Nuts & Seeds	Ruminococcaceae_unclassified_SGB15265	isohyodeoxycholate	Lipid	Secondary Bile Acid Metabolism	Total Effect	0.146299	0.0277593	0.262777	0.0599534	0.006
TwinsUK	723	Metabolite	Nuts & Seeds	Ruminococcaceae_unclassified_SGB15265	oleate/vaccenate (18:1)	Lipid	Long Chain Monounsaturated Fatty Acid	ACME	0.0261956	0.00623511	0.0515487	0.0115596	<2e-16
TwinsUK	723	Metabolite	Nuts & Seeds	Ruminococcaceae_unclassified_SGB15265	oleate/vaccenate (18:1)	Lipid	Long Chain Monounsaturated Fatty Acid	ADE	0.114454	-0.0049303	0.235126	0.0612388	0.064
TwinsUK	723	Metabolite	Nuts & Seeds	Ruminococcaceae_unclassified_SGB15265	oleate/vaccenate (18:1)	Lipid	Long Chain Monounsaturated Fatty Acid	Proportion of Effect	0.182444	0.035998	0.848051	0.207156	0.022
TwinsUK	723	Metabolite	Nuts & Seeds	Ruminococcaceae_unclassified_SGB15265	oleate/vaccenate (18:1)	Lipid	Long Chain Monounsaturated Fatty Acid	Total Effect	0.14065	0.0209169	0.259314	0.0608156	0.022
TwinsUK	725	Metabolite	Nuts & Seeds	Ruminococcaceae_unclassified_SGB15265	phosphate	Energy	Oxidative Phosphorylation	ACME	0.0251334	0.00703467	0.0491622	0.0107468	0.002
TwinsUK	725	Metabolite	Nuts & Seeds	Ruminococcaceae_unclassified_SGB15265	phosphate	Energy	Oxidative Phosphorylation	ADE	0.123079	0.00848749	0.235759	0.0579773	0.042
TwinsUK	725	Metabolite	Nuts & Seeds	Ruminococcaceae_unclassified_SGB15265	phosphate	Energy	Oxidative Phosphorylation	Proportion of Effect	0.165428	0.0402317	0.668306	0.160223	0.02
TwinsUK	725	Metabolite	Nuts & Seeds	Ruminococcaceae_unclassified_SGB15265	phosphate	Energy	Oxidative Phosphorylation	Total Effect	0.148212	0.031125	0.259862	0.0583514	0.022
TwinsUK	726	Metabolite	Nuts & Seeds	Ruminococcaceae_unclassified_SGB15265	proline	Amino Acid	Urea cycle; Arginine and Proline Metabolism	ACME	0.00409478	-0.00316032	0.0163705	0.00498236	0.336
TwinsUK	726	Metabolite	Nuts & Seeds	Ruminococcaceae_unclassified_SGB15265	proline	Amino Acid	Urea cycle; Arginine and Proline Metabolism	ADE	0.147766	0.0361183	0.260113	0.0571415	0.012
TwinsUK	726	Metabolite	Nuts & Seeds	Ruminococcaceae_unclassified_SGB15265	proline	Amino Acid	Urea cycle; Arginine and Proline Metabolism	Proportion of Effect	0.0212284	-0.0286787	0.138794	0.0427227	0.34
TwinsUK	726	Metabolite	Nuts & Seeds	Ruminococcaceae_unclassified_SGB15265	proline	Amino Acid	Urea cycle; Arginine and Proline Metabolism	Total Effect	0.151861	0.0400111	0.262061	0.0566454	0.008
TwinsUK	726	Metabolite	Nuts & Seeds	Ruminococcaceae_unclassified_SGB15265	tricarballylate	Energy	TCA Cycle	ACME	0.014193	0.00167787	0.0329733	0.00798353	0.022
TwinsUK	726	Metabolite	Nuts & Seeds	Ruminococcaceae_unclassified_SGB15265	tricarballylate	Energy	TCA Cycle	ADE	0.133247	0.0201816	0.247327	0.0579452	0.022
TwinsUK	726	Metabolite	Nuts & Seeds	Ruminococcaceae_unclassified_SGB15265	tricarballylate	Energy	TCA Cycle	Proportion of Effect	0.0911342	0.00853609	0.421656	0.105388	0.032
TwinsUK	726	Metabolite	Nuts & Seeds	Ruminococcaceae_unclassified_SGB15265	tricarballylate	Energy	TCA Cycle	Total Effect	0.14744	0.0332961	0.263582	0.0587465	0.014
TwinsUK	726	Metabolite	Nuts & Seeds	Ruminococcaceae_unclassified_SGB15265	valine	Amino Acid	Leucine, Isoleucine and Valine Metabolism	ACME	0.00565125	-0.00229081	0.0181878	0.00522414	0.228
TwinsUK	726	Metabolite	Nuts & Seeds	Ruminococcaceae_unclassified_SGB15265	valine	Amino Acid	Leucine, Isoleucine and Valine Metabolism	ADE	0.143805	0.0198551	0.260264	0.0613287	0.02
TwinsUK	726	Metabolite	Nuts & Seeds	Ruminococcaceae_unclassified_SGB15265	valine	Amino Acid	Leucine, Isoleucine and Valine Metabolism	Proportion of Effect	0.0330757	-0.0251203	0.197121	0.0566942	0.246
TwinsUK	726	Metabolite	Nuts & Seeds	Ruminococcaceae_unclassified_SGB15265	valine	Amino Acid	Leucine, Isoleucine and Valine Metabolism	Total Effect	0.149456	0.0243468	0.267997	0.0621558	0.018
TwinsUK	725	Metabolite	Nuts & Seeds	Ruminococcus_torques	3-carboxy-4-methyl-5-pentyl-2-furanpropionate (3-CMPFP)**	Lipid	Fatty Acid, Dicarboxylate	ACME	-0.0186839	-0.0366707	-0.00485155	0.00811713	0.004
TwinsUK	725	Metabolite	Nuts & Seeds	Ruminococcus_torques	3-carboxy-4-methyl-5-pentyl-2-furanpropionate (3-CMPFP)**	Lipid	Fatty Acid, Dicarboxylate	ADE	-0.18225	-0.28373	-0.0836693	0.0510359	<2e-16
TwinsUK	725	Metabolite	Nuts & Seeds	Ruminococcus_torques	3-carboxy-4-methyl-5-pentyl-2-furanpropionate (3-CMPFP)**	Lipid	Fatty Acid, Dicarboxylate	Proportion of Effect	0.0896268	0.0242499	0.221717	0.0503742	0.004
TwinsUK	725	Metabolite	Nuts & Seeds	Ruminococcus_torques	3-carboxy-4-methyl-5-pentyl-2-furanpropionate (3-CMPFP)**	Lipid	Fatty Acid, Dicarboxylate	Total Effect	-0.200934	-0.302622	-0.100613	0.051533	<2e-16
TwinsUK	726	Metabolite	Nuts & Seeds	Ruminococcus_torques	D-urobilin	Cofactors and Vitamins	Hemoglobin and Porphyrin Metabolism	ACME	-0.0228741	-0.0443597	-0.00768942	0.00935466	<2e-16
TwinsUK	726	Metabolite	Nuts & Seeds	Ruminococcus_torques	D-urobilin	Cofactors and Vitamins	Hemoglobin and Porphyrin Metabolism	ADE	-0.177135	-0.273106	-0.0794482	0.0494024	<2e-16
TwinsUK	726	Metabolite	Nuts & Seeds	Ruminococcus_torques	D-urobilin	Cofactors and Vitamins	Hemoglobin and Porphyrin Metabolism	Proportion of Effect	0.111061	0.0387522	0.263458	0.0573228	<2e-16
TwinsUK	726	Metabolite	Nuts & Seeds	Ruminococcus_torques	D-urobilin	Cofactors and Vitamins	Hemoglobin and Porphyrin Metabolism	Total Effect	-0.200009	-0.292465	-0.103237	0.0482723	<2e-16
TwinsUK	725	Metabolite	Nuts & Seeds	Ruminococcus_torques	LAHSA (18:2/OH-18:0)*	Lipid	Fatty Acid Hydroxyl Fatty Acid	ACME	-0.0261252	-0.0490926	-0.00634608	0.0109047	0.008
TwinsUK	725	Metabolite	Nuts & Seeds	Ruminococcus_torques	LAHSA (18:2/OH-18:0)*	Lipid	Fatty Acid Hydroxyl Fatty Acid	ADE	-0.174837	-0.271915	-0.0715333	0.0511177	<2e-16
TwinsUK	725	Metabolite	Nuts & Seeds	Ruminococcus_torques	LAHSA (18:2/OH-18:0)*	Lipid	Fatty Acid Hydroxyl Fatty Acid	Proportion of Effect	0.129291	0.0301971	0.318694	0.0735963	0.008
TwinsUK	725	Metabolite	Nuts & Seeds	Ruminococcus_torques	LAHSA (18:2/OH-18:0)*	Lipid	Fatty Acid Hydroxyl Fatty Acid	Total Effect	-0.200962	-0.300458	-0.102441	0.0505143	<2e-16
TwinsUK	725	Metabolite	Nuts & Seeds	Ruminococcus_torques	bilirubin (Z,Z)	Cofactors and Vitamins	Hemoglobin and Porphyrin Metabolism	ACME	-0.0200827	-0.041418	-0.00535923	0.00919866	0.006
TwinsUK	725	Metabolite	Nuts & Seeds	Ruminococcus_torques	bilirubin (Z,Z)	Cofactors and Vitamins	Hemoglobin and Porphyrin Metabolism	ADE	-0.177888	-0.284114	-0.0775213	0.0527022	0.002
TwinsUK	725	Metabolite	Nuts & Seeds	Ruminococcus_torques	bilirubin (Z,Z)	Cofactors and Vitamins	Hemoglobin and Porphyrin Metabolism	Proportion of Effect	0.0988492	0.0259684	0.249833	0.0571084	0.006
TwinsUK	725	Metabolite	Nuts & Seeds	Ruminococcus_torques	bilirubin (Z,Z)	Cofactors and Vitamins	Hemoglobin and Porphyrin Metabolism	Total Effect	-0.19797	-0.30687	-0.0944679	0.0541842	<2e-16
TwinsUK	726	Metabolite	Nuts & Seeds	Ruminococcus_torques	biliverdin	Cofactors and Vitamins	Hemoglobin and Porphyrin Metabolism	ACME	-0.0136733	-0.0306902	-0.00164672	0.00740905	0.012
TwinsUK	726	Metabolite	Nuts & Seeds	Ruminococcus_torques	biliverdin	Cofactors and Vitamins	Hemoglobin and Porphyrin Metabolism	ADE	-0.18792	-0.301841	-0.0877353	0.0546189	<2e-16
TwinsUK	726	Metabolite	Nuts & Seeds	Ruminococcus_torques	biliverdin	Cofactors and Vitamins	Hemoglobin and Porphyrin Metabolism	Proportion of Effect	0.0644161	0.00873743	0.186307	0.0452984	0.012
TwinsUK	726	Metabolite	Nuts & Seeds	Ruminococcus_torques	biliverdin	Cofactors and Vitamins	Hemoglobin and Porphyrin Metabolism	Total Effect	-0.201593	-0.313079	-0.10272	0.0536629	<2e-16
TwinsUK	725	Metabolite	Nuts & Seeds	Ruminococcus_torques	cholesterol sulfate	Lipid	Sterol	ACME	-0.0142797	-0.0336249	0.0022942	0.00916305	0.094
TwinsUK	725	Metabolite	Nuts & Seeds	Ruminococcus_torques	cholesterol sulfate	Lipid	Sterol	ADE	-0.185293	-0.280408	-0.0855589	0.0497064	<2e-16
TwinsUK	725	Metabolite	Nuts & Seeds	Ruminococcus_torques	cholesterol sulfate	Lipid	Sterol	Proportion of Effect	0.0674216	-0.0141894	0.205686	0.0560907	0.094
TwinsUK	725	Metabolite	Nuts & Seeds	Ruminococcus_torques	cholesterol sulfate	Lipid	Sterol	Total Effect	-0.199573	-0.29446	-0.10031	0.049528	<2e-16
TwinsUK	725	Metabolite	Nuts & Seeds	Ruminococcus_torques	citrulline	Amino Acid	Urea cycle; Arginine and Proline Metabolism	ACME	-0.0200161	-0.0386884	-0.00590141	0.00836403	<2e-16
TwinsUK	725	Metabolite	Nuts & Seeds	Ruminococcus_torques	citrulline	Amino Acid	Urea cycle; Arginine and Proline Metabolism	ADE	-0.179194	-0.276249	-0.0818436	0.0495932	<2e-16
TwinsUK	725	Metabolite	Nuts & Seeds	Ruminococcus_torques	citrulline	Amino Acid	Urea cycle; Arginine and Proline Metabolism	Proportion of Effect	0.0978999	0.030671	0.22976	0.0507879	<2e-16
TwinsUK	725	Metabolite	Nuts & Seeds	Ruminococcus_torques	citrulline	Amino Acid	Urea cycle; Arginine and Proline Metabolism	Total Effect	-0.19921	-0.298103	-0.100385	0.0504385	<2e-16
TwinsUK	725	Metabolite	Nuts & Seeds	Ruminococcus_torques	glycerol 3-phosphate	Lipid	Glycerolipid Metabolism	ACME	-0.00876243	-0.0243772	0.000888349	0.0064453	0.098
TwinsUK	725	Metabolite	Nuts & Seeds	Ruminococcus_torques	glycerol 3-phosphate	Lipid	Glycerolipid Metabolism	ADE	-0.19121	-0.290687	-0.0939936	0.0501768	<2e-16
TwinsUK	725	Metabolite	Nuts & Seeds	Ruminococcus_torques	glycerol 3-phosphate	Lipid	Glycerolipid Metabolism	Proportion of Effect	0.0401155	-0.00490841	0.130627	0.0345754	0.098
TwinsUK	725	Metabolite	Nuts & Seeds	Ruminococcus_torques	glycerol 3-phosphate	Lipid	Glycerolipid Metabolism	Total Effect	-0.199972	-0.299287	-0.100785	0.0506383	<2e-16
TwinsUK	725	Metabolite	Nuts & Seeds	Ruminococcus_torques	isohyodeoxycholate	Lipid	Secondary Bile Acid Metabolism	ACME	-0.017012	-0.0354836	-0.00349037	0.00816154	0.012
TwinsUK	725	Metabolite	Nuts & Seeds	Ruminococcus_torques	isohyodeoxycholate	Lipid	Secondary Bile Acid Metabolism	ADE	-0.180962	-0.277257	-0.0844004	0.049198	<2e-16
TwinsUK	725	Metabolite	Nuts & Seeds	Ruminococcus_torques	isohyodeoxycholate	Lipid	Secondary Bile Acid Metabolism	Proportion of Effect	0.0826521	0.0162275	0.222496	0.0526196	0.012
TwinsUK	725	Metabolite	Nuts & Seeds	Ruminococcus_torques	isohyodeoxycholate	Lipid	Secondary Bile Acid Metabolism	Total Effect	-0.197974	-0.294879	-0.102543	0.0490654	<2e-16
TwinsUK	725	Metabolite	Nuts & Seeds	Ruminococcus_torques	lithocholate	Lipid	Secondary Bile Acid Metabolism	ACME	-0.0277938	-0.0511229	-0.00876115	0.0108066	0.006
TwinsUK	725	Metabolite	Nuts & Seeds	Ruminococcus_torques	lithocholate	Lipid	Secondary Bile Acid Metabolism	ADE	-0.170749	-0.267981	-0.0714455	0.0501367	0.002
TwinsUK	725	Metabolite	Nuts & Seeds	Ruminococcus_torques	lithocholate	Lipid	Secondary Bile Acid Metabolism	Proportion of Effect	0.137023	0.0462582	0.317295	0.0691421	0.006
TwinsUK	725	Metabolite	Nuts & Seeds	Ruminococcus_torques	lithocholate	Lipid	Secondary Bile Acid Metabolism	Total Effect	-0.198543	-0.29522	-0.10202	0.0492858	<2e-16
TwinsUK	724	Metabolite	Nuts & Seeds	Ruminococcus_torques	methionine	Amino Acid	Methionine, Cysteine, SAM and Taurine Metabolism	ACME	-0.0157867	-0.0344997	-0.0038171	0.00782719	0.012
TwinsUK	724	Metabolite	Nuts & Seeds	Ruminococcus_torques	methionine	Amino Acid	Methionine, Cysteine, SAM and Taurine Metabolism	ADE	-0.186498	-0.283562	-0.090648	0.0492128	<2e-16
TwinsUK	724	Metabolite	Nuts & Seeds	Ruminococcus_torques	methionine	Amino Acid	Methionine, Cysteine, SAM and Taurine Metabolism	Proportion of Effect	0.0740943	0.016912	0.205426	0.0480904	0.012
TwinsUK	724	Metabolite	Nuts & Seeds	Ruminococcus_torques	methionine	Amino Acid	Methionine, Cysteine, SAM and Taurine Metabolism	Total Effect	-0.202285	-0.303748	-0.105386	0.0506025	<2e-16
TwinsUK	725	Metabolite	Nuts & Seeds	Ruminococcus_torques	phosphate	Energy	Oxidative Phosphorylation	ACME	-0.0203569	-0.0396265	-0.00534666	0.00874485	<2e-16
TwinsUK	725	Metabolite	Nuts & Seeds	Ruminococcus_torques	phosphate	Energy	Oxidative Phosphorylation	ADE	-0.180054	-0.276512	-0.0838338	0.0491526	<2e-16
TwinsUK	725	Metabolite	Nuts & Seeds	Ruminococcus_torques	phosphate	Energy	Oxidative Phosphorylation	Proportion of Effect	0.0992008	0.0243562	0.238496	0.0546275	<2e-16
TwinsUK	725	Metabolite	Nuts & Seeds	Ruminococcus_torques	phosphate	Energy	Oxidative Phosphorylation	Total Effect	-0.20041	-0.297061	-0.102152	0.0497216	<2e-16
TwinsUK	725	Metabolite	Nuts & Seeds	Ruminococcus_torques	pyruvate	Carbohydrate	Glycolysis, Gluconeogenesis, and Pyruvate Metabolism	ACME	-0.00915375	-0.0220604	1.66867e-05	0.00563191	0.052
TwinsUK	725	Metabolite	Nuts & Seeds	Ruminococcus_torques	pyruvate	Carbohydrate	Glycolysis, Gluconeogenesis, and Pyruvate Metabolism	ADE	-0.193344	-0.291519	-0.0873878	0.0520743	<2e-16
TwinsUK	725	Metabolite	Nuts & Seeds	Ruminococcus_torques	pyruvate	Carbohydrate	Glycolysis, Gluconeogenesis, and Pyruvate Metabolism	Proportion of Effect	0.041985	-6.01391e-05	0.138477	0.035341	0.052
TwinsUK	725	Metabolite	Nuts & Seeds	Ruminococcus_torques	pyruvate	Carbohydrate	Glycolysis, Gluconeogenesis, and Pyruvate Metabolism	Total Effect	-0.202498	-0.301324	-0.0974007	0.0520214	<2e-16
TwinsUK	724	Metabolite	Nuts & Seeds	Ruminococcus_torques	ursocholate	Lipid	Secondary Bile Acid Metabolism	ACME	-0.0276942	-0.0504511	-0.0101406	0.0102833	<2e-16
TwinsUK	724	Metabolite	Nuts & Seeds	Ruminococcus_torques	ursocholate	Lipid	Secondary Bile Acid Metabolism	ADE	-0.171389	-0.26813	-0.0621366	0.0525492	0.002
TwinsUK	724	Metabolite	Nuts & Seeds	Ruminococcus_torques	ursocholate	Lipid	Secondary Bile Acid Metabolism	Proportion of Effect	0.132706	0.0484627	0.354176	0.0779881	0.002
TwinsUK	724	Metabolite	Nuts & Seeds	Ruminococcus_torques	ursocholate	Lipid	Secondary Bile Acid Metabolism	Total Effect	-0.199083	-0.297945	-0.092781	0.0523377	0.002
TwinsUK	725	Metabolite	Nuts & Seeds	Ruthenibacterium_lactatiformans	13-HODE + 9-HODE	Lipid	Fatty Acid, Monohydroxy	ACME	-0.0162111	-0.0333486	-0.00348459	0.00761837	0.004
TwinsUK	725	Metabolite	Nuts & Seeds	Ruthenibacterium_lactatiformans	13-HODE + 9-HODE	Lipid	Fatty Acid, Monohydroxy	ADE	0.00685142	-0.0887596	0.10098	0.0484031	0.89
TwinsUK	725	Metabolite	Nuts & Seeds	Ruthenibacterium_lactatiformans	13-HODE + 9-HODE	Lipid	Fatty Acid, Monohydroxy	Proportion of Effect	0.158872	-4.29996	6.06961	2.6453	0.852
TwinsUK	725	Metabolite	Nuts & Seeds	Ruthenibacterium_lactatiformans	13-HODE + 9-HODE	Lipid	Fatty Acid, Monohydroxy	Total Effect	-0.00935965	-0.109772	0.0864225	0.0500496	0.848
TwinsUK	725	Metabolite	Nuts & Seeds	Ruthenibacterium_lactatiformans	2'-deoxycytidine	Nucleotide	Pyrimidine Metabolism, Cytidine containing	ACME	-0.0227279	-0.0441205	-0.00400121	0.0102345	0.018
TwinsUK	725	Metabolite	Nuts & Seeds	Ruthenibacterium_lactatiformans	2'-deoxycytidine	Nucleotide	Pyrimidine Metabolism, Cytidine containing	ADE	0.00752868	-0.0897463	0.103968	0.0494168	0.894
TwinsUK	725	Metabolite	Nuts & Seeds	Ruthenibacterium_lactatiformans	2'-deoxycytidine	Nucleotide	Pyrimidine Metabolism, Cytidine containing	Proportion of Effect	0.298652	-4.87535	6.92087	3.00924	0.736
TwinsUK	725	Metabolite	Nuts & Seeds	Ruthenibacterium_lactatiformans	2'-deoxycytidine	Nucleotide	Pyrimidine Metabolism, Cytidine containing	Total Effect	-0.0151992	-0.113696	0.0853601	0.0507797	0.742
TwinsUK	726	Metabolite	Nuts & Seeds	Ruthenibacterium_lactatiformans	3-hydroxy-3-methylglutarate	Lipid	Mevalonate Metabolism	ACME	-0.0155524	-0.0345943	-0.000970916	0.00857739	0.028
TwinsUK	726	Metabolite	Nuts & Seeds	Ruthenibacterium_lactatiformans	3-hydroxy-3-methylglutarate	Lipid	Mevalonate Metabolism	ADE	0.000343772	-0.0941633	0.0940764	0.0480203	0.998
TwinsUK	726	Metabolite	Nuts & Seeds	Ruthenibacterium_lactatiformans	3-hydroxy-3-methylglutarate	Lipid	Mevalonate Metabolism	Proportion of Effect	0.186524	-3.52585	4.75004	2.1112	0.75
TwinsUK	726	Metabolite	Nuts & Seeds	Ruthenibacterium_lactatiformans	3-hydroxy-3-methylglutarate	Lipid	Mevalonate Metabolism	Total Effect	-0.0152086	-0.111585	0.0807919	0.0490758	0.754
TwinsUK	723	Metabolite	Nuts & Seeds	Ruthenibacterium_lactatiformans	3-methylglutarate/2-methylglutarate	Lipid	Fatty Acid, Dicarboxylate	ACME	-0.0258396	-0.0508634	-0.00412778	0.0119224	0.024
TwinsUK	723	Metabolite	Nuts & Seeds	Ruthenibacterium_lactatiformans	3-methylglutarate/2-methylglutarate	Lipid	Fatty Acid, Dicarboxylate	ADE	0.00754555	-0.0841589	0.104949	0.0482418	0.868
TwinsUK	723	Metabolite	Nuts & Seeds	Ruthenibacterium_lactatiformans	3-methylglutarate/2-methylglutarate	Lipid	Fatty Acid, Dicarboxylate	Proportion of Effect	0.322279	-6.89598	7.08923	3.56766	0.724
TwinsUK	723	Metabolite	Nuts & Seeds	Ruthenibacterium_lactatiformans	3-methylglutarate/2-methylglutarate	Lipid	Fatty Acid, Dicarboxylate	Total Effect	-0.018294	-0.115754	0.0852386	0.0512737	0.732
TwinsUK	725	Metabolite	Nuts & Seeds	Ruthenibacterium_lactatiformans	biotin	Cofactors and Vitamins	Biotin Metabolism	ACME	-0.0373447	-0.0691197	-0.00991856	0.0151023	0.002
TwinsUK	725	Metabolite	Nuts & Seeds	Ruthenibacterium_lactatiformans	biotin	Cofactors and Vitamins	Biotin Metabolism	ADE	0.0259667	-0.0763042	0.125475	0.0514743	0.548
TwinsUK	725	Metabolite	Nuts & Seeds	Ruthenibacterium_lactatiformans	biotin	Cofactors and Vitamins	Biotin Metabolism	Proportion of Effect	0.442739	-12.5345	16.2335	7.33879	0.822
TwinsUK	725	Metabolite	Nuts & Seeds	Ruthenibacterium_lactatiformans	biotin	Cofactors and Vitamins	Biotin Metabolism	Total Effect	-0.0113781	-0.116424	0.0840281	0.0511358	0.824
TwinsUK	725	Metabolite	Nuts & Seeds	Ruthenibacterium_lactatiformans	butyrate/isobutyrate (4:0)	Lipid	Short Chain Fatty Acid	ACME	0.0217664	0.00741584	0.042088	0.00884494	<2e-16
TwinsUK	725	Metabolite	Nuts & Seeds	Ruthenibacterium_lactatiformans	butyrate/isobutyrate (4:0)	Lipid	Short Chain Fatty Acid	ADE	-0.0355105	-0.129133	0.0619252	0.0487393	0.45
TwinsUK	725	Metabolite	Nuts & Seeds	Ruthenibacterium_lactatiformans	butyrate/isobutyrate (4:0)	Lipid	Short Chain Fatty Acid	Proportion of Effect	-0.256273	-8.1269	7.85577	4.07721	0.766
TwinsUK	725	Metabolite	Nuts & Seeds	Ruthenibacterium_lactatiformans	butyrate/isobutyrate (4:0)	Lipid	Short Chain Fatty Acid	Total Effect	-0.0137441	-0.107694	0.0826529	0.0485578	0.766
TwinsUK	725	Metabolite	Nuts & Seeds	Ruthenibacterium_lactatiformans	cholesterol sulfate	Lipid	Sterol	ACME	-0.0147747	-0.0370252	0.00439765	0.010567	0.14
TwinsUK	725	Metabolite	Nuts & Seeds	Ruthenibacterium_lactatiformans	cholesterol sulfate	Lipid	Sterol	ADE	0.00267425	-0.0933144	0.0964874	0.0484188	0.942
TwinsUK	725	Metabolite	Nuts & Seeds	Ruthenibacterium_lactatiformans	cholesterol sulfate	Lipid	Sterol	Proportion of Effect	0.155472	-3.73069	4.79814	2.17572	0.76
TwinsUK	725	Metabolite	Nuts & Seeds	Ruthenibacterium_lactatiformans	cholesterol sulfate	Lipid	Sterol	Total Effect	-0.0121004	-0.108975	0.08483	0.0494401	0.8
TwinsUK	723	Metabolite	Nuts & Seeds	Ruthenibacterium_lactatiformans	citrate	Energy	TCA Cycle	ACME	-0.0114248	-0.0253426	-0.00105564	0.00619565	0.022
TwinsUK	723	Metabolite	Nuts & Seeds	Ruthenibacterium_lactatiformans	citrate	Energy	TCA Cycle	ADE	0.0028845	-0.0991397	0.096706	0.0499606	0.958
TwinsUK	723	Metabolite	Nuts & Seeds	Ruthenibacterium_lactatiformans	citrate	Energy	TCA Cycle	Proportion of Effect	0.0911879	-3.2701	3.08591	1.62143	0.852
TwinsUK	723	Metabolite	Nuts & Seeds	Ruthenibacterium_lactatiformans	citrate	Energy	TCA Cycle	Total Effect	-0.00854031	-0.110542	0.0831258	0.049405	0.858
TwinsUK	726	Metabolite	Nuts & Seeds	Ruthenibacterium_lactatiformans	coprostanol	Lipid	Sterol	ACME	-0.0207073	-0.0397774	-0.00593185	0.00863407	<2e-16
TwinsUK	726	Metabolite	Nuts & Seeds	Ruthenibacterium_lactatiformans	coprostanol	Lipid	Sterol	ADE	0.00662783	-0.0896863	0.105679	0.0498381	0.884
TwinsUK	726	Metabolite	Nuts & Seeds	Ruthenibacterium_lactatiformans	coprostanol	Lipid	Sterol	Proportion of Effect	0.226869	-5.07798	4.70865	2.49659	0.796
TwinsUK	726	Metabolite	Nuts & Seeds	Ruthenibacterium_lactatiformans	coprostanol	Lipid	Sterol	Total Effect	-0.0140795	-0.112235	0.084597	0.0502123	0.796
TwinsUK	726	Metabolite	Nuts & Seeds	Ruthenibacterium_lactatiformans	cytidine	Nucleotide	Pyrimidine Metabolism, Cytidine containing	ACME	-0.0301121	-0.060138	-0.00307635	0.0145565	0.034
TwinsUK	726	Metabolite	Nuts & Seeds	Ruthenibacterium_lactatiformans	cytidine	Nucleotide	Pyrimidine Metabolism, Cytidine containing	ADE	0.0125179	-0.077258	0.107204	0.0470567	0.802
TwinsUK	726	Metabolite	Nuts & Seeds	Ruthenibacterium_lactatiformans	cytidine	Nucleotide	Pyrimidine Metabolism, Cytidine containing	Proportion of Effect	0.452487	-8.13375	8.20609	4.16833	0.696
TwinsUK	726	Metabolite	Nuts & Seeds	Ruthenibacterium_lactatiformans	cytidine	Nucleotide	Pyrimidine Metabolism, Cytidine containing	Total Effect	-0.0175942	-0.111546	0.0851244	0.0501709	0.702
TwinsUK	726	Metabolite	Nuts & Seeds	Ruthenibacterium_lactatiformans	gamma-glutamylmethionine	Peptide	Gamma-glutamyl Amino Acid	ACME	0.00465415	-0.00199772	0.0156793	0.00450944	0.244
TwinsUK	726	Metabolite	Nuts & Seeds	Ruthenibacterium_lactatiformans	gamma-glutamylmethionine	Peptide	Gamma-glutamyl Amino Acid	ADE	-0.0192159	-0.115962	0.0778932	0.0494528	0.68
TwinsUK	726	Metabolite	Nuts & Seeds	Ruthenibacterium_lactatiformans	gamma-glutamylmethionine	Peptide	Gamma-glutamyl Amino Acid	Proportion of Effect	-0.0217826	-1.39286	1.05504	0.624465	0.846
TwinsUK	726	Metabolite	Nuts & Seeds	Ruthenibacterium_lactatiformans	gamma-glutamylmethionine	Peptide	Gamma-glutamyl Amino Acid	Total Effect	-0.0145617	-0.109797	0.0823412	0.0490148	0.738
TwinsUK	726	Metabolite	Nuts & Seeds	Ruthenibacterium_lactatiformans	glycerol	Lipid	Glycerolipid Metabolism	ACME	-0.0246467	-0.0462303	-0.00830699	0.00967432	0.004
TwinsUK	726	Metabolite	Nuts & Seeds	Ruthenibacterium_lactatiformans	glycerol	Lipid	Glycerolipid Metabolism	ADE	0.0108207	-0.0833303	0.106926	0.0485349	0.814
TwinsUK	726	Metabolite	Nuts & Seeds	Ruthenibacterium_lactatiformans	glycerol	Lipid	Glycerolipid Metabolism	Proportion of Effect	0.314748	-7.22336	9.62649	4.29843	0.774
TwinsUK	726	Metabolite	Nuts & Seeds	Ruthenibacterium_lactatiformans	glycerol	Lipid	Glycerolipid Metabolism	Total Effect	-0.013826	-0.109138	0.0805616	0.0483928	0.778
TwinsUK	725	Metabolite	Nuts & Seeds	Ruthenibacterium_lactatiformans	glycerol 3-phosphate	Lipid	Glycerolipid Metabolism	ACME	-0.00971885	-0.0242775	0.00104246	0.00645918	0.07
TwinsUK	725	Metabolite	Nuts & Seeds	Ruthenibacterium_lactatiformans	glycerol 3-phosphate	Lipid	Glycerolipid Metabolism	ADE	-0.00382597	-0.105661	0.0987369	0.0521423	0.968
TwinsUK	725	Metabolite	Nuts & Seeds	Ruthenibacterium_lactatiformans	glycerol 3-phosphate	Lipid	Glycerolipid Metabolism	Proportion of Effect	0.0893641	-4.53901	2.7262	1.85337	0.796
TwinsUK	725	Metabolite	Nuts & Seeds	Ruthenibacterium_lactatiformans	glycerol 3-phosphate	Lipid	Glycerolipid Metabolism	Total Effect	-0.0135448	-0.116256	0.0891436	0.0523979	0.786
TwinsUK	726	Metabolite	Nuts & Seeds	Ruthenibacterium_lactatiformans	glycerophosphoinositol*	Lipid	Phospholipid Metabolism	ACME	-0.00573628	-0.0215061	0.00978943	0.00798355	0.446
TwinsUK	726	Metabolite	Nuts & Seeds	Ruthenibacterium_lactatiformans	glycerophosphoinositol*	Lipid	Phospholipid Metabolism	ADE	-0.010072	-0.0997878	0.0833427	0.046717	0.83
[truncated: 3,138 more rows]
