# Supplementary material for: Faecal metabolites as a readout of habitual diet capture dietary interactions with the gut microbiome
Source: Nat Commun. 2025 Dec 4;16:10051. doi: 10.1038/s41467-025-66046-7 (PMC12678775; doi:10.1038/s41467-025-66046-7)
Supplement: Supplementary file 16 — Supplementary Dataset 14 [file 41467_2025_66046_MOESM16_ESM.xlsx]

## Sheet: Supplementary Data 14
Supplementary Data 14: Faecal metabolite versus serum metabolite Random Forest binary classifier results
Results from the testing of serum and faecal metabolites to predict adherence to dietary patterns and high and low habitual consumption of food & beverage groups. A subset of TwinsUK with serum metabolomics data (n=1,618) were used. This subset was split into 80% train and 20% test sets. The training set was used to select important faecal or serum predictors with the Boruta algorithm, and then t…
		Faecal Model			Serum Model
Diet Measure	Index / Food and Beverage Group / ASCVD	AUC	CI_Lower	CI_Upper	AUC	CI_Lower	CI_Upper	DeLong p value Faecal-Serum
Diet Index	aMED	0.73	0.665641	0.79631	0.73	0.66	0.8	0.933
Diet Index	DASH	0.83	0.773245	0.883684	0.84	0.79	0.9	0.744
Diet Index	hPDI	0.8	0.736863	0.855854	0.77	0.7	0.83	0.584
Diet Index	PDI	0.71	0.64797	0.78104	0.69	0.62	0.76	0.646
Diet Index	Total Meat %	0.81	0.756858	0.871758	0.78	0.71	0.84	0.928
Diet Index	Total Plant %	0.75	0.689947	0.816948	0.71	0.64	0.78	0.439
Diet Index	uPDI	0.77	0.710844	0.834355	0.76	0.7	0.83	0.309
Food and Beverage Group	Alcoholic Beverages	0.87	0.821875	0.920329	0.911392	0.867081	0.955704	0.262
Food and Beverage Group	Dairy	0.71	0.647804	0.780551	0.755274	0.688029	0.82252	0.454
Food and Beverage Group	Fruit	0.78	0.713463	0.836841	0.805583	0.743669	0.867496	0.538
Food and Beverage Group	Meat	0.83	0.772569	0.883713	0.710601	0.640109	0.781094	0.0227
Food and Beverage Group	Nuts & Seeds	0.82	0.76493	0.878102	0.827432	0.76851	0.886353	0.898
Food and Beverage Group	Sweetened Beverages	0.71	0.639119	0.772616	0.699842	0.628597	0.771087	0.914
Food and Beverage Group	Tea & Coffee	0.8	0.740427	0.858694	0.68625	0.61435	0.75815	0.0347
Food and Beverage Group	Vegetables	0.72	0.658913	0.790525	0.798576	0.736228	0.860924	0.157
Food and Beverage Group	Wholegrains	0.8	0.741226	0.858774	0.777345	0.712261	0.842429	0.646
